# Supplementary material for: CheekAge: a next-generation buccal epigenetic aging clock associated with lifestyle and health
Source: GeroScience. 2024 Mar 5;46(3):3429–43. doi: 10.1007/s11357-024-01094-3 (PMC11009193; doi:10.1007/s11357-024-01094-3)
Supplement: Supplementary file 19 — Supplementary Table 1 (XLSX 72 KB) [file 11357_2024_1094_MOESM19_ESM.xlsx]

## Sheet: Table S1
Table S1
Age range (years)	Count			Count			Count
18-20	14		Males	4178		White or Caucasian	5378
20-25	162		Females	3867		Not White or Caucasian	2667
25-30	512
30-35	803
35-40	930
40-45	1046
45-50	835
50-55	894
55-60	701
60-65	661
65-70	513
70-75	601
75-80	260
80-85	88
85-90	20
90-95	5
Kit Instructions
Take out the swabs, vials, and biohazard bag.
Pick a swab and pop the swab out (the back end of the swab will pierce through the paper when pushed).
Rub the swap up and down firmly against the inside of your entire cheek 15-20 times.
Open the vial marked "A" and push the swab tip to the bottom of the vial (there will be resistance). Move the swab up and down rapidly inside the liquid 10-15 times.
Remove and discard the swab, replace the cap on the vial, and put the vial in the biohazard bag.
Repeat with the other swab and vial using your other cheek.
Put both the vials in the biohazard bag, seal the bag, and place it in the prepaid mail envelope. Place the prepaid mail envelope in the mail.
