# Supplementary material for: CheekAge: a next-generation buccal epigenetic aging clock associated with lifestyle and health
Source: GeroScience. 2024 Mar 5;46(3):3429–43. doi: 10.1007/s11357-024-01094-3 (PMC11009193; doi:10.1007/s11357-024-01094-3)
Supplement: Supplementary file 20 — Supplementary Table 2 (XLSX 1606 KB) [file 11357_2024_1094_MOESM20_ESM.xlsx]

## Sheet: Table S2
Table S2
Race/Ethnicity	BMI	Epithelial %	Neutrophil %	Other immune %	Self-rated health	Self-perceived aging	Stress level	Sleep quality	Immune health	Education	Social satisfaction	Plant diet	Exercise	Sex (predicted, male = -1, female =1)	Smoking (100 cigarettes)	Alcohol	Technical replicate ID	Age (m)	Age (y)	CheekAge (m)	CheekAge (y)	delta CheekAge (m)	delta CheekAge (y)	1st gen clock age (m)	1st gen clock age (y)
White or Caucasian	23.1	0.739552	0.115536	0.144912	0	0.75	0.4	0.75	1	0.5	0.8	0.5	0	1	1	0.5	0	548	45.6667	587	48.9167	39	3.25	577	48.0833
White or Caucasian	43.9	0.906007	0.0216729	0.0723198	0	0.5	0.4	0.5	1	0.25	0.6	0.25	0	-1	1	1	0	298	24.8333	381	31.75	83	6.91667	358	29.8333
White or Caucasian	30.5	0.688718	0.159281	0.152001	0.5	0.75	0.6	0.75	1	0.25	0.4	0.75	0	1	1	1	0	1020	85	1035	86.25	15	1.25	1070	89.1667
White or Caucasian	54.5	0.713752	0.139035	0.147213	0	0.25	0.6	0	1	0.25	0.6	0.25	0	-1	1	1	0	665	55.4167	797	66.4167	132	11	778	64.8333
Not White or Caucasian	32.7	0.691294	0.157994	0.150713	0	0.25	0.6	0.75	1	0.25	0.8	0.25	0	1	1	1	0	475	39.5833	477	39.75	2	0.166667	477	39.75
White or Caucasian	42.3	0.966301	0.00558567	0.0281137	0	0.25	0.6	0.25	0	0.5	0.6	0.25	0	-1	1	0.25	0	596	49.6667	644	53.6667	48	4	597	49.75
White or Caucasian	21.7	0.880512	0.028932	0.0905559	0	0.75	0.2	0.25	1	0.25	0.8	0.75	0	-1	1	0	0	530	44.1667	574	47.8333	44	3.66667	504	42
White or Caucasian	23	0.650397	0.190401	0.159202	0	0	0	0.5	1	0.75	0.4	0.75	0.5	1	1	1	0	797	66.4167	794	66.1667	-3	-0.25	796	66.3333
Not White or Caucasian	72.6	0.880767	0.0284019	0.0908316	0	0.25	0.4	0.5	1	0.5	0.4	0.25	0	1	1	1	0	300	25	304	25.3333	4	0.333333	237	19.75
Not White or Caucasian	22.6	0.59809	0.25589	0.14602	0	0.75	0	0.75	0.5	0.25	0.6	0.25	0.5	1	0	0.75	0	474	39.5	483	40.25	9	0.75	502	41.8333
White or Caucasian	33.5	0.956906	0.00678206	0.0363122	0	0	0.6	0.75	1	0.75	0.6	1	0.5	-1	1	1	0	618	51.5	645	53.75	27	2.25	598	49.8333
White or Caucasian	22.8	0.989384	0.00182753	0.00878814	0.75	0.75	0.8	0.75	1	0.5	0.8	0.75	0.5	-1	1	1	0	1038	86.5	1019	84.9167	-19	-1.58333	1033	86.0833
White or Caucasian	25.7	0.824255	0.0671713	0.108574	0.5	0.5	0.6	0.25	1	1	0.6	0.25	0.5	1	1	1	0	1020	85	980	81.6667	-40	-3.33333	946	78.8333
White or Caucasian	25	0.85209	0.0492083	0.0987016	0	0.5	0.6	0.5	1	0.75	0.4	0.5	0	-1	1	1	0	853	71.0833	915	76.25	62	5.16667	917	76.4167
Not White or Caucasian	19.4	0.633245	0.218196	0.148559	1	1	1	1	1	0.5	0.4	0.5	0.5	-1	1	1	156	445	37.0833	462	38.5	17	1.41667	467	38.9167
White or Caucasian	16.6	0.781683	0.087512	0.130805	0.75	1	0.8	0.5	1	0.75	0.6	0.75	1	1	1	1	144	838	69.8333	788	65.6667	-50	-4.16667	827	68.9167
Not White or Caucasian	20.5	0.908971	0.0168467	0.0741824	0.75	0.75	0.6	0.75	1	1	0.4	0.75	1	1	1	0.75	0	490	40.8333	457	38.0833	-33	-2.75	474	39.5
White or Caucasian	29.8	0.623252	0.243009	0.133739	0.25	0.5	0.6	0	0.5	1	0.6	0.5	0	-1	1	1	0	879	73.25	934	77.8333	55	4.58333	922	76.8333
Not White or Caucasian	31.6	0.665147	0.17887	0.155983	0.25	0.5	0.6	0.25	0.5	1	0.4	0.5	0	1	1	1	0	863	71.9167	890	74.1667	27	2.25	836	69.6667
White or Caucasian	22.1	0.740676	0.114937	0.144387	0.5	0.5	0.2	0.25	1	0.25	0.6	0.25	0	-1	0	0	148	502	41.8333	589	49.0833	87	7.25	516	43
White or Caucasian	21.7	0.380738	0.508308	0.106118	0.75	0.75	0.6	0.75	1	0.5	0.4	0.75	1	-1	1	0.25	0	828	69	839	69.9167	11	0.916667	814	67.8333
White or Caucasian	27	0.907881	0.0252769	0.0668416	0.5	0.5	0.6	0.5	0.5	0.5	0.8	0.25	1	-1	0	0.25	0	870	72.5	960	80	90	7.5	986	82.1667
White or Caucasian	18.8	0.761379	0.108441	0.13018	0.75	0.5	0.2	0.75	1	0.5	1	0.25	0.5	1	1	1	0	321	26.75	282	23.5	-39	-3.25	304	25.3333
White or Caucasian	31.9	0.985055	0.00180975	0.0131348	1	1	0	0.75	1	0.25	0.2	0.25	1	-1	1	1	0	458	38.1667	434	36.1667	-24	-2	394	32.8333
White or Caucasian	43.8	0.956283	0.00706394	0.0366526	0	0	0.2	0.5	1	0.75	0.4	0.25	0.5	1	1	1	0	511	42.5833	566	47.1667	55	4.58333	510	42.5
Not White or Caucasian	20.5	0.636826	0.21254	0.150634	0.75	0.75	0.6	0.75	1	1	0.4	0.75	1	1	1	0.75	0	490	40.8333	471	39.25	-19	-1.58333	505	42.0833
White or Caucasian	18.7	0.258819	0.674049	0.0564264	1	1	1	1	1	0.75	0.8	0.75	1	-1	1	1	0	1025	85.4167	1070	89.1667	45	3.75	1019	84.9167
White or Caucasian	21.9	0.534224	0.314672	0.151104	0.75	1	1	0.75	1	1	0.8	0.25	1	-1	1	1	0	1095	91.25	1008	84	-87	-7.25	999	83.25
White or Caucasian	29.3	0.842107	0.0478493	0.110044	0.75	1	0.8	0.75	1	0.5	0.8	0.25	1	-1	1	0.75	0	1012	84.3333	983	81.9167	-29	-2.41667	1010	84.1667
White or Caucasian	22	0.725153	0.149899	0.124948	1	1	0.8	1	1	0.5	0.6	0.75	0.5	-1	0	0.5	0	1017	84.75	997	83.0833	-20	-1.66667	981	81.75
White or Caucasian	20.2	0.8305	0.0503903	0.11911	1	1	0.4	0.5	1	1	0.6	0.5	1	-1	1	0.5	0	1081	90.0833	1121	93.4167	40	3.33333	1116	93
White or Caucasian	20.4	0.717609	0.134979	0.147413	0.25	0.25	0.4	1	1	0.75	0.6	1	1	-1	1	0	0	652	54.3333	668	55.6667	16	1.33333	675	56.25
White or Caucasian	26.5	0.946071	0.0129322	0.0409971	0.75	0.75	0.8	0.5	1	0.25	0.6	0.5	0.5	-1	0	1	0	1014	84.5	1026	85.5	12	1	971	80.9167
White or Caucasian	23.6	0.929819	0.0123698	0.0578114	0.75	0.75	0.8	1	1	1	1	0.75	1	-1	0	0.5	0	1026	85.5	1027	85.5833	1	0.0833333	1015	84.5833
White or Caucasian	16.1	0.806551	0.068174	0.125275	0.5	0.5	0.8	0.75	0	0.75	0.2	0.5	0.5	1	1	1	152	702	58.5	698	58.1667	-4	-0.333333	714	59.5
White or Caucasian	22.3	0.673992	0.203715	0.122293	0.75	1	0.6	1	0.5	0.75	0	0.75	0.5	1	0	1	0	1069	89.0833	1014	84.5	-55	-4.58333	1004	83.6667
White or Caucasian	24.8	0.853722	0.0492029	0.0970754	0.5	0.75	0.6	0.5	1	0.5	0.4	0.75	1	-1	1	1	0	1037	86.4167	1014	84.5	-23	-1.91667	1031	85.9167
White or Caucasian	24.4	0.488391	0.385982	0.125627	0.75	0.75	1	0.75	1	0.5	0.8	0.5	1	-1	1	1	0	1001	83.4167	884	73.6667	-117	-9.75	943	78.5833
White or Caucasian	16.7	0.49774	0.380388	0.121872	0.75	1	0.8	1	1	0.75	1	0.75	1	1	1	1	0	1112	92.6667	1004	83.6667	-108	-9	979	81.5833
White or Caucasian	22	0.837768	0.0526528	0.109579	0.5	0.75	1	1	1	1	0.4	1	0.5	-1	1	1	0	1019	84.9167	921	76.75	-98	-8.16667	969	80.75
White or Caucasian	17.2	0.824434	0.0559524	0.119613	0.75	1	0.8	1	1	0.75	0.4	0.75	0.5	1	1	1	0	898	74.8333	837	69.75	-61	-5.08333	861	71.75
White or Caucasian	22.9	0.903069	0.0271715	0.0697594	1	1	0.8	0.75	1	1	0.6	0.5	1	-1	1	0.75	0	1011	84.25	1022	85.1667	11	0.916667	995	82.9167
White or Caucasian	24.2	0.716617	0.124228	0.159155	0.75	1	1	1	1	0.75	0.6	0.5	0.5	-1	1	1	0	1002	83.5	937	78.0833	-65	-5.41667	958	79.8333
White or Caucasian	31.2	0.788858	0.0715467	0.139595	0	0.25	0.4	0.5	0.5	1	1	0.25	0	-1	1	1	0	586	48.8333	665	55.4167	79	6.58333	630	52.5
Not White or Caucasian	20.5	0.819731	0.0537579	0.126511	0.75	0.75	0.6	0.75	1	1	0.4	0.75	1	1	1	0.75	0	490	40.8333	470	39.1667	-20	-1.66667	491	40.9167
White or Caucasian	19.7	0.812028	0.0689333	0.119038	0.75	0.75	0.8	0.75	1	0.75	0.4	1	0.5	1	1	1	0	1014	84.5	953	79.4167	-61	-5.08333	967	80.5833
Not White or Caucasian	31.5	0.90704	0.024435	0.0685252	0.75	1	1	0.75	0.5	0.25	1	0.75	0.5	1	1	1	0	667	55.5833	622	51.8333	-45	-3.75	597	49.75
White or Caucasian	28.3	0.665137	0.179236	0.155626	0	0	0.2	0.25	0.5	0.25	0.8	0.5	0	1	1	0.5	0	584	48.6667	612	51	28	2.33333	636	53
Not White or Caucasian	26.4	0.801154	0.0767004	0.122146	0	0.25	0.6	0.75	0.5	0.5	0.2	0.5	0.5	1	1	1	0	802	66.8333	783	65.25	-19	-1.58333	778	64.8333
Not White or Caucasian	28.2	0.565018	0.281926	0.153055	0	0	0	0.25	1	0	0	0.25	0.5	1	1	1	0	652	54.3333	613	51.0833	-39	-3.25	590	49.1667
White or Caucasian	16.9	0.657661	0.199084	0.143255	0.75	0.75	0.2	0	1	0.25	1	0.5	1	1	1	1	0	1070	89.1667	986	82.1667	-84	-7	985	82.0833
White or Caucasian	24.3	0.613692	0.211712	0.174596	0	0.75	0.6	0.5	0	0.5	0.2	0.5	0	1	0	1	0	737	61.4167	735	61.25	-2	-0.166667	725	60.4167
White or Caucasian	35.6	0.882556	0.0301811	0.087263	0	0.25	0.4	0.5	0.5	0.25	0.4	0.25	0	-1	1	1	0	636	53	641	53.4167	5	0.416667	609	50.75
Not White or Caucasian	38	0.622555	0.25353	0.123915	0	0.25	0.6	0.25	1	0.25	0.4	0	0.5	-1	1	1	0	311	25.9167	331	27.5833	20	1.66667	332	27.6667
White or Caucasian	22.6	0.682727	0.161968	0.155305	0	0.25	0.2	0	0.5	0.25	0.8	0.75	0	1	0	1	0	720	60	740	61.6667	20	1.66667	709	59.0833
White or Caucasian	20.3	0.765642	0.0913005	0.143057	0	0.5	1	0.25	0	0.5	0.6	0.25	0	-1	1	0.75	0	365	30.4167	421	35.0833	56	4.66667	420	35
Not White or Caucasian	24	0.871214	0.0356526	0.0931332	0	0.25	0.8	0.5	0	1	0.2	0.5	0	-1	1	1	0	452	37.6667	484	40.3333	32	2.66667	461	38.4167
White or Caucasian	30.2	0.673078	0.160417	0.166505	0.5	0.5	0	0.75	1	0.5	0.8	0	0	-1	0	1	0	412	34.3333	465	38.75	53	4.41667	444	37
Not White or Caucasian	26.4	0.779799	0.0860994	0.134101	0.25	0	0	0	0	0.5	0	0.25	1	-1	1	1	0	451	37.5833	486	40.5	35	2.91667	460	38.3333
White or Caucasian	21.8	0.584808	0.247967	0.167224	0.5	0	0.4	0.75	0	0.75	1	0.75	0.5	1	0	0.75	0	512	42.6667	525	43.75	13	1.08333	508	42.3333
White or Caucasian	30.6	0.716292	0.138389	0.145319	0.5	0	0.4	0.25	1	0.5	0.4	0.25	1	-1	1	1	0	636	53	699	58.25	63	5.25	666	55.5
Not White or Caucasian	22.8	0.861542	0.0437463	0.0947113	0.5	0	0.4	0.75	1	0.5	0.2	0	1	1	1	1	0	538	44.8333	579	48.25	41	3.41667	534	44.5
White or Caucasian	25.7	0.88742	0.0304729	0.0821072	0.5	0.75	0.6	0.5	1	1	1	1	0	1	1	1	0	445	37.0833	470	39.1667	25	2.08333	442	36.8333
White or Caucasian	31.9	0.49717	0.378311	0.12452	0.25	0.25	0.4	0.75	0.5	0.25	0.4	0	0	-1	1	1	0	321	26.75	313	26.0833	-8	-0.666667	321	26.75
White or Caucasian	25.7	0.842119	0.0379954	0.119886	0.5	0	0.4	0.75	1	0.25	0.4	0.5	1	1	0	0.75	0	439	36.5833	478	39.8333	39	3.25	483	40.25
White or Caucasian	31	0.822021	0.0498393	0.12814	0.5	0.5	0.6	0.75	1	0.75	0.6	0.5	0	1	1	0.75	0	496	41.3333	513	42.75	17	1.41667	503	41.9167
Not White or Caucasian	20.6	0.922513	0.0133451	0.0641422	0.5	0.25	0.6	0	1	0.5	0.4	0.75	0	1	1	1	0	265	22.0833	238	19.8333	-27	-2.25	256	21.3333
White or Caucasian	42.2	0.740408	0.107651	0.151941	0.25	0.25	0.4	0.5	0.5	0.25	0.2	0.75	0	-1	1	0.75	0	441	36.75	469	39.0833	28	2.33333	402	33.5
White or Caucasian	20.4	0.709649	0.130705	0.159646	0.5	0.25	0.6	0.75	1	0.75	1	0.5	0	1	1	1	0	445	37.0833	483	40.25	38	3.16667	452	37.6667
Not White or Caucasian	29.9	0.746224	0.101348	0.152428	1	0	0.2	0.75	1	0.75	0.2	0.75	0	1	1	1	0	577	48.0833	587	48.9167	10	0.833333	553	46.0833
Not White or Caucasian	30.8	0.886669	0.022045	0.0912859	0.25	0.5	0	0.5	1	0.25	0.8	0.25	0	-1	1	0.75	0	419	34.9167	449	37.4167	30	2.5	414	34.5
White or Caucasian	22.2	0.864808	0.0373886	0.0978037	0.5	0	0	0.75	1	0.5	1	0.75	0.5	1	1	1	0	646	53.8333	718	59.8333	72	6	715	59.5833
Not White or Caucasian	28.2	0.76746	0.0907822	0.141758	0.25	0.25	0.4	0	1	0.5	0.6	0.25	0	-1	1	1	0	378	31.5	418	34.8333	40	3.33333	360	30
White or Caucasian	45.2	0.888679	0.0259703	0.0853506	0.25	0	0.4	0.5	1	0.75	0.8	0.5	0.5	-1	1	1	0	352	29.3333	390	32.5	38	3.16667	318	26.5
Not White or Caucasian	35.9	0.823852	0.0533339	0.122814	0.5	0.25	0.6	0.5	1	0.5	0.6	0.5	0	-1	1	1	0	601	50.0833	633	52.75	32	2.66667	616	51.3333
Not White or Caucasian	18.4	0.80291	0.0728819	0.124208	0.25	0	0.4	0.5	0.5	1	0.8	1	0	-1	1	1	0	528	44	504	42	-24	-2	513	42.75
White or Caucasian	36.9	0.973158	0.00292616	0.0239157	0.5	0	0	1	1	0.75	0.6	0.25	0	-1	1	0.75	0	456	38	501	41.75	45	3.75	470	39.1667
Not White or Caucasian	31.4	0.930121	0.016063	0.0538161	0.75	0	0.6	0.75	1	0.5	0.4	0.5	1	-1	1	1	0	392	32.6667	441	36.75	49	4.08333	406	33.8333
White or Caucasian	21.3	0.857255	0.0437388	0.0990063	0.5	0	0.4	0.25	1	0.25	0	0.75	1	-1	1	0.75	0	545	45.4167	565	47.0833	20	1.66667	553	46.0833
White or Caucasian	30.3	0.931629	0.0134264	0.054945	0.25	0.5	0.6	0	0.5	0.25	0.6	0.25	0	-1	1	0.5	0	416	34.6667	433	36.0833	17	1.41667	408	34
White or Caucasian	47.3	0.890035	0.0216991	0.0882663	0.25	0.25	0	0.25	1	0.25	0.2	0.25	0	-1	1	1	0	368	30.6667	368	30.6667	0	0	347	28.9167
White or Caucasian	21.3	0.730207	0.117162	0.152631	0.25	0	0.4	0.75	0	0.5	0.6	0.25	1	-1	1	1	0	528	44	519	43.25	-9	-0.75	508	42.3333
White or Caucasian	28.1	0.711077	0.126145	0.162778	0.75	0	0.6	0.75	1	1	0.4	0.25	1	-1	1	1	0	772	64.3333	738	61.5	-34	-2.83333	701	58.4167
White or Caucasian	25.7	0.895203	0.023529	0.0812682	0.75	0	0.4	0	0.5	0.25	1	0.5	1	1	1	1	0	366	30.5	446	37.1667	80	6.66667	373	31.0833
Not White or Caucasian	33.4	0.737163	0.117448	0.145389	0.5	0.5	1	0.75	1	0.75	0.6	0.25	0	-1	1	0.25	0	333	27.75	353	29.4167	20	1.66667	287	23.9167
White or Caucasian	24.2	0.934573	0.0122524	0.0531744	0.5	0.25	0.6	0.5	1	0.25	0.4	1	0	1	1	1	0	333	27.75	732	61	399	33.25	764	63.6667
White or Caucasian	26.8	0.581172	0.286782	0.132046	0.75	0	0.4	0.5	1	0.75	0.4	0.75	0.5	-1	1	1	0	897	74.75	849	70.75	-48	-4	808	67.3333
Not White or Caucasian	20.1	0.98265	0.00205025	0.0152994	0.5	0.75	0.4	0.25	0	0.25	0	0.25	0	-1	1	1	0	299	24.9167	355	29.5833	56	4.66667	270	22.5
White or Caucasian	22.7	0.968213	0.00472737	0.0270598	0.5	0.5	0.2	0.5	1	0.5	0.6	0.5	0	1	1	1	0	514	42.8333	516	43	2	0.166667	521	43.4167
White or Caucasian	29	0.825593	0.0569293	0.117477	0.75	0.5	0.8	0.5	0.5	0.25	0.4	1	0	1	1	0.75	0	683	56.9167	781	65.0833	98	8.16667	811	67.5833
White or Caucasian	20.4	0.57401	0.247489	0.178501	0.75	0.75	0.6	0.25	1	0.5	0.8	0.5	0	1	1	0.5	0	827	68.9167	851	70.9167	24	2	841	70.0833
White or Caucasian	18.8	0.797788	0.0723557	0.129856	0.5	0.75	0.4	0.75	1	0.5	0.6	0.5	0	1	1	1	0	356	29.6667	349	29.0833	-7	-0.583333	376	31.3333
White or Caucasian	25.8	0.878045	0.0286422	0.0933129	0.5	0.25	0.4	0.25	0.5	0.75	1	0.5	0	1	1	1	0	485	40.4167	527	43.9167	42	3.5	489	40.75
Not White or Caucasian	22.1	0.963971	0.00731376	0.0287153	0.5	0.5	0	0.75	1	0.5	0	0.5	0	1	1	0.75	0	403	33.5833	367	30.5833	-36	-3	362	30.1667
White or Caucasian	38.3	0.983031	0.0023398	0.0146289	0.25	0.5	0.6	0.75	1	0.25	0.6	0.5	0	1	1	1	0	505	42.0833	532	44.3333	27	2.25	519	43.25
White or Caucasian	20	0.810171	0.0600695	0.129759	0.75	0.75	0.8	1	1	0.75	0.8	0.25	0	1	1	0.5	0	409	34.0833	430	35.8333	21	1.75	398	33.1667
White or Caucasian	27.4	0.784083	0.0778479	0.138069	0.5	0.75	0.8	0.75	1	0.75	0.2	0.75	0	-1	1	1	0	596	49.6667	664	55.3333	68	5.66667	628	52.3333
White or Caucasian	28.4	0.779932	0.0907558	0.129312	0.5	0.5	0.4	0.75	0.5	0.5	0.6	0.5	0	-1	1	0	0	460	38.3333	546	45.5	86	7.16667	478	39.8333
Not White or Caucasian	20.6	0.626845	0.214883	0.158272	0.75	0.75	0.2	0.25	1	0.75	0	0.75	0	1	1	1	0	388	32.3333	425	35.4167	37	3.08333	422	35.1667
White or Caucasian	20.7	0.941246	0.00998911	0.0487644	0.25	1	0	0	1	0.5	0.8	1	0	-1	0	1	0	355	29.5833	411	34.25	56	4.66667	401	33.4167
White or Caucasian	26.9	0.949214	0.00899445	0.0417912	0.5	0.5	0.2	0.5	1	0.25	0.2	0.75	0	1	0	1	0	707	58.9167	720	60	13	1.08333	567	47.25
White or Caucasian	25	0.663205	0.191623	0.145171	0.75	0.25	0.4	0	0.5	0.75	0	0.25	0	-1	1	1	0	498	41.5	569	47.4167	71	5.91667	532	44.3333
Not White or Caucasian	21.9	0.89161	0.0187788	0.0896111	0.75	0.75	0.4	0.25	1	0.25	0.6	0.5	0	1	1	1	0	618	51.5	628	52.3333	10	0.833333	583	48.5833
Not White or Caucasian	20.4	0.735996	0.104495	0.159509	0.5	0.5	0	0.75	0.5	0.5	0.2	0.75	0	1	1	1	0	408	34	389	32.4167	-19	-1.58333	400	33.3333
White or Caucasian	31.4	0.556415	0.27226	0.171325	0.5	0.5	0.8	0.75	1	0.75	0.6	0.25	0	-1	1	1	0	727	60.5833	724	60.3333	-3	-0.25	711	59.25
Not White or Caucasian	22.8	0.850013	0.0396355	0.110351	0.5	0.75	0.2	0.5	1	0.25	0.4	1	0	1	1	1	0	391	32.5833	364	30.3333	-27	-2.25	379	31.5833
Not White or Caucasian	26.6	0.939592	0.0118386	0.0485695	0.25	0.5	0.4	0	1	0.5	0.2	0.5	0	-1	1	0.75	0	424	35.3333	461	38.4167	37	3.08333	431	35.9167
Not White or Caucasian	41.2	0.830423	0.0391437	0.130433	0.25	0.5	0	0.25	1	0.75	0.4	0.5	0	1	1	1	0	355	29.5833	335	27.9167	-20	-1.66667	276	23
Not White or Caucasian	24.5	0.975506	0.00419769	0.0202966	0.5	0.25	0.4	0.75	0.5	0.5	0.2	0.5	0	-1	0	0.5	0	278	23.1667	260	21.6667	-18	-1.5	234	19.5
White or Caucasian	27.4	0.805417	0.0758625	0.11872	0.25	0.75	0.4	0.25	0.5	0.5	0.2	0	0	-1	1	1	0	492	41	503	41.9167	11	0.916667	432	36
White or Caucasian	24	0.37065	0.505186	0.124164	0.75	0.75	0.8	0.75	1	0.75	0.8	0.75	0	1	0	1	0	750	62.5	713	59.4167	-37	-3.08333	714	59.5
Not White or Caucasian	23.2	0.720735	0.133769	0.145496	0.5	0	1	0.75	1	0.5	0.2	0.25	0.5	1	1	1	0	659	54.9167	666	55.5	7	0.583333	637	53.0833
Not White or Caucasian	26.5	0.960407	0.00618458	0.0334082	1	0.5	0.8	0.75	1	1	0.8	0	0	-1	1	0.75	0	416	34.6667	460	38.3333	44	3.66667	457	38.0833
White or Caucasian	31.9	0.828681	0.0459975	0.125321	0.5	0.5	0.8	0.75	1	0.25	1	0.25	0	-1	1	1	0	456	38	500	41.6667	44	3.66667	520	43.3333
White or Caucasian	21.8	0.996812	0.000281775	0.00290595	0.75	0.75	0.6	1	0.5	0.75	0.4	1	1	1	1	1	0	423	35.25	421	35.0833	-2	-0.166667	440	36.6667
White or Caucasian	26.6	0.525137	0.291219	0.183644	0.5	0.75	0.4	0.75	0.5	0.25	0.4	1	1	1	1	1	0	668	55.6667	656	54.6667	-12	-1	703	58.5833
White or Caucasian	26.8	0.67618	0.175681	0.148139	0.75	0.75	0.6	0.75	1	0.5	0.4	1	0.5	-1	1	0.75	0	729	60.75	747	62.25	18	1.5	704	58.6667
White or Caucasian	27.4	0.691348	0.149653	0.158999	0.75	0.75	0.6	0.75	0.5	1	0.4	0	1	-1	0	1	0	786	65.5	868	72.3333	82	6.83333	848	70.6667
White or Caucasian	45.3	0.920227	0.0184319	0.061341	0.5	0.25	0.2	0.75	1	0.5	0.6	1	0.5	-1	1	1	0	406	33.8333	450	37.5	44	3.66667	393	32.75
White or Caucasian	26.6	0.848472	0.0402102	0.111317	1	1	0.4	0.25	1	0.75	0.4	0	1	1	1	1	0	681	56.75	681	56.75	0	0	665	55.4167
Not White or Caucasian	26.4	0.927729	0.0135243	0.0587469	0.5	0.5	0.4	0.25	0.5	0.5	0.6	1	0.5	-1	1	1	0	271	22.5833	237	19.75	-34	-2.83333	178	14.8333
White or Caucasian	28.6	0.626046	0.206411	0.167543	1	0.75	0.2	0.75	1	1	0.6	0	1	-1	1	0.75	0	507	42.25	509	42.4167	2	0.166667	493	41.0833
Not White or Caucasian	31.2	0.912601	0.0159815	0.0714171	0.5	0.75	0.6	0.75	1	0.25	0	0	1	-1	0	1	0	492	41	522	43.5	30	2.5	426	35.5
Not White or Caucasian	19.5	0.828765	0.0504022	0.120833	0.5	0.5	0.8	0.75	1	0.75	0.8	0	1	-1	1	0.75	0	286	23.8333	278	23.1667	-8	-0.666667	260	21.6667
Not White or Caucasian	18.9	0.93668	0.0112281	0.0520921	1	1	0.4	1	1	0.75	0.4	1	1	1	1	0.75	0	434	36.1667	384	32	-50	-4.16667	434	36.1667
White or Caucasian	28.5	0.197301	0.738179	0.040505	0.5	0.75	0.2	0.25	1	0.75	0.2	1	0.5	-1	1	1	0	789	65.75	736	61.3333	-53	-4.41667	709	59.0833
White or Caucasian	21	0.922444	0.0173385	0.0602175	1	1	1	0.75	1	0.25	1	0	1	1	0	0.25	0	681	56.75	670	55.8333	-11	-0.916667	616	51.3333
White or Caucasian	22.6	0.939494	0.0108562	0.0496501	0.75	0.75	0.6	0.75	1	0.5	0.8	0	0.5	1	1	0.5	0	308	25.6667	266	22.1667	-42	-3.5	246	20.5
White or Caucasian	20.1	0.833887	0.0504028	0.11571	0.75	0.75	0.8	0.25	1	0.5	0.2	1	1	1	1	0.5	0	395	32.9167	394	32.8333	-1	-0.0833333	418	34.8333
White or Caucasian	24.3	0.750927	0.126838	0.122236	0.75	0.75	0.8	0.75	1	0.5	0.4	0	0.5	-1	1	1	0	358	29.8333	395	32.9167	37	3.08333	397	33.0833
White or Caucasian	57.6	0.881651	0.0249279	0.093421	0.25	0.5	0.4	0.5	1	0.5	0.4	0.5	0.5	1	1	1	0	472	39.3333	542	45.1667	70	5.83333	494	41.1667
White or Caucasian	22.3	0.540904	0.299995	0.1591	0.75	0.75	0.8	0.75	1	0.75	0.4	0	1	-1	1	1	0	515	42.9167	547	45.5833	32	2.66667	566	47.1667
White or Caucasian	26.6	0.836196	0.0473308	0.116473	0.25	0.25	0.6	0.5	1	0.25	0	1	0.5	-1	1	0.75	0	482	40.1667	483	40.25	1	0.0833333	475	39.5833
White or Caucasian	22.2	0.702596	0.152572	0.144833	0.5	0.75	0.4	0.75	1	0.5	0.2	0	0.5	-1	1	1	0	392	32.6667	406	33.8333	14	1.16667	409	34.0833
White or Caucasian	34.4	0.630943	0.2188	0.150257	0.25	0.25	0.4	0.5	1	0.25	0.2	0.25	1	-1	1	1	0	411	34.25	460	38.3333	49	4.08333	458	38.1667
White or Caucasian	47.8	0.932426	0.0168202	0.0507539	0.25	0.25	0.4	0.75	0	0.5	0.6	0.25	0	-1	0	1	0	567	47.25	679	56.5833	112	9.33333	589	49.0833
White or Caucasian	39.4	0.51599	0.352468	0.131542	0.25	0.5	0.2	0.75	1	0.5	0.6	0.25	0	-1	0	0.75	0	600	50	629	52.4167	29	2.41667	641	53.4167
White or Caucasian	25.1	0.862226	0.0369874	0.100786	0.75	0.5	0.8	0.75	1	0.5	0.8	0	0.5	1	1	0.75	0	525	43.75	537	44.75	12	1	485	40.4167
White or Caucasian	51.7	0.666474	0.160535	0.172992	0.25	0.25	0.6	0.75	1	0.75	0.4	0.75	0.5	-1	1	1	0	533	44.4167	564	47	31	2.58333	560	46.6667
White or Caucasian	17.8	0.761627	0.108732	0.12964	0.75	0.75	0.4	0.75	1	0.5	0.2	1	1	1	1	1	0	408	34	412	34.3333	4	0.333333	451	37.5833
White or Caucasian	28	0.695664	0.147387	0.156948	0.75	0.75	0.8	0.75	1	0.5	0.4	0	0.5	1	0	0.25	0	751	62.5833	816	68	65	5.41667	787	65.5833
White or Caucasian	27.9	0.730718	0.1076	0.161681	0.5	0.75	0.2	0.75	0.5	0.75	0	1	0.5	-1	1	1	0	490	40.8333	529	44.0833	39	3.25	566	47.1667
White or Caucasian	20	0.581393	0.241292	0.177315	1	0.5	0	0.25	1	0.5	0.8	1	0.5	1	1	0.75	0	411	34.25	438	36.5	27	2.25	468	39
Not White or Caucasian	20.1	0.793279	0.0692938	0.137427	0.5	1	0.8	0.75	1	0.25	0.8	0	0.5	-1	1	1	0	328	27.3333	292	24.3333	-36	-3	318	26.5
White or Caucasian	23.7	0.947382	0.00899206	0.0436264	0.75	0.75	0.4	0.75	0	0.5	0.6	1	1	-1	1	0.75	0	332	27.6667	384	32	52	4.33333	366	30.5
Not White or Caucasian	23.6	0.681241	0.144381	0.174378	1	0.75	0.6	0.25	1	0.5	1	1	0.5	-1	1	0.5	0	397	33.0833	336	28	-61	-5.08333	355	29.5833
White or Caucasian	23	0.995386	0.000607862	0.0040062	1	0.75	0.4	0.75	1	1	0.4	1	1	-1	1	0.25	0	511	42.5833	463	38.5833	-48	-4	482	40.1667
Not White or Caucasian	18.8	0.550724	0.272564	0.176712	0.75	0.75	0.2	0.5	1	0.5	1	1	1	-1	1	0.75	0	338	28.1667	320	26.6667	-18	-1.5	354	29.5
White or Caucasian	23.2	0.694047	0.128273	0.17768	0.5	0.25	0.4	0.5	1	0.25	0.4	0	0.5	1	1	1	0	426	35.5	439	36.5833	13	1.08333	422	35.1667
White or Caucasian	19.7	0.914776	0.0137094	0.0715146	0.75	0.75	0.8	0.25	1	0.5	0.6	1	1	-1	0	1	0	525	43.75	485	40.4167	-40	-3.33333	472	39.3333
Not White or Caucasian	23	0.519185	0.283133	0.197682	0.75	0.75	0.2	0.75	0.5	0.5	0.8	1	0.5	1	1	1	0	285	23.75	259	21.5833	-26	-2.16667	271	22.5833
White or Caucasian	53.9	0.927037	0.00881632	0.0641466	0.25	0.25	0.6	0.75	1	0.5	0.6	0.25	0.5	-1	1	0.25	0	411	34.25	424	35.3333	13	1.08333	396	33
White or Caucasian	32.1	0.897309	0.019281	0.0834097	0.25	0.5	0.8	0.75	1	0.25	0.8	0	0	-1	1	1	0	401	33.4167	446	37.1667	45	3.75	419	34.9167
White or Caucasian	22.7	0.893773	0.0181933	0.0880338	0.75	1	0	0.5	1	0.25	0.2	1	1	1	0	1	0	414	34.5	400	33.3333	-14	-1.16667	443	36.9167
Not White or Caucasian	23	0.901797	0.0133368	0.0848661	0.5	0.75	0.8	0.75	1	0.25	0.6	0	1	1	1	1	0	429	35.75	373	31.0833	-56	-4.66667	382	31.8333
White or Caucasian	22.6	0.78685	0.0621186	0.151031	0.75	0.75	0.2	0.75	0.5	0.75	0.4	1	0.5	1	1	0.5	0	462	38.5	458	38.1667	-4	-0.333333	472	39.3333
White or Caucasian	22.5	0.7958	0.0632819	0.140919	0.75	1	0.4	1	1	1	0.6	1	0.5	1	1	1	0	551	45.9167	530	44.1667	-21	-1.75	555	46.25
White or Caucasian	25.6	0.809413	0.0570276	0.133559	0.75	0.5	0.6	0.75	1	0.75	0.8	1	1	-1	1	1	0	485	40.4167	511	42.5833	26	2.16667	518	43.1667
White or Caucasian	33.4	0.6314	0.164714	0.203885	0.5	0.5	0.8	0.5	1	0	0.4	0.25	1	-1	1	0	160	431	35.9167	493	41.0833	62	5.16667	498	41.5
White or Caucasian	17.3	0.997087	0.000197097	0.00271572	0.5	0.75	0.4	0	0.5	1	0.2	0.5	0.5	1	1	1	0	607	50.5833	699	58.25	92	7.66667	699	58.25
White or Caucasian	19.8	0.529848	0.267836	0.202316	1	0.75	0.6	1	1	0.5	0.2	0.75	1	1	1	1	0	239	19.9167	201	16.75	-38	-3.16667	273	22.75
White or Caucasian	18.9	0.654182	0.178702	0.167116	0.75	0.75	0.6	1	1	0.25	0.6	0.75	0.5	1	1	1	0	461	38.4167	443	36.9167	-18	-1.5	511	42.5833
White or Caucasian	21.7	0.671394	0.135112	0.193494	0.5	0.25	0.2	0	1	0.75	0	0.75	0.5	1	1	1	0	318	26.5	357	29.75	39	3.25	333	27.75
White or Caucasian	21.2	0.959345	0.00341933	0.037236	0.75	0.75	0.6	0	1	0.5	1	0.75	1	1	1	1	0	528	44	505	42.0833	-23	-1.91667	533	44.4167
White or Caucasian	18.7	0.816219	0.0494679	0.134313	0.75	0.75	0.4	0	1	0.5	0.8	0.5	0.5	1	1	1	0	848	70.6667	793	66.0833	-55	-4.58333	802	66.8333
White or Caucasian	26.6	0.749705	0.10316	0.147135	1	0.75	0.6	1	1	0.25	0.6	0.5	0.5	1	0	0.75	0	826	68.8333	855	71.25	29	2.41667	822	68.5
White or Caucasian	19.7	0.576002	0.209816	0.211266	0.5	0.75	0.6	1	0.5	0.75	0.8	0.75	1	1	1	1	0	786	65.5	691	57.5833	-95	-7.91667	661	55.0833
Not White or Caucasian	20.5	0.313356	0.564308	0.101222	0.75	0.5	0.4	1	1	0.5	0	0.75	0.5	1	1	0.75	0	278	23.1667	293	24.4167	15	1.25	328	27.3333
White or Caucasian	26.3	0.759913	0.0769836	0.163103	1	1	0.4	1	1	0.5	0.8	0.5	0.5	1	1	1	0	784	65.3333	741	61.75	-43	-3.58333	753	62.75
White or Caucasian	21.3	0.88267	0.0247144	0.0926159	0.75	0.5	0.4	0	1	0.75	0.2	0.5	1	1	0	1	0	437	36.4167	440	36.6667	3	0.25	440	36.6667
White or Caucasian	22.7	0.909388	0.0152328	0.0753796	0.75	1	0.8	1	1	0.5	0.8	0.75	0.5	1	0	0.75	0	595	49.5833	625	52.0833	30	2.5	623	51.9167
Not White or Caucasian	29.6	0.968696	0.00345697	0.027847	0.5	0.25	0.2	0	0	0.5	0.8	0.5	1	1	0	0.75	0	562	46.8333	638	53.1667	76	6.33333	599	49.9167
White or Caucasian	24.9	0.787985	0.0636577	0.148358	0.75	0.75	0.4	1	1	0.25	0.6	0.75	0.5	1	1	0.75	0	401	33.4167	384	32	-17	-1.41667	384	32
White or Caucasian	19.8	0.521446	0.344028	0.134525	0.75	0.75	0.6	0	1	0.5	0.2	0.5	1	1	1	0.5	0	651	54.25	653	54.4167	2	0.166667	648	54
White or Caucasian	25.1	0.775573	0.0671326	0.157294	0.75	0.75	0.4	0.25	1	0.25	0	0.25	0	-1	1	0.75	164	501	41.75	600	50	99	8.25	555	46.25
White or Caucasian	20	0.9542	0.00643385	0.0393666	1	1	0.8	1	1	0.75	1	0.5	1	1	1	0.5	0	536	44.6667	533	44.4167	-3	-0.25	559	46.5833
Not White or Caucasian	19.2	0.660703	0.158196	0.181101	1	0.75	0.2	1	1	0.5	0.4	0.75	0.5	1	1	0.75	0	384	32	377	31.4167	-7	-0.583333	367	30.5833
White or Caucasian	25.7	0.830924	0.0339744	0.135102	0.75	1	0.8	1	1	0.25	0	0.5	0.5	-1	1	1	0	352	29.3333	360	30	8	0.666667	401	33.4167
White or Caucasian	22.1	0.712681	0.122437	0.164881	0.75	0.75	0.8	1	0	0.5	0.4	0.75	0	1	1	0.75	0	791	65.9167	767	63.9167	-24	-2	724	60.3333
White or Caucasian	32.1	0.774527	0.0432634	0.182209	0.5	0.5	0.8	1	1	0.5	0	0.25	0.5	1	1	0.75	0	459	38.25	488	40.6667	29	2.41667	509	42.4167
White or Caucasian	28.2	0.906019	0.0185468	0.0754337	0.75	0.75	0.8	1	1	0.5	0.8	0.75	0.5	-1	1	0.75	0	860	71.6667	790	65.8333	-70	-5.83333	745	62.0833
White or Caucasian	26.1	0.655287	0.147464	0.197249	0.5	0.75	0.4	0	1	0.5	0.6	0.5	1	-1	0	0.25	0	458	38.1667	507	42.25	49	4.08333	525	43.75
Not White or Caucasian	25.7	0.799684	0.0553043	0.145012	0.5	0.5	0.8	0	1	0.5	0.4	0.25	0.5	-1	1	0.75	0	532	44.3333	616	51.3333	84	7	559	46.5833
White or Caucasian	23.4	0.981692	0.00215604	0.0161523	0.5	0.5	0.2	0	0.5	1	0.4	0.5	0.5	-1	0	1	0	535	44.5833	565	47.0833	30	2.5	538	44.8333
White or Caucasian	27.9	0.522187	0.233123	0.24469	0.75	1	1	1	1	0.25	0.8	0.25	1	-1	0	0	0	721	60.0833	687	57.25	-34	-2.83333	689	57.4167
White or Caucasian	21	0.779864	0.0573653	0.16277	0.75	0.25	0.6	0	1	0.5	1	0.5	0.5	1	1	0.25	0	322	26.8333	358	29.8333	36	3	365	30.4167
Not White or Caucasian	23.7	0.84917	0.0280931	0.122737	1	0.75	0.4	1	1	1	0.4	0.25	0.5	-1	0	1	0	449	37.4167	455	37.9167	6	0.5	439	36.5833
White or Caucasian	22.3	0.998754	0.000108959	0.00113712	0.75	0.75	0.6	0	1	0.25	0.8	0.25	0.5	-1	1	0.75	0	567	47.25	562	46.8333	-5	-0.416667	592	49.3333
Not White or Caucasian	18.5	0.618349	0.197872	0.183779	0.5	0.75	0.6	0	1	0.25	0.6	0.25	0.5	1	1	1	0	672	56	664	55.3333	-8	-0.666667	682	56.8333
White or Caucasian	21.7	0.984163	0.00195273	0.0138841	1	0.75	0.4	1	1	0.75	0.4	0.75	1	1	1	1	0	447	37.25	382	31.8333	-65	-5.41667	451	37.5833
Not White or Caucasian	22.4	0.863935	0.0307639	0.105301	1	0.75	0.8	1	0.5	0.5	0.6	0.5	1	-1	1	1	0	509	42.4167	460	38.3333	-49	-4.08333	501	41.75
Not White or Caucasian	27.4	0.996833	0.000471938	0.00269531	0.75	0.5	0	0	0	1	0.6	0.5	0.5	-1	0	0.5	0	683	56.9167	734	61.1667	51	4.25	730	60.8333
Not White or Caucasian	22.7	0.950848	0.0056316	0.04352	1	1	1	1	1	0.5	0.8	0.25	1	-1	1	1	0	485	40.4167	428	35.6667	-57	-4.75	453	37.75
Not White or Caucasian	22.6	0.818375	0.0369688	0.144656	0.5	0.75	0.4	1	1	0.5	0.6	0.5	0.5	1	1	0.75	0	379	31.5833	367	30.5833	-12	-1	354	29.5
White or Caucasian	29.1	0.792061	0.0572223	0.150717	0.5	0.75	0.8	1	1	0.75	0.6	0.5	0.5	1	1	1	0	556	46.3333	625	52.0833	69	5.75	631	52.5833
White or Caucasian	16.3	0.937199	0.0111896	0.0516118	0.5	0.5	0.8	0.75	1	0.5	0.8	0.5	0.5	1	1	0.75	168	938	78.1667	899	74.9167	-39	-3.25	909	75.75
White or Caucasian	24.6	0.735986	0.110735	0.153279	0.75	0.75	0.8	1	1	0.25	0.8	0.25	1	1	1	1	0	351	29.25	369	30.75	18	1.5	397	33.0833
White or Caucasian	22.7	0.834563	0.0422564	0.123181	0.75	1	0.4	1	0.5	0.75	1	0.5	1	1	1	1	0	447	37.25	414	34.5	-33	-2.75	427	35.5833
White or Caucasian	21.9	0.884609	0.0265208	0.0888701	0.5	0.75	0.2	0	1	0.5	0.4	0.5	0.5	1	1	1	0	667	55.5833	697	58.0833	30	2.5	681	56.75
White or Caucasian	25.5	0.759218	0.0793039	0.161479	0.75	0.5	0	0.75	1	0.25	0.8	0.75	1	1	0	1	0	433	36.0833	467	38.9167	34	2.83333	430	35.8333
White or Caucasian	23.4	0.419726	0.439876	0.140398	0.75	1	0.6	1	1	1	0.8	0.75	1	1	1	0.5	0	896	74.6667	828	69	-68	-5.66667	814	67.8333
White or Caucasian	25.4	0.767314	0.0900275	0.142659	0.5	0.75	0.4	0.75	1	0.5	0.4	0.25	0.5	-1	0	0.75	0	848	70.6667	885	73.75	37	3.08333	894	74.5
White or Caucasian	25.5	0.494159	0.348022	0.157819	0.75	0.75	0.8	0.75	1	0.75	0.8	0.25	0.5	1	0	0.75	0	888	74	826	68.8333	-62	-5.16667	790	65.8333
White or Caucasian	26.5	0.92729	0.0177112	0.0549989	0.75	0.75	0.4	1	1	0.5	0.8	0.25	0.5	1	1	1	0	888	74	904	75.3333	16	1.33333	823	68.5833
White or Caucasian	23.6	0.779233	0.0807226	0.140044	0.75	0.75	0	1	1	0.5	1	0.5	1	-1	0	0.75	0	418	34.8333	433	36.0833	15	1.25	415	34.5833
White or Caucasian	26.4	0.793699	0.0642245	0.142077	0.75	0.75	0.4	0.75	1	0.25	0.2	0.25	0	-1	0	1	0	630	52.5	704	58.6667	74	6.16667	675	56.25
Not White or Caucasian	23.7	0.892826	0.0144081	0.0927655	0.5	0.5	0	0.75	0.5	0.75	1	0.75	0.5	-1	1	0.75	0	342	28.5	350	29.1667	8	0.666667	314	26.1667
Not White or Caucasian	21.5	0.870665	0.0180798	0.111256	0.5	0.75	0.6	0.75	1	0.25	0	0.25	1	-1	1	0.75	0	272	22.6667	289	24.0833	17	1.41667	253	21.0833
White or Caucasian	23.9	0.685182	0.13097	0.183848	1	0.75	0.6	1	1	0.75	0.8	0.5	0.5	1	1	1	0	959	79.9167	917	76.4167	-42	-3.5	886	73.8333
White or Caucasian	23.7	0.871834	0.0209689	0.107197	1	0.75	1	0.75	1	0.25	1	0.75	1	-1	1	1	0	235	19.5833	168	14	-67	-5.58333	236	19.6667
White or Caucasian	20.7	0.948912	0.00591817	0.0451698	0.5	0.25	0.2	0	1	0.5	0.6	0.25	0	1	1	0.75	0	586	48.8333	627	52.25	41	3.41667	630	52.5
White or Caucasian	19.2	0.74923	0.0996164	0.151153	0.75	0.75	0.8	0.75	1	0.5	0.6	0.75	1	1	1	1	0	923	76.9167	907	75.5833	-16	-1.33333	953	79.4167
Not White or Caucasian	22.2	0.86231	0.029453	0.108237	0.5	0.5	0.2	0.75	1	0.5	0	0.25	1	-1	1	1	0	329	27.4167	335	27.9167	6	0.5	360	30
White or Caucasian	29	0.692994	0.125938	0.181068	0.25	0.5	0.2	0	0	0.5	0.2	0.25	0	-1	0	0.25	0	512	42.6667	581	48.4167	69	5.75	526	43.8333
White or Caucasian	24	0.959216	0.00818462	0.0325992	0.75	0.75	0.8	0.5	0.5	1	0.8	0.5	0.5	-1	1	1	0	891	74.25	880	73.3333	-11	-0.916667	845	70.4167
White or Caucasian	23.7	0.992134	0.000969438	0.00689618	0.75	0.25	0.8	0.75	0.5	0.25	0.4	0.5	1	-1	1	0.75	0	236	19.6667	227	18.9167	-9	-0.75	254	21.1667
White or Caucasian	25.3	0.520301	0.313442	0.166257	0.75	0.75	0.8	0.75	1	0.5	0.8	1	0.5	1	1	1	0	887	73.9167	826	68.8333	-61	-5.08333	877	73.0833
White or Caucasian	23.8	0.827836	0.0425252	0.129639	1	1	0.4	0.25	0.5	0.5	0.8	0.75	1	1	0	0.5	0	701	58.4167	684	57	-17	-1.41667	683	56.9167
White or Caucasian	22.5	0.913665	0.0147378	0.0715968	0.75	1	0.4	0.75	1	0.5	0.4	0.75	1	-1	1	1	0	944	78.6667	857	71.4167	-87	-7.25	817	68.0833
White or Caucasian	34.7	0.290304	0.570462	0.125795	0.5	0.5	0.2	0.25	1	1	0.4	0.75	0	-1	0	1	0	864	72	855	71.25	-9	-0.75	780	65
White or Caucasian	24.4	0.642626	0.190674	0.1667	0.75	0.75	1	0.75	1	0.5	1	0.25	0.5	-1	1	0.75	0	860	71.6667	878	73.1667	18	1.5	875	72.9167
White or Caucasian	22.4	0.305807	0.576063	0.103342	0.75	0.75	0	0.75	1	0.75	1	1	0.5	-1	1	1	0	896	74.6667	863	71.9167	-33	-2.75	875	72.9167
White or Caucasian	25.1	0.841571	0.0428831	0.115546	0.75	0.75	1	1	1	0.5	0.8	0.75	1	-1	0	1	0	728	60.6667	731	60.9167	3	0.25	705	58.75
Not White or Caucasian	29.8	0.710495	0.13117	0.158335	0.5	0.75	0.4	0.25	1	0.5	0.2	0.25	0.5	1	1	1	0	826	68.8333	799	66.5833	-27	-2.25	706	58.8333
White or Caucasian	21.3	0.785413	0.0735589	0.141028	1	0.75	0.8	0.75	1	0.75	0.4	0.75	1	-1	0	1	0	690	57.5	740	61.6667	50	4.16667	702	58.5
White or Caucasian	26.3	0.482043	0.297296	0.220661	1	0.75	0.8	0.75	1	0.5	0.4	0.75	1	-1	0	0.75	0	536	44.6667	528	44	-8	-0.666667	596	49.6667
Not White or Caucasian	22.2	0.800146	0.0494277	0.150427	0.5	0.75	0.4	0	0.5	0.75	0.2	0.25	0.5	-1	1	1	0	539	44.9167	509	42.4167	-30	-2.5	458	38.1667
White or Caucasian	24.5	0.844868	0.0429198	0.112212	0.75	0.5	0.4	0.25	0.5	0.5	0.4	0.75	0.5	1	0	0.75	0	764	63.6667	745	62.0833	-19	-1.58333	701	58.4167
White or Caucasian	28.6	0.9157	0.013783	0.070517	0.75	1	0.6	0.25	1	0.5	0	0.5	1	-1	0	0.75	0	439	36.5833	484	40.3333	45	3.75	428	35.6667
White or Caucasian	25.8	0.600892	0.221649	0.177459	0.75	0.75	0.8	0.75	0.5	0.5	0.6	0.75	1	-1	0	0.5	0	873	72.75	888	74	15	1.25	924	77
White or Caucasian	27.4	0.684196	0.137592	0.178211	0.75	0.75	0.8	0.75	1	0.5	0.8	0.75	1	-1	0	0.75	0	973	81.0833	951	79.25	-22	-1.83333	937	78.0833
White or Caucasian	35.2	0.601924	0.18172	0.216356	0.5	0.75	0.4	0.75	1	0.5	0.6	0.5	0.5	-1	0	0	0	508	42.3333	524	43.6667	16	1.33333	519	43.25
White or Caucasian	20.1	0.712785	0.111781	0.175434	0.75	0.75	0.2	0.75	1	0.75	0.6	0.5	0.5	1	1	0.5	0	899	74.9167	791	65.9167	-108	-9	828	69
White or Caucasian	28.8	0.733259	0.0922935	0.174448	0.5	0.25	0.4	0.75	1	0.75	0.2	0.25	0.5	1	0	0.5	0	625	52.0833	627	52.25	2	0.166667	615	51.25
White or Caucasian	25.8	0.814152	0.0705218	0.115326	0.75	0.75	0.2	0.75	1	1	0.6	0.5	1	1	1	1	0	863	71.9167	926	77.1667	63	5.25	956	79.6667
White or Caucasian	24.4	0.902045	0.0208901	0.0770653	0.5	0.25	0.8	0.75	0.5	0.75	0.2	0.75	0	1	0	1	0	531	44.25	606	50.5	75	6.25	587	48.9167
White or Caucasian	19.4	0.912169	0.0249895	0.0628414	1	0.75	0.4	0.75	0.5	0.75	0.8	0.75	1	1	0	1	0	621	51.75	651	54.25	30	2.5	719	59.9167
White or Caucasian	21.1	0.932192	0.00896757	0.05884	0.75	1	0.6	1	1	0.5	0.4	0.75	1	1	1	0.5	0	485	40.4167	474	39.5	-11	-0.916667	523	43.5833
White or Caucasian	24.4	0.889615	0.0188153	0.0915697	1	1	0.4	0.75	1	1	0.4	0.5	1	-1	0	1	0	637	53.0833	657	54.75	20	1.66667	607	50.5833
White or Caucasian	18.9	0.891526	0.0240692	0.0844048	1	1	0.2	0.75	1	0.75	0.8	0.75	1	1	0	0.5	0	876	73	803	66.9167	-73	-6.08333	813	67.75
White or Caucasian	28.2	0.918728	0.0146433	0.0666291	0.75	0.75	1	0.75	0.5	0.5	1	0.75	1	-1	0	0	0	368	30.6667	384	32	16	1.33333	372	31
White or Caucasian	20.2	0.820009	0.0583768	0.121615	0.25	0.5	0.4	0.75	0.5	0.5	0.4	0.25	1	-1	0	1	0	463	38.5833	524	43.6667	61	5.08333	552	46
White or Caucasian	32.7	0.595775	0.236374	0.16785	0.5	0.5	0.6	0.25	1	0.25	0.6	0.25	1	-1	0	1	0	909	75.75	917	76.4167	8	0.666667	871	72.5833
White or Caucasian	23.7	0.944819	0.0100553	0.0451259	0.5	0.5	0	0.75	0.5	0.5	0.4	0.5	0.5	-1	0	0.5	0	414	34.5	486	40.5	72	6	505	42.0833
Not White or Caucasian	19.5	0.764812	0.0760267	0.159161	1	1	0.6	0.75	1	1	1	0.75	0.5	1	1	1	0	459	38.25	439	36.5833	-20	-1.66667	456	38
White or Caucasian	23	0.947365	0.00865316	0.0439818	0.75	0.75	0.6	0.75	1	1	0.8	0.75	1	-1	0	1	0	824	68.6667	763	63.5833	-61	-5.08333	746	62.1667
White or Caucasian	29.6	0.860865	0.0324535	0.106682	0.5	0.5	0.4	0.75	0.5	0.25	0.6	0.25	0.5	-1	0	0.75	0	903	75.25	840	70	-63	-5.25	817	68.0833
White or Caucasian	24.2	0.680051	0.144179	0.17577	1	1	0.2	0.75	1	0.75	0.8	1	0.5	1	1	0.75	0	793	66.0833	821	68.4167	28	2.33333	824	68.6667
White or Caucasian	23	0.920181	0.0191271	0.0606921	0.75	0.75	0.6	0.25	1	0.5	0.8	0.5	1	-1	0	1	0	844	70.3333	744	62	-100	-8.33333	725	60.4167
White or Caucasian	24.6	0.107353	0.853519	0.0244044	0.75	0.75	0.6	0.75	0.5	0.5	0.6	0.75	0.5	1	1	1	0	899	74.9167	907	75.5833	8	0.666667	904	75.3333
White or Caucasian	21.6	0.406063	0.485241	0.108696	0.75	0.75	0.8	0.75	1	1	0.6	0.75	0.5	1	1	0.75	0	884	73.6667	856	71.3333	-28	-2.33333	877	73.0833
Not White or Caucasian	25.8	0.823033	0.0430461	0.133921	0.25	0.5	0.8	0	1	0.25	0.2	0	0.5	-1	1	0.25	0	559	46.5833	604	50.3333	45	3.75	586	48.8333
White or Caucasian	22.1	0.841639	0.0439285	0.114433	1	1	0.8	0.5	1	0.5	0.8	0.75	1	-1	1	1	0	863	71.9167	830	69.1667	-33	-2.75	867	72.25
White or Caucasian	17.7	0.625902	0.180533	0.193564	0.5	0.25	0.4	0.25	1	0.25	0.6	0.25	0.5	-1	1	0.75	0	229	19.0833	181	15.0833	-48	-4	156	13
White or Caucasian	26.6	0.842581	0.0486428	0.108776	0.5	0.75	1	0.5	1	0.75	1	0.25	0.5	1	0	0.5	0	870	72.5	860	71.6667	-10	-0.833333	856	71.3333
White or Caucasian	24.6	0.999853	1.96448e-05	0.00012753	1	0.75	0.8	0.75	1	0.5	0	0.25	1	-1	1	1	0	325	27.0833	337	28.0833	12	1	281	23.4167
White or Caucasian	20.2	0.597954	0.216653	0.185393	0.75	1	0.4	0.75	1	0.75	0.4	0.25	1	-1	1	0.5	0	983	81.9167	1010	84.1667	27	2.25	994	82.8333
Not White or Caucasian	28.9	0.807298	0.0610444	0.131658	0.75	0.75	1	0.75	1	0.75	1	0.25	1	-1	1	0.75	0	304	25.3333	290	24.1667	-14	-1.16667	302	25.1667
White or Caucasian	23.1	0.71148	0.135759	0.152761	0.75	0.75	0.6	0.5	1	0.75	0.8	0.5	1	-1	1	0.5	0	1017	84.75	964	80.3333	-53	-4.41667	931	77.5833
White or Caucasian	19	0.849979	0.0475162	0.102505	0.5	1	0.6	0.75	1	0.75	1	0.75	1	1	1	1	0	882	73.5	840	70	-42	-3.5	878	73.1667
Not White or Caucasian	22.9	0.780218	0.0653511	0.154431	0.5	0.25	1	0.75	1	0.25	0.4	0.25	1	-1	0	1	0	322	26.8333	338	28.1667	16	1.33333	343	28.5833
White or Caucasian	27.2	0.825555	0.0423881	0.132056	1	0.5	1	1	1	0.25	1	0.5	0.5	-1	0	0.75	0	513	42.75	507	42.25	-6	-0.5	536	44.6667
White or Caucasian	28	0.425535	0.40875	0.165715	0.75	0.75	0.4	0.25	0.5	0	0.2	0.5	0.5	-1	1	1	0	604	50.3333	697	58.0833	93	7.75	717	59.75
White or Caucasian	22.3	0.84584	0.0516031	0.102556	0.75	0.75	0.8	0.75	1	1	0.6	0.25	1	-1	1	0.75	0	903	75.25	896	74.6667	-7	-0.583333	871	72.5833
White or Caucasian	25	0.648653	0.162206	0.189141	0.75	0.5	0	0.75	1	0.75	0.6	0.25	1	-1	1	0.25	0	468	39	478	39.8333	10	0.833333	493	41.0833
White or Caucasian	23.9	0.516165	0.344112	0.139722	0.75	0.75	0.2	0.25	1	1	0.8	0.75	1	-1	1	0.75	0	879	73.25	848	70.6667	-31	-2.58333	782	65.1667
Not White or Caucasian	19.4	0.353745	0.539146	0.107109	0.75	1	0.4	1	1	0.75	0.8	0.75	1	1	1	1	0	870	72.5	817	68.0833	-53	-4.41667	841	70.0833
White or Caucasian	25	0.678398	0.145754	0.175848	0.75	0.75	0.6	1	1	0.25	0.8	0.75	0.5	1	0	0.75	0	601	50.0833	563	46.9167	-38	-3.16667	577	48.0833
White or Caucasian	23.8	0.656729	0.163117	0.180154	0.5	0.75	0.6	0	1	0.5	0.6	0.75	0.5	1	1	0.75	0	590	49.1667	584	48.6667	-6	-0.5	578	48.1667
White or Caucasian	33.1	0.98384	0.000892736	0.0152672	0.75	0.75	0.8	0.75	1	0.75	0.8	0.25	0.5	1	1	0.5	0	843	70.25	754	62.8333	-89	-7.41667	754	62.8333
Not White or Caucasian	20.8	0.955437	0.00751875	0.0370439	1	0.75	0.4	0.75	0.5	0.25	0.6	0.5	1	-1	1	1	0	239	19.9167	161	13.4167	-78	-6.5	172	14.3333
White or Caucasian	26.6	0.80347	0.0639846	0.132545	0.5	0.75	0.8	0.75	1	1	1	0.75	0.5	1	0	0.5	0	908	75.6667	937	78.0833	29	2.41667	925	77.0833
White or Caucasian	25.8	0.655823	0.168438	0.175739	1	1	0.2	0.25	1	1	1	0.75	0.5	-1	1	1	0	896	74.6667	884	73.6667	-12	-1	858	71.5
White or Caucasian	23.4	0.986131	0.00333115	0.0105383	0.75	1	0.4	0.25	1	0.25	0.4	0.75	1	-1	0	1	0	810	67.5	826	68.8333	16	1.33333	805	67.0833
Not White or Caucasian	22.5	0.856105	0.0415691	0.102326	0.75	0.5	0.6	0.75	1	1	0.2	0.5	1	-1	1	1	0	360	30	302	25.1667	-58	-4.83333	339	28.25
White or Caucasian	25.8	0.993231	0.000811232	0.00595801	0.75	0.75	1	1	1	0.5	0.6	0.75	1	-1	0	0.75	0	953	79.4167	942	78.5	-11	-0.916667	911	75.9167
Not White or Caucasian	24	0.766934	0.0707397	0.162326	0.75	0.75	0.4	0.5	0.5	0.5	0.6	0.75	1	-1	0	1	0	493	41.0833	589	49.0833	96	8	564	47
White or Caucasian	26.3	0.919305	0.0135186	0.0671761	0.5	0.75	0.6	0.75	1	0.5	1	0.25	1	-1	0	0.5	0	445	37.0833	477	39.75	32	2.66667	472	39.3333
White or Caucasian	19	0.738635	0.0939715	0.167393	1	0.75	0.8	0.5	1	0.5	0.4	0.75	1	1	0	0.5	0	716	59.6667	775	64.5833	59	4.91667	732	61
White or Caucasian	23	0.636712	0.180518	0.18277	1	1	0.4	0.75	1	0.75	0.4	0.75	1	-1	0	0.75	0	686	57.1667	639	53.25	-47	-3.91667	628	52.3333
White or Caucasian	18.5	0.949719	0.00683898	0.0434423	0.75	0.75	0.4	0.75	1	0	0.2	0.75	0.5	1	0	1	0	400	33.3333	440	36.6667	40	3.33333	465	38.75
White or Caucasian	25.1	0.470081	0.36903	0.160889	0.75	0.75	0.6	0.75	1	0.25	0.4	1	0.5	-1	1	0.75	0	857	71.4167	844	70.3333	-13	-1.08333	838	69.8333
White or Caucasian	27.7	0.871674	0.0327614	0.0955647	0.25	0.75	0.2	0.75	1	0.5	0	0.5	0.5	-1	0	0.5	0	473	39.4167	511	42.5833	38	3.16667	437	36.4167
Not White or Caucasian	26.9	0.882391	0.0293122	0.0882969	0.25	0.25	0.8	0.75	1	1	1	0.75	1	1	1	1	0	353	29.4167	352	29.3333	-1	-0.0833333	334	27.8333
White or Caucasian	21.9	0.928749	0.0138282	0.0574224	1	1	0.4	0.75	1	1	0.8	0.5	1	-1	1	0.5	0	975	81.25	918	76.5	-57	-4.75	962	80.1667
White or Caucasian	21.3	0.6986	0.125504	0.175896	1	0.75	0.6	0.75	1	0.75	0.6	0.5	1	1	0	1	0	891	74.25	911	75.9167	20	1.66667	882	73.5
White or Caucasian	21.3	0.592292	0.22934	0.178368	0.75	0.75	0.4	0.25	1	0.5	0.6	0.5	0.5	1	0	0.5	0	943	78.5833	912	76	-31	-2.58333	889	74.0833
Not White or Caucasian	23	0.619297	0.189426	0.191277	0.75	0.5	0.4	0.75	1	0.75	0	0.75	1	-1	0	1	0	464	38.6667	489	40.75	25	2.08333	500	41.6667
Not White or Caucasian	21.9	0.95123	0.00724077	0.0415292	0.5	0.75	0	0.75	1	0.25	0.4	0.75	0.5	-1	0	1	0	429	35.75	439	36.5833	10	0.833333	438	36.5
White or Caucasian	23.7	0.766627	0.0840591	0.149314	1	0.75	0.4	1	1	0.75	0.8	0.75	1	-1	0	1	0	643	53.5833	606	50.5	-37	-3.08333	588	49
White or Caucasian	18.6	0.976897	0.00248093	0.0206218	0.75	0.5	0.6	0.75	0	0.75	0.4	0.75	0.5	-1	1	0.75	0	418	34.8333	470	39.1667	52	4.33333	438	36.5
Not White or Caucasian	26.3	0.620743	0.166055	0.213202	0.75	0.75	0.6	0.75	1	0.5	1	0.75	0.5	1	0	0.5	0	429	35.75	428	35.6667	-1	-0.0833333	430	35.8333
White or Caucasian	22.5	0.555213	0.263557	0.18123	0.5	0.5	0.6	0.75	1	0.5	0.6	0.5	0.5	1	1	0.5	0	360	30	409	34.0833	49	4.08333	439	36.5833
White or Caucasian	24.1	0.844776	0.0393721	0.115852	0.5	0.75	0.6	1	1	0.25	0.4	0.75	1	1	0	1	0	619	51.5833	656	54.6667	37	3.08333	613	51.0833
White or Caucasian	20.6	0.666585	0.147315	0.186101	1	0.5	0.6	0.75	1	0.5	0.4	0.25	1	1	1	1	0	349	29.0833	291	24.25	-58	-4.83333	308	25.6667
White or Caucasian	34.7	0.927826	0.00937485	0.0627996	0.25	1	0.4	0.75	1	0.5	0.2	0.5	0.5	-1	1	0.75	0	371	30.9167	370	30.8333	-1	-0.0833333	377	31.4167
Not White or Caucasian	26.6	0.849105	0.0470416	0.103853	0.75	1	0.8	0.75	0.5	0.25	0	0.5	1	-1	0	0.25	0	427	35.5833	420	35	-7	-0.583333	394	32.8333
Not White or Caucasian	22.3	0.958245	0.00793437	0.0338207	0.5	0.75	0.4	0.75	0.5	0.5	0.4	0.75	0.5	-1	0	0.25	0	594	49.5	595	49.5833	1	0.0833333	565	47.0833
White or Caucasian	18.1	0.538213	0.277109	0.184678	1	1	0.6	1	1	1	0.6	0.5	0.5	1	1	1	0	640	53.3333	685	57.0833	45	3.75	675	56.25
White or Caucasian	25.7	0.728481	0.107086	0.164434	0.5	0.75	0.8	0.25	1	0.5	0.6	0.25	0.5	1	0	1	0	526	43.8333	516	43	-10	-0.833333	502	41.8333
Not White or Caucasian	18.9	0.650413	0.166943	0.182644	0.5	0.75	0.4	0.25	0.5	0.5	0.8	0.5	0.5	1	0	1	0	656	54.6667	649	54.0833	-7	-0.583333	619	51.5833
White or Caucasian	19.4	0.962098	0.00572888	0.0321731	1	1	0.6	1	1	0.75	0.6	1	1	1	0	0.5	0	493	41.0833	530	44.1667	37	3.08333	548	45.6667
White or Caucasian	28.1	0.909893	0.0157072	0.0743999	0.5	0.5	0.6	0.75	1	0.75	0.6	0.5	1	-1	0	0.25	0	715	59.5833	806	67.1667	91	7.58333	750	62.5
White or Caucasian	22.7	0.674751	0.163648	0.1616	0.5	0.5	0.2	0.25	1	0.5	0.2	0.5	0.5	1	1	1	0	641	53.4167	673	56.0833	32	2.66667	678	56.5
White or Caucasian	29.8	0.987756	0.00144707	0.0107969	0.5	0.5	0.4	0.25	0	0.25	0.6	0.25	0.5	1	0	1	0	496	41.3333	485	40.4167	-11	-0.916667	407	33.9167
White or Caucasian	20.7	0.917572	0.0165446	0.0658839	0.75	0.5	0.6	0.75	1	0.5	0.8	0.75	1	1	0	1	0	518	43.1667	526	43.8333	8	0.666667	536	44.6667
Not White or Caucasian	22.7	0.906846	0.0171283	0.0760257	1	0.75	0.6	0.75	1	0.5	0.2	0.25	1	-1	1	0.75	0	341	28.4167	346	28.8333	5	0.416667	348	29
Not White or Caucasian	23.3	0.895706	0.0247991	0.0794944	0.75	0.5	0.4	0.75	1	0.5	0.8	0.25	1	-1	1	0.5	0	543	45.25	504	42	-39	-3.25	523	43.5833
White or Caucasian	25.7	0.801537	0.0582752	0.140188	0.75	0.5	0.8	0.75	1	1	0.6	0.5	1	1	1	0.75	0	365	30.4167	413	34.4167	48	4	429	35.75
White or Caucasian	27.3	0.612209	0.195568	0.192224	0.75	1	0.4	0.75	1	0.5	0.6	0.25	1	-1	1	0.75	0	731	60.9167	738	61.5	7	0.583333	769	64.0833
White or Caucasian	27.2	0.955408	0.0112086	0.0333838	0.75	0.75	0.2	0.75	1	0.5	0.6	0.75	1	-1	1	1	0	536	44.6667	506	42.1667	-30	-2.5	538	44.8333
Not White or Caucasian	24.2	0.919739	0.0114412	0.0688197	0.5	0.5	0.4	0.25	1	0.25	0.4	0.5	0.5	1	0	0.5	0	572	47.6667	641	53.4167	69	5.75	592	49.3333
Not White or Caucasian	26.6	0.439722	0.407284	0.152994	0.75	0.25	0.4	0.25	1	0.5	0.6	0.5	1	-1	1	0.75	0	441	36.75	459	38.25	18	1.5	468	39
White or Caucasian	21.6	0.963903	0.00452282	0.031574	1	1	0.6	0.75	1	0.5	0.6	0.75	1	1	1	0.75	0	569	47.4167	656	54.6667	87	7.25	669	55.75
Not White or Caucasian	22	0.209063	0.712774	0.053729	0.75	0.75	0.6	0.5	1	0.75	0.4	0.75	1	-1	0	1	0	642	53.5	619	51.5833	-23	-1.91667	636	53
White or Caucasian	25.2	0.700211	0.113192	0.186597	0.5	0.75	0.4	0.75	1	0.25	0.6	0.5	0.5	1	0	0.75	0	608	50.6667	645	53.75	37	3.08333	640	53.3333
White or Caucasian	22.7	0.911235	0.0153878	0.0733771	1	1	0.8	1	1	0.5	0.8	0.25	0	-1	0	0.75	0	403	33.5833	420	35	17	1.41667	431	35.9167
White or Caucasian	24.4	0.917128	0.0165175	0.066355	0.75	0.5	0.6	1	1	0.75	0.6	0.5	1	-1	0	0	0	486	40.5	525	43.75	39	3.25	521	43.4167
White or Caucasian	28.7	0.872944	0.0265164	0.10054	1	0.5	0.4	0.75	1	0.5	0.6	0.5	1	-1	0	0.25	0	665	55.4167	699	58.25	34	2.83333	669	55.75
White or Caucasian	25.6	0.451116	0.41092	0.137964	0.5	0.75	0.4	0.75	1	0.75	1	0.75	1	1	0	0.5	0	523	43.5833	566	47.1667	43	3.58333	559	46.5833
White or Caucasian	21.5	0.471413	0.332576	0.196011	0.75	0.75	1	1	1	0.75	0.8	0.75	1	1	0	1	0	498	41.5	532	44.3333	34	2.83333	547	45.5833
Not White or Caucasian	21.9	0.629533	0.168608	0.201859	0.75	0.75	0.4	0.75	1	0.5	0.4	0.75	1	1	0	0.75	0	429	35.75	481	40.0833	52	4.33333	477	39.75
White or Caucasian	22.7	0.880116	0.0285438	0.0913398	0.5	0.5	0.4	0.75	0.5	0.5	0.6	0.25	1	1	0	1	0	351	29.25	385	32.0833	34	2.83333	378	31.5
Not White or Caucasian	27.3	0.6163	0.206548	0.177152	0.5	0.75	0.6	0.5	1	0.5	0.6	0.5	0.5	1	0	1	0	501	41.75	544	45.3333	43	3.58333	539	44.9167
White or Caucasian	29	0.962176	0.00631407	0.0315103	0.25	0.25	0	0.5	1	0.25	0	0.25	0.5	-1	0	1	0	305	25.4167	337	28.0833	32	2.66667	317	26.4167
Not White or Caucasian	17.7	0.944716	0.0110267	0.0442575	0.75	0.75	0.6	0.75	0.5	0	0	0.75	0.5	1	1	0.75	0	364	30.3333	400	33.3333	36	3	326	27.1667
Not White or Caucasian	21.8	0.632462	0.176062	0.191476	1	0.75	0.6	0.75	1	0.5	0.8	0.75	1	1	0	0.25	0	436	36.3333	435	36.25	-1	-0.0833333	453	37.75
White or Caucasian	19.8	0.91042	0.016309	0.0732714	0.75	0.75	0	0.75	1	0.25	0	0.75	1	1	1	1	0	436	36.3333	451	37.5833	15	1.25	443	36.9167
White or Caucasian	22.4	0.868102	0.026946	0.104952	0.5	0.75	0.6	0.75	0.5	0.25	0.8	0.75	0.5	1	0	1	0	415	34.5833	410	34.1667	-5	-0.416667	469	39.0833
White or Caucasian	20.8	0.719522	0.0981796	0.182298	0.75	0.75	0.4	0.75	1	0.5	0.6	0.75	1	1	1	0.75	1	542	45.1667	496	41.3333	-46	-3.83333	537	44.75
White or Caucasian	20.8	0.950904	0.00711151	0.0419846	0.75	0.75	0.4	0.75	1	0.5	0.6	0.75	1	1	1	0.75	1	542	45.1667	497	41.4167	-45	-3.75	513	42.75
Not White or Caucasian	24.3	0.293717	0.588832	0.103619	0.75	0.75	0.4	0.75	1	0.25	0.6	0.25	1	-1	1	0.5	2	273	22.75	285	23.75	12	1	370	30.8333
Not White or Caucasian	24.3	0.938875	0.0098075	0.0513177	0.75	0.75	0.4	0.75	1	0.25	0.6	0.25	1	-1	1	0.5	2	273	22.75	229	19.0833	-44	-3.66667	278	23.1667
Not White or Caucasian	19.1	0.795881	0.067858	0.136261	0.75	1	1	0.25	1	0.5	0.4	0.5	0.5	1	0	1	3	537	44.75	554	46.1667	17	1.41667	558	46.5
Not White or Caucasian	19.1	0.837607	0.0481999	0.114193	0.75	1	1	0.25	1	0.5	0.4	0.5	0.5	1	0	1	3	537	44.75	557	46.4167	20	1.66667	550	45.8333
Not White or Caucasian	22.5	0.631874	0.18222	0.185906	0.75	0.75	0.4	0.75	1	0.5	0.8	0.5	1	1	1	0.75	4	423	35.25	405	33.75	-18	-1.5	445	37.0833
Not White or Caucasian	22.5	0.604509	0.22113	0.174361	0.75	0.75	0.4	0.75	1	0.5	0.8	0.5	1	1	1	0.75	4	423	35.25	384	32	-39	-3.25	435	36.25
Not White or Caucasian	28.5	0.870248	0.0287159	0.101036	0.5	0.75	0.8	1	1	0.25	1	0.75	1	-1	0	1	5	507	42.25	459	38.25	-48	-4	490	40.8333
Not White or Caucasian	28.5	0.6066	0.208313	0.185088	0.5	0.75	0.8	1	1	0.25	1	0.75	1	-1	0	1	5	507	42.25	451	37.5833	-56	-4.66667	506	42.1667
White or Caucasian	23.3	0.356619	0.511864	0.122639	1	1	0.4	0.75	1	0.5	0.4	0.75	1	-1	0	1	6	714	59.5	667	55.5833	-47	-3.91667	674	56.1667
White or Caucasian	23.3	0.481011	0.376527	0.142462	1	1	0.4	0.75	1	0.5	0.4	0.75	1	-1	0	1	6	714	59.5	660	55	-54	-4.5	668	55.6667
Not White or Caucasian	19.4	0.893347	0.0234353	0.0832175	0.75	1	0.6	0.75	0.5	0.75	0.8	0.5	1	-1	0	0.75	7	483	40.25	485	40.4167	2	0.166667	481	40.0833
Not White or Caucasian	19.4	0.687266	0.153732	0.159002	0.75	1	0.6	0.75	0.5	0.75	0.8	0.5	1	-1	0	0.75	7	483	40.25	495	41.25	12	1	480	40
White or Caucasian	25.8	0.72454	0.0960543	0.179406	0.75	0.75	0.4	1	1	0.5	0.4	0.25	1	-1	0	0.75	8	697	58.0833	676	56.3333	-21	-1.75	750	62.5
White or Caucasian	25.8	0.728954	0.0965531	0.174493	0.75	0.75	0.4	1	1	0.5	0.4	0.25	1	-1	0	0.75	8	697	58.0833	663	55.25	-34	-2.83333	686	57.1667
White or Caucasian	25.8	0.972211	0.00394932	0.0238399	0.5	0.75	0.4	0.75	1	0.25	1	0.5	1	-1	1	0	9	624	52	634	52.8333	10	0.833333	657	54.75
White or Caucasian	25.8	0.881806	0.0275934	0.0906001	0.5	0.75	0.4	0.75	1	0.25	1	0.5	1	-1	1	0	9	624	52	628	52.3333	4	0.333333	631	52.5833
White or Caucasian	32.3	0.662879	0.160939	0.176182	0.5	0.5	0.8	0.75	1	0.25	0.6	0.5	0.5	-1	0	0	10	626	52.1667	627	52.25	1	0.0833333	601	50.0833
White or Caucasian	32.3	0.916346	0.0153371	0.0683171	0.5	0.5	0.8	0.75	1	0.25	0.6	0.5	0.5	-1	0	0	10	626	52.1667	634	52.8333	8	0.666667	581	48.4167
Not White or Caucasian	22.2	0.72731	0.10497	0.16772	1	0.75	0.8	0.75	1	0.75	0.8	0.5	1	-1	1	0	11	356	29.6667	345	28.75	-11	-0.916667	422	35.1667
Not White or Caucasian	22.2	0.794043	0.072749	0.133208	1	0.75	0.8	0.75	1	0.75	0.8	0.5	1	-1	1	0	11	356	29.6667	345	28.75	-11	-0.916667	414	34.5
White or Caucasian	31	0.777383	0.0807561	0.14186	1	0.75	0.4	0.75	1	0.25	0.2	0.25	1	-1	1	0	12	594	49.5	639	53.25	45	3.75	622	51.8333
White or Caucasian	31	0.692939	0.145875	0.161186	1	0.75	0.4	0.75	1	0.25	0.2	0.25	1	-1	1	0	12	594	49.5	642	53.5	48	4	624	52
White or Caucasian	21	0.862965	0.0356949	0.10134	0.75	0.5	1	0.75	1	0.25	0.8	0.5	0.5	1	1	0.25	13	434	36.1667	403	33.5833	-31	-2.58333	438	36.5
White or Caucasian	21	0.762881	0.0947779	0.142341	0.75	0.5	1	0.75	1	0.25	0.8	0.5	0.5	1	1	0.25	13	434	36.1667	381	31.75	-53	-4.41667	440	36.6667
Not White or Caucasian	25.4	0.795901	0.056267	0.147832	0.75	0.5	0.6	0.5	1	0.5	0.8	0.25	1	-1	0	0	14	580	48.3333	580	48.3333	0	0	549	45.75
Not White or Caucasian	25.4	0.86166	0.030763	0.107577	0.75	0.5	0.6	0.5	1	0.5	0.8	0.25	1	-1	0	0	14	580	48.3333	578	48.1667	-2	-0.166667	552	46
White or Caucasian	24.8	0.684704	0.136423	0.178874	0.75	0.75	1	0.75	1	0.25	0.6	0.75	1	-1	1	0.75	15	626	52.1667	627	52.25	1	0.0833333	627	52.25
White or Caucasian	24.8	0.882089	0.0238346	0.0940767	0.75	0.75	1	0.75	1	0.25	0.6	0.75	1	-1	1	0.75	15	626	52.1667	610	50.8333	-16	-1.33333	595	49.5833
White or Caucasian	18.7	0.494012	0.346568	0.15942	0.25	0.5	0.2	0.5	1	0.25	0.4	0.75	0	1	1	1	16	406	33.8333	439	36.5833	33	2.75	490	40.8333
White or Caucasian	18.7	0.944034	0.0102906	0.0456757	0.25	0.5	0.2	0.5	1	0.25	0.4	0.75	0	1	1	1	16	406	33.8333	485	40.4167	79	6.58333	515	42.9167
White or Caucasian	28.5	0.987113	0.00131144	0.0115755	0.5	0.25	0.2	0.75	0.5	0.25	1	0.25	0	-1	1	0	17	490	40.8333	530	44.1667	40	3.33333	518	43.1667
White or Caucasian	28.5	0.977983	0.00248587	0.0195311	0.5	0.25	0.2	0.75	0.5	0.25	1	0.25	0	-1	1	0	17	490	40.8333	538	44.8333	48	4	548	45.6667
White or Caucasian	24.7	0.943179	0.00946704	0.0473538	0.5	0.5	0	0.75	0.5	0.5	0.8	0.25	0.5	1	1	1	18	481	40.0833	463	38.5833	-18	-1.5	463	38.5833
White or Caucasian	24.7	0.854452	0.0431012	0.102447	0.5	0.5	0	0.75	0.5	0.5	0.8	0.25	0.5	1	1	1	18	481	40.0833	472	39.3333	-9	-0.75	472	39.3333
Not White or Caucasian	18.6	0.532851	0.297971	0.169177	1	1	0.4	0.75	1	0.5	0.6	0.5	0.5	1	1	0.75	19	705	58.75	655	54.5833	-50	-4.16667	707	58.9167
Not White or Caucasian	18.6	0.666112	0.141247	0.192641	1	1	0.4	0.75	1	0.5	0.6	0.5	0.5	1	1	0.75	19	705	58.75	697	58.0833	-8	-0.666667	723	60.25
Not White or Caucasian	23.8	0.900497	0.0230447	0.076458	1	1	0.2	0.75	1	0.75	1	0.5	0.5	-1	1	0.5	20	465	38.75	405	33.75	-60	-5	444	37
Not White or Caucasian	23.8	0.938185	0.0113231	0.0504914	1	1	0.2	0.75	1	0.75	1	0.5	0.5	-1	1	0.5	20	465	38.75	429	35.75	-36	-3	432	36
White or Caucasian	17.2	0.942066	0.00847006	0.0494644	0.5	0.75	0.2	1	1	0.5	0.6	0.5	0.5	1	1	1	21	252	21	211	17.5833	-41	-3.41667	257	21.4167
White or Caucasian	17.2	0.916444	0.0176391	0.0659165	0.5	0.75	0.2	1	1	0.5	0.6	0.5	0.5	1	1	1	21	252	21	240	20	-12	-1	250	20.8333
White or Caucasian	23.1	0.843216	0.0412995	0.115484	0.75	0.5	0.2	0.5	0.5	0.75	0.4	0.5	0.5	-1	1	0	22	389	32.4167	438	36.5	49	4.08333	427	35.5833
White or Caucasian	23.1	0.984588	0.00184499	0.0135668	0.75	0.5	0.2	0.5	0.5	0.75	0.4	0.5	0.5	-1	1	0	22	389	32.4167	450	37.5	61	5.08333	412	34.3333
Not White or Caucasian	19.4	0.795558	0.070687	0.133755	0.75	0.75	1	0.75	1	0.75	0.8	0.25	1	-1	1	0.25	23	747	62.25	748	62.3333	1	0.0833333	728	60.6667
Not White or Caucasian	19.4	0.937965	0.0115671	0.050468	0.75	0.75	1	0.75	1	0.75	0.8	0.25	1	-1	1	0.25	23	747	62.25	736	61.3333	-11	-0.916667	724	60.3333
White or Caucasian	24	0.96246	0.00329052	0.034249	0.75	0.5	0.4	0.75	0	0.25	0.2	0.75	0.5	1	1	1	24	236	19.6667	213	17.75	-23	-1.91667	211	17.5833
White or Caucasian	24	0.954429	0.00581549	0.0397558	0.75	0.5	0.4	0.75	0	0.25	0.2	0.75	0.5	1	1	1	24	236	19.6667	201	16.75	-35	-2.91667	179	14.9167
White or Caucasian	22.2	0.861848	0.0269158	0.111237	0.5	0.75	0.4	0.75	0	1	1	0.75	0.5	-1	1	0.25	25	398	33.1667	418	34.8333	20	1.66667	450	37.5
White or Caucasian	22.2	0.688001	0.118031	0.193968	0.5	0.75	0.4	0.75	0	1	1	0.75	0.5	-1	1	0.25	25	398	33.1667	403	33.5833	5	0.416667	464	38.6667
White or Caucasian	29.4	0.691091	0.153908	0.155001	0.5	0.75	0.6	0.75	1	0.5	0.4	0.25	0.5	-1	1	0	26	667	55.5833	696	58	29	2.41667	711	59.25
White or Caucasian	29.4	0.643702	0.178231	0.178067	0.5	0.75	0.6	0.75	1	0.5	0.4	0.25	0.5	-1	1	0	26	667	55.5833	701	58.4167	34	2.83333	705	58.75
White or Caucasian	17.4	0.551546	0.289107	0.159347	1	0.75	0.6	0.25	1	0.5	0.4	0.75	1	1	1	1	27	685	57.0833	632	52.6667	-53	-4.41667	693	57.75
White or Caucasian	17.4	0.465399	0.398575	0.136027	1	0.75	0.6	0.25	1	0.5	0.4	0.75	1	1	1	1	27	685	57.0833	637	53.0833	-48	-4	653	54.4167
Not White or Caucasian	28.3	0.865321	0.0332793	0.1014	0.5	0.75	1	0.75	1	0.5	0.4	0.75	0.5	1	1	0.75	28	643	53.5833	660	55	17	1.41667	678	56.5
Not White or Caucasian	28.3	0.791263	0.0764552	0.132282	0.5	0.75	1	0.75	1	0.5	0.4	0.75	0.5	1	1	0.75	28	643	53.5833	652	54.3333	9	0.75	671	55.9167
Not White or Caucasian	26.1	0.784074	0.0723478	0.143578	0.75	0.5	0	0.25	1	1	0.4	0.25	1	1	1	0.75	29	516	43	489	40.75	-27	-2.25	481	40.0833
Not White or Caucasian	26.1	0.536869	0.289168	0.173963	0.75	0.5	0	0.25	1	1	0.4	0.25	1	1	1	0.75	29	516	43	470	39.1667	-46	-3.83333	480	40
White or Caucasian	23	0.977333	0.0022644	0.0204026	0.75	0.5	0.6	0.75	0	0.75	1	0.5	0.5	-1	1	0.75	30	434	36.1667	413	34.4167	-21	-1.75	409	34.0833
White or Caucasian	23	0.958929	0.00687444	0.0341965	0.75	0.5	0.6	0.75	0	0.75	1	0.5	0.5	-1	1	0.75	30	434	36.1667	425	35.4167	-9	-0.75	471	39.25
White or Caucasian	25.8	0.926156	0.0150963	0.058748	1	0.75	0.8	0.75	1	0.5	0.8	0.25	1	-1	1	0	31	491	40.9167	486	40.5	-5	-0.416667	500	41.6667
White or Caucasian	25.8	0.860267	0.040578	0.0991545	1	0.75	0.8	0.75	1	0.5	0.8	0.25	1	-1	1	0	31	491	40.9167	505	42.0833	14	1.16667	500	41.6667
Not White or Caucasian	26.6	0.846557	0.043031	0.110412	0.75	0.5	0.4	0.75	1	0.5	0.8	0.25	1	-1	1	0	32	420	35	458	38.1667	38	3.16667	412	34.3333
Not White or Caucasian	26.6	0.784111	0.0849781	0.13091	0.75	0.5	0.4	0.75	1	0.5	0.8	0.25	1	-1	1	0	32	420	35	467	38.9167	47	3.91667	428	35.6667
White or Caucasian	21	0.826934	0.0443845	0.128681	1	1	1	1	0	0.5	0.6	0.25	1	-1	1	1	33	292	24.3333	197	16.4167	-95	-7.91667	278	23.1667
White or Caucasian	21	0.804501	0.0683353	0.127163	1	1	1	1	0	0.5	0.6	0.25	1	-1	1	1	33	292	24.3333	264	22	-28	-2.33333	308	25.6667
White or Caucasian	29.1	0.997026	8.77763e-05	0.00288603	0.25	0.5	0.6	0.25	1	0.75	0.2	0.25	1	-1	1	0	34	520	43.3333	610	50.8333	90	7.5	558	46.5
White or Caucasian	29.1	0.732701	0.10061	0.166689	0.25	0.5	0.6	0.25	1	0.75	0.2	0.25	1	-1	1	0	34	520	43.3333	578	48.1667	58	4.83333	539	44.9167
White or Caucasian	22.2	0.421545	0.434301	0.144153	0.75	0.75	0.2	1	0.5	0.75	0.8	0.25	1	-1	0	0	35	542	45.1667	614	51.1667	72	6	620	51.6667
White or Caucasian	22.2	0.542484	0.263411	0.194105	0.75	0.75	0.2	1	0.5	0.75	0.8	0.25	1	-1	0	0	35	542	45.1667	589	49.0833	47	3.91667	605	50.4167
Not White or Caucasian	17.9	0.862737	0.0302888	0.106974	0.5	0.75	0.6	1	1	0.25	0.6	0.5	0.5	1	1	1	36	445	37.0833	400	33.3333	-45	-3.75	411	34.25
Not White or Caucasian	17.9	0.825349	0.0434211	0.13123	0.5	0.75	0.6	1	1	0.25	0.6	0.5	0.5	1	1	1	36	445	37.0833	440	36.6667	-5	-0.416667	426	35.5
Not White or Caucasian	22.5	0.962179	0.00741308	0.0304082	0.75	0.5	0.6	0.75	0.5	1	0.4	0.75	0.5	-1	1	1	37	396	33	389	32.4167	-7	-0.583333	371	30.9167
Not White or Caucasian	22.5	0.890162	0.0289404	0.0808978	0.75	0.5	0.6	0.75	0.5	1	0.4	0.75	0.5	-1	1	1	37	396	33	404	33.6667	8	0.666667	378	31.5
White or Caucasian	23.7	0.891245	0.0213493	0.0874056	1	0.75	0	0.75	1	0.5	0.6	0.5	1	-1	1	0.75	38	388	32.3333	386	32.1667	-2	-0.166667	388	32.3333
White or Caucasian	23.7	0.781026	0.073221	0.145753	1	0.75	0	0.75	1	0.5	0.6	0.5	1	-1	1	0.75	38	388	32.3333	414	34.5	26	2.16667	420	35
White or Caucasian	34.8	0.943253	0.00839161	0.0483552	0.25	0.25	0.2	0.25	1	0.25	0.6	0.5	0.5	1	1	1	39	333	27.75	338	28.1667	5	0.416667	327	27.25
White or Caucasian	34.8	0.93455	0.0111526	0.0542977	0.25	0.25	0.2	0.25	1	0.25	0.6	0.5	0.5	1	1	1	39	333	27.75	370	30.8333	37	3.08333	346	28.8333
White or Caucasian	26.6	0.388548	0.491602	0.11985	0.75	0.75	0.6	0.75	1	0.75	0.8	0.5	0.5	-1	1	0	40	398	33.1667	428	35.6667	30	2.5	467	38.9167
White or Caucasian	26.6	0.948396	0.00550425	0.0461002	0.75	0.75	0.6	0.75	1	0.75	0.8	0.5	0.5	-1	1	0	40	398	33.1667	384	32	-14	-1.16667	389	32.4167
White or Caucasian	23.1	0.866382	0.0395184	0.0940993	0.75	0.75	0.4	0.25	1	0	0.4	0.75	1	1	0	0.75	41	732	61	757	63.0833	25	2.08333	798	66.5
White or Caucasian	23.1	0.863923	0.0379568	0.0981199	0.75	0.75	0.4	0.25	1	0	0.4	0.75	1	1	0	0.75	41	732	61	754	62.8333	22	1.83333	820	68.3333
White or Caucasian	41.9	0.573672	0.254766	0.171562	0.5	0.25	0.2	0.75	0.5	1	0.6	0.75	1	-1	1	0.75	42	403	33.5833	467	38.9167	64	5.33333	465	38.75
White or Caucasian	41.9	0.625241	0.206151	0.168608	0.5	0.25	0.2	0.75	0.5	1	0.6	0.75	1	-1	1	0.75	42	403	33.5833	483	40.25	80	6.66667	465	38.75
White or Caucasian	25	0.930303	0.0121362	0.0575608	0.75	0.5	0.8	0.25	1	0	0.4	0.75	0.5	1	1	1	43	730	60.8333	756	63	26	2.16667	748	62.3333
White or Caucasian	25	0.951368	0.00394615	0.0446858	0.75	0.5	0.8	0.25	1	0	0.4	0.75	0.5	1	1	1	43	730	60.8333	755	62.9167	25	2.08333	749	62.4167
White or Caucasian	17.9	0.45527	0.411572	0.133159	1	0.5	0.8	0.75	1	0	1	1	0.5	1	1	1	44	963	80.25	926	77.1667	-37	-3.08333	946	78.8333
White or Caucasian	17.9	0.478449	0.38243	0.139121	1	0.5	0.8	0.75	1	0	1	1	0.5	1	1	1	44	963	80.25	913	76.0833	-50	-4.16667	912	76
White or Caucasian	27.9	0.824021	0.0449827	0.130997	0.75	1	0.6	0.5	1	0	0.6	0.25	1	-1	1	0.5	45	545	45.4167	473	39.4167	-72	-6	512	42.6667
White or Caucasian	27.9	0.427296	0.393746	0.169825	0.75	1	0.6	0.5	1	0	0.6	0.25	1	-1	1	0.5	45	545	45.4167	494	41.1667	-51	-4.25	525	43.75
White or Caucasian	23.4	0.622612	0.230959	0.146429	0.75	1	0.6	0.25	1	0	0.6	0.5	1	1	0	0.5	0	970	80.8333	960	80	-10	-0.833333	991	82.5833
White or Caucasian	22.7	0.936749	0.00926055	0.05399	0.75	0.75	0.2	0.25	1	0	0.4	0.75	1	-1	1	1	0	489	40.75	534	44.5	45	3.75	507	42.25
White or Caucasian	18.8	0.428074	0.467063	0.104864	1	0.75	0.8	0.75	1	0.75	0.8	0.5	1	-1	1	0.75	0	1107	92.25	1041	86.75	-66	-5.5	1068	89
White or Caucasian	14.1	0.916328	0.0207953	0.0628768	0	0.5	0.6	0.75	0.5	0.25	1	0.5	0.5	1	1	1	0	1102	91.8333	1066	88.8333	-36	-3	1132	94.3333
White or Caucasian	28.1	0.815899	0.0644897	0.119612	0.5	0.75	1	0.75	1	0.25	1	0.5	0.5	-1	1	1	0	1079	89.9167	1054	87.8333	-25	-2.08333	1119	93.25
Not White or Caucasian	19.4	0.770458	0.101586	0.127955	0.75	0.75	0.8	1	1	1	0.8	0.75	0.5	-1	0	1	0	1059	88.25	1010	84.1667	-49	-4.08333	1044	87
White or Caucasian	25.1	0.935418	0.0117639	0.0528182	0.75	0.75	0.6	0.25	1	0.5	0.6	0.75	0.5	-1	0	0.75	0	1044	87	964	80.3333	-80	-6.66667	1029	85.75
White or Caucasian	21	0.366359	0.521236	0.112406	1	0.75	0.8	0.75	1	1	1	0.75	1	-1	1	0.75	0	1039	86.5833	1046	87.1667	7	0.583333	1078	89.8333
White or Caucasian	23	0.89046	0.0238335	0.0857066	0	0.25	0.4	0.25	0.5	0.25	0.4	0.25	0	1	1	1	0	1037	86.4167	994	82.8333	-43	-3.58333	992	82.6667
White or Caucasian	19.8	0.524242	0.343719	0.13204	0.75	0.75	0.6	0.75	1	0.25	0.8	0.5	1	-1	1	0.5	0	1035	86.25	988	82.3333	-47	-3.91667	1032	86
White or Caucasian	24.3	0.955481	0.00779876	0.0367199	0.5	0.75	0.4	0.75	1	0.75	0	0.75	0	1	0	0.5	172	729	60.75	823	68.5833	94	7.83333	800	66.6667
White or Caucasian	24.3	0.94591	0.00899087	0.0450991	1	0.75	1	1	1	0.5	1	0.25	0	-1	1	0.75	176	543	45.25	522	43.5	-21	-1.75	441	36.75
White or Caucasian	19.9	0.591167	0.256751	0.152081	0.75	0.5	0.8	0.75	0.5	0.25	0.4	1	0.5	1	1	0.5	0	952	79.3333	943	78.5833	-9	-0.75	1005	83.75
White or Caucasian	22.3	0.880432	0.0283166	0.0912511	0.75	0.5	0	0.25	1	0.5	0.2	0.5	1	1	1	0.75	180	456	38	497	41.4167	41	3.41667	466	38.8333
White or Caucasian	22.7	0.842971	0.0533816	0.103647	0.25	0.5	0.6	0.75	0.5	0.25	0.4	0.25	0.5	1	0	0.5	0	905	75.4167	946	78.8333	41	3.41667	968	80.6667
White or Caucasian	22.1	0.86224	0.0350658	0.102694	1	0.75	0.6	0.75	1	0.75	0.4	0.5	1	1	1	1	0	910	75.8333	860	71.6667	-50	-4.16667	858	71.5
Not White or Caucasian	22.5	0.783749	0.0702575	0.145993	1	0.75	0.8	0.5	1	1	0.6	0.75	1	1	1	1	0	899	74.9167	880	73.3333	-19	-1.58333	892	74.3333
White or Caucasian	24.3	0.627193	0.228929	0.143879	0.5	0.75	1	1	1	0.75	1	0.75	1	1	0	0.5	0	897	74.75	933	77.75	36	3	899	74.9167
White or Caucasian	25.8	0.837673	0.0517645	0.110563	1	0.75	0.4	0.75	0.5	0.5	0.4	0.75	1	-1	0	0.75	0	739	61.5833	717	59.75	-22	-1.83333	679	56.5833
White or Caucasian	24.4	0.785324	0.0753009	0.139375	0.75	0.75	0.8	0.75	1	0.75	1	0.25	1	-1	1	1	0	502	41.8333	486	40.5	-16	-1.33333	505	42.0833
White or Caucasian	27	0.937943	0.00961496	0.0524425	0.75	0.75	0.8	0.75	1	0.25	0.8	0.5	1	-1	0	0.75	0	600	50	652	54.3333	52	4.33333	647	53.9167
White or Caucasian	20.7	0.761335	0.0950932	0.143572	1	0.75	0.6	1	1	0.5	0.8	0.5	1	-1	1	0.5	0	841	70.0833	823	68.5833	-18	-1.5	839	69.9167
White or Caucasian	22.6	0.601107	0.216806	0.182087	0.75	1	0.8	0.75	1	0.5	0	0.75	0.5	-1	1	0.25	0	914	76.1667	793	66.0833	-121	-10.0833	832	69.3333
White or Caucasian	25.1	0.68108	0.159131	0.159789	1	0.75	0.6	0.75	1	0.5	0.4	1	1	-1	1	1	0	615	51.25	602	50.1667	-13	-1.08333	650	54.1667
Not White or Caucasian	25.4	0.950138	0.0105299	0.0393317	0.75	0.75	0.4	1	1	0.5	0.6	0.75	1	-1	1	0.5	0	551	45.9167	582	48.5	31	2.58333	582	48.5
Not White or Caucasian	23.7	0.911935	0.0207568	0.0673077	0.5	0.75	0.8	1	0.5	0.5	0.6	0.75	0.5	-1	1	0.75	0	734	61.1667	723	60.25	-11	-0.916667	775	64.5833
Not White or Caucasian	17.5	0.816118	0.0656076	0.118274	0.75	0.75	0.8	0.75	1	0.5	0.6	0.75	0.5	1	1	1	0	624	52	629	52.4167	5	0.416667	674	56.1667
White or Caucasian	22.1	0.90496	0.020073	0.0749669	0.75	0.75	0.6	0.75	1	0.75	1	0.75	1	1	1	0.5	0	486	40.5	435	36.25	-51	-4.25	502	41.8333
White or Caucasian	21.3	0.901797	0.0157984	0.0824047	1	1	0.8	0.75	1	0.5	1	1	1	1	1	1	0	684	57	648	54	-36	-3	673	56.0833
Not White or Caucasian	30.3	0.875942	0.0291274	0.0949303	0.75	1	0.8	0.75	1	0.25	0.6	0.25	1	-1	0	0.75	0	541	45.0833	539	44.9167	-2	-0.166667	493	41.0833
White or Caucasian	29.3	0.835382	0.0532201	0.111398	1	0.75	0.6	0.75	1	0.75	0.8	0.5	1	-1	1	0.75	0	572	47.6667	559	46.5833	-13	-1.08333	559	46.5833
White or Caucasian	23.1	0.843293	0.0444252	0.112282	0.75	0.5	0.6	0.75	1	0	0.6	0.75	1	1	0	0.75	0	719	59.9167	715	59.5833	-4	-0.333333	721	60.0833
White or Caucasian	21.6	0.853939	0.040676	0.105385	0.75	0.75	0.6	0.75	1	1	0.8	0.75	0.5	1	1	0.75	0	613	51.0833	630	52.5	17	1.41667	614	51.1667
Not White or Caucasian	22.7	0.897526	0.0224018	0.0800722	1	1	0.8	0.75	1	1	1	0.5	1	-1	1	0.75	0	511	42.5833	465	38.75	-46	-3.83333	469	39.0833
White or Caucasian	24	0.665391	0.187958	0.146652	0.5	0.75	0.4	0.25	1	0.75	0.8	0.25	0.5	1	1	0.75	0	764	63.6667	711	59.25	-53	-4.41667	719	59.9167
White or Caucasian	23.3	0.875351	0.0268949	0.0977543	0.75	1	0.6	1	1	0.75	0.6	0.5	0.5	-1	1	0.25	0	739	61.5833	767	63.9167	28	2.33333	765	63.75
White or Caucasian	23	0.705083	0.136108	0.158809	1	0.75	1	0.75	1	0.5	0.6	1	1	-1	1	0.75	0	762	63.5	751	62.5833	-11	-0.916667	796	66.3333
White or Caucasian	20.4	0.836743	0.0446371	0.11862	0.75	0.5	0.4	0.75	0	0.5	0.8	0.75	1	1	1	1	0	435	36.25	452	37.6667	17	1.41667	459	38.25
White or Caucasian	22	0.915302	0.0144824	0.070216	0.5	0.5	0.4	0.25	1	1	0	0.75	0.5	1	1	0.5	0	584	48.6667	566	47.1667	-18	-1.5	567	47.25
White or Caucasian	24.3	0.498282	0.33999	0.161728	0.5	0.5	0.8	0.75	1	1	0.6	0.75	1	1	1	0.75	0	664	55.3333	709	59.0833	45	3.75	696	58
White or Caucasian	28.7	0.857966	0.0433569	0.0986775	0.75	0.5	0.6	0.75	0.5	0.5	0.8	0.5	0.5	1	1	1	0	644	53.6667	688	57.3333	44	3.66667	692	57.6667
Not White or Caucasian	25.1	0.79407	0.075521	0.130409	1	0.5	0.4	0.75	1	0.5	0.8	1	1	1	1	1	0	259	21.5833	437	36.4167	178	14.8333	477	39.75
White or Caucasian	21.7	0.759477	0.101793	0.13873	0.75	0.75	0.8	0.75	1	0.5	0.8	0.5	1	-1	1	0.75	0	722	60.1667	675	56.25	-47	-3.91667	697	58.0833
White or Caucasian	22.3	0.662794	0.17743	0.159775	0.75	0.75	0.6	1	1	1	0.6	0.5	1	1	1	1	0	547	45.5833	523	43.5833	-24	-2	586	48.8333
White or Caucasian	20.8	0.894793	0.0264389	0.0787684	0.75	0.75	0.4	0.75	0.5	0.75	0.2	0.75	1	1	0	0.5	0	654	54.5	700	58.3333	46	3.83333	704	58.6667
Not White or Caucasian	23.7	0.880634	0.0290246	0.0903409	0.75	0.75	0	0.5	1	0.75	0.6	0.75	1	-1	1	0.75	0	692	57.6667	652	54.3333	-40	-3.33333	683	56.9167
White or Caucasian	22.7	0.365145	0.519448	0.112895	1	0.75	1	0.25	1	0.5	0.6	0.5	1	-1	1	0.25	0	674	56.1667	682	56.8333	8	0.666667	714	59.5
White or Caucasian	19.4	0.814246	0.0587542	0.127	0.5	0.75	0.4	0.75	1	0.25	0.4	0.5	1	1	1	0.5	0	709	59.0833	781	65.0833	72	6	847	70.5833
Not White or Caucasian	27.3	0.626712	0.240217	0.13307	1	0.75	0.8	0.75	1	0.5	0.6	0.75	1	-1	1	1	0	381	31.75	335	27.9167	-46	-3.83333	366	30.5
White or Caucasian	24.2	0.864618	0.0387292	0.0966533	0.75	0.75	0.6	0.75	1	0.5	0.4	0.5	0.5	-1	1	1	0	657	54.75	594	49.5	-63	-5.25	638	53.1667
Not White or Caucasian	19.9	0.729534	0.123421	0.147046	1	0.75	0.6	1	1	0.5	0.8	0.75	1	1	1	0.75	0	680	56.6667	708	59	28	2.33333	748	62.3333
White or Caucasian	27.1	0.936842	0.0116371	0.0515209	0.5	0.75	0.4	0.75	1	0.75	0.6	0.25	1	-1	0	0.5	0	593	49.4167	582	48.5	-11	-0.916667	557	46.4167
White or Caucasian	21.7	0.915104	0.0153147	0.0695816	1	1	0.8	0.75	1	1	1	0.75	1	-1	0	1	0	850	70.8333	884	73.6667	34	2.83333	838	69.8333
White or Caucasian	24.3	0.788914	0.0761578	0.134929	0.75	0.75	0.8	0.75	1	0.75	0.6	0.5	1	-1	1	0.5	0	605	50.4167	646	53.8333	41	3.41667	659	54.9167
White or Caucasian	20.7	0.904771	0.0207081	0.0745209	0.75	0.75	0.6	0.75	1	0.5	0.4	0.75	1	1	1	1	0	480	40	458	38.1667	-22	-1.83333	497	41.4167
Not White or Caucasian	33.3	0.931127	0.0137124	0.0551604	0.5	0.75	0.6	0.75	1	1	0.8	0.5	1	-1	1	0.75	0	446	37.1667	376	31.3333	-70	-5.83333	456	38
Not White or Caucasian	24.1	0.827186	0.0609866	0.111828	1	1	0.4	1	1	1	0.4	0.5	1	-1	1	1	0	478	39.8333	512	42.6667	34	2.83333	536	44.6667
White or Caucasian	23.7	0.728167	0.127254	0.144578	1	0.75	0.4	0.5	1	1	0.6	0.5	1	-1	1	1	0	575	47.9167	592	49.3333	17	1.41667	601	50.0833
White or Caucasian	22.2	0.882683	0.0307352	0.0865819	1	0.5	0.8	0.75	1	0.75	1	0.5	1	-1	1	1	0	514	42.8333	499	41.5833	-15	-1.25	525	43.75
White or Caucasian	25	0.902531	0.0228352	0.0746338	1	1	0.8	1	1	0.5	0.8	0.25	1	-1	1	0.5	0	648	54	660	55	12	1	665	55.4167
White or Caucasian	21.9	0.516981	0.343211	0.139808	0.75	0.75	0.8	0.25	1	0.5	0.8	1	1	1	1	1	0	685	57.0833	637	53.0833	-48	-4	640	53.3333
White or Caucasian	26.4	0.777388	0.0655403	0.157072	0.75	0.25	0.6	0.75	1	0.75	0.2	0.5	1	-1	1	0.75	0	330	27.5	342	28.5	12	1	337	28.0833
White or Caucasian	23.7	0.920115	0.0151197	0.0647658	0.5	0.5	0.4	0.25	0	0.75	0.2	0.5	0.5	1	1	0.75	0	452	37.6667	501	41.75	49	4.08333	510	42.5
Not White or Caucasian	22.7	0.982137	0.00190321	0.0159594	0.75	0.25	0.2	0.5	1	0.75	0.6	0.5	0.5	-1	1	1	0	400	33.3333	367	30.5833	-33	-2.75	384	32
White or Caucasian	28.5	0.908823	0.018789	0.0723882	1	1	0.4	0.75	1	0.75	0.8	0.5	1	-1	1	0.25	0	840	70	902	75.1667	62	5.16667	870	72.5
White or Caucasian	27.6	0.886486	0.0240697	0.0894444	0.5	0.75	0.6	0.5	0.5	0.5	0.8	0.25	0	-1	1	0.75	0	628	52.3333	627	52.25	-1	-0.0833333	608	50.6667
White or Caucasian	27.3	0.780084	0.0890161	0.1309	1	0.75	0.6	0.5	1	0.5	0.8	0.5	0.5	-1	1	0.5	0	732	61	772	64.3333	40	3.33333	732	61
Not White or Caucasian	24	0.990075	0.00118118	0.00874364	0.75	1	0.4	0.75	1	0	0.8	0.5	1	-1	1	0.25	0	601	50.0833	671	55.9167	70	5.83333	659	54.9167
White or Caucasian	20.7	0.808986	0.0710492	0.119964	0.75	0.75	0.2	0.75	1	0.5	0.6	0.5	0.5	-1	0	0	0	355	29.5833	376	31.3333	21	1.75	391	32.5833
Not White or Caucasian	24	0.872565	0.0263663	0.101069	0.5	0.5	0.8	0.75	0.5	0.5	1	0.75	1	1	1	1	0	547	45.5833	475	39.5833	-72	-6	502	41.8333
White or Caucasian	20.4	0.498204	0.345276	0.15652	1	1	0.8	1	1	0.75	1	0.75	1	1	1	1	0	770	64.1667	708	59	-62	-5.16667	741	61.75
Not White or Caucasian	23	0.603063	0.203646	0.193291	0.75	0.5	0.4	0.75	1	0.75	0.8	1	0.5	-1	1	0.75	0	543	45.25	488	40.6667	-55	-4.58333	515	42.9167
Not White or Caucasian	31.2	0.760141	0.090763	0.149096	0.5	0.5	0.6	0.75	1	0.25	0.2	0.25	0	-1	1	1	0	426	35.5	403	33.5833	-23	-1.91667	405	33.75
White or Caucasian	20.5	0.8296	0.0492113	0.121188	1	1	0.8	0.75	1	0.75	1	1	1	1	1	0.5	0	663	55.25	596	49.6667	-67	-5.58333	657	54.75
White or Caucasian	24.2	0.884924	0.029254	0.0858217	1	0.75	0.4	0.25	1	0.5	0.8	0.75	1	1	1	0.75	0	530	44.1667	559	46.5833	29	2.41667	537	44.75
White or Caucasian	27.9	0.694767	0.168326	0.136907	0.75	0.75	1	0.75	1	0.25	1	0.75	0.5	-1	1	1	0	984	82	1043	86.9167	59	4.91667	1099	91.5833
Not White or Caucasian	25.4	0.822703	0.0586141	0.118682	1	1	0.4	0.75	1	0.75	0.2	0.25	1	-1	1	1	0	478	39.8333	484	40.3333	6	0.5	514	42.8333
White or Caucasian	20.1	0.954009	0.00680562	0.0391856	0.75	0.75	0.4	0.75	0.5	0.75	0.8	1	1	-1	1	0.75	0	840	70	843	70.25	3	0.25	829	69.0833
White or Caucasian	27.8	0.56167	0.26923	0.1691	0.75	0.75	0.8	0.75	0.5	0.5	0.8	0.5	0.5	-1	0	0.5	0	721	60.0833	795	66.25	74	6.16667	771	64.25
Not White or Caucasian	23.1	0.34943	0.477751	0.17246	0.75	0.75	0.2	0.75	0.5	1	0.6	0.5	1	-1	1	1	0	412	34.3333	511	42.5833	99	8.25	589	49.0833
Not White or Caucasian	19.2	0.936699	0.0138984	0.0494029	0.75	0.5	0.4	0.75	0.5	0.5	0.6	0.5	0	-1	1	1	0	381	31.75	365	30.4167	-16	-1.33333	437	36.4167
White or Caucasian	26	0.393788	0.483186	0.123026	1	0.75	0.8	0.75	1	1	1	0.75	1	1	0	0.5	0	871	72.5833	854	71.1667	-17	-1.41667	837	69.75
White or Caucasian	20.2	0.996837	0.000361551	0.00280175	1	1	1	1	1	1	1	0.75	1	1	1	0.5	0	726	60.5	706	58.8333	-20	-1.66667	780	65
White or Caucasian	20.2	0.557776	0.289642	0.152582	1	0.75	0.6	0.75	1	0.5	0.6	0.5	1	1	1	0.75	0	812	67.6667	806	67.1667	-6	-0.5	783	65.25
Not White or Caucasian	23.4	0.96379	0.0059227	0.0302876	0.75	0.75	0.6	0.5	0	1	0.6	0.5	0.5	-1	1	1	0	641	53.4167	623	51.9167	-18	-1.5	610	50.8333
Not White or Caucasian	22.8	0.92277	0.0124894	0.0647404	0.75	0.75	0.2	1	0.5	0.75	0.4	0.5	1	-1	0	0.5	0	381	31.75	373	31.0833	-8	-0.666667	330	27.5
White or Caucasian	24.1	0.967019	0.00445134	0.0285293	0.75	0.75	0.4	0.75	1	0.5	0.2	0.75	1	1	1	0.5	0	769	64.0833	726	60.5	-43	-3.58333	727	60.5833
White or Caucasian	19.1	0.952497	0.00699112	0.0405116	1	0.75	0.6	0.75	1	0.75	0.8	0.75	1	1	1	0.75	0	485	40.4167	499	41.5833	14	1.16667	540	45
White or Caucasian	25.5	0.867217	0.0351588	0.097624	0.5	0.75	0.6	0.25	1	0.5	0.4	0.75	1	-1	1	0.25	0	731	60.9167	763	63.5833	32	2.66667	743	61.9167
White or Caucasian	21.5	0.938713	0.0150497	0.046237	1	1	0.4	0.75	1	0.5	0.4	0.5	0.5	-1	1	1	0	778	64.8333	823	68.5833	45	3.75	813	67.75
White or Caucasian	17	0.540212	0.297144	0.162644	1	0.75	0.6	0.75	1	0.75	0.8	0.25	1	1	1	0.75	0	638	53.1667	637	53.0833	-1	-0.0833333	646	53.8333
Not White or Caucasian	22	0.882568	0.0282085	0.0892233	0.5	1	0.6	0.75	1	0.25	0.6	0.5	0.5	-1	1	1	0	627	52.25	637	53.0833	10	0.833333	672	56
White or Caucasian	19	0.96514	0.00370342	0.0311562	0.5	0.5	0.4	0.75	0.5	0.5	0.2	0.5	0.5	1	1	0.75	53	456	38	434	36.1667	-22	-1.83333	461	38.4167
White or Caucasian	20.9	1	0	0	1	0.75	0.4	0.75	1	1	1	0.75	1	1	0	0.75	0	753	62.75	804	67	51	4.25	798	66.5
White or Caucasian	25.8	0.904647	0.0189919	0.0763611	0.75	0.75	0.2	0.75	1	0.5	0.4	0.75	1	-1	1	1	0	503	41.9167	503	41.9167	0	0	510	42.5
White or Caucasian	22.9	0.782832	0.0707564	0.146412	0.5	0.75	0.6	0.5	1	0.5	0.6	0.75	0.5	1	1	0.5	0	488	40.6667	473	39.4167	-15	-1.25	509	42.4167
Not White or Caucasian	26.1	0.636203	0.203235	0.160562	0.5	0.75	0.4	0.5	0.5	0.75	0.4	0.25	0.5	-1	1	0.75	0	710	59.1667	800	66.6667	90	7.5	749	62.4167
White or Caucasian	22.5	0.959063	0.00697122	0.033966	0.75	0.75	0.4	0.75	1	0.75	0.4	0.75	1	1	1	0.5	0	738	61.5	700	58.3333	-38	-3.16667	698	58.1667
White or Caucasian	21.5	0.987526	0.00191494	0.0105593	0.5	0.75	0.6	0.75	0.5	1	0.6	0.75	0.5	1	1	1	0	444	37	431	35.9167	-13	-1.08333	409	34.0833
White or Caucasian	23.6	0.505292	0.335505	0.159203	0.5	1	0.4	0.75	1	0.25	0.6	0.75	0.5	1	0	1	0	601	50.0833	652	54.3333	51	4.25	664	55.3333
White or Caucasian	22.9	0.841524	0.0448184	0.113657	0.75	0.75	0.6	0.75	1	0.5	0.8	0.5	1	1	1	0.75	0	730	60.8333	814	67.8333	84	7	828	69
Not White or Caucasian	20.9	0.760388	0.0865098	0.153102	0.75	1	0.2	0.25	1	0.5	0.4	0.75	1	1	1	0.75	0	778	64.8333	812	67.6667	34	2.83333	807	67.25
White or Caucasian	20.3	0.968061	0.00352673	0.0284118	0.75	0.5	0.2	0.75	0.5	1	0	0.5	1	1	1	0.5	0	647	53.9167	631	52.5833	-16	-1.33333	634	52.8333
White or Caucasian	21.8	0.887902	0.0264787	0.0856191	0.75	0.75	0.4	0.75	1	0.75	0.2	0.5	0.5	1	1	0.5	0	672	56	638	53.1667	-34	-2.83333	635	52.9167
Not White or Caucasian	22.1	0.758403	0.101529	0.140068	0.5	0.5	0.6	0.75	0.5	0.25	0.4	0.5	1	1	1	1	0	665	55.4167	639	53.25	-26	-2.16667	660	55
White or Caucasian	19.7	0.839268	0.0540789	0.106653	1	1	0.6	1	0.5	0.75	0.6	0.5	1	1	0	0.75	0	608	50.6667	648	54	40	3.33333	622	51.8333
White or Caucasian	18.8	0.840803	0.0454406	0.113757	1	0.75	0.6	0.75	0.5	0.75	0.8	0.75	1	1	1	1	0	440	36.6667	415	34.5833	-25	-2.08333	410	34.1667
White or Caucasian	24	0.945947	0.00835055	0.0457026	0.75	0.75	0.2	0.75	1	0.75	0.6	0.5	1	-1	1	0.5	0	701	58.4167	669	55.75	-32	-2.66667	647	53.9167
White or Caucasian	22.3	0.815096	0.059535	0.125369	0.5	0.5	0.8	0.25	1	0.5	0.4	0.5	0.5	1	1	0.75	0	708	59	686	57.1667	-22	-1.83333	672	56
White or Caucasian	21.3	0.778599	0.0753672	0.146034	1	0.75	0.2	0.75	1	0.5	1	0.75	1	1	1	1	0	725	60.4167	688	57.3333	-37	-3.08333	731	60.9167
White or Caucasian	26.6	0.722513	0.113708	0.163779	0.75	0.5	0.2	0.25	0.5	0.5	0.4	0.25	1	1	1	0.5	0	597	49.75	573	47.75	-24	-2	594	49.5
White or Caucasian	26.8	0.51165	0.3309	0.15745	0.75	0.75	0.6	0.75	1	0.5	0.2	0.5	0.5	-1	1	0.75	0	831	69.25	828	69	-3	-0.25	793	66.0833
White or Caucasian	19.9	0.84989	0.0443519	0.105759	0.5	0.5	0.8	0.75	0.5	0.5	0.2	0.5	1	-1	0	1	0	823	68.5833	727	60.5833	-96	-8	686	57.1667
White or Caucasian	21.8	0.621643	0.218143	0.160214	0.5	0.75	0.4	0.75	1	0.25	0	0.5	1	1	1	0.25	0	383	31.9167	397	33.0833	14	1.16667	395	32.9167
White or Caucasian	19.4	0.868205	0.0348811	0.0969144	0.75	0.75	0.4	0.75	1	1	0.8	0.75	1	1	1	1	0	583	48.5833	575	47.9167	-8	-0.666667	590	49.1667
White or Caucasian	25.1	0.42607	0.40811	0.165819	1	1	0.8	0.75	1	0.5	0.8	0.75	1	-1	1	0.5	0	779	64.9167	727	60.5833	-52	-4.33333	798	66.5
White or Caucasian	23.4	0.934263	0.0104789	0.0552583	0.75	0.5	0.6	0.75	1	0.25	0.2	0.5	0.5	1	1	1	0	349	29.0833	308	25.6667	-41	-3.41667	304	25.3333
White or Caucasian	21	0.752257	0.10324	0.144503	0.75	1	0	0.75	1	0.5	0.4	0.5	0.5	1	1	1	0	964	80.3333	988	82.3333	24	2	1052	87.6667
White or Caucasian	25.1	0.459569	0.444056	0.0963756	0.25	0.25	0.6	1	1	0.5	0.6	0.25	0.5	-1	1	0.5	0	773	64.4167	898	74.8333	125	10.4167	895	74.5833
White or Caucasian	23.9	0.524159	0.326227	0.149614	1	0.5	0.6	1	0.5	0.5	0.4	0.5	1	1	1	0.75	0	815	67.9167	835	69.5833	20	1.66667	813	67.75
Not White or Caucasian	23.4	0.858809	0.0395196	0.101671	0.75	0.75	0.6	0.75	0.5	1	0.6	0.5	0.5	-1	1	1	0	426	35.5	456	38	30	2.5	447	37.25
White or Caucasian	22.4	0.329121	0.585736	0.077717	1	0.75	0.8	1	0.5	0.75	0.8	1	1	-1	0	1	0	842	70.1667	833	69.4167	-9	-0.75	823	68.5833
Not White or Caucasian	18.2	0.938474	0.00906041	0.0524652	0.75	0.75	0	1	0.5	0.5	0.6	0.5	0.5	1	1	1	0	988	82.3333	971	80.9167	-17	-1.41667	990	82.5
White or Caucasian	34.5	0.645778	0.197238	0.156984	0.75	0.5	0.2	0.75	0.5	0.5	0.6	0.75	0	1	1	0.25	0	746	62.1667	773	64.4167	27	2.25	720	60
White or Caucasian	25.7	0.723396	0.124339	0.152265	1	1	0.8	0.75	1	0.75	0.8	0.75	1	-1	1	0.5	0	904	75.3333	1009	84.0833	105	8.75	1053	87.75
Not White or Caucasian	24.4	0.839026	0.0436622	0.117311	0.75	1	0.4	0.75	1	0.5	0.8	0.25	0.5	-1	1	0.75	0	470	39.1667	455	37.9167	-15	-1.25	463	38.5833
White or Caucasian	21.9	0.988853	0.0017163	0.00943077	0.75	0.75	0.4	0.25	0.5	0.75	0.2	0.25	0.5	1	0	1	0	869	72.4167	824	68.6667	-45	-3.75	811	67.5833
White or Caucasian	18.3	0.935656	0.0120791	0.0522646	1	0.75	0.6	0.75	1	0.75	0.4	0.75	0.5	1	1	0.75	0	394	32.8333	355	29.5833	-39	-3.25	389	32.4167
White or Caucasian	25.8	0.743421	0.101491	0.155089	0.75	0.5	0.4	0.75	1	0.5	0.6	0.25	0.5	-1	1	0.25	0	735	61.25	754	62.8333	19	1.58333	727	60.5833
White or Caucasian	15.6	0.861951	0.0296741	0.108374	0.75	0.5	0.8	0.75	1	0.5	1	0.75	1	1	1	0.5	0	753	62.75	802	66.8333	49	4.08333	827	68.9167
White or Caucasian	21.5	0.722529	0.113033	0.164438	0.75	0.75	0.4	1	1	1	0.6	1	1	1	1	0.5	0	501	41.75	497	41.4167	-4	-0.333333	487	40.5833
White or Caucasian	19	0.97625	0.00330026	0.0204502	0.75	0.75	0.4	0.75	0	0.75	0.4	0.75	1	1	1	0.75	0	413	34.4167	405	33.75	-8	-0.666667	435	36.25
Not White or Caucasian	21.1	0.932142	0.0108389	0.0570195	0.75	0.75	0.8	0.75	1	0.75	0.6	0.75	1	-1	1	0.75	0	533	44.4167	538	44.8333	5	0.416667	552	46
White or Caucasian	23.2	0.799325	0.0703084	0.130367	0.5	0.5	0.6	0.75	1	0.75	1	0.25	0.5	1	1	0.75	0	356	29.6667	375	31.25	19	1.58333	385	32.0833
White or Caucasian	24.4	0.969225	0.00475661	0.0260183	1	1	0.6	0.25	1	1	0.8	0.75	1	-1	1	0.75	0	773	64.4167	793	66.0833	20	1.66667	837	69.75
White or Caucasian	28	0.981152	0.00277312	0.0160746	0.75	0.75	1	0.75	1	0.5	0.2	0.75	0.5	-1	0	1	0	856	71.3333	855	71.25	-1	-0.0833333	889	74.0833
Not White or Caucasian	19.4	0.841567	0.0528171	0.105616	0.75	0.75	0.4	0.75	1	1	0.8	0.75	1	-1	1	1	0	380	31.6667	370	30.8333	-10	-0.833333	381	31.75
Not White or Caucasian	24	0.652388	0.189182	0.15843	0.5	0.75	0.8	0.75	1	1	0.6	0.75	0.5	-1	1	1	0	764	63.6667	708	59	-56	-4.66667	708	59
White or Caucasian	23.7	0.185078	0.773625	0.0132425	0.75	0.75	0.8	0.75	1	1	0.8	0.75	1	-1	1	0.5	0	997	83.0833	961	80.0833	-36	-3	958	79.8333
White or Caucasian	23.7	0.801608	0.058234	0.140158	1	0.25	0.8	0.75	1	0.5	0.6	0.25	1	-1	1	0.25	0	741	61.75	790	65.8333	49	4.08333	762	63.5
White or Caucasian	25.4	0.859993	0.0393821	0.100625	1	1	0.4	1	1	1	0.8	0.75	1	-1	1	1	0	916	76.3333	805	67.0833	-111	-9.25	836	69.6667
White or Caucasian	21.1	0.816028	0.0549217	0.12905	0.75	1	0.8	1	1	0.5	0.6	0.75	1	1	1	1	0	737	61.4167	707	58.9167	-30	-2.5	782	65.1667
White or Caucasian	22.2	0.523041	0.321559	0.155401	1	0.75	0.8	1	1	1	0.4	1	0.5	1	1	0.75	0	683	56.9167	612	51	-71	-5.91667	652	54.3333
White or Caucasian	23.6	0.692784	0.167291	0.139925	0.75	0.75	0.4	0.75	0.5	0.75	0.4	1	0.5	1	0	0.5	0	926	77.1667	949	79.0833	23	1.91667	915	76.25
White or Caucasian	22	0.991361	0.00113142	0.0075077	0.75	0.5	0.6	1	0.5	0.5	1	0.75	0.5	1	0	1	0	633	52.75	628	52.3333	-5	-0.416667	680	56.6667
White or Caucasian	25.6	0.496092	0.375792	0.128115	0.75	1	0.8	0.25	1	0.25	1	0.5	0.5	-1	0	1	0	893	74.4167	891	74.25	-2	-0.166667	854	71.1667
Not White or Caucasian	26.5	0.862572	0.0356318	0.101796	0.5	0.5	0.2	0.75	1	0.75	0.2	0.25	0.5	-1	1	0.75	0	407	33.9167	396	33	-11	-0.916667	420	35
White or Caucasian	21.9	0.800146	0.061475	0.138379	0.75	0.75	0	0.25	1	0.75	0.4	0.75	1	1	1	1	0	814	67.8333	815	67.9167	1	0.0833333	853	71.0833
White or Caucasian	25.8	0.704752	0.146635	0.148612	0.75	0.75	0.2	0.25	1	0.75	0.6	0.5	0.5	-1	1	0.5	0	721	60.0833	793	66.0833	72	6	742	61.8333
White or Caucasian	21.8	0.832059	0.0463118	0.121629	1	0.75	0.4	0.75	0.5	1	0.6	0.25	1	-1	1	0.75	0	599	49.9167	581	48.4167	-18	-1.5	584	48.6667
Not White or Caucasian	35.5	0.837382	0.0474408	0.115177	0.25	0.5	0.4	0.25	1	0.25	0.6	0.25	1	-1	1	0.5	0	564	47	616	51.3333	52	4.33333	580	48.3333
White or Caucasian	20.9	0.849292	0.045861	0.104847	0.75	0.75	0.8	0.75	1	0.75	0.8	0.75	0.5	1	1	0.25	0	1005	83.75	932	77.6667	-73	-6.08333	859	71.5833
White or Caucasian	21.6	0.754921	0.10631	0.138769	0.75	0.75	0.4	0.25	1	0.75	0.6	0.75	0	1	1	1	0	704	58.6667	666	55.5	-38	-3.16667	699	58.25
Not White or Caucasian	18.3	0.767156	0.0988479	0.133996	0.75	1	0.4	0.75	1	1	0.6	1	1	1	0	0.5	0	882	73.5	884	73.6667	2	0.166667	880	73.3333
White or Caucasian	23	0.676031	0.16135	0.162619	0.5	0.75	0.6	0.75	1	0.5	0.6	1	1	1	1	1	0	808	67.3333	780	65	-28	-2.33333	842	70.1667
Not White or Caucasian	32.8	0.787075	0.0837788	0.129146	0.5	1	1	0.5	1	0.25	1	0.75	1	1	0	1	0	856	71.3333	881	73.4167	25	2.08333	865	72.0833
Not White or Caucasian	23.2	0.592353	0.255307	0.15234	0.75	0.75	0.6	0.75	1	0.75	1	0.5	1	-1	1	0.5	0	400	33.3333	320	26.6667	-80	-6.66667	336	28
White or Caucasian	25.5	0.832519	0.0527437	0.114737	0.75	0.75	0.8	0.75	0.5	0.75	0.6	0.25	1	1	0	0.75	0	692	57.6667	627	52.25	-65	-5.41667	628	52.3333
White or Caucasian	21.6	0.809732	0.0544162	0.135852	1	0.75	0.6	0.75	1	0.5	0.8	0.75	1	1	1	0.75	0	357	29.75	346	28.8333	-11	-0.916667	369	30.75
Not White or Caucasian	18.6	0.818918	0.0308756	0.150206	1	0.75	0.6	0.75	1	1	0.8	0.75	0.5	1	1	0.5	0	597	49.75	510	42.5	-87	-7.25	497	41.4167
Not White or Caucasian	21.3	0.66107	0.182609	0.15632	1	1	0.6	1	1	0.5	1	0.75	1	1	1	1	0	578	48.1667	481	40.0833	-97	-8.08333	529	44.0833
Not White or Caucasian	33.2	0.318254	0.551177	0.115731	0.5	0.75	0.8	0.75	1	0.75	0.6	0.25	0.5	1	1	0.75	0	617	51.4167	697	58.0833	80	6.66667	689	57.4167
White or Caucasian	28.9	0.835946	0.0455844	0.11847	0.75	0.75	0.6	0.75	1	1	0.8	0.75	1	-1	1	0.75	0	609	50.75	644	53.6667	35	2.91667	625	52.0833
White or Caucasian	20.3	0.96054	0.00681657	0.0326439	1	0.75	0.2	1	1	0.75	0.8	1	1	-1	1	0.75	0	728	60.6667	708	59	-20	-1.66667	733	61.0833
White or Caucasian	22.9	0.65348	0.182799	0.163721	0.75	0.75	0.6	0.75	1	0.5	0.6	0.75	1	-1	1	0.75	0	700	58.3333	739	61.5833	39	3.25	733	61.0833
White or Caucasian	29	0.57659	0.256471	0.166939	1	0.75	0.8	1	1	0.5	0.6	0.75	1	-1	0	0.5	0	630	52.5	657	54.75	27	2.25	619	51.5833
White or Caucasian	19.3	0.851907	0.0378544	0.110239	1	1	0.2	0.75	1	0.75	0.6	1	1	1	1	0.75	0	640	53.3333	746	62.1667	106	8.83333	763	63.5833
Not White or Caucasian	21.8	0.784331	0.075874	0.139795	0.75	0.75	0.8	0.75	1	0.5	0.8	1	1	1	1	1	0	647	53.9167	610	50.8333	-37	-3.08333	634	52.8333
Not White or Caucasian	16.1	0.589139	0.256603	0.154258	1	0.75	0.6	0.75	1	0.25	0.6	0.5	1	-1	1	1	0	260	21.6667	196	16.3333	-64	-5.33333	240	20
White or Caucasian	21.6	0.68703	0.145547	0.167423	0.75	0.75	0.8	1	1	0.75	0.8	0.75	0.5	1	0	0.75	0	830	69.1667	841	70.0833	11	0.916667	833	69.4167
White or Caucasian	19.6	0.829671	0.0530339	0.117295	0.5	0.25	0.4	0.5	1	0.5	0.2	0.75	0.5	1	1	0.75	0	424	35.3333	426	35.5	2	0.166667	416	34.6667
White or Caucasian	23.1	0.451353	0.411697	0.13695	0.75	1	0.6	0.75	1	0.5	0.8	0.5	1	-1	1	0.75	0	691	57.5833	695	57.9167	4	0.333333	674	56.1667
White or Caucasian	23.9	0.863325	0.0343301	0.102345	0.75	0.75	0.4	0.5	0.5	0.75	0.4	0.5	0.5	-1	1	0.5	0	658	54.8333	655	54.5833	-3	-0.25	632	52.6667
White or Caucasian	29.2	0.947756	0.00835734	0.0438868	0.5	0.25	0.4	0.75	1	1	0.6	0.5	1	-1	1	1	0	515	42.9167	529	44.0833	14	1.16667	506	42.1667
White or Caucasian	24.7	0.795257	0.0686429	0.1361	0.75	0.5	0.2	0.75	1	0.5	0.8	0.5	1	1	1	1	0	314	26.1667	255	21.25	-59	-4.91667	268	22.3333
White or Caucasian	24.4	0.79446	0.077523	0.128017	1	0.75	0.6	1	1	0.25	0.6	0.25	0.5	-1	0	0.25	0	911	75.9167	959	79.9167	48	4	958	79.8333
White or Caucasian	22.7	0.839067	0.0443313	0.116602	0.5	0.75	0.6	1	0	0.5	0.6	0.75	0.5	1	1	0.75	0	722	60.1667	732	61	10	0.833333	743	61.9167
White or Caucasian	33.3	0.481294	0.384115	0.134591	0.75	0.75	0.4	1	1	0.25	0.8	0.75	0.5	1	1	0.75	0	728	60.6667	784	65.3333	56	4.66667	809	67.4167
Not White or Caucasian	19.5	0.919391	0.0123469	0.0682619	0.75	0.75	0	0.25	0.5	0.75	0.2	0.25	0.5	1	1	1	0	665	55.4167	546	45.5	-119	-9.91667	597	49.75
White or Caucasian	31.4	0.946643	0.0112734	0.0420841	1	1	0	0.25	1	0.25	0.6	0.25	1	-1	1	0.75	0	654	54.5	632	52.6667	-22	-1.83333	653	54.4167
Not White or Caucasian	35.7	0.967217	0.00442547	0.028357	0.5	0.25	0.2	0.25	1	0.75	0.6	0.5	1	1	1	1	0	329	27.4167	279	23.25	-50	-4.16667	301	25.0833
Not White or Caucasian	15.5	0.81856	0.0630676	0.118372	0.75	1	0.6	1	1	0.5	0.6	0.5	0.5	-1	1	0.75	0	457	38.0833	458	38.1667	1	0.0833333	466	38.8333
White or Caucasian	18.2	0.727634	0.106375	0.165991	1	1	0.8	0.75	1	0.5	0.8	0.75	1	1	1	1	0	642	53.5	612	51	-30	-2.5	607	50.5833
White or Caucasian	25.8	0.896452	0.0241935	0.0793548	0.75	0.75	0.4	0.75	0	1	0	0.25	0.5	1	1	0.25	0	461	38.4167	448	37.3333	-13	-1.08333	412	34.3333
White or Caucasian	20	0.957936	0.00564229	0.0364217	0.75	1	1	0.25	1	0.5	0.8	0.75	1	-1	1	0.75	0	941	78.4167	907	75.5833	-34	-2.83333	842	70.1667
Not White or Caucasian	24.8	0.800752	0.0615559	0.137693	0.5	0.75	0.6	1	1	0.25	0	0.75	0.5	1	1	1	61	675	56.25	608	50.6667	-67	-5.58333	607	50.5833
White or Caucasian	21.8	0.851672	0.0394634	0.108864	1	0.75	0.8	0.75	0.5	1	1	0.75	1	1	0	0.75	0	880	73.3333	814	67.8333	-66	-5.5	831	69.25
Not White or Caucasian	25.1	0.491587	0.376687	0.131726	1	1	0.6	0.75	1	0.5	0.4	0.75	1	-1	1	1	0	769	64.0833	767	63.9167	-2	-0.166667	825	68.75
Not White or Caucasian	22.7	0.687727	0.1467	0.165573	0.75	0.75	1	0.75	1	0.75	1	0.75	1	-1	1	1	0	739	61.5833	743	61.9167	4	0.333333	755	62.9167
White or Caucasian	19.2	0.963068	0.0100926	0.026839	0.75	0.75	0.8	0.75	1	0.75	0.6	0.75	0.5	1	1	1	0	657	54.75	652	54.3333	-5	-0.416667	647	53.9167
Not White or Caucasian	30.2	0.856706	0.0374099	0.105884	0.75	0.5	0.4	0.75	1	0.25	0.4	0.25	1	1	1	1	0	489	40.75	470	39.1667	-19	-1.58333	498	41.5
White or Caucasian	33	0.905874	0.0200417	0.0740843	0.25	0.5	0.2	0.5	0.5	0.5	0.4	0.25	0	-1	1	0.5	0	463	38.5833	561	46.75	98	8.16667	511	42.5833
White or Caucasian	23	0.62336	0.209781	0.166859	0.75	1	0.6	0.75	1	0.5	0.8	0.75	0	1	1	1	0	560	46.6667	577	48.0833	17	1.41667	604	50.3333
Not White or Caucasian	26.3	0.535571	0.338123	0.126306	0.75	0.75	0.6	0.25	0.5	0.5	0.4	0.25	1	-1	1	1	0	604	50.3333	694	57.8333	90	7.5	665	55.4167
White or Caucasian	19.8	0.627622	0.20388	0.168498	0.75	0.5	0.4	0.75	1	0.75	0.8	0	1	-1	1	1	0	346	28.8333	289	24.0833	-57	-4.75	316	26.3333
White or Caucasian	22	0.825836	0.0401267	0.134037	1	0.75	0.4	0.75	1	0.75	0.8	0.75	1	1	1	0.75	0	437	36.4167	440	36.6667	3	0.25	423	35.25
White or Caucasian	23.2	0.9815	0.00335077	0.0151492	0.5	0.5	0.4	0.75	0.5	0.5	0.8	0.5	1	-1	0	0	0	448	37.3333	501	41.75	53	4.41667	474	39.5
White or Caucasian	23.7	0.623084	0.241549	0.135366	0.75	1	0.6	0.75	1	0.75	0.8	0.5	1	-1	1	0.75	60	961	80.0833	992	82.6667	31	2.58333	1023	85.25
Not White or Caucasian	15.8	0.859359	0.0345593	0.106082	0.75	0.5	0.8	0.75	1	0.5	0.2	0.75	0	1	1	1	0	419	34.9167	382	31.8333	-37	-3.08333	387	32.25
White or Caucasian	19.2	0.542343	0.30889	0.148767	1	0.75	0.6	0.25	1	0.5	0.8	0.75	1	1	1	1	0	416	34.6667	423	35.25	7	0.583333	456	38
Not White or Caucasian	26.7	0.394781	0.488241	0.112187	0.25	0.75	0.8	0.75	1	1	0.6	0.75	0	1	1	1	0	778	64.8333	807	67.25	29	2.41667	787	65.5833
Not White or Caucasian	22.4	0.913551	0.0166743	0.0697745	0.75	0.5	0.2	0.75	1	0.75	0.4	0.25	1	-1	1	1	0	503	41.9167	504	42	1	0.0833333	547	45.5833
Not White or Caucasian	26.1	0.956162	0.00777872	0.0360593	0.75	1	0.4	0.5	1	0.5	0.6	0.75	1	-1	1	1	0	498	41.5	425	35.4167	-73	-6.08333	531	44.25
White or Caucasian	21.6	0.26419	0.644029	0.0808852	0.5	0.5	0.8	0.75	1	0.75	0.6	1	0.5	1	1	1	0	475	39.5833	483	40.25	8	0.666667	507	42.25
Not White or Caucasian	23.2	0.644537	0.191222	0.164242	1	0.5	0.2	0.5	0.5	0.5	0.4	0.5	1	1	1	0.75	0	612	51	628	52.3333	16	1.33333	635	52.9167
Not White or Caucasian	21.9	0.718577	0.123398	0.158025	0.75	1	0.8	0.75	1	0.75	0.6	0.75	1	1	1	0.5	0	832	69.3333	762	63.5	-70	-5.83333	788	65.6667
White or Caucasian	19.8	0.494498	0.339711	0.165791	1	1	0.6	0.75	1	0.25	0.6	0.75	1	1	1	1	0	774	64.5	757	63.0833	-17	-1.41667	778	64.8333
White or Caucasian	21.5	0.829185	0.055288	0.115527	0.75	0.75	0.6	0.75	1	0.5	0.6	0.75	1	1	1	0.5	0	687	57.25	756	63	69	5.75	753	62.75
Not White or Caucasian	20.5	0.875871	0.028692	0.095437	0.75	0.75	0.4	0.75	1	0.5	0.8	0.75	0.5	-1	1	0.75	0	434	36.1667	451	37.5833	17	1.41667	418	34.8333
Not White or Caucasian	27	0.852443	0.0434856	0.104071	0.75	0.5	0.6	0.75	1	0.25	0.2	0.5	0.5	-1	1	1	0	516	43	509	42.4167	-7	-0.583333	508	42.3333
White or Caucasian	24.8	0.886048	0.0294137	0.0845385	0.5	0.75	0.8	0.25	1	1	0.8	0.75	0.5	-1	0	1	0	951	79.25	1004	83.6667	53	4.41667	985	82.0833
White or Caucasian	30.4	0.225988	0.717568	0.037041	0.5	0.75	0.2	0.75	1	0.5	1	0.25	0.5	1	1	0.5	0	496	41.3333	495	41.25	-1	-0.0833333	507	42.25
Not White or Caucasian	29.8	0.669466	0.167283	0.163251	0.5	0.5	0.6	0.75	0.5	1	0.4	0.5	0.5	-1	0	0.75	0	559	46.5833	559	46.5833	0	0	556	46.3333
Not White or Caucasian	23	0.817615	0.0396075	0.142777	0.5	0.75	0.2	0.5	0.5	0.5	0.4	0.5	0.5	1	1	0.75	0	619	51.5833	567	47.25	-52	-4.33333	555	46.25
White or Caucasian	15.6	0.530678	0.313195	0.156127	0.75	0.75	0.6	0.75	1	0.5	0.8	0.5	0.5	1	1	0.75	0	799	66.5833	820	68.3333	21	1.75	847	70.5833
White or Caucasian	20.5	0.722053	0.132464	0.145482	1	1	0.6	1	1	0.5	0.8	1	1	-1	1	1	0	883	73.5833	860	71.6667	-23	-1.91667	916	76.3333
White or Caucasian	35.1	0.898225	0.0223379	0.0794376	0.5	0.5	1	1	1	0.5	0.8	0.5	0	1	1	1	0	681	56.75	695	57.9167	14	1.16667	683	56.9167
Not White or Caucasian	30	0.896137	0.0272902	0.0765729	0.75	1	0.6	0.25	1	0.5	0.4	0.75	1	1	1	0.75	0	524	43.6667	518	43.1667	-6	-0.5	551	45.9167
White or Caucasian	23.9	0.858606	0.0416371	0.0997565	0.75	0.75	0.6	1	1	0.75	0.8	0.5	1	1	0	1	0	842	70.1667	827	68.9167	-15	-1.25	784	65.3333
White or Caucasian	24.4	0.748178	0.100002	0.15182	0.5	0.25	0.4	0.25	0.5	0.25	0.4	0.5	0.5	-1	1	0.75	0	389	32.4167	415	34.5833	26	2.16667	416	34.6667
Not White or Caucasian	22.5	0.456861	0.439578	0.103561	0.75	0.5	0.4	0.5	1	1	0.6	0.75	1	-1	1	1	0	404	33.6667	455	37.9167	51	4.25	451	37.5833
Not White or Caucasian	21.8	0.854924	0.0383895	0.106686	0.5	0.5	0.4	0.25	0.5	0.75	0.4	0.5	0.5	-1	1	1	0	339	28.25	276	23	-63	-5.25	229	19.0833
White or Caucasian	25.6	0.961288	0.00823706	0.0304747	0.75	0.5	0.4	0.75	1	0.5	0.4	0.5	0.5	-1	1	1	0	579	48.25	579	48.25	0	0	605	50.4167
Not White or Caucasian	21.9	0.149586	0.775812	0.0453774	1	1	0.4	0.75	1	0.75	1	0.75	1	1	1	0.75	0	575	47.9167	557	46.4167	-18	-1.5	566	47.1667
Not White or Caucasian	22	0.832659	0.0561604	0.111181	0.75	0.75	0.6	0.75	1	1	0.4	0.5	1	1	1	0.75	0	426	35.5	354	29.5	-72	-6	358	29.8333
White or Caucasian	27.4	0.691069	0.141752	0.16718	0.75	0.75	0.4	0.75	1	0.25	0.4	0	1	-1	1	0.75	0	405	33.75	370	30.8333	-35	-2.91667	418	34.8333
White or Caucasian	27.2	0.939475	0.0117131	0.0488117	0.25	0.25	0.2	0.75	0.5	0.5	0.6	0.25	1	-1	1	0.25	0	369	30.75	401	33.4167	32	2.66667	384	32
White or Caucasian	20	0.963713	0.00578352	0.0305032	1	0.75	0.6	1	1	0.5	0	0.75	1	1	1	1	0	621	51.75	632	52.6667	11	0.916667	636	53
Not White or Caucasian	27.4	0.904249	0.0202382	0.0755126	0.75	0.5	0.4	0.25	1	0.25	0.6	0.5	1	-1	1	1	0	508	42.3333	543	45.25	35	2.91667	549	45.75
White or Caucasian	23.2	0.899482	0.0184074	0.0821107	1	0.75	0.4	0.75	1	0.5	0.4	1	1	1	1	0.75	0	547	45.5833	502	41.8333	-45	-3.75	531	44.25
White or Caucasian	22.5	0.821964	0.0657203	0.112315	0.75	0.75	0.6	0.75	1	0.75	0.8	0.75	0.5	1	1	0.75	0	821	68.4167	849	70.75	28	2.33333	867	72.25
White or Caucasian	24.3	0.737746	0.108872	0.153382	0.75	0.75	0.8	0.75	1	0.75	0.6	0.75	0.5	-1	0	0.5	0	987	82.25	996	83	9	0.75	947	78.9167
White or Caucasian	25.1	0.978177	0.00283575	0.0189869	1	0.25	0.6	0.75	1	0.75	0.6	0.5	1	-1	1	0.5	0	405	33.75	361	30.0833	-44	-3.66667	343	28.5833
Not White or Caucasian	26.6	0.905265	0.0225881	0.0721464	1	0.75	0.6	0.75	1	0.25	1	0.5	1	-1	1	1	0	609	50.75	644	53.6667	35	2.91667	671	55.9167
White or Caucasian	20.6	0.946802	0.00899616	0.0442015	0.5	0.25	0.4	0.75	0	1	0.4	0.75	0.5	1	1	1	0	346	28.8333	278	23.1667	-68	-5.66667	272	22.6667
White or Caucasian	25.8	0.594791	0.243972	0.161238	0.75	0.5	0.4	0.75	0	1	0.6	0.5	0.5	1	1	0.5	0	610	50.8333	675	56.25	65	5.41667	670	55.8333
White or Caucasian	21.9	0.652134	0.185035	0.162831	0.5	0.5	0.8	0.75	1	0.5	0.6	0.5	1	1	0	1	0	899	74.9167	808	67.3333	-91	-7.58333	824	68.6667
Not White or Caucasian	22.8	0.928417	0.0153372	0.0562456	0.75	0.75	0.2	0.75	1	0.75	0.4	0.5	1	-1	1	0.5	0	595	49.5833	627	52.25	32	2.66667	599	49.9167
White or Caucasian	34	0.789773	0.0760019	0.134225	0.75	0.75	0.8	0.75	1	0	0	0.5	1	-1	1	1	0	531	44.25	526	43.8333	-5	-0.416667	577	48.0833
White or Caucasian	20	0.342121	0.552769	0.0980003	0.75	0.75	0.8	0.75	1	0.5	0.6	0.75	1	-1	1	1	0	610	50.8333	652	54.3333	42	3.5	656	54.6667
White or Caucasian	29.3	0.274856	0.651166	0.0632842	0.75	0.75	0.6	0.75	1	1	0.8	0.75	0.5	-1	0	0.5	0	890	74.1667	876	73	-14	-1.16667	835	69.5833
White or Caucasian	24.8	0.727435	0.114246	0.158319	1	0.75	1	0.75	1	0.5	0.2	1	1	-1	1	1	0	872	72.6667	840	70	-32	-2.66667	830	69.1667
White or Caucasian	23.1	0.556896	0.26805	0.175054	1	1	0.4	0.75	0	0.5	1	0.5	1	-1	1	0.75	0	452	37.6667	418	34.8333	-34	-2.83333	422	35.1667
Not White or Caucasian	31.9	0.632637	0.210124	0.157239	0.5	0.5	0.4	0.25	0.5	0.5	0.2	0.25	0	1	1	0.5	0	679	56.5833	778	64.8333	99	8.25	713	59.4167
Not White or Caucasian	33.3	0.604093	0.253891	0.142015	0.75	0.75	0.4	1	1	0.75	0.6	1	0.5	1	0	1	0	798	66.5	815	67.9167	17	1.41667	803	66.9167
Not White or Caucasian	26.9	0.78582	0.0796356	0.134544	0.5	1	0.4	0.25	1	0.5	0.6	0.5	0.5	-1	1	1	0	691	57.5833	690	57.5	-1	-0.0833333	699	58.25
Not White or Caucasian	26.6	0.931962	0.0156815	0.0523569	0.5	0.75	0.2	0.5	1	0.25	0.6	0.5	1	-1	1	1	0	615	51.25	582	48.5	-33	-2.75	588	49
Not White or Caucasian	30.7	0.909003	0.0160619	0.0749353	0.5	0.5	0.2	0.75	1	0.75	0.2	0.5	0.5	-1	1	0.25	0	646	53.8333	714	59.5	68	5.66667	571	47.5833
Not White or Caucasian	31	0.345707	0.537099	0.104594	1	0.75	0.6	1	1	0.5	1	0.75	0.5	-1	1	1	0	726	60.5	696	58	-30	-2.5	734	61.1667
White or Caucasian	25.8	0.724807	0.108671	0.166522	0.75	0.75	0.4	0.25	1	0.5	0.6	0.75	1	-1	1	0.5	0	684	57	711	59.25	27	2.25	716	59.6667
White or Caucasian	25.4	0.874238	0.0355963	0.090166	0.75	0.75	0.6	0.75	1	0.25	0.6	1	1	-1	1	0.75	0	772	64.3333	732	61	-40	-3.33333	738	61.5
Not White or Caucasian	20.5	0.540219	0.296233	0.163548	1	0.75	0.8	0.75	1	0.75	0.6	1	1	-1	1	1	0	800	66.6667	812	67.6667	12	1	822	68.5
White or Caucasian	21.9	0.572501	0.277293	0.150205	1	1	0.4	1	1	0.5	0.4	0.75	1	1	1	1	0	622	51.8333	586	48.8333	-36	-3	602	50.1667
White or Caucasian	33.3	0.715792	0.128633	0.155574	0.75	0.5	0.8	0.75	1	0.5	1	0.5	1	1	1	0.5	0	861	71.75	815	67.9167	-46	-3.83333	822	68.5
White or Caucasian	21.7	0.761777	0.10772	0.130503	0.75	0.75	0.8	0.5	1	0.5	0.6	0.5	0.5	-1	0	0	0	888	74	867	72.25	-21	-1.75	867	72.25
White or Caucasian	19.8	0.953402	0.00709502	0.0395029	0.75	0.75	0.4	0.5	1	0.75	0.4	0.75	0.5	1	1	1	0	652	54.3333	628	52.3333	-24	-2	655	54.5833
White or Caucasian	26.2	0.832754	0.0559387	0.111307	0.5	0.75	0	0.5	1	0.75	0.4	0.5	0.5	-1	1	0.75	0	707	58.9167	772	64.3333	65	5.41667	738	61.5
White or Caucasian	20.8	0.95774	0.00708981	0.0351701	0.75	0.75	0.6	0.75	1	0.5	0.8	0.5	0.5	1	1	0.5	0	656	54.6667	602	50.1667	-54	-4.5	570	47.5
Not White or Caucasian	30.7	0.768263	0.0881147	0.143623	0.5	0.5	0.6	0.5	1	0.5	0.2	0.5	0.5	-1	1	1	0	472	39.3333	514	42.8333	42	3.5	492	41
White or Caucasian	22.1	0.902451	0.0227327	0.0748168	0.25	0.25	0.2	0.25	0	0.5	0.4	0.5	0.5	1	1	0.75	0	424	35.3333	501	41.75	77	6.41667	496	41.3333
White or Caucasian	35.8	0.799447	0.0711454	0.129408	0.25	0.25	0.4	0.75	1	0.75	0.4	0.25	0.5	1	0	1	0	450	37.5	444	37	-6	-0.5	372	31
Not White or Caucasian	24.3	0.951543	0.00687586	0.0415811	0.75	0.75	0.2	0.75	1	1	0.4	0.75	0.5	-1	1	1	0	347	28.9167	316	26.3333	-31	-2.58333	353	29.4167
Not White or Caucasian	21.5	0.843571	0.043631	0.112798	0.75	0.75	0.6	0.75	1	0.75	0.4	0.5	0.5	1	1	0.75	0	403	33.5833	383	31.9167	-20	-1.66667	390	32.5
Not White or Caucasian	20.6	0.692049	0.153479	0.154471	1	0.75	0.6	0.75	1	1	0.8	0.75	1	1	1	0.5	0	575	47.9167	648	54	73	6.08333	654	54.5
Not White or Caucasian	19.7	0.934972	0.0116524	0.0533752	0.5	0.75	0.2	0.5	1	1	0.6	0.25	0.5	1	1	1	62	613	51.0833	613	51.0833	0	0	679	56.5833
White or Caucasian	27.2	0.740305	0.114408	0.145287	0.25	0.25	0.2	0.5	0.5	1	0.4	0.5	0.5	-1	1	0.5	0	697	58.0833	828	69	131	10.9167	717	59.75
White or Caucasian	24.4	0.92469	0.0156745	0.0596354	0.75	0.75	0.4	0.5	1	1	0.4	0.75	0.5	-1	1	0.75	0	891	74.25	861	71.75	-30	-2.5	821	68.4167
White or Caucasian	21.8	0.923711	0.0169881	0.0593012	1	0.75	0.8	0.75	1	0.5	0.8	0.75	1	1	1	0.75	0	667	55.5833	632	52.6667	-35	-2.91667	595	49.5833
Not White or Caucasian	21.6	0.783655	0.0848369	0.131508	0.5	0.75	0.4	0.75	0.5	1	0.8	0.5	0.5	-1	1	0.5	0	652	54.3333	657	54.75	5	0.416667	648	54
Not White or Caucasian	21.3	0.669115	0.169217	0.161667	1	1	0.4	0.25	1	0.5	0.4	0.5	1	1	1	0.5	0	697	58.0833	684	57	-13	-1.08333	663	55.25
White or Caucasian	18.7	0.771726	0.0838127	0.144461	1	1	0.4	0.75	1	0.75	0.6	0.5	1	1	1	0.75	0	628	52.3333	679	56.5833	51	4.25	669	55.75
White or Caucasian	21	0.866166	0.0381478	0.0956859	1	0.75	0.8	1	1	1	0.8	0.5	1	-1	1	1	0	701	58.4167	670	55.8333	-31	-2.58333	676	56.3333
White or Caucasian	19.7	0.451871	0.436373	0.111756	1	0.75	0.6	0.25	1	1	0.4	0.5	1	1	0	0.25	0	832	69.3333	828	69	-4	-0.333333	855	71.25
White or Caucasian	19.9	0.648551	0.18909	0.162359	0.75	0.75	0.6	0.75	1	0.5	0.6	0.75	0.5	1	1	0.75	0	629	52.4167	646	53.8333	17	1.41667	635	52.9167
White or Caucasian	21.2	0.984558	0.00209608	0.0133456	1	1	0.8	1	1	0.75	0.4	0	1	-1	1	0.75	0	763	63.5833	791	65.9167	28	2.33333	779	64.9167
White or Caucasian	27.7	0.88771	0.0287429	0.0835474	0.75	0.75	0	0.75	1	0.25	0.8	0.75	1	-1	1	1	0	552	46	565	47.0833	13	1.08333	582	48.5
White or Caucasian	21	0.606594	0.228477	0.16493	1	0.75	0.4	1	1	0.75	0.4	0.75	1	1	1	0.25	0	904	75.3333	861	71.75	-43	-3.58333	807	67.25
Not White or Caucasian	19.6	0.811311	0.0585876	0.130101	0.75	0.5	0.4	0.75	0.5	0.5	0.8	0.75	1	1	1	0.75	0	299	24.9167	269	22.4167	-30	-2.5	267	22.25
White or Caucasian	33	0.481978	0.38147	0.136552	0.75	0.75	0.6	0.75	1	1	0.8	0.5	0.5	1	1	1	0	876	73	892	74.3333	16	1.33333	904	75.3333
White or Caucasian	26.5	0.334962	0.556389	0.0951419	0.75	0.75	0.8	0.75	1	1	0.4	0.25	0.5	-1	0	1	0	841	70.0833	920	76.6667	79	6.58333	901	75.0833
White or Caucasian	20.4	0.68169	0.163243	0.155067	1	1	0.8	0.75	1	1	0.6	0.75	1	-1	1	1	0	985	82.0833	880	73.3333	-105	-8.75	885	73.75
Not White or Caucasian	22	0.285142	0.584413	0.107763	0.75	1	0.2	0.75	1	0.5	0.4	0.75	0.5	1	1	1	0	720	60	687	57.25	-33	-2.75	694	57.8333
White or Caucasian	23.3	0.633876	0.21231	0.153814	0.75	0.75	0.4	1	0.5	0.75	0.6	0.75	1	1	1	1	0	326	27.1667	339	28.25	13	1.08333	345	28.75
White or Caucasian	25.7	0.7215	0.129542	0.148958	0.75	1	0.6	1	1	0.75	0.8	0.5	0.5	1	1	1	0	806	67.1667	851	70.9167	45	3.75	873	72.75
White or Caucasian	23.7	0.603402	0.259427	0.137171	0.75	0.75	0.6	0.75	1	0.75	0.8	1	1	-1	1	0.75	0	794	66.1667	818	68.1667	24	2	806	67.1667
White or Caucasian	41	0.927522	0.0156246	0.0568534	0.5	0.5	0.2	0.5	1	0.5	0.2	0.25	0.5	1	1	0.75	0	517	43.0833	498	41.5	-19	-1.58333	393	32.75
White or Caucasian	18	0.419084	0.46777	0.113146	0.75	1	0.6	0.5	0.5	0.75	0.8	0.75	1	1	1	0.25	0	904	75.3333	862	71.8333	-42	-3.5	830	69.1667
Not White or Caucasian	21.8	0.962818	0.00700428	0.0301779	0.75	0.75	0.8	0.75	1	1	0.8	0.75	0.5	-1	1	0.75	0	895	74.5833	899	74.9167	4	0.333333	909	75.75
Not White or Caucasian	26.9	0.732647	0.118731	0.148622	0.75	1	0.4	0.75	1	0.5	0.8	0.25	1	-1	1	0.25	0	472	39.3333	459	38.25	-13	-1.08333	494	41.1667
White or Caucasian	21.5	0.771805	0.0721611	0.156034	0.75	0.75	0.4	0.5	1	0.25	0.6	0.5	1	-1	1	0.25	0	511	42.5833	528	44	17	1.41667	493	41.0833
Not White or Caucasian	22.5	0.83962	0.0484278	0.111952	1	1	0.6	0.75	1	1	1	0.5	0.5	1	0	0.75	0	818	68.1667	785	65.4167	-33	-2.75	816	68
Not White or Caucasian	21.2	0.368325	0.470374	0.143606	0.75	0.75	0.6	0.75	1	0.5	0.4	0.5	0.5	1	1	0.75	0	702	58.5	637	53.0833	-65	-5.41667	632	52.6667
White or Caucasian	25.8	0.807683	0.0597902	0.132527	0.75	1	0.8	0.75	0.5	0.75	0.8	0.75	0.5	-1	0	0	0	749	62.4167	797	66.4167	48	4	776	64.6667
Not White or Caucasian	23	0.918058	0.0171924	0.0647498	1	0.75	1	0.75	1	0.5	0.4	0.5	1	1	1	1	0	543	45.25	575	47.9167	32	2.66667	615	51.25
White or Caucasian	30	0.971641	0.00401379	0.0243455	0.75	0.5	0.8	0.75	0	1	0.6	0.5	0.5	-1	0	1	0	733	61.0833	779	64.9167	46	3.83333	747	62.25
White or Caucasian	23.2	0.387901	0.497476	0.106605	0.5	0.75	0.8	0.75	1	1	0.6	0.25	1	-1	1	0.25	0	910	75.8333	900	75	-10	-0.833333	847	70.5833
White or Caucasian	24.4	0.909322	0.0225053	0.068173	1	1	0.6	0.75	1	0.5	0.4	0.5	1	-1	1	0.5	0	742	61.8333	765	63.75	23	1.91667	781	65.0833
White or Caucasian	22.3	0.543973	0.288765	0.167261	0.5	0.75	0	0.75	1	0.75	0.8	0.75	0.5	1	1	1	0	569	47.4167	608	50.6667	39	3.25	637	53.0833
White or Caucasian	21.9	0.985261	0.00235606	0.0123831	0.75	0.5	0.6	0.75	1	0.75	0.6	0.5	0.5	-1	0	0.75	0	649	54.0833	787	65.5833	138	11.5	744	62
White or Caucasian	28.9	0.933294	0.0146346	0.052071	0.75	0.75	0.6	0.25	0.5	1	0.4	0.25	1	-1	1	0.25	0	547	45.5833	528	44	-19	-1.58333	463	38.5833
Not White or Caucasian	23.1	0.983623	0.00286111	0.0135157	0.75	0.5	0.4	0.5	1	0.75	0.6	0.25	1	-1	0	0.75	0	417	34.75	431	35.9167	14	1.16667	393	32.75
White or Caucasian	23.3	0.165506	0.800976	0.00995948	1	1	0.4	0.75	1	0.75	0.4	0.75	1	-1	1	0.5	0	868	72.3333	864	72	-4	-0.333333	825	68.75
White or Caucasian	19.9	0.834787	0.0548483	0.110364	0.25	0.25	0.6	0.75	1	0.5	1	0.5	0.5	1	1	0.75	0	676	56.3333	675	56.25	-1	-0.0833333	737	61.4167
White or Caucasian	19.6	0.90041	0.021579	0.0780106	1	0.5	0.6	0.75	1	0.5	0.6	0.75	1	1	1	0.75	0	343	28.5833	256	21.3333	-87	-7.25	269	22.4167
White or Caucasian	31.3	0.958094	0.00774618	0.03416	0.5	0.75	0.8	0.75	1	0.75	0.8	0.5	0	-1	1	1	0	534	44.5	547	45.5833	13	1.08333	528	44
Not White or Caucasian	27	0.64641	0.18593	0.167661	0.25	0.25	0.4	0.75	0.5	0.5	0.2	0.75	0	-1	1	1	0	298	24.8333	306	25.5	8	0.666667	306	25.5
Not White or Caucasian	22.8	0.745154	0.108804	0.146042	0.5	0.5	0.2	0.5	0.5	0.75	0.2	0.25	0.5	1	1	0.75	0	500	41.6667	468	39	-32	-2.66667	440	36.6667
White or Caucasian	21.6	0.755794	0.120127	0.124079	0.5	1	0	0.25	1	1	0.2	0.5	1	1	1	1	0	799	66.5833	886	73.8333	87	7.25	889	74.0833
Not White or Caucasian	26.5	0.820884	0.0645151	0.114601	0.75	1	0.8	0.75	1	0.75	0.4	0.75	1	-1	1	0.75	0	508	42.3333	527	43.9167	19	1.58333	536	44.6667
Not White or Caucasian	27.5	0.881589	0.0299324	0.0884789	0.25	0.25	0.2	0.25	1	0.75	0.6	0	0.5	1	1	0.5	0	328	27.3333	326	27.1667	-2	-0.166667	294	24.5
White or Caucasian	24.4	0.436226	0.398805	0.164969	0.75	0.75	0.2	0.5	1	0.75	0.2	0.25	0	-1	1	0.25	0	492	41	526	43.8333	34	2.83333	520	43.3333
White or Caucasian	25	0.838698	0.061178	0.100124	0.75	0.25	0.4	0.5	1	0.5	0.6	0.5	1	-1	1	0.5	0	332	27.6667	352	29.3333	20	1.66667	350	29.1667
White or Caucasian	30.7	0.885956	0.0335268	0.0805172	0.25	0.5	0.2	0.5	0.5	0.5	0.6	0.25	1	-1	0	1	0	574	47.8333	348	29	-226	-18.8333	253	21.0833
White or Caucasian	25.5	0.784074	0.0843799	0.131547	0.5	0.75	0.2	0.75	0	0.5	0.2	0.25	0	1	1	0.5	0	471	39.25	518	43.1667	47	3.91667	452	37.6667
White or Caucasian	27.5	0.953069	0.00943651	0.0374948	0.75	0.75	0.8	0.75	1	0.75	0.8	0.75	0.5	1	1	0.75	0	798	66.5	781	65.0833	-17	-1.41667	775	64.5833
White or Caucasian	34.5	0.89113	0.0245401	0.08433	0.5	0.25	0.6	0.75	0.5	1	0.2	0.5	0.5	1	1	0.75	0	380	31.6667	428	35.6667	48	4	401	33.4167
Not White or Caucasian	27.8	0.911654	0.0201884	0.0681578	0.5	0.25	0.4	0.25	0.5	0.75	0.4	0.5	0	1	1	1	0	332	27.6667	377	31.4167	45	3.75	324	27
White or Caucasian	30.1	0.904622	0.0259925	0.069386	0.5	0.75	0.2	0.25	0.5	0.25	0.8	0.25	0	-1	1	0.75	0	535	44.5833	537	44.75	2	0.166667	507	42.25
White or Caucasian	22.8	0.719355	0.119446	0.161199	0.75	0.75	0.4	0.75	0.5	1	0.4	0.75	1	1	1	0.75	0	426	35.5	431	35.9167	5	0.416667	469	39.0833
White or Caucasian	30.6	0.626244	0.186421	0.187335	1	1	0.6	0.75	1	0.5	0.2	0.75	0.5	-1	1	1	0	484	40.3333	468	39	-16	-1.33333	468	39
Not White or Caucasian	23.4	0.569539	0.289199	0.141262	0.75	1	0.6	1	1	0.75	0.8	0.5	1	-1	1	0.75	0	576	48	599	49.9167	23	1.91667	603	50.25
White or Caucasian	25.8	0.907776	0.0213838	0.0708399	0.75	0.75	0.6	0.75	1	0.5	0.6	0.5	0	1	0	1	0	817	68.0833	764	63.6667	-53	-4.41667	684	57
White or Caucasian	24.9	0.641622	0.205112	0.153267	1	1	0.8	1	1	0.5	1	0.25	1	-1	1	0.25	0	760	63.3333	786	65.5	26	2.16667	830	69.1667
Not White or Caucasian	25	0.957122	0.00760908	0.0352694	0.75	0.75	0.8	0.75	1	0.5	0.6	0.75	0.5	1	0	1	0	469	39.0833	414	34.5	-55	-4.58333	402	33.5
White or Caucasian	23.6	0.844231	0.0598638	0.0959048	0.75	0.75	0.8	1	1	0.75	0.6	0.5	1	-1	1	0.75	0	510	42.5	531	44.25	21	1.75	526	43.8333
White or Caucasian	23.5	0.632461	0.220808	0.146731	0.75	0.75	0.2	0.25	1	0.25	0.6	0	0.5	1	1	0.5	132	755	62.9167	831	69.25	76	6.33333	816	68
White or Caucasian	29.4	0.815035	0.0616634	0.123301	0.75	1	0.8	0.75	1	0.5	1	0.25	1	-1	1	0.5	0	841	70.0833	813	67.75	-28	-2.33333	842	70.1667
Not White or Caucasian	20.4	0.882998	0.0290773	0.087925	0.75	0.75	0.2	0.5	1	0.25	0.8	0.5	0.5	1	1	1	0	412	34.3333	303	25.25	-109	-9.08333	311	25.9167
White or Caucasian	29.8	0.833706	0.0503658	0.115928	0.75	0.75	0.2	0.75	1	1	0.4	0.75	1	-1	0	0.5	0	698	58.1667	770	64.1667	72	6	728	60.6667
Not White or Caucasian	22.8	0.715249	0.133381	0.15137	0.75	0.75	0.6	0.75	1	0.75	0.8	0.75	0.5	-1	1	0.5	0	524	43.6667	581	48.4167	57	4.75	594	49.5
Not White or Caucasian	25.4	0.956016	0.00624141	0.0377428	1	0.75	0.6	0.75	1	1	0.4	0.5	1	-1	1	1	0	492	41	446	37.1667	-46	-3.83333	467	38.9167
White or Caucasian	23	0.766548	0.0905425	0.142909	0.5	0.75	0	0	0.5	0.75	0.2	0.5	1	-1	1	0.5	0	694	57.8333	741	61.75	47	3.91667	716	59.6667
Not White or Caucasian	19.8	0.562003	0.272452	0.165545	0.5	0.25	0.6	0.75	0	0.75	1	1	0.5	1	1	1	0	385	32.0833	358	29.8333	-27	-2.25	391	32.5833
Not White or Caucasian	28.9	0.833407	0.0573562	0.109237	0.75	0.75	0	0.25	1	0.5	0.6	0.25	1	-1	1	1	0	391	32.5833	341	28.4167	-50	-4.16667	353	29.4167
White or Caucasian	25.8	0.567853	0.275189	0.156958	0.75	0.75	0.4	0.75	1	0.75	0.2	0	0.5	-1	1	0.5	0	677	56.4167	681	56.75	4	0.333333	677	56.4167
White or Caucasian	29.9	0.539215	0.302017	0.158768	0.75	0.75	0.4	0.75	1	0.25	0.4	1	1	1	0	1	0	533	44.4167	539	44.9167	6	0.5	532	44.3333
White or Caucasian	26.2	0.772511	0.0730126	0.154477	0.5	0.75	0.4	0.5	1	0.75	0.6	0.25	1	-1	1	0.75	0	509	42.4167	556	46.3333	47	3.91667	543	45.25
Not White or Caucasian	25.8	0.990444	0.00164506	0.00791126	1	1	0	0.75	1	1	0.6	0.5	1	-1	0	0.75	0	479	39.9167	461	38.4167	-18	-1.5	385	32.0833
White or Caucasian	21.6	0.810804	0.0675735	0.121622	0.75	1	0.8	0.75	1	0.75	1	0.75	0.5	1	1	1	0	659	54.9167	691	57.5833	32	2.66667	686	57.1667
White or Caucasian	38.9	0.82607	0.0626261	0.111304	0.5	0.25	0	0.5	1	0.5	0.2	0.25	0.5	-1	1	0	0	426	35.5	474	39.5	48	4	388	32.3333
Not White or Caucasian	23.5	0.683106	0.144655	0.172239	0.75	0.75	0.4	0.75	1	0.5	0.8	0.5	1	-1	1	1	0	484	40.3333	511	42.5833	27	2.25	488	40.6667
White or Caucasian	18.8	0.256317	0.657322	0.0683833	0.75	0.75	0.6	0.25	1	0.5	0.2	0.5	1	1	1	0.75	0	411	34.25	394	32.8333	-17	-1.41667	455	37.9167
White or Caucasian	26.9	0.714011	0.140723	0.145266	0.5	0.25	0.6	0.75	1	0.5	0	0.25	1	-1	1	0.75	0	418	34.8333	441	36.75	23	1.91667	420	35
White or Caucasian	34	0.827725	0.054494	0.117781	0.5	0.25	0.4	0.75	1	0.75	0.2	0.25	0.5	1	1	1	0	382	31.8333	416	34.6667	34	2.83333	376	31.3333
Not White or Caucasian	24.7	0.889289	0.0273695	0.0833413	0.5	0.5	0.4	0.5	1	0.5	0.6	0.25	0	-1	1	0.75	0	369	30.75	397	33.0833	28	2.33333	354	29.5
Not White or Caucasian	23.8	0.495204	0.345953	0.158842	1	1	0.6	0.75	1	1	0.6	0.5	1	-1	1	1	0	680	56.6667	663	55.25	-17	-1.41667	697	58.0833
White or Caucasian	21.6	0.873442	0.0332316	0.0933268	0.25	0.25	0	0.75	1	1	0.8	0.25	0.5	1	1	0.5	0	540	45	567	47.25	27	2.25	582	48.5
White or Caucasian	31.9	0.667048	0.198034	0.134918	0.5	0.75	0	0.75	1	0.25	0	0.5	0.5	1	1	0.5	0	814	67.8333	883	73.5833	69	5.75	847	70.5833
Not White or Caucasian	25.8	0.960988	0.00393389	0.0350783	0.75	0.75	0.6	0.25	1	0.5	0.2	0.75	0.5	-1	1	0	0	460	38.3333	479	39.9167	19	1.58333	509	42.4167
White or Caucasian	20.8	0.913497	0.0157715	0.0707313	0.5	0.75	0.2	0.25	1	0.5	0.4	0.75	0.5	1	0	0.5	0	641	53.4167	671	55.9167	30	2.5	680	56.6667
White or Caucasian	29.3	0.902789	0.0235727	0.0736385	0.5	0.5	0.4	0.75	1	0.5	0.2	0.5	0	-1	1	0	0	512	42.6667	554	46.1667	42	3.5	545	45.4167
Not White or Caucasian	23	0.807483	0.0661944	0.126323	0.75	0.75	0.4	0.25	1	1	0.6	0.5	1	-1	1	1	0	401	33.4167	375	31.25	-26	-2.16667	372	31
Not White or Caucasian	20.4	0.973627	0.00516583	0.0212071	0.75	0.75	0.4	0.25	0.5	0.5	0.6	0.75	0	1	1	1	0	588	49	549	45.75	-39	-3.25	556	46.3333
White or Caucasian	21.3	0.564036	0.296915	0.139048	1	1	0.6	0.75	1	0.75	1	0.75	1	1	0	1	0	811	67.5833	846	70.5	35	2.91667	863	71.9167
White or Caucasian	36.9	0.940044	0.0129975	0.0469581	0.25	0.25	0.2	0.75	1	0.5	0.6	0.25	0.5	-1	1	0.75	0	316	26.3333	263	21.9167	-53	-4.41667	225	18.75
Not White or Caucasian	21.3	0.702314	0.143187	0.154499	0.75	0.75	0.6	0.75	1	0.75	0.8	0.75	0.5	1	1	0.75	0	632	52.6667	604	50.3333	-28	-2.33333	587	48.9167
White or Caucasian	25.1	0.606884	0.234599	0.158518	0.75	1	0.8	0.75	1	1	0.8	0.75	0.5	-1	1	1	0	873	72.75	885	73.75	12	1	876	73
White or Caucasian	23.6	0.713367	0.133584	0.153049	0.75	0.5	0.2	0.75	0	0.75	0.8	0.75	1	-1	0	0.5	0	439	36.5833	475	39.5833	36	3	447	37.25
White or Caucasian	28.2	0.975867	0.00439484	0.0197382	0.75	0.5	0.6	0.5	0.5	0.5	0.8	0.5	1	-1	1	0	0	267	22.25	220	18.3333	-47	-3.91667	221	18.4167
Not White or Caucasian	22.6	0.829988	0.0560641	0.113948	0.5	0.75	0.6	0.25	1	0	0.2	0.25	0	-1	1	1	0	803	66.9167	771	64.25	-32	-2.66667	760	63.3333
White or Caucasian	26.6	0.672483	0.17381	0.153707	0.75	0.75	0.8	0.75	0.5	0.5	1	0.75	0	1	0	1	0	960	80	946	78.8333	-14	-1.16667	910	75.8333
Not White or Caucasian	21.6	0.868107	0.0359421	0.0959505	0.75	0.75	0.8	0.75	0.5	1	0.2	0.25	0.5	1	1	1	0	488	40.6667	470	39.1667	-18	-1.5	449	37.4167
White or Caucasian	28.8	0.929745	0.0138551	0.0564	0.25	0.5	0	0.75	1	0.25	0.4	0.5	0.5	1	0	0.75	0	643	53.5833	697	58.0833	54	4.5	685	57.0833
White or Caucasian	30.8	0.827161	0.0622558	0.110583	0.25	0.5	0.4	0.25	0.5	0.5	0.4	0	0	-1	1	1	0	489	40.75	595	49.5833	106	8.83333	568	47.3333
White or Caucasian	22.1	0.865966	0.0294403	0.104594	0.25	0.25	0.6	0.25	0.5	0.25	0.6	0.75	0	1	0	1	0	585	48.75	617	51.4167	32	2.66667	612	51
Not White or Caucasian	25.8	0.688106	0.144741	0.167153	0.5	0.5	0.2	0.75	1	0.75	0.6	0.75	0.5	-1	0	1	0	467	38.9167	470	39.1667	3	0.25	482	40.1667
White or Caucasian	24.1	0.643001	0.203484	0.153514	1	1	0.8	0.75	1	1	1	0.75	1	-1	0	0	131	974	81.1667	999	83.25	25	2.08333	904	75.3333
Not White or Caucasian	24.4	0.948962	0.008255	0.0427831	1	1	0.6	0.75	1	0.5	0.8	0.25	1	-1	1	0.75	0	425	35.4167	467	38.9167	42	3.5	438	36.5
Not White or Caucasian	21.9	0.927621	0.011384	0.0609947	0.75	0.5	0.2	0.75	0.5	1	0.6	0.5	0.5	1	1	1	0	589	49.0833	549	45.75	-40	-3.33333	547	45.5833
White or Caucasian	24.2	0.948476	0.0115599	0.0399642	0.75	0.75	0.8	0.75	1	0.75	0.8	0.5	0.5	-1	1	0.25	0	879	73.25	912	76	33	2.75	883	73.5833
White or Caucasian	28.3	0.542001	0.290424	0.167575	0.5	0.75	0.4	0.75	1	0.25	1	0.25	0.5	-1	1	1	0	670	55.8333	728	60.6667	58	4.83333	693	57.75
White or Caucasian	23.7	0.857751	0.0355955	0.106653	1	1	0.8	1	1	0.75	0.8	0.75	1	-1	1	0.75	0	844	70.3333	886	73.8333	42	3.5	895	74.5833
Not White or Caucasian	22.1	0.575883	0.266185	0.157932	0.5	0.25	0.4	0.75	1	0.5	0.2	0.25	0.5	1	1	0.75	0	328	27.3333	338	28.1667	10	0.833333	342	28.5
White or Caucasian	27.7	0.885975	0.0268192	0.0872053	0.5	0.75	0	0.25	1	0.25	0	0.75	0.5	-1	0	0.5	0	483	40.25	458	38.1667	-25	-2.08333	427	35.5833
White or Caucasian	24.5	0.946662	0.0119897	0.0413483	1	1	0.8	0.75	1	0.5	1	0.75	1	1	1	0.75	0	866	72.1667	880	73.3333	14	1.16667	884	73.6667
Not White or Caucasian	25.8	0.823702	0.0563466	0.119952	1	1	0.6	1	1	0.75	0.6	0.75	0.5	-1	1	0.75	0	658	54.8333	661	55.0833	3	0.25	696	58
Not White or Caucasian	23.6	0.954457	0.0083307	0.0372125	0.5	0.75	0	0.25	1	0.5	0.2	1	1	-1	1	0.75	0	587	48.9167	537	44.75	-50	-4.16667	534	44.5
Not White or Caucasian	31.2	0.829446	0.0561165	0.114438	0.5	0.75	0	0.75	0.5	0.75	0	0.5	1	-1	1	0.75	0	415	34.5833	425	35.4167	10	0.833333	408	34
White or Caucasian	26.6	0.209471	0.732581	0.0322677	1	1	0.6	0.75	1	0.5	0.6	0.5	1	-1	1	0.5	0	850	70.8333	859	71.5833	9	0.75	773	64.4167
White or Caucasian	26.5	0.94296	0.00166363	0.055376	0.5	0.25	0.2	0.75	1	0.25	0.4	0.75	0.5	-1	0	0.75	0	415	34.5833	434	36.1667	19	1.58333	404	33.6667
White or Caucasian	35.3	0.735174	0.107381	0.157446	0.5	0.5	0.2	0	1	0.5	0.2	0.5	0	1	1	0	0	713	59.4167	785	65.4167	72	6	730	60.8333
Not White or Caucasian	25.1	0.78079	0.0764593	0.14275	0.5	0.5	0.2	0.25	0	0.5	0.4	0.25	0	1	1	0.75	0	551	45.9167	554	46.1667	3	0.25	544	45.3333
White or Caucasian	23.7	0.95639	0.00797975	0.0356299	1	0.25	0.2	0.75	1	0.25	0.4	0.5	0.5	-1	1	0.75	0	455	37.9167	480	40	25	2.08333	505	42.0833
Not White or Caucasian	38.3	0.974738	0.00328489	0.0219775	0.75	0.25	0	0.25	0.5	0.5	0.4	0.25	1	-1	1	0.75	0	363	30.25	364	30.3333	1	0.0833333	277	23.0833
White or Caucasian	21.8	0.771342	0.0801642	0.148494	0.75	0.75	0.6	0.75	1	0.5	0.6	0.75	0.5	-1	1	0.5	0	552	46	546	45.5	-6	-0.5	541	45.0833
White or Caucasian	20.7	0.887222	0.0236233	0.0891548	0.5	0.75	0.4	0.75	1	0.5	0.4	0.5	0.5	-1	1	0.5	0	504	42	469	39.0833	-35	-2.91667	482	40.1667
Not White or Caucasian	24.4	0.797559	0.0693982	0.133043	0.75	0.75	0.6	0.75	1	0.5	0.2	0.75	0.5	-1	1	1	0	712	59.3333	637	53.0833	-75	-6.25	623	51.9167
White or Caucasian	27	0.920265	0.0172066	0.0625289	0.5	0.75	0.6	0.75	1	0.5	1	0.25	1	-1	1	0.75	0	522	43.5	569	47.4167	47	3.91667	522	43.5
White or Caucasian	20.1	0.981653	0.0026841	0.0156626	0.75	0.75	0.2	0.75	1	0.5	0.8	0.25	1	-1	1	1	0	872	72.6667	446	37.1667	-426	-35.5	428	35.6667
Not White or Caucasian	20.8	0.98149	0.00199359	0.0165161	1	1	1	0.75	1	0.25	0.8	1	1	1	1	1	0	760	63.3333	647	53.9167	-113	-9.41667	696	58
Not White or Caucasian	28.3	0.886224	0.0277923	0.0859842	0.5	0.5	0.8	0.75	1	0.5	0.8	0.5	1	-1	1	0.75	0	739	61.5833	634	52.8333	-105	-8.75	641	53.4167
White or Caucasian	28.4	0.834139	0.054365	0.111496	0.5	0.5	0.2	0.75	0.5	0.5	0.8	0.5	1	-1	1	0.5	0	518	43.1667	555	46.25	37	3.08333	559	46.5833
White or Caucasian	26.6	0.837089	0.0532847	0.109626	1	1	0.6	1	1	0.75	0.8	0.75	0.5	1	1	1	0	837	69.75	775	64.5833	-62	-5.16667	806	67.1667
White or Caucasian	39.7	0.793888	0.0800867	0.126026	0.5	0.25	0.4	0.75	1	0.5	0.4	0.5	0	-1	1	0.75	0	588	49	594	49.5	6	0.5	572	47.6667
White or Caucasian	20.3	0.831427	0.0488675	0.119706	0.75	1	0.4	0.75	1	0.75	1	0.75	0.5	1	0	0.75	0	903	75.25	933	77.75	30	2.5	938	78.1667
White or Caucasian	21	0.800812	0.0664684	0.132719	1	1	0.4	0.75	1	1	0.4	0.5	1	1	1	1	0	614	51.1667	510	42.5	-104	-8.66667	536	44.6667
White or Caucasian	32.8	0.94777	0.00672478	0.0455052	0.5	0.25	0.4	0.5	1	1	1	0.25	0.5	1	1	0.75	0	553	46.0833	584	48.6667	31	2.58333	565	47.0833
White or Caucasian	20.8	0.879766	0.029817	0.0904173	0.75	0.75	0.8	0.75	1	0.5	0.6	0.75	1	1	1	0.25	0	504	42	504	42	0	0	551	45.9167
Not White or Caucasian	31	0.601804	0.269201	0.128995	1	1	0.8	0.75	1	1	0.8	1	1	-1	1	0.5	0	943	78.5833	942	78.5	-1	-0.0833333	938	78.1667
White or Caucasian	21.6	0.89367	0.0247922	0.0815377	1	0.75	0.6	0.75	1	0.5	0.4	0.75	1	1	1	0.75	0	533	44.4167	511	42.5833	-22	-1.83333	530	44.1667
White or Caucasian	25.1	0.840425	0.0475975	0.111978	1	1	1	0.75	1	0.5	1	0.75	1	-1	1	0.5	0	756	63	740	61.6667	-16	-1.33333	747	62.25
White or Caucasian	24.4	0.921025	0.0171372	0.0618382	0.75	0.5	0.4	0.75	1	1	0.8	0.75	0.5	1	1	0.75	0	473	39.4167	483	40.25	10	0.833333	501	41.75
White or Caucasian	25.1	0.981055	0.00291823	0.0160269	1	0.75	0.6	0.75	1	0.75	0.6	0.75	1	-1	1	0.25	0	568	47.3333	552	46	-16	-1.33333	529	44.0833
White or Caucasian	25.8	0.956518	0.00730708	0.0361747	1	1	0.6	0.75	1	0.5	0.8	0.5	1	-1	1	1	0	622	51.8333	625	52.0833	3	0.25	612	51
White or Caucasian	16.4	0.345473	0.53456	0.102769	0.5	0.75	0.2	0.75	0.5	0.5	1	0.75	0.5	1	0	0.75	0	878	73.1667	949	79.0833	71	5.91667	979	81.5833
White or Caucasian	26.3	0.506224	0.362716	0.13106	0.75	1	0	1	1	0.25	0.6	0.25	1	-1	1	1	0	477	39.75	475	39.5833	-2	-0.166667	497	41.4167
White or Caucasian	24.4	0.916573	0.0177989	0.0656279	0.75	0.75	0.8	0.75	1	0.5	0.6	0.25	1	-1	1	0.75	0	789	65.75	766	63.8333	-23	-1.91667	777	64.75
White or Caucasian	25.1	0.782628	0.0823169	0.135055	1	0.75	0.2	1	0	1	0.4	0.5	0	-1	1	0.75	0	439	36.5833	499	41.5833	60	5	489	40.75
Not White or Caucasian	22.1	0.772993	0.0904182	0.136589	1	0.75	0.2	0.25	1	1	0.4	0.5	0.5	1	1	0.75	0	616	51.3333	630	52.5	14	1.16667	636	53
Not White or Caucasian	21.6	0.172438	0.763073	0.038842	1	1	0.6	0.75	1	1	0.6	0.75	1	1	1	0.75	0	696	58	674	56.1667	-22	-1.83333	672	56
White or Caucasian	32.9	0.809716	0.0650666	0.125218	0.5	0.5	0.4	0.25	0.5	0.75	0.8	0.5	0.5	1	1	0.5	0	452	37.6667	447	37.25	-5	-0.416667	424	35.3333
White or Caucasian	24.4	0.942959	0.00972432	0.047317	0.5	0.75	0.4	0.75	1	0.25	0.2	0.75	0.5	-1	1	0.5	0	544	45.3333	553	46.0833	9	0.75	585	48.75
White or Caucasian	29.4	0.585564	0.241731	0.172705	0.75	0.75	0.4	0.75	1	0.5	0.4	0.5	0.5	-1	1	1	0	616	51.3333	611	50.9167	-5	-0.416667	597	49.75
White or Caucasian	21	0.650514	0.207143	0.142343	0.5	0.5	0.2	0	0.5	0.5	0.6	0.5	0.5	1	1	0.75	0	396	33	428	35.6667	32	2.66667	425	35.4167
White or Caucasian	27.6	0.886416	0.0291001	0.0844835	1	0.75	0.6	0.75	1	0.5	0.8	0.25	1	1	1	0.75	0	606	50.5	590	49.1667	-16	-1.33333	632	52.6667
White or Caucasian	31.3	0.920739	0.0163263	0.062935	0.5	0.25	0.6	0.25	0.5	0.5	0.8	0.5	0.5	-1	1	0.25	0	408	34	451	37.5833	43	3.58333	471	39.25
White or Caucasian	29.2	0.981851	0.00240525	0.0157438	1	1	0	0.75	1	0.25	0.2	0.5	1	-1	0	0.75	0	797	66.4167	729	60.75	-68	-5.66667	774	64.5
Not White or Caucasian	26.3	0.801149	0.0637778	0.135073	0.75	0.75	0.8	0.75	1	0.5	0.8	0.5	0.5	1	1	0.75	0	650	54.1667	681	56.75	31	2.58333	673	56.0833
White or Caucasian	33.3	0.694834	0.135654	0.169512	0.75	0.5	0.4	0.5	1	0.75	0.6	0.75	1	1	1	1	0	619	51.5833	546	45.5	-73	-6.08333	581	48.4167
White or Caucasian	24.8	0.643238	0.213611	0.143151	0.75	1	0.6	0.75	1	0.5	0.6	0.5	1	1	1	0.5	0	732	61	710	59.1667	-22	-1.83333	709	59.0833
White or Caucasian	24.3	0.854624	0.0350839	0.110292	1	0.75	0.4	0.75	1	0.25	0.6	0.75	1	1	1	0.5	0	505	42.0833	514	42.8333	9	0.75	517	43.0833
White or Caucasian	20.6	0.890871	0.0244406	0.0846887	0.5	0.5	0.2	1	0	0.5	0.4	0.5	0.5	-1	1	0.75	0	360	30	342	28.5	-18	-1.5	351	29.25
White or Caucasian	21	0.890498	0.0297172	0.0797849	0.75	0.75	0.6	1	0.5	0.5	0.6	0.75	0.5	1	1	1	0	529	44.0833	540	45	11	0.916667	551	45.9167
White or Caucasian	29.2	0.598567	0.247203	0.15423	0.75	0.75	0.8	0.75	1	0.5	1	0.75	1	1	0	0.75	0	877	73.0833	891	74.25	14	1.16667	914	76.1667
White or Caucasian	21.6	0.747095	0.104885	0.14802	0.75	0.25	0.2	0.25	1	0.75	0.8	0.75	1	-1	1	1	0	496	41.3333	487	40.5833	-9	-0.75	505	42.0833
White or Caucasian	25.8	0.812402	0.0609692	0.126629	0.75	1	0.8	0.75	1	0.5	1	0.75	1	-1	1	0	0	856	71.3333	858	71.5	2	0.166667	868	72.3333
Not White or Caucasian	19.2	0.474602	0.3341	0.191299	0.5	0.75	0.6	0.75	1	0.75	0.4	0.75	1	-1	1	1	0	702	58.5	672	56	-30	-2.5	699	58.25
White or Caucasian	24.4	0.89132	0.0255142	0.0831659	0.75	0.75	0.8	0.75	0	0.5	0.4	0.5	0.5	-1	1	1	0	613	51.0833	657	54.75	44	3.66667	623	51.9167
White or Caucasian	19.5	0.876716	0.0307069	0.0925775	0.5	0.5	0.4	0.75	1	0.5	0.6	0.75	1	1	1	0.5	0	453	37.75	456	38	3	0.25	448	37.3333
White or Caucasian	20	0.935911	0.0145634	0.0495254	0.75	0.75	0.8	0.75	1	1	0.8	0.25	1	-1	1	0.75	0	938	78.1667	986	82.1667	48	4	1021	85.0833
White or Caucasian	19	0.866418	0.0303985	0.103184	1	0.75	0.8	0.75	1	0.5	0.8	0.5	1	1	1	0.75	0	467	38.9167	471	39.25	4	0.333333	500	41.6667
White or Caucasian	26.6	0.500228	0.350724	0.149047	0.75	0.75	0.6	0.5	1	0.25	0.6	0.5	1	-1	1	0.25	0	741	61.75	781	65.0833	40	3.33333	834	69.5
White or Caucasian	19.3	0.813432	0.0603539	0.126215	0.75	0.25	0.4	0.75	1	0.5	0.2	0.75	0.5	-1	0	1	0	479	39.9167	513	42.75	34	2.83333	524	43.6667
Not White or Caucasian	25.3	0.845756	0.0404432	0.113801	1	1	0	0.25	1	0.5	0	0.25	0.5	-1	1	0	0	754	62.8333	749	62.4167	-5	-0.416667	721	60.0833
Not White or Caucasian	31.5	0.912405	0.0138845	0.0737106	0.25	0.75	0.4	0.75	0.5	0.25	0.8	0.25	0.5	1	1	0.75	0	516	43	514	42.8333	-2	-0.166667	527	43.9167
White or Caucasian	18.9	0.941165	0.0111837	0.0476515	1	0.75	0.8	1	1	0.25	1	1	1	1	1	1	0	560	46.6667	528	44	-32	-2.66667	602	50.1667
White or Caucasian	24.6	0.959348	0.00588688	0.034765	0.75	0.5	0.6	0.75	1	0.75	1	0.5	0.5	-1	1	0.5	0	565	47.0833	571	47.5833	6	0.5	611	50.9167
White or Caucasian	26.3	0.794493	0.0657561	0.139751	0.75	0.75	0.4	0.75	1	0.5	0.8	0.75	1	-1	1	0.5	0	671	55.9167	676	56.3333	5	0.416667	710	59.1667
White or Caucasian	28.6	0.268057	0.644332	0.0657576	0.75	0.5	0.2	0.5	1	0.5	0.2	0.25	0	-1	1	1	0	690	57.5	772	64.3333	82	6.83333	705	58.75
White or Caucasian	22.3	0.736202	0.140521	0.123277	0.75	0.75	0.8	1	1	0.75	0.6	0.5	1	-1	1	0.5	0	895	74.5833	947	78.9167	52	4.33333	932	77.6667
White or Caucasian	31.5	0.954607	0.00934831	0.0360449	0.5	0.5	0.8	0.75	0.5	0.5	0.4	0.25	0	-1	1	1	0	693	57.75	751	62.5833	58	4.83333	761	63.4167
White or Caucasian	22.3	0.792477	0.0796835	0.127839	0.5	0.25	0.6	0.5	1	0.5	0.6	0.5	0.5	1	1	1	0	640	53.3333	682	56.8333	42	3.5	676	56.3333
White or Caucasian	23	0.945353	0.00955646	0.0450906	0.75	1	0.8	0.75	1	0.5	0.6	0.75	1	-1	1	1	0	540	45	456	38	-84	-7	501	41.75
White or Caucasian	27.1	0.697196	0.145176	0.157629	0.75	0.75	0.6	0.75	1	1	0.8	0.75	1	-1	1	1	0	814	67.8333	828	69	14	1.16667	903	75.25
White or Caucasian	29.7	0.11317	0.851318	0.0148731	0.75	0.75	0.2	0.25	1	0.5	0	0.25	1	-1	1	0.75	0	754	62.8333	782	65.1667	28	2.33333	781	65.0833
White or Caucasian	24.4	0.776859	0.0795104	0.14363	0.5	0.25	0.4	0.75	1	0.25	0.6	0.75	0.5	-1	0	1	0	403	33.5833	443	36.9167	40	3.33333	424	35.3333
White or Caucasian	22.8	0.572667	0.246558	0.180776	1	0.75	0.6	0.75	1	0.5	0.8	0.25	1	-1	0	0.5	0	788	65.6667	809	67.4167	21	1.75	821	68.4167
White or Caucasian	25.8	0.624462	0.21311	0.162427	0.75	0.75	0.6	0.75	1	0.25	0.6	0.75	0.5	-1	1	1	0	771	64.25	744	62	-27	-2.25	770	64.1667
Not White or Caucasian	18.8	0.766029	0.100391	0.133581	0.75	0.5	0.2	0.25	1	0.75	0.4	0.75	0.5	1	1	0.75	0	504	42	505	42.0833	1	0.0833333	493	41.0833
Not White or Caucasian	20	0.653356	0.206724	0.13992	0.5	0.75	0.8	0.75	0.5	1	0.8	1	0.5	1	1	1	0	891	74.25	887	73.9167	-4	-0.333333	902	75.1667
White or Caucasian	20.2	0.870182	0.0312633	0.0985551	0.75	0.75	0.4	0.75	0.5	0.5	0.8	0.75	0.5	1	1	1	0	391	32.5833	361	30.0833	-30	-2.5	397	33.0833
White or Caucasian	20.5	0.820994	0.0618568	0.11715	1	1	0.6	0.75	1	0.25	0.8	0.5	1	1	1	1	0	729	60.75	786	65.5	57	4.75	818	68.1667
Not White or Caucasian	25.1	0.800499	0.0821147	0.117386	0.75	0.5	0.8	0.75	1	1	0.8	0.5	1	-1	1	1	0	330	27.5	278	23.1667	-52	-4.33333	305	25.4167
White or Caucasian	28.1	0.942733	0.0100515	0.0472158	0.5	0.75	0.4	0.75	1	0.5	0.2	0.25	0.5	-1	1	1	0	706	58.8333	718	59.8333	12	1	740	61.6667
White or Caucasian	25.8	0.598875	0.217065	0.184059	0.25	0.25	0.6	0	0.5	0.75	0.2	0.75	0.5	1	1	1	0	678	56.5	413	34.4167	-265	-22.0833	403	33.5833
Not White or Caucasian	25.1	0.7173	0.136387	0.146312	0.5	0.75	0.8	0.75	1	0.5	0.8	0.25	1	-1	1	0.5	0	342	28.5	307	25.5833	-35	-2.91667	324	27
White or Caucasian	19.9	0.977344	0.00318999	0.0194659	1	0.75	0.8	0.75	1	0.75	0.8	0.75	1	1	1	0.75	0	514	42.8333	509	42.4167	-5	-0.416667	528	44
White or Caucasian	21.8	0.755483	0.102545	0.141973	0.75	1	0.6	0.75	1	0.25	0.8	0.5	1	1	1	1	0	563	46.9167	586	48.8333	23	1.91667	570	47.5
Not White or Caucasian	19.5	0.61889	0.236674	0.144435	0.75	0.75	0.8	0.75	0.5	0.75	0.8	0.5	1	-1	1	1	0	726	60.5	722	60.1667	-4	-0.333333	722	60.1667
White or Caucasian	21.6	0.258731	0.633728	0.0814602	0.75	0.75	0.4	0.75	1	0.5	0.6	0.75	0.5	-1	1	1	0	632	52.6667	691	57.5833	59	4.91667	709	59.0833
Not White or Caucasian	22.7	0.673121	0.173081	0.153798	1	0.75	0.6	1	1	0.75	0.6	0.5	1	1	1	1	0	613	51.0833	417	34.75	-196	-16.3333	407	33.9167
White or Caucasian	21.3	0.822147	0.0521259	0.125727	0.5	0.25	0.2	0.75	0	0.25	0.8	0.5	0.5	1	1	0.75	0	361	30.0833	286	23.8333	-75	-6.25	282	23.5
White or Caucasian	29	0.800731	0.0897255	0.109544	0.75	0.75	0	0.5	0.5	0.5	0	0.25	0.5	-1	1	1	0	812	67.6667	856	71.3333	44	3.66667	818	68.1667
White or Caucasian	21.6	0.803648	0.0727414	0.12361	0.75	0.75	0.8	0.75	0.5	0.5	0.8	0.75	1	1	1	1	0	494	41.1667	459	38.25	-35	-2.91667	484	40.3333
White or Caucasian	22	0.607063	0.29014	0.102797	0.75	1	0.8	0.25	1	1	1	1	0.5	-1	1	0.75	0	986	82.1667	915	76.25	-71	-5.91667	919	76.5833
White or Caucasian	24	0.798568	0.0813416	0.120091	0.5	0.75	0.2	0.5	1	0.75	0.2	0.5	1	1	1	1	0	759	63.25	807	67.25	48	4	783	65.25
White or Caucasian	18.7	0.498441	0.349321	0.152238	1	0.75	0.8	0.75	1	0.5	0.8	1	1	1	1	1	0	683	56.9167	601	50.0833	-82	-6.83333	625	52.0833
White or Caucasian	25.1	0.777596	0.0832992	0.139105	1	1	0.8	1	1	1	1	1	1	1	1	0.25	0	552	46	795	66.25	243	20.25	838	69.8333
Not White or Caucasian	28	0.800843	0.058033	0.141124	0.75	0.75	0.4	0.75	1	0.5	0.8	0.75	0.5	-1	1	1	0	569	47.4167	490	40.8333	-79	-6.58333	513	42.75
White or Caucasian	24.3	0.81306	0.0484996	0.138441	1	0.75	0.8	0.75	1	0.5	0.8	0.5	1	-1	0	1	0	768	64	810	67.5	42	3.5	810	67.5
Not White or Caucasian	19.2	0.345146	0.531373	0.116457	1	1	1	1	1	1	0.8	0.75	1	1	1	1	0	746	62.1667	695	57.9167	-51	-4.25	701	58.4167
Not White or Caucasian	22.3	0.815875	0.0640935	0.120032	0.75	1	0.6	0.75	1	0.5	0.6	0.5	0.5	1	1	0.75	0	451	37.5833	445	37.0833	-6	-0.5	473	39.4167
White or Caucasian	25.5	0.915261	0.0180222	0.0667168	0.75	0.75	0.2	0.25	1	0.25	1	0.25	0	-1	1	0.75	0	755	62.9167	768	64	13	1.08333	759	63.25
White or Caucasian	25.5	0.950217	0.00903271	0.0407502	0.75	0.75	0.8	0.75	1	0.25	1	0.75	1	1	1	1	0	529	44.0833	474	39.5	-55	-4.58333	483	40.25
Not White or Caucasian	23.2	0.872962	0.0344326	0.0926052	0.75	0.75	0.2	1	1	1	1	0.75	0.5	1	1	0.5	0	601	50.0833	531	44.25	-70	-5.83333	580	48.3333
White or Caucasian	33.1	0.950481	0.00848296	0.0410365	0.5	0.5	0	0.25	0.5	0.5	0.2	0.25	0.5	1	1	1	0	517	43.0833	531	44.25	14	1.16667	528	44
White or Caucasian	19.7	0.717141	0.133628	0.149231	1	0.75	0.6	0.75	1	0.5	0.4	0.5	1	1	1	0.5	0	508	42.3333	512	42.6667	4	0.333333	556	46.3333
Not White or Caucasian	26.6	0.82909	0.0496383	0.121272	0.5	0.75	0.4	0.75	1	0.5	0.6	0.5	0.5	1	1	0.75	0	581	48.4167	516	43	-65	-5.41667	512	42.6667
White or Caucasian	24.7	0.890261	0.0305316	0.079207	0.25	0.5	0.6	0.75	0.5	0.25	0.6	0.5	0	-1	1	1	0	898	74.8333	869	72.4167	-29	-2.41667	820	68.3333
White or Caucasian	20	0.760972	0.0995124	0.139515	0.75	0.75	0.6	0.5	1	0.25	0.6	0.5	0.5	1	1	1	0	683	56.9167	629	52.4167	-54	-4.5	705	58.75
White or Caucasian	22	0.466145	0.380637	0.153218	0.75	0.75	0.4	0.75	1	0.75	0.8	0.75	1	-1	1	0.75	0	495	41.25	466	38.8333	-29	-2.41667	500	41.6667
Not White or Caucasian	21	0.988632	0.00139283	0.00997476	0.25	0.5	0.4	0.25	0	0.5	0.2	0.75	0.5	-1	1	0.75	0	570	47.5	624	52	54	4.5	635	52.9167
White or Caucasian	13.9	0.948108	0.0110641	0.0408276	0.75	0.5	0.6	0.75	1	0.5	0.6	0.75	0.5	1	0	1	0	535	44.5833	486	40.5	-49	-4.08333	512	42.6667
White or Caucasian	21.3	0.960432	0.00535236	0.0342161	0.75	0.75	0.8	0.75	1	0.25	1	0.75	0.5	1	1	0.25	0	626	52.1667	642	53.5	16	1.33333	654	54.5
White or Caucasian	20	0.720735	0.119465	0.1598	0.25	0.5	0.4	0.5	0.5	0.5	0.2	0.75	0.5	1	1	1	0	814	67.8333	707	58.9167	-107	-8.91667	719	59.9167
White or Caucasian	25.5	0.874901	0.0305869	0.0945125	1	1	0.2	0.25	1	0.75	0.6	0.75	0.5	-1	1	1	0	895	74.5833	894	74.5	-1	-0.0833333	882	73.5
Not White or Caucasian	31.1	0.911959	0.0179413	0.0700999	0.5	0.75	0.2	0.75	0	0.75	0.6	0.75	1	1	1	0.75	0	563	46.9167	580	48.3333	17	1.41667	632	52.6667
White or Caucasian	24.1	0.76492	0.0750377	0.160042	0.75	0.75	0.6	0.75	1	0.75	0.4	0.75	1	-1	1	1	0	571	47.5833	571	47.5833	0	0	581	48.4167
Not White or Caucasian	19.4	0.905294	0.0181281	0.0765775	0.5	0.75	0.8	0.75	1	1	0.8	0.75	0.5	1	1	1	0	751	62.5833	657	54.75	-94	-7.83333	678	56.5
Not White or Caucasian	25.8	0.701803	0.148496	0.149702	0.5	0.5	0.4	0.75	1	0.5	0.6	0	0.5	-1	1	1	0	537	44.75	586	48.8333	49	4.08333	563	46.9167
White or Caucasian	20.6	0.775047	0.0991477	0.125805	0.75	0.75	0.8	0.75	1	0.25	0.8	1	0.5	1	0	0.75	0	769	64.0833	790	65.8333	21	1.75	776	64.6667
White or Caucasian	28.1	0.954579	0.00770647	0.037715	0.75	0.75	0.6	0.25	1	0.75	0.6	0.75	1	-1	1	0.75	0	507	42.25	530	44.1667	23	1.91667	529	44.0833
Not White or Caucasian	23.7	0.980765	0.0029025	0.0163322	0.5	0.5	0.6	0.75	0.5	0.75	0.4	0.25	0.5	-1	1	1	0	382	31.8333	403	33.5833	21	1.75	374	31.1667
White or Caucasian	21.9	0.896691	0.024643	0.0786663	0.75	1	0.2	1	1	0.5	0.2	0.75	1	-1	1	0.75	0	891	74.25	842	70.1667	-49	-4.08333	906	75.5
White or Caucasian	21.5	0.953948	0.00597271	0.0400791	0.5	0.5	0.4	0.75	1	0.25	0.4	0.5	0	1	1	1	0	477	39.75	415	34.5833	-62	-5.16667	421	35.0833
Not White or Caucasian	21.6	0.43152	0.364629	0.203851	1	1	0.8	1	1	0.75	0.8	0.75	1	-1	1	1	0	589	49.0833	488	40.6667	-101	-8.41667	503	41.9167
Not White or Caucasian	21.6	0.859888	0.035673	0.104439	0.5	0.75	0.4	0.25	0.5	1	0.8	0.75	1	1	1	0.5	0	729	60.75	743	61.9167	14	1.16667	799	66.5833
White or Caucasian	21	0.995217	0.000978193	0.0038049	0.5	0.75	0.8	0.75	1	0.25	0.8	0.5	0.5	-1	0	1	0	965	80.4167	943	78.5833	-22	-1.83333	981	81.75
White or Caucasian	19.5	0.819774	0.0470471	0.133179	1	0.75	0.6	0.75	1	0.5	0.8	0.75	0.5	1	1	1	0	729	60.75	671	55.9167	-58	-4.83333	736	61.3333
White or Caucasian	23.4	0.975818	0.00337485	0.020807	0.75	0.75	0.6	0.75	1	0.5	0.4	0.5	1	1	1	1	0	389	32.4167	354	29.5	-35	-2.91667	361	30.0833
Not White or Caucasian	23.7	0.774472	0.077537	0.147991	0.75	0.75	0.4	0.75	1	0	0.4	0.5	0.5	-1	1	1	0	314	26.1667	284	23.6667	-30	-2.5	304	25.3333
White or Caucasian	19.4	0.763873	0.0998047	0.136322	0.75	0.75	0.8	0.75	1	0.25	1	0.5	1	1	1	1	0	844	70.3333	856	71.3333	12	1	869	72.4167
White or Caucasian	25.8	0.939915	0.00919603	0.0508888	0.75	0.5	0.4	0.5	1	0.25	0.6	0.25	1	-1	1	0	0	446	37.1667	500	41.6667	54	4.5	458	38.1667
White or Caucasian	26.8	0.854727	0.0388893	0.106383	0.75	0.5	0.8	0.75	1	0.5	0.6	0.5	1	-1	1	1	0	489	40.75	488	40.6667	-1	-0.0833333	486	40.5
White or Caucasian	26.6	0.867329	0.0324874	0.100183	0.25	0.5	0.2	1	0.5	1	0.4	0.25	0.5	-1	1	0.75	0	632	52.6667	642	53.5	10	0.833333	698	58.1667
Not White or Caucasian	30.4	0.79531	0.0586253	0.146065	0.5	0.75	0.6	0.75	1	0.75	0.6	0.75	1	-1	1	1	0	392	32.6667	299	24.9167	-93	-7.75	330	27.5
White or Caucasian	21.3	0.446963	0.400665	0.152372	0.75	0.75	0.6	0.25	1	1	0.2	0.5	1	1	1	0.75	0	832	69.3333	776	64.6667	-56	-4.66667	742	61.8333
Not White or Caucasian	22.3	0.735733	0.123994	0.140273	1	0.75	0.8	0.75	1	0.5	1	0.75	1	1	1	1	0	501	41.75	411	34.25	-90	-7.5	454	37.8333
Not White or Caucasian	25.1	0.925937	0.0165534	0.0575092	0.75	0.75	0.8	1	1	0.5	0.8	0.25	1	-1	1	0.75	0	357	29.75	358	29.8333	1	0.0833333	400	33.3333
White or Caucasian	18.9	0.904526	0.0177484	0.0777253	1	0.75	0.8	0.25	1	0.5	0.8	0.75	1	1	1	1	0	540	45	520	43.3333	-20	-1.66667	549	45.75
White or Caucasian	20.7	0.814084	0.0824403	0.103476	1	0.75	1	0.5	1	0.5	1	0.25	1	1	1	1	0	792	66	815	67.9167	23	1.91667	840	70
Not White or Caucasian	21.5	0.649508	0.168686	0.181805	0.75	0.5	0.6	0.75	0.5	0.5	0.6	0.75	0.5	1	1	1	0	452	37.6667	451	37.5833	-1	-0.0833333	444	37
Not White or Caucasian	28.3	0.965917	0.00508232	0.0290003	1	0.75	0.6	0.75	1	1	0.8	0.75	1	1	1	1	0	638	53.1667	538	44.8333	-100	-8.33333	507	42.25
White or Caucasian	24.3	0.65422	0.178238	0.167542	1	1	0.8	0.75	1	0.5	0.4	0.5	1	-1	1	1	0	525	43.75	485	40.4167	-40	-3.33333	516	43
Not White or Caucasian	22.9	0.80036	0.0724237	0.127216	1	0.75	0.8	0.75	1	0.75	0.8	0.75	1	-1	1	0.75	0	624	52	592	49.3333	-32	-2.66667	619	51.5833
White or Caucasian	26.5	0.436803	0.415454	0.147744	0.75	0.75	0.2	0.5	1	0.5	0.8	0.5	1	-1	1	0.25	0	558	46.5	554	46.1667	-4	-0.333333	575	47.9167
White or Caucasian	23.7	0.943499	0.00958202	0.0469191	0.5	0.75	0.4	0.5	1	0.5	0.8	0.25	0.5	-1	1	1	0	421	35.0833	429	35.75	8	0.666667	402	33.5
White or Caucasian	20.2	0.956537	0.00768661	0.0357763	1	1	0.8	0.75	1	1	0.4	0.5	1	1	0	1	0	925	77.0833	921	76.75	-4	-0.333333	955	79.5833
White or Caucasian	24.4	0.443574	0.409894	0.144377	0.75	0.75	0.8	0.75	1	0.5	0.4	0.5	1	-1	0	0	0	587	48.9167	627	52.25	40	3.33333	625	52.0833
Not White or Caucasian	21.4	0.829043	0.0487179	0.122239	0.75	0.75	0.4	0.75	1	0.75	0.8	0.5	1	-1	1	1	0	739	61.5833	766	63.8333	27	2.25	787	65.5833
White or Caucasian	19.3	0.455255	0.396404	0.14834	1	0.75	0.6	0.75	1	0.5	0.4	0.75	1	1	1	1	0	663	55.25	633	52.75	-30	-2.5	706	58.8333
White or Caucasian	12.9	0.758585	0.0701667	0.171249	1	1	0.6	0.75	1	1	0.8	0.5	1	1	1	1	0	736	61.3333	695	57.9167	-41	-3.41667	746	62.1667
Not White or Caucasian	23.7	0.85892	0.044009	0.0970712	0.75	1	0.4	0.75	0	0.75	0.4	0.5	1	-1	1	0.5	0	443	36.9167	413	34.4167	-30	-2.5	400	33.3333
White or Caucasian	23.6	0.895242	0.0233851	0.0813731	1	1	0.4	0.75	1	1	0.6	0.75	1	-1	1	0.25	0	748	62.3333	735	61.25	-13	-1.08333	743	61.9167
Not White or Caucasian	24.4	0.539487	0.275304	0.185209	0.5	0.75	0.8	0.5	1	0.5	0.4	0.25	1	-1	0	1	0	452	37.6667	658	54.8333	206	17.1667	657	54.75
White or Caucasian	21.9	0.315524	0.558609	0.10693	1	0.75	0.6	0.75	1	1	0.8	0.25	1	-1	1	0.75	57	936	78	903	75.25	-33	-2.75	883	73.5833
White or Caucasian	31	0.389803	0.509303	0.0950184	0.75	0.75	0.8	0.5	1	0.75	0.2	0.5	0.5	1	0	0.5	0	733	61.0833	746	62.1667	13	1.08333	743	61.9167
Not White or Caucasian	24.3	0.968994	0.00533089	0.0256749	1	0.75	0.4	0.75	1	0.75	0.6	0.75	1	-1	1	0.75	0	354	29.5	339	28.25	-15	-1.25	342	28.5
White or Caucasian	27.3	0.765596	0.100008	0.134397	0.75	1	0.8	0.75	1	0.75	0.6	0.25	0.5	-1	1	0.5	0	895	74.5833	949	79.0833	54	4.5	906	75.5
Not White or Caucasian	21.5	0.907225	0.0156488	0.0771264	0.75	0.75	0.8	0.75	1	0.5	0.6	0.75	1	1	1	1	0	594	49.5	560	46.6667	-34	-2.83333	614	51.1667
Not White or Caucasian	30.7	0.855796	0.0378467	0.106358	0.75	0.5	0.8	0.75	1	0.25	0.6	0.25	1	-1	1	0.25	0	508	42.3333	512	42.6667	4	0.333333	525	43.75
Not White or Caucasian	27.4	0.870987	0.032752	0.0962615	0.25	1	0	0.5	1	0.5	0.4	0.25	0.5	-1	0	0.75	0	713	59.4167	513	42.75	-200	-16.6667	484	40.3333
White or Caucasian	21.3	0.876661	0.0267435	0.0965955	0.75	0.75	0.4	0.75	1	0.5	0.4	0.5	1	1	1	0.75	0	536	44.6667	513	42.75	-23	-1.91667	519	43.25
White or Caucasian	18.9	0.931352	0.0129104	0.0557378	1	0.75	0.4	0.75	1	0.75	0.6	0.75	1	1	1	1	0	490	40.8333	485	40.4167	-5	-0.416667	545	45.4167
Not White or Caucasian	23.1	0.538003	0.273149	0.188848	0.75	0.5	0.6	0.75	1	0.75	0.6	0.75	1	-1	0	0.5	0	361	30.0833	351	29.25	-10	-0.833333	396	33
White or Caucasian	29	0.924279	0.0177283	0.0579926	0.5	0.75	0.6	0.75	1	0.25	0.6	0.25	1	-1	1	0.25	0	822	68.5	953	79.4167	131	10.9167	956	79.6667
White or Caucasian	24.3	0.798029	0.0736031	0.128368	0.75	0.75	0.6	0.75	0	0.5	0.4	0.25	1	-1	1	0.75	0	490	40.8333	528	44	38	3.16667	497	41.4167
White or Caucasian	26.6	0.960724	0.00387559	0.0354002	0.75	0.5	0.4	0.75	1	1	0.6	0.5	0	-1	1	0.25	0	544	45.3333	553	46.0833	9	0.75	540	45
White or Caucasian	22.7	0.936444	0.00997423	0.0535818	0.5	0.25	0.4	0.75	0.5	0.75	0.8	0.5	0.5	-1	1	0.75	0	334	27.8333	367	30.5833	33	2.75	336	28
White or Caucasian	14.2	0.64827	0.190339	0.161391	1	1	0.8	0.75	1	1	0.8	0.75	1	1	1	0.25	0	914	76.1667	875	72.9167	-39	-3.25	856	71.3333
White or Caucasian	25.4	0.914699	0.0158227	0.0694786	0.75	0.5	0.4	0.75	1	0.5	0.4	0.25	1	-1	1	0.75	0	530	44.1667	532	44.3333	2	0.166667	469	39.0833
White or Caucasian	23.1	0.834038	0.0515737	0.114389	1	1	0.2	0	1	0.25	0.6	0.75	1	-1	1	1	0	619	51.5833	609	50.75	-10	-0.833333	598	49.8333
White or Caucasian	18.9	0.660679	0.172111	0.16721	0.75	0.75	0.8	0.75	1	0.5	0.8	0.5	0.5	1	1	1	0	856	71.3333	809	67.4167	-47	-3.91667	828	69
White or Caucasian	18.3	0.977614	0.00318023	0.019206	0.75	0.75	0.4	0.75	0.5	0.5	0.4	0.25	1	1	0	1	0	543	45.25	517	43.0833	-26	-2.16667	507	42.25
Not White or Caucasian	25	0.647159	0.210481	0.14236	0.75	0.75	0.6	0.75	1	0.5	0.6	0.75	1	-1	0	0.5	0	664	55.3333	667	55.5833	3	0.25	634	52.8333
Not White or Caucasian	22.7	0.916428	0.0152183	0.0683537	0.75	0.75	0.6	0.75	1	0.5	0.6	0.75	0.5	1	1	1	0	427	35.5833	375	31.25	-52	-4.33333	427	35.5833
White or Caucasian	28.4	0.642224	0.197308	0.160468	0.75	0.75	1	0.75	1	0.75	0.8	0.25	0.5	-1	1	0.75	0	972	81	994	82.8333	22	1.83333	975	81.25
Not White or Caucasian	22.2	0.549075	0.216606	0.234318	1	0.75	0.8	0.75	1	0.5	1	0.75	1	-1	1	0.75	0	759	63.25	703	58.5833	-56	-4.66667	741	61.75
White or Caucasian	26.6	0.562259	0.285856	0.151885	0.5	0.5	0.2	0.25	1	1	0.4	0.75	0.5	1	1	1	0	767	63.9167	756	63	-11	-0.916667	730	60.8333
Not White or Caucasian	20.7	0.70786	0.141342	0.150798	0.5	0.5	0.6	0.75	0.5	0.75	0.4	0.5	0	-1	1	1	0	533	44.4167	555	46.25	22	1.83333	533	44.4167
White or Caucasian	22.6	0.961791	0.00576344	0.0324458	0.5	0.75	0.6	0.75	1	0.75	0.6	0.75	1	1	1	0.75	0	651	54.25	625	52.0833	-26	-2.16667	687	57.25
Not White or Caucasian	22.2	0.910522	0.0163258	0.0731524	1	1	0.8	0.75	1	1	0.4	1	1	-1	1	1	0	498	41.5	499	41.5833	1	0.0833333	551	45.9167
White or Caucasian	28.1	0.558261	0.282811	0.158928	0.5	0.75	0.2	0.75	1	0.25	0	0.5	0.5	1	1	0.25	0	717	59.75	692	57.6667	-25	-2.08333	669	55.75
White or Caucasian	21.5	0.965097	0.00618162	0.0287211	0.75	0.5	0.2	0.75	1	0.75	0.8	0.75	1	1	1	1	0	477	39.75	427	35.5833	-50	-4.16667	432	36
White or Caucasian	23.8	0.896602	0.0214085	0.0819891	0.75	0.75	0.4	0.75	0.5	0.5	0.4	0.5	1	1	1	1	0	415	34.5833	393	32.75	-22	-1.83333	374	31.1667
White or Caucasian	23.3	0.619973	0.210954	0.169073	1	1	0.2	0.75	1	0.5	0.8	0.5	1	-1	1	0.5	0	565	47.0833	620	51.6667	55	4.58333	670	55.8333
White or Caucasian	28.5	0.760569	0.0914891	0.147942	1	0.75	0.6	0.75	1	0.5	0.8	0.25	1	-1	1	1	56	533	44.4167	552	46	19	1.58333	550	45.8333
White or Caucasian	23.3	0.990609	0.00120548	0.00818528	0.75	0.75	0.4	0.75	1	0.5	0.6	0.5	1	1	1	0.5	0	517	43.0833	494	41.1667	-23	-1.91667	540	45
White or Caucasian	24.5	0.496718	0.383737	0.119546	0.25	0.75	0.4	0.75	0.5	0.5	1	0.5	0.5	1	1	1	0	814	67.8333	842	70.1667	28	2.33333	880	73.3333
White or Caucasian	32.5	0.938711	0.0120567	0.049232	0.5	0.5	0	0.25	0.5	0.5	0.2	0.25	0.5	-1	1	0.5	0	557	46.4167	583	48.5833	26	2.16667	501	41.75
Not White or Caucasian	25	0.787605	0.0750462	0.137349	0.75	0.75	0.6	0.75	1	0.75	0.6	0.75	0.5	1	1	0.75	0	630	52.5	623	51.9167	-7	-0.583333	612	51
Not White or Caucasian	34.3	0.750828	0.111368	0.137804	0.25	0.25	0.2	0.25	0.5	0.75	0	0.25	0	-1	1	1	0	566	47.1667	624	52	58	4.83333	596	49.6667
White or Caucasian	20.1	0.632558	0.193925	0.173517	1	1	0.4	0.75	1	0.25	0.6	0.75	1	1	1	1	0	579	48.25	526	43.8333	-53	-4.41667	577	48.0833
Not White or Caucasian	25.8	0.973225	0.00417005	0.0226047	0.25	0.5	0.2	0.25	1	0.75	0.4	0.25	0.5	-1	0	0.5	0	578	48.1667	594	49.5	16	1.33333	559	46.5833
White or Caucasian	17.3	0.852486	0.0412966	0.106218	1	0.75	0.6	0.75	1	0.5	0.6	0.75	1	1	1	0.5	0	759	63.25	777	64.75	18	1.5	811	67.5833
White or Caucasian	21.6	0.765088	0.0878896	0.147023	1	0.75	0.6	0	1	0.5	0.4	0.75	1	-1	1	0.75	0	771	64.25	625	52.0833	-146	-12.1667	590	49.1667
White or Caucasian	24.3	0.962385	0.00645438	0.031161	0.75	0.75	0.6	0.75	0.5	1	1	0.75	0.5	1	1	1	0	672	56	397	33.0833	-275	-22.9167	381	31.75
White or Caucasian	44.6	0.826216	0.0607136	0.113071	0.25	0.25	0	0.25	0	0.5	0.4	0.25	0	1	1	1	0	780	65	766	63.8333	-14	-1.16667	707	58.9167
Not White or Caucasian	26.4	0.953731	0.00989548	0.0363735	0.5	0.75	0.6	0.5	1	0.5	0	0.75	1	1	1	1	0	855	71.25	831	69.25	-24	-2	853	71.0833
White or Caucasian	20.5	0.775317	0.0909409	0.133742	0.75	1	0.8	1	1	1	1	1	1	1	0	0.75	0	941	78.4167	850	70.8333	-91	-7.58333	875	72.9167
Not White or Caucasian	23	0.844163	0.0490376	0.106799	0.75	1	0.6	1	1	0.75	0.6	0.75	0.5	1	1	0.75	0	512	42.6667	539	44.9167	27	2.25	553	46.0833
White or Caucasian	19.2	0.975167	0.00341592	0.0214166	0.75	0.75	0.6	0.75	1	0.5	0.6	0.75	1	1	1	1	0	411	34.25	430	35.8333	19	1.58333	455	37.9167
White or Caucasian	22.3	0.757441	0.100741	0.141818	0.5	0.75	0.6	0.75	0.5	0.5	0.6	0.75	0.5	1	0	1	0	879	73.25	909	75.75	30	2.5	832	69.3333
White or Caucasian	26.9	0.801143	0.078296	0.120561	1	0.75	0.4	0.75	1	0.5	0.6	0.75	0.5	-1	1	0.5	0	602	50.1667	608	50.6667	6	0.5	621	51.75
Not White or Caucasian	24.4	0.569805	0.257305	0.17289	0.75	0.75	0.6	0.75	1	0.75	0.6	0.5	1	-1	1	1	0	470	39.1667	451	37.5833	-19	-1.58333	503	41.9167
White or Caucasian	21.3	0.768632	0.0925824	0.138786	0.75	0.75	0.8	1	1	0.5	0.8	0.25	0.5	1	1	0.25	0	951	79.25	959	79.9167	8	0.666667	973	81.0833
Not White or Caucasian	18.5	0.846265	0.0508608	0.102875	0.75	0.75	0.6	0.75	0.5	1	0.4	0.5	1	-1	1	0.75	0	676	56.3333	692	57.6667	16	1.33333	745	62.0833
White or Caucasian	25	0.517019	0.353378	0.129604	0.75	0.75	0.8	0.5	1	0.5	0.4	1	0.5	-1	0	1	0	916	76.3333	1034	86.1667	118	9.83333	965	80.4167
Not White or Caucasian	22.5	0.908816	0.0203387	0.0708456	0.75	0.75	0.8	0.75	1	0.5	0.8	0.25	1	-1	0	0.75	0	501	41.75	476	39.6667	-25	-2.08333	489	40.75
White or Caucasian	27.4	0.554922	0.307923	0.137155	0.75	0.75	0.6	0.25	1	0	1	0.5	1	1	1	1	0	773	64.4167	818	68.1667	45	3.75	830	69.1667
Not White or Caucasian	22.2	0.649223	0.192133	0.158645	0.75	0.75	0.6	0.25	1	0.25	0.4	0.25	0.5	1	1	0.75	0	539	44.9167	563	46.9167	24	2	540	45
White or Caucasian	25	0.556286	0.304886	0.138828	1	1	0.8	0.75	1	1	0.8	0.75	1	-1	1	0.25	0	958	79.8333	912	76	-46	-3.83333	882	73.5
Not White or Caucasian	17.7	0.437981	0.421552	0.140468	1	1	0.4	0.5	1	0.5	0.6	0.5	1	1	1	0.75	0	411	34.25	333	27.75	-78	-6.5	355	29.5833
White or Caucasian	41.4	0.132631	0.829157	0.0157325	0.5	0.5	0.6	0.75	1	0.75	0.6	0.25	0.5	1	1	1	0	629	52.4167	636	53	7	0.583333	649	54.0833
White or Caucasian	21	0.968645	0.00411799	0.0272366	0.75	0.75	0.8	0.75	1	0.75	0.8	0.5	1	1	1	0.75	0	684	57	707	58.9167	23	1.91667	716	59.6667
Not White or Caucasian	21	0.943955	0.0124082	0.0436364	0.75	0.75	0.2	0.25	1	1	0.6	0.75	1	1	0	1	0	505	42.0833	501	41.75	-4	-0.333333	491	40.9167
Not White or Caucasian	21	0.927972	0.0137681	0.0582603	0.75	0.75	0	0.25	1	1	0.4	0.75	0.5	1	1	1	0	750	62.5	706	58.8333	-44	-3.66667	687	57.25
White or Caucasian	24.7	0.991141	0.000808369	0.00805095	0.75	0.75	0.8	0.75	1	0.25	0.6	0.5	1	1	1	1	0	701	58.4167	683	56.9167	-18	-1.5	687	57.25
White or Caucasian	25.1	0.932941	0.0127595	0.0542992	0.75	0.5	0.8	0.75	1	0.75	0.6	0.5	0	1	1	0.5	0	523	43.5833	514	42.8333	-9	-0.75	502	41.8333
White or Caucasian	31.2	0.932332	0.0115033	0.0561649	0.5	0.75	0.2	0.25	0	1	0.4	0.25	0.5	-1	0	0.25	0	622	51.8333	655	54.5833	33	2.75	569	47.4167
Not White or Caucasian	28.6	0.864682	0.0371211	0.0981972	0.75	1	0.6	0.25	1	0.75	0.4	0.25	0.5	1	0	1	0	715	59.5833	762	63.5	47	3.91667	771	64.25
White or Caucasian	21.1	0.857571	0.0323411	0.110088	0.75	0.75	0.6	1	1	0.25	0.8	0.75	1	-1	1	0.5	0	657	54.75	642	53.5	-15	-1.25	653	54.4167
White or Caucasian	22.8	0.912272	0.0183103	0.0694181	0.75	0.75	0.8	1	1	0.75	0.8	0.5	1	-1	1	0.75	0	528	44	525	43.75	-3	-0.25	526	43.8333
White or Caucasian	20.8	0.96845	0.00464088	0.0269096	1	0.75	0.6	0.75	1	0.5	0.8	0.75	1	1	1	0.75	0	809	67.4167	866	72.1667	57	4.75	920	76.6667
White or Caucasian	20.7	0.734271	0.115154	0.150576	0.75	0.5	0.2	1	0.5	0.75	0.6	0.5	0.5	1	0	1	0	529	44.0833	508	42.3333	-21	-1.75	549	45.75
Not White or Caucasian	28.8	0.903318	0.0197874	0.0768944	0.75	0.75	0.8	0.75	1	0.75	0.8	0.5	1	1	1	0.5	0	508	42.3333	478	39.8333	-30	-2.5	481	40.0833
White or Caucasian	22.7	0.892082	0.0258896	0.0820289	0.5	0.25	0.4	0.75	1	0.5	0.6	0.75	0.5	1	1	1	0	381	31.75	365	30.4167	-16	-1.33333	367	30.5833
Not White or Caucasian	18.5	0.806284	0.0686554	0.125061	0.75	0.75	0.4	0.5	1	1	0.2	0.75	1	1	1	0.75	0	655	54.5833	627	52.25	-28	-2.33333	639	53.25
White or Caucasian	21.1	0.57	0.261963	0.168037	0.75	1	0.2	0.25	1	0.75	0.4	1	1	1	1	1	0	860	71.6667	801	66.75	-59	-4.91667	840	70
White or Caucasian	25.8	0.815816	0.0547897	0.129394	1	0.5	0.2	0.75	1	0.5	0.8	0.5	1	-1	1	0.75	0	333	27.75	254	21.1667	-79	-6.58333	247	20.5833
White or Caucasian	21.7	0.93739	0.0125161	0.0500936	0.5	0.5	0.4	0.75	0.5	0.5	0.4	0.25	0.5	-1	1	0.75	0	464	38.6667	481	40.0833	17	1.41667	511	42.5833
White or Caucasian	28.5	0.98878	0.00154534	0.0096745	0.75	0.75	0.8	0.75	1	0.5	0.8	0.75	0.5	-1	1	0	0	803	66.9167	874	72.8333	71	5.91667	922	76.8333
White or Caucasian	23.2	0.483465	0.375544	0.140991	0.25	0.75	0.4	0	1	0.25	0.6	0.75	0.5	-1	1	0.75	0	979	81.5833	912	76	-67	-5.58333	885	73.75
White or Caucasian	28.7	0.92097	0.0179219	0.0611079	1	0.75	0.8	1	1	0.25	0.6	0.75	0.5	-1	1	1	0	865	72.0833	895	74.5833	30	2.5	889	74.0833
White or Caucasian	24.7	0.938301	0.00842892	0.0532705	0.75	0.75	0	0.75	0.5	0.5	0.2	0.75	0.5	1	1	0.75	0	522	43.5	541	45.0833	19	1.58333	510	42.5
Not White or Caucasian	25.1	0.912206	0.018905	0.0688887	0.75	0.75	0.4	0.25	0.5	0.5	0.8	0.5	1	-1	1	0.75	0	380	31.6667	321	26.75	-59	-4.91667	332	27.6667
White or Caucasian	18.8	0.797183	0.0723328	0.130485	0.75	0.75	0.8	0.75	1	0.5	1	0.75	1	1	0	1	0	693	57.75	661	55.0833	-32	-2.66667	689	57.4167
White or Caucasian	25.8	0.615624	0.240142	0.144234	1	1	1	0.75	1	0.75	0.8	0.5	0.5	-1	1	1	0	915	76.25	889	74.0833	-26	-2.16667	903	75.25
White or Caucasian	25.4	0.911509	0.0170966	0.071394	0.75	0.5	0.8	0.25	1	0.25	1	0.25	0.5	1	0	1	0	456	38	450	37.5	-6	-0.5	468	39
White or Caucasian	23.2	0.653698	0.172617	0.173684	1	0.75	0.4	0.5	1	0.5	0.8	0.75	1	1	1	1	0	862	71.8333	853	71.0833	-9	-0.75	855	71.25
White or Caucasian	26.4	0.892689	0.0292241	0.0780873	0.75	1	0.8	0.75	1	0.75	1	0.75	0.5	-1	1	0.75	0	908	75.6667	873	72.75	-35	-2.91667	756	63
White or Caucasian	28	0.932946	0.0130076	0.0540464	0.75	0.5	0.2	0.75	1	0.5	0	0.5	0.5	1	0	1	0	539	44.9167	520	43.3333	-19	-1.58333	515	42.9167
White or Caucasian	22.5	0.785755	0.0919458	0.1223	0.25	0.25	0.6	0.25	0.5	1	0.4	0.75	0.5	-1	0	1	0	770	64.1667	799	66.5833	29	2.41667	843	70.25
White or Caucasian	24.4	0.843069	0.0421986	0.114733	0.75	1	0.6	0.25	1	0.5	0.6	0.75	1	-1	0	0.75	0	883	73.5833	892	74.3333	9	0.75	917	76.4167
White or Caucasian	19.1	0.463262	0.382007	0.154731	1	0.75	0.6	0.75	1	0.5	0.6	0.75	1	1	0	0.5	0	711	59.25	670	55.8333	-41	-3.41667	699	58.25
White or Caucasian	18.6	0.914356	0.0199097	0.0657341	0.5	0.5	0.2	0	1	0.25	0.4	0.75	0.5	1	1	0.5	0	754	62.8333	378	31.5	-376	-31.3333	311	25.9167
White or Caucasian	27.2	0.999073	0.000137359	0.000789987	0.5	1	0.8	0.75	1	0.25	1	1	0	-1	0	0.75	0	943	78.5833	913	76.0833	-30	-2.5	927	77.25
Not White or Caucasian	26.1	0.979843	0.00281775	0.0173392	0.5	0.75	0.2	0	1	0.25	0.4	0.5	0.5	-1	1	0.25	0	542	45.1667	575	47.9167	33	2.75	511	42.5833
White or Caucasian	22.3	0.688824	0.179268	0.131908	1	0.5	0.4	0.25	0	0.5	0.8	0.5	1	1	1	1	0	271	22.5833	254	21.1667	-17	-1.41667	238	19.8333
White or Caucasian	32.9	0.824129	0.0535439	0.122327	0.75	0.5	0.2	0.75	1	0.5	0.6	0.25	0.5	1	1	0.75	0	404	33.6667	436	36.3333	32	2.66667	444	37
White or Caucasian	26.5	0.634342	0.197186	0.168471	0.5	0.75	0.4	0.75	1	0.75	0.2	0.5	1	-1	1	0.5	0	588	49	647	53.9167	59	4.91667	634	52.8333
White or Caucasian	26	0.925852	0.0152169	0.0589306	0.25	0.5	0.4	0.5	1	1	0.6	0.25	0.5	-1	0	0.25	0	384	32	382	31.8333	-2	-0.166667	387	32.25
Not White or Caucasian	22.9	0.786934	0.0726415	0.140425	0.75	1	0.4	0.75	1	1	0.8	0.25	1	-1	1	1	0	419	34.9167	356	29.6667	-63	-5.25	380	31.6667
White or Caucasian	29.5	0.760779	0.0970745	0.142147	0.5	1	0.8	0.75	1	1	0.8	0.75	1	-1	1	0.25	0	939	78.25	926	77.1667	-13	-1.08333	855	71.25
Not White or Caucasian	23.9	0.465654	0.410907	0.123438	0.75	0.75	0.4	0.75	1	0.75	0.8	0.5	1	-1	1	0.75	0	628	52.3333	623	51.9167	-5	-0.416667	628	52.3333
White or Caucasian	27.5	0.826412	0.0557838	0.117804	0.75	0.75	0.6	0.75	1	0.25	0.6	0.5	0.5	-1	1	0.75	0	502	41.8333	484	40.3333	-18	-1.5	456	38
White or Caucasian	24.2	0.937278	0.0127753	0.0499468	0.5	0.25	0.8	0.5	0.5	0.5	0.6	0.5	0	1	1	0.75	0	370	30.8333	291	24.25	-79	-6.58333	309	25.75
White or Caucasian	30.3	0.870435	0.0368238	0.0927415	1	1	0.6	1	1	1	0.4	0.5	1	-1	1	1	0	662	55.1667	697	58.0833	35	2.91667	667	55.5833
White or Caucasian	27.2	0.579651	0.263383	0.156967	0.5	0.75	0.4	0.5	1	0.75	0.4	0.25	0	-1	1	0.5	0	605	50.4167	579	48.25	-26	-2.16667	572	47.6667
Not White or Caucasian	20	0.743894	0.108827	0.147278	0.75	0.75	0.8	0.75	1	0.75	0.6	0.75	1	-1	1	1	0	819	68.25	757	63.0833	-62	-5.16667	806	67.1667
White or Caucasian	28.8	0.899784	0.0249807	0.0752349	0.5	0.25	0.8	0.75	0.5	1	0.8	0.5	0.5	-1	1	1	0	400	33.3333	352	29.3333	-48	-4	415	34.5833
White or Caucasian	15.8	0.75563	0.10511	0.13926	1	1	0.6	1	1	0.75	0.6	1	1	-1	0	1	0	899	74.9167	924	77	25	2.08333	902	75.1667
White or Caucasian	30.1	0.847299	0.0383746	0.114327	0.75	0.75	0.6	0.25	1	0.5	0.2	0.5	0.5	1	1	0.75	0	659	54.9167	595	49.5833	-64	-5.33333	537	44.75
White or Caucasian	29.3	0.709516	0.145849	0.144636	0.5	0.75	0.2	0.75	1	0.5	0.6	0.25	0.5	1	1	0.5	0	663	55.25	684	57	21	1.75	694	57.8333
White or Caucasian	20.4	0.784736	0.0689537	0.14631	1	1	0.6	0.75	1	0.5	0.8	0.75	1	1	1	0.75	0	894	74.5	813	67.75	-81	-6.75	871	72.5833
White or Caucasian	24.1	0.692432	0.132591	0.174976	0.25	0.75	0.2	0.75	1	0.75	1	0.5	0	-1	1	0.5	0	457	38.0833	399	33.25	-58	-4.83333	426	35.5
White or Caucasian	24.8	0.761058	0.101548	0.137394	0.75	0.75	0.8	0.5	1	0.5	1	0.5	0.5	-1	0	1	0	892	74.3333	854	71.1667	-38	-3.16667	930	77.5
White or Caucasian	29.8	0.879963	0.0268602	0.0931769	0.75	0.75	0.4	0.75	0.5	0.75	0.4	0.25	1	-1	1	0	0	533	44.4167	539	44.9167	6	0.5	496	41.3333
Not White or Caucasian	19	0.877621	0.0340166	0.088362	1	0.75	0.4	1	1	0.5	0.4	0.25	0	-1	1	0.75	0	306	25.5	284	23.6667	-22	-1.83333	273	22.75
White or Caucasian	25	0.809524	0.054789	0.135687	1	0.5	0.4	0	0.5	0.5	0.4	0.25	1	-1	1	1	0	359	29.9167	331	27.5833	-28	-2.33333	340	28.3333
Not White or Caucasian	29.3	0.877008	0.0296171	0.0933745	0.75	0.75	0.8	0.75	1	0.5	0.8	0.5	0.5	-1	0	0.5	0	499	41.5833	466	38.8333	-33	-2.75	476	39.6667
White or Caucasian	23.2	0.969925	0.00398425	0.0260907	0.5	1	0.6	0.75	1	0.25	0.6	0.5	0.5	1	0	0.5	0	922	76.8333	903	75.25	-19	-1.58333	933	77.75
White or Caucasian	22.2	0.84834	0.038995	0.112665	0.5	0.5	0.4	0.5	0.5	0.25	0.4	0.75	0	-1	0	0.75	0	421	35.0833	386	32.1667	-35	-2.91667	410	34.1667
Not White or Caucasian	27	0.442003	0.394859	0.163138	0.75	0.75	0.6	1	1	1	0.4	0.5	1	-1	1	1	0	549	45.75	519	43.25	-30	-2.5	555	46.25
White or Caucasian	24.4	0.889687	0.0323547	0.0779586	0.75	0.75	0.6	0.75	1	0.5	0.6	0.75	1	-1	1	1	0	757	63.0833	733	61.0833	-24	-2	706	58.8333
Not White or Caucasian	20.6	0.980838	0.00256569	0.0165966	0.75	0.5	0.6	0.75	1	0.75	0.8	0.5	0.5	1	1	1	0	494	41.1667	462	38.5	-32	-2.66667	477	39.75
White or Caucasian	30.7	0.378818	0.552362	0.0688199	1	0.75	0.8	0.75	1	0.5	0.8	0.75	0.5	-1	0	0.75	0	915	76.25	937	78.0833	22	1.83333	899	74.9167
White or Caucasian	20.1	0.496811	0.377107	0.126083	0.5	0.75	0	1	1	0.5	1	0.75	0.5	1	1	1	0	570	47.5	556	46.3333	-14	-1.16667	597	49.75
Not White or Caucasian	23.6	0.723842	0.112163	0.163995	0.75	0.75	0.2	0.25	0.5	0.5	1	0.5	1	1	1	1	0	701	58.4167	785	65.4167	84	7	779	64.9167
Not White or Caucasian	21.5	0.742387	0.0919195	0.165694	0.5	1	0.4	0.75	1	0.5	0.4	0.5	0.5	1	1	1	0	449	37.4167	418	34.8333	-31	-2.58333	440	36.6667
White or Caucasian	23	0.574864	0.30304	0.122096	1	1	0.8	0.5	1	1	0.6	0.5	1	-1	1	1	0	870	72.5	921	76.75	51	4.25	936	78
White or Caucasian	23.3	0.912969	0.0144648	0.072566	0.75	0.5	0	0.75	1	0.5	0.4	0.75	1	1	1	1	0	469	39.0833	408	34	-61	-5.08333	358	29.8333
White or Caucasian	29.2	0.436612	0.42626	0.137128	0.5	0.75	0.4	0.25	1	0.5	0.6	0.75	0.5	-1	0	1	0	484	40.3333	441	36.75	-43	-3.58333	449	37.4167
White or Caucasian	28.4	0.61982	0.232652	0.147528	0.75	1	0.8	0.75	1	0.5	0.6	0.75	0.5	-1	0	1	0	865	72.0833	928	77.3333	63	5.25	898	74.8333
White or Caucasian	25.6	0.921455	0.0185498	0.0599949	0.75	0.5	0	0.75	0.5	0.5	0.6	0.25	0.5	-1	1	0	0	498	41.5	490	40.8333	-8	-0.666667	455	37.9167
White or Caucasian	26.6	0.919225	0.0189526	0.0618225	0.5	0.5	0.6	0.75	1	0.75	0.4	0.5	1	-1	0	0.75	0	512	42.6667	490	40.8333	-22	-1.83333	469	39.0833
White or Caucasian	23.7	0.978469	0.00358462	0.017946	0.5	0.5	0.6	0.75	1	0.75	0.8	0.25	0.5	-1	0	0.75	0	912	76	958	79.8333	46	3.83333	869	72.4167
Not White or Caucasian	26.6	0.457354	0.422815	0.119831	1	1	1	0.25	1	0.5	1	0.75	1	1	0	1	0	853	71.0833	765	63.75	-88	-7.33333	767	63.9167
White or Caucasian	22.5	0.932989	0.0121024	0.0549088	0.75	0.75	0.4	0.5	0.5	0.5	0.4	0.5	1	1	1	0.75	0	399	33.25	409	34.0833	10	0.833333	455	37.9167
White or Caucasian	41.2	0.539133	0.304692	0.156174	0	0.25	0.2	0.25	0.5	0.5	0.2	0.25	0	-1	0	0.5	0	505	42.0833	595	49.5833	90	7.5	555	46.25
White or Caucasian	22.7	0.957702	0.00680079	0.0354975	1	1	0.4	0.75	1	0.5	0.6	0.5	1	1	1	0.75	0	751	62.5833	763	63.5833	12	1	793	66.0833
Not White or Caucasian	21.2	0.734132	0.125357	0.140511	0.75	0.75	0.8	0.75	1	0.75	0.4	0.5	1	1	1	1	0	700	58.3333	667	55.5833	-33	-2.75	708	59
White or Caucasian	18.7	0.918311	0.0139685	0.0677206	1	0.75	0.8	0.75	1	0.75	0	1	1	-1	1	1	0	689	57.4167	626	52.1667	-63	-5.25	698	58.1667
Not White or Caucasian	20.2	0.884878	0.0283648	0.0867573	1	0.75	0.4	0.75	0.5	1	0.6	1	1	1	1	0.75	0	618	51.5	607	50.5833	-11	-0.916667	591	49.25
White or Caucasian	22.6	0.919635	0.0176104	0.0627546	0.75	0.5	0.4	0.25	1	0.25	0.6	0.75	0	1	1	1	0	752	62.6667	712	59.3333	-40	-3.33333	716	59.6667
White or Caucasian	21.5	0.913046	0.0236519	0.0633019	1	1	1	0.75	1	0.75	1	0.5	1	1	0	0.25	0	871	72.5833	896	74.6667	25	2.08333	921	76.75
White or Caucasian	27.6	0.676774	0.178741	0.144484	0.75	0.75	0.4	0.75	1	0.75	0.6	0.5	1	-1	1	0.75	0	763	63.5833	794	66.1667	31	2.58333	766	63.8333
White or Caucasian	24.1	0.921803	0.0179861	0.0602106	1	1	0.6	0.75	1	0.5	0.6	0.75	1	-1	1	0.5	0	634	52.8333	653	54.4167	19	1.58333	670	55.8333
White or Caucasian	22	0.899917	0.0206634	0.0794201	0.75	1	0.6	0.75	1	0.5	0.4	0.25	1	-1	1	0.75	0	339	28.25	327	27.25	-12	-1	357	29.75
Not White or Caucasian	19.4	0.606725	0.253152	0.140122	0.5	0.75	0	0.25	1	0.75	0.4	0.75	0	1	1	1	64	358	29.8333	362	30.1667	4	0.333333	384	32
Not White or Caucasian	26.1	0.955573	0.00716252	0.0372644	0.5	0.5	0.4	0.5	1	0.25	0.4	0.25	1	-1	1	1	0	277	23.0833	284	23.6667	7	0.583333	268	22.3333
White or Caucasian	28.7	0.672731	0.176989	0.15028	1	0.75	0.4	0.75	1	0.75	0.6	0.75	0.5	1	1	1	0	745	62.0833	706	58.8333	-39	-3.25	768	64
Not White or Caucasian	30.3	0.872208	0.0313805	0.0964111	0.5	0.75	0.4	0.75	1	0.25	0.4	0.25	0.5	1	1	1	0	526	43.8333	479	39.9167	-47	-3.91667	524	43.6667
White or Caucasian	21.6	0.95714	0.00709029	0.0357699	1	1	0.4	0.25	1	0.25	0.2	0.5	1	1	1	0.5	0	734	61.1667	764	63.6667	30	2.5	736	61.3333
Not White or Caucasian	26.6	0.714974	0.138467	0.146559	0.5	0.25	0.4	0.25	1	0.5	0.2	0.25	0	-1	0	1	0	421	35.0833	479	39.9167	58	4.83333	433	36.0833
White or Caucasian	23.2	0.455696	0.413216	0.131089	1	1	0.8	0.75	1	1	0.8	0.5	1	1	1	1	0	696	58	704	58.6667	8	0.666667	718	59.8333
Not White or Caucasian	21.4	0.617585	0.221179	0.161236	0.5	0.5	0.6	0.25	1	0.5	0.8	0.5	0.5	-1	1	0.75	0	321	26.75	251	20.9167	-70	-5.83333	287	23.9167
White or Caucasian	23.6	0.88076	0.0302006	0.0890393	0.75	1	0	0.75	1	1	0.8	0.75	1	1	0	0.75	0	529	44.0833	530	44.1667	1	0.0833333	531	44.25
White or Caucasian	19.6	0.887378	0.0264136	0.0862081	0.75	0.75	0.4	0.75	0	0.75	0.8	0.5	1	1	1	0.5	0	739	61.5833	696	58	-43	-3.58333	702	58.5
White or Caucasian	24.3	0.905746	0.0272818	0.0669718	0.75	0.75	0.2	0.5	1	0.75	0.8	0.25	1	-1	0	0.25	0	798	66.5	848	70.6667	50	4.16667	838	69.8333
White or Caucasian	25.7	0.696308	0.152098	0.151594	0.75	0.75	0.6	0.75	1	0.5	0.6	0.5	1	1	1	0.5	0	531	44.25	582	48.5	51	4.25	561	46.75
White or Caucasian	24.7	0.943837	0.00889696	0.0472663	0.5	0.75	0.8	0.75	1	0.75	0.2	0.5	1	-1	1	0.5	0	500	41.6667	484	40.3333	-16	-1.33333	494	41.1667
White or Caucasian	30.4	0.981803	0.00271238	0.0154843	0.5	0.75	0.4	0.75	0.5	0.25	1	0.5	0.5	1	1	0.75	0	579	48.25	594	49.5	15	1.25	571	47.5833
Not White or Caucasian	23.8	0.714366	0.140254	0.14538	0.75	0.75	0.8	0.5	0.5	0.25	0.2	0.25	0.5	1	0	0.25	0	631	52.5833	611	50.9167	-20	-1.66667	616	51.3333
Not White or Caucasian	21.3	0.58674	0.244191	0.169069	0.5	1	0	0	1	0.5	0.2	0.5	0.5	1	1	1	0	750	62.5	659	54.9167	-91	-7.58333	664	55.3333
White or Caucasian	25.8	0.619948	0.242774	0.137278	0.75	1	0.4	1	1	0.25	0.6	0.5	0	1	1	0.75	0	778	64.8333	757	63.0833	-21	-1.75	825	68.75
White or Caucasian	19.3	0.54889	0.243371	0.207738	1	0.75	1	1	1	0.5	1	1	0.5	1	1	1	0	764	63.6667	701	58.4167	-63	-5.25	710	59.1667
Not White or Caucasian	26.6	0.917136	0.0179915	0.0648723	0.75	0.5	0.6	0.75	1	0.25	1	0.5	1	-1	1	1	0	310	25.8333	256	21.3333	-54	-4.5	256	21.3333
White or Caucasian	30	0.973099	0.00416376	0.0227375	0.75	0.5	0.6	0.25	1	0.25	0.8	0.75	0	1	1	1	0	544	45.3333	565	47.0833	21	1.75	544	45.3333
Not White or Caucasian	19.7	0.760506	0.0986568	0.140838	1	1	0.4	0.5	1	0.5	0.4	0.5	0.5	1	1	1	0	591	49.25	582	48.5	-9	-0.75	557	46.4167
White or Caucasian	31.1	0.68065	0.150358	0.168991	0.25	0.5	0.4	0.25	1	0.25	0.2	0.25	0.5	-1	0	0.5	0	512	42.6667	562	46.8333	50	4.16667	497	41.4167
White or Caucasian	22.6	0.470831	0.392386	0.136783	1	0.75	0.8	0.75	0	0.5	0.6	0.5	0.5	-1	1	1	0	602	50.1667	603	50.25	1	0.0833333	597	49.75
Not White or Caucasian	24.5	0.764144	0.0889484	0.146907	1	1	0	0.75	1	0.5	0.4	0.5	1	-1	1	0.75	0	468	39	372	31	-96	-8	415	34.5833
White or Caucasian	23.4	0.993107	0.000761233	0.00613212	1	0.75	0.8	0.75	1	1	0.6	1	1	-1	0	1	0	917	76.4167	873	72.75	-44	-3.66667	941	78.4167
White or Caucasian	27.6	0.578332	0.231702	0.189967	0.5	0.75	0.4	0.75	1	1	0.6	0.5	0.5	-1	1	0.75	0	843	70.25	762	63.5	-81	-6.75	707	58.9167
Not White or Caucasian	19.9	0.871695	0.0356398	0.0926653	1	1	0.6	0.75	1	0.75	0.6	0.75	1	1	1	1	0	528	44	502	41.8333	-26	-2.16667	560	46.6667
White or Caucasian	23.2	0.911842	0.017921	0.0702373	0.5	0.75	0.4	0.5	1	0.75	0.6	0.5	1	-1	1	1	0	696	58	672	56	-24	-2	728	60.6667
White or Caucasian	24.7	0.874631	0.0365042	0.0888646	0.75	0.75	0.6	0.25	1	0.75	0.6	0.5	1	1	1	0.5	0	674	56.1667	750	62.5	76	6.33333	720	60
White or Caucasian	21.9	0.940459	0.00942357	0.0501177	0.75	0.75	0.4	0.75	1	1	0.6	0.75	1	1	1	0.75	0	669	55.75	664	55.3333	-5	-0.416667	705	58.75
Not White or Caucasian	22.3	0.526511	0.344019	0.12947	0.75	0.75	0	0.75	1	0.75	0.4	0.75	0.5	-1	1	1	0	449	37.4167	440	36.6667	-9	-0.75	409	34.0833
White or Caucasian	22	0.334206	0.603222	0.0611414	0.75	1	0.8	1	1	0.5	0.8	0.75	0.5	-1	1	1	0	929	77.4167	869	72.4167	-60	-5	847	70.5833
White or Caucasian	21	0.928814	0.0130834	0.0581026	0.75	0.75	0.2	0.75	0.5	0.5	1	0.5	1	1	1	0.75	0	478	39.8333	478	39.8333	0	0	463	38.5833
White or Caucasian	23.6	0.675239	0.139353	0.185409	1	1	1	1	1	0.75	0.8	0.75	1	-1	1	1	0	783	65.25	797	66.4167	14	1.16667	850	70.8333
White or Caucasian	26.5	0.971749	0.0051571	0.0230941	0.75	0.75	0.4	0.25	1	0.25	0.4	0.25	1	-1	1	0.5	0	608	50.6667	605	50.4167	-3	-0.25	589	49.0833
Not White or Caucasian	19.2	0.143842	0.815398	0.0254577	0.75	0.75	0.4	0.75	1	0.25	0.4	0.5	1	1	0	1	0	518	43.1667	528	44	10	0.833333	598	49.8333
White or Caucasian	16.9	0.948243	0.00854185	0.0432148	1	0.75	0.4	0.75	1	1	0.2	1	1	1	1	0.5	0	642	53.5	601	50.0833	-41	-3.41667	664	55.3333
White or Caucasian	22.9	0.698723	0.156048	0.145229	0.5	0.25	0.2	0.75	1	1	0.6	0.75	0.5	1	1	1	0	490	40.8333	429	35.75	-61	-5.08333	415	34.5833
White or Caucasian	27.9	0.909713	0.0201522	0.0701352	0.25	0.25	0.8	0.5	0.5	0.5	0.2	0.25	0.5	-1	1	0.75	0	387	32.25	354	29.5	-33	-2.75	351	29.25
White or Caucasian	29.8	0.988095	0.00154256	0.0103624	0.5	0.5	0.4	0.25	0.5	1	0.4	0.5	0.5	-1	0	0.25	0	883	73.5833	894	74.5	11	0.916667	867	72.25
Not White or Caucasian	23.5	0.778465	0.0831224	0.138413	1	0.5	0.8	0.75	1	0.5	0.8	0.75	1	-1	1	0.75	0	341	28.4167	293	24.4167	-48	-4	315	26.25
White or Caucasian	24.8	0.979046	0.00304308	0.0179111	1	1	0.4	0.25	1	1	1	0.25	1	-1	1	0.5	0	663	55.25	662	55.1667	-1	-0.0833333	640	53.3333
Not White or Caucasian	26.9	0.879212	0.0334197	0.0873685	0.75	0.75	0.4	0.75	1	0.5	0.8	0.75	1	1	1	0.5	65	672	56	645	53.75	-27	-2.25	673	56.0833
White or Caucasian	29.6	0.73151	0.117882	0.150608	0.5	0.5	0.4	0.75	1	0.25	1	0.25	0	-1	0	0.5	0	342	28.5	357	29.75	15	1.25	390	32.5
Not White or Caucasian	20.6	0.957145	0.0064163	0.0364387	1	0.75	0.6	0.75	1	1	0.4	0.25	0	1	1	1	0	645	53.75	653	54.4167	8	0.666667	631	52.5833
White or Caucasian	24.4	0.954274	0.00804413	0.0376818	0.75	0.75	0.2	1	0.5	0.25	0.6	0.25	0	-1	1	0.75	0	537	44.75	556	46.3333	19	1.58333	575	47.9167
White or Caucasian	34	0.7768	0.0968814	0.126319	0.25	0.5	0.4	0.25	0.5	0.25	0.4	0.25	0.5	-1	1	1	0	336	28	352	29.3333	16	1.33333	327	27.25
White or Caucasian	20.4	0.871005	0.028059	0.100936	0.75	0.75	0.8	0.75	1	1	0.8	0.75	0.5	-1	1	0	0	405	33.75	398	33.1667	-7	-0.583333	394	32.8333
Not White or Caucasian	26.4	0.984708	0.00152368	0.0137681	0.75	1	0.4	0.75	1	0.5	0.4	0.75	1	1	1	0.25	0	764	63.6667	697	58.0833	-67	-5.58333	729	60.75
Not White or Caucasian	24.8	0.667687	0.160965	0.171348	0.75	0.5	0.4	0.75	0.5	0.5	0.6	0.5	1	-1	1	0.75	0	338	28.1667	375	31.25	37	3.08333	354	29.5
White or Caucasian	22.6	0.939276	0.0114679	0.0492562	0.75	1	0.4	0.25	1	0.25	0.6	0.5	0	1	0	0.5	0	829	69.0833	855	71.25	26	2.16667	839	69.9167
Not White or Caucasian	23.1	0.665059	0.170023	0.164918	1	0.75	0.6	0.75	1	0.5	1	0.5	1	1	1	1	0	467	38.9167	433	36.0833	-34	-2.83333	466	38.8333
White or Caucasian	23.9	0.936295	0.0136558	0.0500496	1	1	0.8	0.75	0.5	1	1	0.75	1	-1	1	0.75	0	794	66.1667	809	67.4167	15	1.25	827	68.9167
White or Caucasian	21.6	0.881889	0.0289066	0.0892041	0.75	0.75	0.6	0.5	1	0.5	0.6	0.25	1	1	1	1	0	582	48.5	556	46.3333	-26	-2.16667	550	45.8333
White or Caucasian	29.8	0.866109	0.0408053	0.0930852	0.5	0.5	0.4	0.75	1	0.75	0.6	0.5	0.5	1	1	0.75	0	349	29.0833	331	27.5833	-18	-1.5	340	28.3333
Not White or Caucasian	19.2	0.557892	0.290603	0.151505	1	0.75	0.4	1	0.5	0.5	0.8	0.5	1	-1	1	0.5	0	415	34.5833	391	32.5833	-24	-2	386	32.1667
Not White or Caucasian	22.5	0.575532	0.297366	0.127102	0.75	0.75	0.6	0.75	0.5	0.5	0.8	0.75	0.5	1	1	0.75	0	764	63.6667	744	62	-20	-1.66667	767	63.9167
White or Caucasian	24.4	0.901802	0.022674	0.0755243	1	1	0.8	0.75	1	0.5	0.8	0.25	1	-1	0	1	0	887	73.9167	902	75.1667	15	1.25	987	82.25
White or Caucasian	21.7	0.867268	0.0316544	0.101077	1	1	0.4	0.5	1	0.5	0.4	0.75	1	-1	1	0.75	0	641	53.4167	613	51.0833	-28	-2.33333	666	55.5
Not White or Caucasian	15.8	0.729208	0.101614	0.169178	0.5	0.75	0.2	0.5	0	0.75	0.4	0.75	0.5	1	1	0.5	0	278	23.1667	209	17.4167	-69	-5.75	237	19.75
White or Caucasian	23	0.475962	0.383705	0.140333	0.5	0.75	0.8	0.75	1	0.5	0.4	0.75	1	1	1	0.75	0	700	58.3333	640	53.3333	-60	-5	679	56.5833
White or Caucasian	24.1	0.889605	0.0249123	0.0854828	0.5	0.5	0.6	0.25	1	0.5	0	0.5	0.5	-1	1	0.75	0	539	44.9167	495	41.25	-44	-3.66667	508	42.3333
White or Caucasian	20	0.975593	0.00360163	0.0208055	1	1	0.8	0.75	1	0.75	0.8	1	1	1	1	1	0	794	66.1667	723	60.25	-71	-5.91667	732	61
White or Caucasian	25.5	0.911037	0.0219569	0.067006	0.75	0.75	0.6	0.75	1	0.75	0.6	0.25	0.5	1	0	0.5	0	941	78.4167	1017	84.75	76	6.33333	1088	90.6667
White or Caucasian	28.4	0.776134	0.0839689	0.139898	0.25	0.5	0.4	0.75	0.5	0.75	0.4	0.5	0.5	-1	1	1	0	798	66.5	873	72.75	75	6.25	888	74
White or Caucasian	19.4	0.559601	0.283179	0.15722	0.75	0.5	0.4	0	0.5	0.25	0.4	0.5	0	1	1	1	0	805	67.0833	810	67.5	5	0.416667	798	66.5
Not White or Caucasian	27.3	0.477225	0.36654	0.156235	1	0.5	0.4	1	1	1	0.6	0.25	1	-1	1	0.75	0	364	30.3333	392	32.6667	28	2.33333	423	35.25
White or Caucasian	24.5	0.844913	0.0355484	0.119539	0.75	0.5	0.6	1	1	0.75	0.8	0.5	1	1	1	0.5	0	607	50.5833	557	46.4167	-50	-4.16667	547	45.5833
White or Caucasian	24.5	0.861333	0.044482	0.0941847	1	0.75	0.4	0.75	1	0.75	0.6	0.5	1	-1	1	0.5	0	571	47.5833	599	49.9167	28	2.33333	593	49.4167
White or Caucasian	22.6	0.501044	0.32941	0.169546	1	0.75	0.8	0.75	1	0.5	0.8	0.5	0.5	1	1	1	0	894	74.5	896	74.6667	2	0.166667	920	76.6667
White or Caucasian	34	0.560499	0.294273	0.145227	0.5	0.5	0.2	0.75	1	1	0.8	0.5	0	-1	1	0.5	0	764	63.6667	851	70.9167	87	7.25	776	64.6667
White or Caucasian	23.2	0.852136	0.039604	0.10826	0.75	0.75	0.8	1	1	0.5	1	0.5	1	1	1	0.25	0	744	62	666	55.5	-78	-6.5	677	56.4167
White or Caucasian	22.5	0.830129	0.0521484	0.117723	1	1	0.8	0.75	1	1	1	0.5	1	-1	1	0.75	0	733	61.0833	688	57.3333	-45	-3.75	710	59.1667
White or Caucasian	26.6	0.941004	0.0114784	0.0475173	0.75	0.75	0.8	0.75	1	0.25	1	0.75	0.5	1	0	1	0	909	75.75	917	76.4167	8	0.666667	949	79.0833
Not White or Caucasian	30.5	0.831612	0.056691	0.111697	0.5	1	0.8	0.75	1	0.25	1	0.5	0.5	-1	1	0.25	0	500	41.6667	529	44.0833	29	2.41667	497	41.4167
White or Caucasian	25.5	0.901867	0.0218192	0.0763142	0.75	0.75	0.6	0.75	0.5	1	0.4	0.5	1	-1	1	1	0	865	72.0833	820	68.3333	-45	-3.75	804	67
White or Caucasian	26.4	0.983663	0.00217281	0.0141645	1	1	0	1	1	0.75	0.8	0.75	1	-1	0	1	0	483	40.25	451	37.5833	-32	-2.66667	461	38.4167
Not White or Caucasian	21.1	0.785314	0.0693344	0.145351	0.5	0.75	0.2	0.75	1	0.75	0.2	0.75	0	1	0	0.75	0	561	46.75	607	50.5833	46	3.83333	589	49.0833
White or Caucasian	24	0.875392	0.0331977	0.0914104	0.75	0.75	0.6	0.75	1	1	0.8	0.5	0.5	1	1	1	0	577	48.0833	559	46.5833	-18	-1.5	602	50.1667
White or Caucasian	23.3	0.880337	0.0261748	0.0934881	0.5	0.5	0.4	0.25	0.5	0.5	0.4	0.5	1	-1	1	0.25	0	627	52.25	652	54.3333	25	2.08333	620	51.6667
White or Caucasian	23.6	0.563602	0.294143	0.142255	1	0.75	1	0.75	1	0.25	0.4	0.25	1	-1	0	0.75	0	890	74.1667	928	77.3333	38	3.16667	917	76.4167
White or Caucasian	20.8	0.592438	0.245282	0.162281	0.75	1	0	0	1	0.25	0.2	0.75	0.5	1	1	0.75	0	710	59.1667	706	58.8333	-4	-0.333333	668	55.6667
Not White or Caucasian	30.6	0.624203	0.219132	0.156665	0.5	1	0.6	0.75	1	0.25	0.6	0.25	0.5	-1	1	1	0	420	35	422	35.1667	2	0.166667	409	34.0833
White or Caucasian	18.1	0.922625	0.0155843	0.0617912	1	0.5	0.8	0.75	1	0.5	0.8	1	1	1	0	0.25	0	845	70.4167	867	72.25	22	1.83333	933	77.75
White or Caucasian	36.3	0.743074	0.111595	0.145332	1	0.75	1	0.5	1	1	0.8	0.5	0.5	-1	1	0.5	0	896	74.6667	944	78.6667	48	4	910	75.8333
White or Caucasian	19.4	0.812579	0.0543688	0.133052	0.75	0.5	0.4	0.75	0.5	0.5	0.6	0.5	1	1	1	1	0	825	68.75	792	66	-33	-2.75	858	71.5
White or Caucasian	22.3	0.97371	0.00570847	0.0205814	0.75	1	0.8	0.25	0.5	0.25	0.8	1	1	-1	0	0.75	0	894	74.5	859	71.5833	-35	-2.91667	831	69.25
White or Caucasian	25.4	0.872426	0.0347916	0.0927828	0.75	0.75	0.2	0.25	1	0.5	0.8	0.25	0.5	1	0	0	0	597	49.75	596	49.6667	-1	-0.0833333	546	45.5
White or Caucasian	25.9	0.543933	0.269825	0.186242	1	1	0.6	0.25	1	0.5	0.4	0.5	0.5	-1	0	0.75	0	721	60.0833	729	60.75	8	0.666667	701	58.4167
Not White or Caucasian	19.6	0.567354	0.246209	0.186437	1	0.5	0.6	0.75	1	0.5	0.8	0.75	1	1	1	1	0	400	33.3333	324	27	-76	-6.33333	381	31.75
White or Caucasian	24.4	0.918519	0.0142539	0.0672273	1	0.75	0.4	0.25	1	0.75	0.6	0.5	1	-1	1	0.75	0	507	42.25	529	44.0833	22	1.83333	541	45.0833
Not White or Caucasian	28.5	0.827041	0.0524352	0.120523	0.25	0.5	0.2	0.25	1	1	0.6	0.5	0	1	1	0.75	0	618	51.5	667	55.5833	49	4.08333	653	54.4167
Not White or Caucasian	21.6	0.85974	0.0323974	0.107863	1	0.75	0.4	0.75	1	0.25	0.2	0.75	1	1	1	0.75	0	410	34.1667	336	28	-74	-6.16667	357	29.75
White or Caucasian	33.2	0.417407	0.456536	0.126057	0.5	0.75	0.4	0.75	1	0.75	1	0.75	0	-1	1	0.75	0	365	30.4167	386	32.1667	21	1.75	380	31.6667
Not White or Caucasian	22.4	0.873114	0.0309924	0.0958933	0.75	0.75	0.2	0.75	1	0.75	0.6	0.5	1	-1	1	0.5	0	376	31.3333	296	24.6667	-80	-6.66667	332	27.6667
White or Caucasian	28.5	0.749171	0.121499	0.12933	0.5	0.25	0.2	0.75	1	0.25	0.4	0.25	0	-1	1	1	0	586	48.8333	653	54.4167	67	5.58333	607	50.5833
Not White or Caucasian	24.1	0.926423	0.0140679	0.0595089	0.5	0.75	0.8	0.75	0.5	0.75	0.2	0.75	0.5	-1	1	0.75	0	325	27.0833	225	18.75	-100	-8.33333	216	18
Not White or Caucasian	24.3	0.919735	0.0188986	0.0613668	0.75	0.5	0.4	0.5	1	0.75	0.4	0.75	0.5	-1	1	0.75	0	520	43.3333	548	45.6667	28	2.33333	535	44.5833
Not White or Caucasian	22	0.831346	0.0502996	0.118355	1	0.5	0.8	0.75	1	0.75	0.2	0.5	0.5	-1	1	1	0	289	24.0833	222	18.5	-67	-5.58333	160	13.3333
Not White or Caucasian	17	0.465089	0.386509	0.148402	0.75	0.5	0.8	0.5	1	1	0.4	0.5	0.5	-1	1	1	0	334	27.8333	297	24.75	-37	-3.08333	313	26.0833
White or Caucasian	18.2	0.940182	0.00927239	0.0505456	1	0.75	0.8	0.75	0.5	0.75	0.8	0.5	0.5	1	1	0.75	0	736	61.3333	718	59.8333	-18	-1.5	700	58.3333
White or Caucasian	20	0.852372	0.037017	0.110611	1	0.75	0.4	0.75	1	0.75	0.8	1	1	1	1	0.5	0	733	61.0833	717	59.75	-16	-1.33333	687	57.25
White or Caucasian	24.4	0.869894	0.032185	0.0979214	0.75	1	0.8	0.75	1	0.25	1	0.5	1	1	1	0.25	0	344	28.6667	299	24.9167	-45	-3.75	290	24.1667
White or Caucasian	22	0.666721	0.153825	0.179455	1	0.5	0.6	0.75	1	1	0.6	0.5	1	1	1	1	0	586	48.8333	582	48.5	-4	-0.333333	587	48.9167
White or Caucasian	23.2	0.940502	0.0112966	0.0482009	1	0.75	0.4	1	1	0.5	0.2	0.25	1	1	1	0.75	0	333	27.75	281	23.4167	-52	-4.33333	334	27.8333
White or Caucasian	21.6	0.923263	0.013187	0.06355	1	0.75	0.8	0.75	1	0.5	0.4	0.75	0.5	-1	1	0.75	0	512	42.6667	537	44.75	25	2.08333	475	39.5833
White or Caucasian	23.1	0.726514	0.105966	0.16752	0.5	0.75	0.4	0.75	1	1	0.8	0.75	0.5	1	1	0.75	0	727	60.5833	703	58.5833	-24	-2	653	54.4167
White or Caucasian	21.1	0.74135	0.10289	0.15576	0.5	0.75	0.6	0.5	0.5	0.5	0.6	0.75	1	-1	0	0.75	0	642	53.5	613	51.0833	-29	-2.41667	666	55.5
White or Caucasian	40.3	0.389685	0.485549	0.122694	0.25	0.5	0.6	0.25	0.5	0.25	1	0.25	0.5	-1	0	1	0	716	59.6667	688	57.3333	-28	-2.33333	673	56.0833
White or Caucasian	27.3	0.548101	0.268751	0.183148	0.25	0.25	0.4	0.75	1	0.75	0.8	0.5	0	1	1	1	0	633	52.75	665	55.4167	32	2.66667	661	55.0833
White or Caucasian	23	0.749442	0.103698	0.146861	0.75	0.5	0.6	0.75	1	0.5	0.2	0.75	0.5	-1	1	0.5	0	538	44.8333	542	45.1667	4	0.333333	522	43.5
White or Caucasian	23.7	0.969822	0.00527628	0.0249013	0.5	0.25	0.4	0.25	0	0.5	0.4	0.25	0.5	-1	1	0.75	0	544	45.3333	553	46.0833	9	0.75	569	47.4167
White or Caucasian	27.2	0.527132	0.323347	0.149521	0.5	0.75	0.6	0.25	1	0	0.6	0.75	1	-1	1	0.75	0	664	55.3333	639	53.25	-25	-2.08333	622	51.8333
White or Caucasian	23.3	0.626908	0.200427	0.172665	0.75	0.75	0.8	0.75	1	1	0.4	0.25	0.5	-1	0	1	0	825	68.75	892	74.3333	67	5.58333	956	79.6667
White or Caucasian	20.4	0.841074	0.0476444	0.111282	0.75	0.75	0.8	0.75	1	0.5	0.8	0.5	1	1	1	0.5	0	602	50.1667	627	52.25	25	2.08333	639	53.25
Not White or Caucasian	20.2	0.884558	0.0241563	0.091286	1	0.5	0.2	0.75	1	1	0.6	0.75	0.5	1	1	0.75	0	583	48.5833	572	47.6667	-11	-0.916667	576	48
Not White or Caucasian	23.8	0.85696	0.0389453	0.104094	1	1	0.4	0.75	1	0.75	0.4	0.25	1	-1	1	0.75	0	523	43.5833	552	46	29	2.41667	550	45.8333
White or Caucasian	21.3	0.884114	0.0262283	0.0896581	0.5	0.75	0.8	0.5	1	0.5	0.4	0.5	0	1	1	1	0	831	69.25	729	60.75	-102	-8.5	769	64.0833
White or Caucasian	20.1	0.877422	0.0369263	0.0856519	0.75	0.75	0.2	0.75	1	1	0.4	0.75	0.5	-1	1	0.5	0	758	63.1667	764	63.6667	6	0.5	779	64.9167
White or Caucasian	24.4	0.906478	0.018173	0.0753488	0.75	0.75	0.8	0.75	1	0.5	0.6	0.5	1	-1	1	0.5	0	488	40.6667	539	44.9167	51	4.25	560	46.6667
Not White or Caucasian	22.8	0.984546	0.00272848	0.0127254	0.5	0.5	0.8	0.75	0.5	0.75	0.4	0.75	1	-1	1	1	0	357	29.75	329	27.4167	-28	-2.33333	314	26.1667
Not White or Caucasian	21.8	0.376531	0.473227	0.146876	1	1	0.4	0.75	1	0.25	0.4	1	1	-1	1	1	63	324	27	320	26.6667	-4	-0.333333	403	33.5833
White or Caucasian	20.4	0.937084	0.00879038	0.0541258	0.5	0.5	0.4	0.75	1	0.5	0.8	0.5	0.5	1	1	1	0	457	38.0833	468	39	11	0.916667	480	40
White or Caucasian	19.5	0.929701	0.0130112	0.0572874	0.75	0.75	0.4	0.75	1	0.25	0.8	0.75	0.5	1	1	0.5	0	455	37.9167	418	34.8333	-37	-3.08333	455	37.9167
White or Caucasian	26.1	0.789543	0.0678382	0.142619	0.5	0.25	0.2	0.75	1	0.5	0.4	0.75	0	1	1	0.75	0	422	35.1667	460	38.3333	38	3.16667	457	38.0833
White or Caucasian	34.3	0.773105	0.0747055	0.152189	0.5	0.5	0.4	0.75	1	1	0.6	0.25	0	-1	1	0.75	0	397	33.0833	407	33.9167	10	0.833333	429	35.75
White or Caucasian	22.1	0.930063	0.0152244	0.054713	0.75	1	0.4	0.75	1	0.25	0	1	1	1	0	0.5	0	769	64.0833	783	65.25	14	1.16667	790	65.8333
Not White or Caucasian	23.7	0.890242	0.0216814	0.0880762	0.75	0.75	0.6	0.75	1	0.5	0.6	0.5	0.5	-1	1	0.5	0	468	39	464	38.6667	-4	-0.333333	480	40
White or Caucasian	20.7	0.987481	0.00172588	0.0107931	0.75	0.75	0.8	0.75	1	0.5	0.8	0.25	1	1	1	1	0	547	45.5833	536	44.6667	-11	-0.916667	574	47.8333
Not White or Caucasian	23	0.475077	0.373954	0.15097	0.75	1	0.8	0.75	1	0.5	0.4	0.5	1	1	0	1	0	727	60.5833	642	53.5	-85	-7.08333	661	55.0833
White or Caucasian	19.8	0.865985	0.0333046	0.100711	1	1	0.6	0.75	1	0.75	1	0.75	1	-1	0	0.5	0	642	53.5	661	55.0833	19	1.58333	658	54.8333
White or Caucasian	21	0.916821	0.0151411	0.0680378	0.75	0.75	0.6	0.75	1	1	0.6	0.5	1	1	1	0.75	0	606	50.5	598	49.8333	-8	-0.666667	626	52.1667
White or Caucasian	21	0.971185	0.00482078	0.0239944	0.75	1	0.6	1	1	0.25	0.4	0.5	0.5	1	1	0.25	0	559	46.5833	608	50.6667	49	4.08333	636	53
White or Caucasian	25.7	0.92947	0.012568	0.0579617	1	0.75	0.6	0.75	1	0.75	0.6	0.75	1	-1	0	1	0	577	48.0833	629	52.4167	52	4.33333	654	54.5
Not White or Caucasian	21.9	0.934015	0.0116021	0.0543826	0.75	0.75	0	0.75	1	0.5	0.2	0.75	1	1	1	1	0	405	33.75	390	32.5	-15	-1.25	393	32.75
White or Caucasian	25.1	0.829289	0.0547816	0.11593	0.75	0.75	0.4	0.75	1	1	0.8	0.75	1	-1	1	0.75	0	511	42.5833	499	41.5833	-12	-1	506	42.1667
White or Caucasian	21.3	0.839033	0.0428559	0.118111	0.25	0.75	0.4	0.75	0.5	0.5	0.8	0.5	1	1	1	0.75	0	336	28	313	26.0833	-23	-1.91667	383	31.9167
White or Caucasian	19	0.613754	0.193948	0.192298	1	0.75	0.6	0.75	1	0.5	0.8	0.75	1	-1	1	0.75	0	817	68.0833	781	65.0833	-36	-3	766	63.8333
Not White or Caucasian	19.8	0.897133	0.0200559	0.0828113	0.75	0.5	0.2	0.75	0.5	0.75	0.8	0.75	1	1	1	0.75	0	553	46.0833	528	44	-25	-2.08333	553	46.0833
White or Caucasian	27.5	0.567136	0.260815	0.172049	0.75	1	0.8	0.25	1	0.75	1	0.5	1	-1	1	1	0	751	62.5833	706	58.8333	-45	-3.75	728	60.6667
White or Caucasian	17.7	0.545733	0.310326	0.14394	1	1	0.2	1	1	1	0.2	0.75	1	1	1	0.75	0	745	62.0833	737	61.4167	-8	-0.666667	715	59.5833
White or Caucasian	18.6	0.678236	0.167028	0.154735	0.75	0.75	0.4	0.5	1	0.75	0.2	0.5	1	1	1	1	0	893	74.4167	936	78	43	3.58333	1005	83.75
White or Caucasian	27.9	0.749798	0.0992302	0.150972	1	0.75	0.4	1	1	0.25	0.2	0.5	1	1	1	0.5	0	613	51.0833	614	51.1667	1	0.0833333	596	49.6667
White or Caucasian	20.9	0.910852	0.0189052	0.0702426	0.75	1	0.6	0.75	1	0.5	0.2	1	1	1	1	1	0	782	65.1667	716	59.6667	-66	-5.5	803	66.9167
White or Caucasian	24.5	0.636238	0.192146	0.171616	0.75	0.75	0.4	0.25	1	0.5	0.4	0.75	0.5	-1	0	0.5	0	812	67.6667	786	65.5	-26	-2.16667	700	58.3333
White or Caucasian	24	0.760684	0.0836093	0.155706	0.75	0.75	1	0.5	1	0.5	0.4	0.75	0.5	1	1	1	0	641	53.4167	582	48.5	-59	-4.91667	585	48.75
White or Caucasian	36	0.971099	0.00382591	0.0250746	0.25	0.25	0.4	0.5	1	1	0.4	0.25	0	1	1	1	0	457	38.0833	519	43.25	62	5.16667	432	36
White or Caucasian	25.1	0.538441	0.293039	0.16852	0.75	0.75	0.8	0.75	1	0.5	0.4	0.75	0.5	-1	1	0.75	0	717	59.75	689	57.4167	-28	-2.33333	694	57.8333
White or Caucasian	27.3	0.868854	0.0317851	0.0993611	0.5	0.75	0.2	0.25	0.5	0.75	0.6	0.5	1	-1	1	0	0	682	56.8333	719	59.9167	37	3.08333	726	60.5
Not White or Caucasian	25.1	0.752485	0.098976	0.148539	1	1	1	0.5	1	0.25	0.6	0.5	1	-1	1	1	0	920	76.6667	868	72.3333	-52	-4.33333	894	74.5
White or Caucasian	21.4	0.90003	0.0213263	0.0786436	1	0.75	0.4	0.5	1	0.25	0.8	0.25	1	-1	1	0.25	0	527	43.9167	466	38.8333	-61	-5.08333	495	41.25
White or Caucasian	20.7	0.805776	0.0739262	0.120298	0.5	0.25	1	0.75	0.5	1	0.6	0.5	0.5	1	0	0.75	0	829	69.0833	904	75.3333	75	6.25	936	78
White or Caucasian	20.1	0.514545	0.343747	0.141708	1	0.75	0.4	0.5	1	0.5	0.6	0.5	0.5	1	1	0.5	0	745	62.0833	744	62	-1	-0.0833333	784	65.3333
White or Caucasian	19.8	0.627937	0.205168	0.166895	0.75	0.75	0.2	0.5	1	1	0.4	0.75	1	1	0	0.75	0	764	63.6667	742	61.8333	-22	-1.83333	784	65.3333
White or Caucasian	15.4	0.660507	0.176925	0.162567	1	1	0.6	0.75	1	0.5	0.6	1	0.5	-1	1	0.75	0	619	51.5833	576	48	-43	-3.58333	620	51.6667
White or Caucasian	21.6	0.912	0.0188063	0.0691935	0.75	0.75	0.4	0.25	1	0.25	0.2	0.75	1	1	1	0.5	0	422	35.1667	441	36.75	19	1.58333	417	34.75
Not White or Caucasian	24.8	0.833374	0.0425571	0.124069	0.75	0.25	0.8	0.75	1	0.5	0.4	0.5	1	-1	1	0.25	0	444	37	398	33.1667	-46	-3.83333	425	35.4167
White or Caucasian	30.4	0.8178	0.0523793	0.129821	0.25	0.75	0.2	0.25	1	0.75	0.4	0.5	0.5	-1	1	0.5	0	584	48.6667	619	51.5833	35	2.91667	564	47
Not White or Caucasian	23.7	0.485913	0.365288	0.148799	0.75	0.5	0.8	0.75	1	0.5	1	0.5	0.5	-1	1	1	0	431	35.9167	427	35.5833	-4	-0.333333	468	39
Not White or Caucasian	25.8	0.96938	0.00390554	0.026714	0.75	0.75	0.4	0.75	0.5	0.75	0.8	0.25	1	-1	1	0.75	0	515	42.9167	483	40.25	-32	-2.66667	493	41.0833
White or Caucasian	22.8	0.911331	0.017032	0.0716374	0.5	0.75	0	0.25	0.5	0.5	0.4	0.25	0.5	1	1	0.75	0	538	44.8333	511	42.5833	-27	-2.25	477	39.75
Not White or Caucasian	25.1	0.594721	0.174277	0.231002	0.75	0.5	0.8	1	1	0.5	0.6	0.75	0.5	1	0	1	0	446	37.1667	357	29.75	-89	-7.41667	418	34.8333
Not White or Caucasian	19.3	0.949873	0.00806171	0.0420651	1	0.75	0.8	0.75	1	0.5	0.2	0.75	1	-1	1	1	0	273	22.75	180	15	-93	-7.75	209	17.4167
White or Caucasian	26.3	0.785491	0.071801	0.142708	0.75	0.75	0.2	0.75	1	0.75	0.6	0.5	1	-1	1	0.5	0	576	48	535	44.5833	-41	-3.41667	557	46.4167
White or Caucasian	20.2	0.796823	0.0635212	0.139656	0.5	0.5	0.8	0.75	0.5	0.5	0.8	0.75	0	1	1	0.75	0	416	34.6667	458	38.1667	42	3.5	469	39.0833
White or Caucasian	18.6	0.779281	0.0714158	0.149304	0.75	0.5	0.6	0.25	1	0.5	0.6	0.75	0.5	1	1	1	0	667	55.5833	685	57.0833	18	1.5	741	61.75
White or Caucasian	29.1	0.719521	0.12206	0.158419	0.75	0.75	0.8	0.75	1	0.25	1	0.75	0.5	-1	1	0.75	0	806	67.1667	816	68	10	0.833333	800	66.6667
White or Caucasian	21	0.907301	0.0124899	0.0802093	0.75	1	0.4	0.75	1	0.5	0.6	0.5	1	1	0	0.5	0	431	35.9167	354	29.5	-77	-6.41667	374	31.1667
Not White or Caucasian	26.4	0.956666	0.00683942	0.0364944	1	0.75	0	0.75	1	0.5	0.2	0.75	1	-1	1	0.5	0	687	57.25	712	59.3333	25	2.08333	704	58.6667
Not White or Caucasian	21.6	0.600155	0.218636	0.181209	1	0.75	0.6	0.25	1	0.75	0.4	0.5	1	1	0	0.5	0	566	47.1667	574	47.8333	8	0.666667	531	44.25
White or Caucasian	23	0.852652	0.0361779	0.11117	0.75	0.75	0.2	0.75	1	0.75	0.8	0.5	1	1	1	0.5	0	487	40.5833	499	41.5833	12	1	504	42
Not White or Caucasian	27.4	0.974336	0.00401679	0.0216468	0.75	0.5	0.4	0.75	0.5	1	0.2	0.5	1	-1	1	1	0	442	36.8333	421	35.0833	-21	-1.75	442	36.8333
White or Caucasian	20.8	0.955478	0.00700052	0.0375219	0.75	0.75	0.8	0.75	1	0.5	0.4	0.75	0	-1	0	0.5	0	614	51.1667	569	47.4167	-45	-3.75	551	45.9167
White or Caucasian	18.9	0.741585	0.124239	0.134176	0.75	0.75	0.4	0.75	1	1	1	0.75	1	1	1	0.75	0	473	39.4167	417	34.75	-56	-4.66667	444	37
White or Caucasian	21.3	0.727965	0.105966	0.166069	0.5	0.5	0.4	0.75	1	0.5	0.6	0.5	0.5	1	1	1	0	715	59.5833	688	57.3333	-27	-2.25	711	59.25
White or Caucasian	25.8	0.563378	0.232717	0.203904	0.75	0.75	0	0.25	1	1	0.2	0.75	1	-1	0	0.25	0	608	50.6667	661	55.0833	53	4.41667	646	53.8333
White or Caucasian	23.6	0.437943	0.419809	0.142248	0.75	0.75	0.4	0.75	1	0.25	0.6	0.5	1	-1	0	0.5	0	532	44.3333	592	49.3333	60	5	563	46.9167
White or Caucasian	21	0.883255	0.0249086	0.0918366	1	0.5	0.4	0.25	1	0.75	0.6	0.75	1	1	1	0.75	0	583	48.5833	571	47.5833	-12	-1	528	44
White or Caucasian	20.8	0.846135	0.0358856	0.11798	0.75	0.75	0.6	0.25	0.5	0.5	0.6	0.75	0.5	1	1	1	0	670	55.8333	659	54.9167	-11	-0.916667	708	59
White or Caucasian	23	0.615069	0.23263	0.152301	0.75	0.75	0	0.75	1	0.75	0.4	1	1	-1	1	1	0	954	79.5	941	78.4167	-13	-1.08333	964	80.3333
White or Caucasian	23.7	0.986736	0.00182002	0.0114441	1	0.75	0.4	0.75	1	0.75	0.8	0.75	1	-1	1	0.5	0	624	52	620	51.6667	-4	-0.333333	635	52.9167
Not White or Caucasian	20.8	0.727709	0.120732	0.151559	0.75	0.75	0.4	0.75	1	0.75	0.2	0.75	1	1	1	1	0	482	40.1667	498	41.5	16	1.33333	505	42.0833
White or Caucasian	19.7	0.86108	0.0357029	0.103217	1	0.75	0.6	0.5	1	0.5	0.6	1	0	-1	1	1	0	339	28.25	251	20.9167	-88	-7.33333	258	21.5
Not White or Caucasian	38.6	0.995937	0.000401998	0.0036613	0.25	0.25	0.6	0.75	0.5	0.5	0.4	0.25	0.5	-1	1	0.75	0	366	30.5	361	30.0833	-5	-0.416667	348	29
White or Caucasian	20.6	0.786494	0.0749912	0.138515	0.75	0.75	0.8	0.75	1	0	0.6	0.5	1	-1	1	1	0	623	51.9167	694	57.8333	71	5.91667	710	59.1667
White or Caucasian	35	0.650559	0.198359	0.151081	0.25	0.25	0.4	0	1	0.5	0.4	0.25	1	-1	1	1	0	748	62.3333	863	71.9167	115	9.58333	802	66.8333
White or Caucasian	21.1	0.690655	0.145639	0.163705	1	1	0.8	0.75	1	0.75	0.8	0.75	1	1	1	0.75	0	747	62.25	704	58.6667	-43	-3.58333	682	56.8333
Not White or Caucasian	31.2	0.56822	0.285114	0.146667	0.5	0.5	0.2	0.25	1	1	0.4	0.5	0.5	-1	1	0.5	0	697	58.0833	753	62.75	56	4.66667	731	60.9167
White or Caucasian	23	0.613201	0.224573	0.162226	1	0.75	0.8	0.75	1	0.75	1	0.75	1	1	1	0.5	0	822	68.5	792	66	-30	-2.5	770	64.1667
Not White or Caucasian	23.2	0.48034	0.385665	0.133995	1	0.75	0.4	0.5	1	0.5	0.2	0.5	1	1	1	0.25	0	703	58.5833	675	56.25	-28	-2.33333	650	54.1667
White or Caucasian	23.2	0.915228	0.0165616	0.0682101	1	0.75	0.2	1	1	0.5	0.2	0.25	1	1	1	1	0	585	48.75	614	51.1667	29	2.41667	640	53.3333
White or Caucasian	29	0.565314	0.291303	0.143382	0.75	0.75	0.6	0.75	1	0.25	0.8	0.5	1	-1	0	1	0	793	66.0833	833	69.4167	40	3.33333	833	69.4167
White or Caucasian	25.4	0.849372	0.045205	0.105423	0.75	0.75	0.8	0.75	1	0.5	0.6	0.75	1	1	0	1	0	876	73	839	69.9167	-37	-3.08333	890	74.1667
White or Caucasian	26.4	0.431853	0.430001	0.138146	0.75	1	0.4	0.75	1	1	0.6	0.5	0.5	-1	1	0.75	0	657	54.75	700	58.3333	43	3.58333	693	57.75
White or Caucasian	23.6	0.547982	0.286294	0.165724	0.5	0.75	1	0.75	1	0.25	1	0.25	0.5	-1	0	0	0	831	69.25	874	72.8333	43	3.58333	861	71.75
White or Caucasian	21.8	0.680527	0.163197	0.156276	1	0.75	0.6	0.25	1	1	0.4	0.5	1	1	1	0.5	0	663	55.25	678	56.5	15	1.25	664	55.3333
Not White or Caucasian	21.1	0.948955	0.0105814	0.0404638	1	1	0.4	1	1	1	0.6	0.5	1	1	1	0.75	0	712	59.3333	684	57	-28	-2.33333	783	65.25
White or Caucasian	33.2	0.657166	0.185696	0.157138	0.5	1	0.6	0.75	1	1	0.4	0.75	1	1	1	1	0	807	67.25	878	73.1667	71	5.91667	910	75.8333
Not White or Caucasian	25.9	0.991907	0.00114655	0.00694694	1	0.75	0.8	0.5	1	0.5	0.8	0.25	1	-1	1	0.5	0	373	31.0833	318	26.5	-55	-4.58333	332	27.6667
Not White or Caucasian	28.1	0.528458	0.278435	0.193107	0.75	0.5	0.8	0.75	1	0.5	0.8	0.5	1	-1	1	0.75	0	332	27.6667	327	27.25	-5	-0.416667	313	26.0833
White or Caucasian	19.6	0.67694	0.167799	0.155261	1	0.75	0.4	0.25	1	0.75	0.6	0.75	0.5	1	0	0.5	0	757	63.0833	737	61.4167	-20	-1.66667	727	60.5833
Not White or Caucasian	20.5	0.574295	0.278495	0.14721	0.75	0.75	0.4	0.5	0.5	0.75	0.6	0.75	0.5	1	1	1	0	611	50.9167	641	53.4167	30	2.5	624	52
White or Caucasian	23.2	0.963057	0.00519749	0.0317454	0.5	0.75	0.8	0.75	0	0.75	0.6	0.5	0.5	-1	1	0.5	0	516	43	527	43.9167	11	0.916667	515	42.9167
Not White or Caucasian	21.9	0.945124	0.00844016	0.0464362	0.75	0.75	0.6	0.75	1	0.5	0.4	0.75	1	1	1	1	0	679	56.5833	593	49.4167	-86	-7.16667	589	49.0833
White or Caucasian	22.7	0.956919	0.0075887	0.0354926	0.75	1	0.6	1	1	0.5	0.6	0.25	0.5	-1	0	0.5	0	557	46.4167	568	47.3333	11	0.916667	586	48.8333
Not White or Caucasian	23.7	0.873134	0.0281204	0.0987451	1	1	0.8	0.75	1	0.75	0.2	0.75	1	-1	1	1	0	338	28.1667	221	18.4167	-117	-9.75	244	20.3333
White or Caucasian	20	0.681247	0.175783	0.14297	1	0.75	0.8	0.25	1	0.5	1	0.25	1	1	1	1	0	847	70.5833	827	68.9167	-20	-1.66667	888	74
White or Caucasian	32.7	0.963584	0.00654226	0.0298741	0.5	0.75	0.6	0.75	1	0.25	0.4	0.5	1	-1	0	0.25	0	816	68	819	68.25	3	0.25	780	65
White or Caucasian	25.3	0.76225	0.0930392	0.144711	0.75	1	0.6	0.5	1	0.5	0.8	0.5	1	-1	1	0	0	639	53.25	628	52.3333	-11	-0.916667	629	52.4167
White or Caucasian	25.1	0.855304	0.0409233	0.103773	1	0.75	0.8	0.75	1	1	0.8	0.25	1	-1	1	0.5	0	644	53.6667	572	47.6667	-72	-6	590	49.1667
White or Caucasian	20.6	0.263473	0.643913	0.0665575	1	1	0.6	0.75	1	0.5	0	0	1	1	1	0.75	0	607	50.5833	592	49.3333	-15	-1.25	646	53.8333
Not White or Caucasian	20.7	0.766916	0.0945361	0.138547	0.75	0.5	0.4	0.75	0.5	0.5	0.2	0.5	1	-1	1	1	0	500	41.6667	512	42.6667	12	1	507	42.25
White or Caucasian	25.1	0.938395	0.0113115	0.050293	0.75	0.75	0.8	0.75	1	0.5	0.6	0.5	0.5	-1	1	0.5	0	894	74.5	903	75.25	9	0.75	932	77.6667
White or Caucasian	23.5	0.944822	0.0110252	0.044153	1	1	0.4	0.75	1	0.5	0.2	0.5	1	-1	1	0.75	0	506	42.1667	456	38	-50	-4.16667	453	37.75
White or Caucasian	24.1	0.828584	0.0557588	0.115658	0.5	0.75	0.4	0.25	0.5	0.25	0	0.5	0.5	1	1	0.5	0	812	67.6667	824	68.6667	12	1	805	67.0833
White or Caucasian	22.6	0.988799	0.0013945	0.00980675	0.75	0.75	0.2	1	1	0.75	1	0.25	1	1	1	1	0	615	51.25	588	49	-27	-2.25	612	51
White or Caucasian	23.4	0.889515	0.0271086	0.083376	0.75	0.5	0.4	0.75	1	0.75	0.6	0.75	0.5	1	1	0.5	0	679	56.5833	649	54.0833	-30	-2.5	670	55.8333
White or Caucasian	24.1	0.911617	0.0163367	0.0720465	1	0.75	0.6	0.75	1	0.75	0.4	0.5	1	-1	1	0.5	0	699	58.25	759	63.25	60	5	763	63.5833
White or Caucasian	23.6	0.728666	0.122176	0.149158	0.75	0.75	0.4	0.5	0.5	0.5	0.8	0.25	1	-1	1	0.75	0	843	70.25	849	70.75	6	0.5	836	69.6667
Not White or Caucasian	18.8	0.536896	0.308835	0.154268	0.5	0.5	0.2	0.75	1	0.75	0.6	0.75	1	1	1	1	0	656	54.6667	630	52.5	-26	-2.16667	682	56.8333
White or Caucasian	27.5	0.906128	0.0191526	0.0747193	0.75	0.5	0.4	0.25	0.5	0.5	0.6	0.75	0.5	1	1	0.5	0	385	32.0833	357	29.75	-28	-2.33333	335	27.9167
White or Caucasian	21	0.653535	0.189012	0.157453	0.75	0.75	0.6	0.75	0.5	0.5	0.8	0.75	1	-1	1	1	0	490	40.8333	503	41.9167	13	1.08333	518	43.1667
White or Caucasian	23.8	0.958047	0.00664618	0.0353073	1	0.75	0.8	0.75	1	0.5	0.8	0.5	1	-1	1	1	0	847	70.5833	772	64.3333	-75	-6.25	768	64
Not White or Caucasian	27.7	0.872482	0.0306439	0.0968738	1	0.5	0.8	1	1	0.5	0.8	0.5	1	-1	1	0.75	0	340	28.3333	305	25.4167	-35	-2.91667	291	24.25
White or Caucasian	22.4	0.734366	0.121682	0.143952	0.75	1	0.4	0.25	1	0.5	0.2	0.5	1	-1	0	0.75	0	670	55.8333	733	61.0833	63	5.25	703	58.5833
White or Caucasian	21.9	0.923198	0.0149287	0.0618732	0.75	0.75	0.4	0.75	1	0	0.4	0.5	1	-1	1	0.5	0	656	54.6667	597	49.75	-59	-4.91667	573	47.75
White or Caucasian	30.7	0.898777	0.0205554	0.080668	0.5	0.5	0.6	0.75	1	0.5	0.6	0.5	0.5	1	1	1	0	602	50.1667	542	45.1667	-60	-5	528	44
White or Caucasian	33	0.569899	0.256667	0.173434	0.5	0.75	0.4	0.75	1	0.5	0.6	0.5	1	-1	1	0.75	0	652	54.3333	679	56.5833	27	2.25	640	53.3333
Not White or Caucasian	23.4	0.18327	0.732712	0.0636684	0.75	0.75	0.6	0.75	1	0.75	0.2	0.5	1	-1	1	0.25	0	594	49.5	605	50.4167	11	0.916667	575	47.9167
White or Caucasian	25.8	0.730682	0.132775	0.136544	0.5	0.75	0.2	0.75	0.5	0.25	0.2	0.5	0.5	-1	1	1	0	736	61.3333	835	69.5833	99	8.25	823	68.5833
Not White or Caucasian	23.5	0.847152	0.0383977	0.11445	0.75	0.75	0.2	0.75	1	1	0.6	0.5	1	-1	1	0.5	0	625	52.0833	596	49.6667	-29	-2.41667	579	48.25
White or Caucasian	18	0.942661	0.00974811	0.0475904	0.75	0.75	0.4	0.75	1	0	0.6	0.75	1	-1	0	0.75	0	721	60.0833	756	63	35	2.91667	826	68.8333
White or Caucasian	28.2	0.716885	0.129566	0.153548	0.75	0.5	0.2	0.75	0.5	1	0.4	0.5	0.5	1	1	1	0	687	57.25	708	59	21	1.75	758	63.1667
White or Caucasian	21.5	0.60498	0.251049	0.14397	0.75	1	0.6	1	1	0.5	0.8	0.75	1	-1	1	1	0	962	80.1667	996	83	34	2.83333	1033	86.0833
White or Caucasian	23.2	0.784243	0.0834904	0.132266	0.75	0.75	0.8	0.75	1	0.5	0.4	0.75	1	1	1	1	0	535	44.5833	479	39.9167	-56	-4.66667	520	43.3333
White or Caucasian	21.4	0.822965	0.0520796	0.124955	1	0.75	0.4	0	1	0.75	0.8	0.75	0.5	-1	1	0.5	0	785	65.4167	705	58.75	-80	-6.66667	721	60.0833
Not White or Caucasian	21.6	0.583528	0.260959	0.155513	0.75	1	1	0.25	1	0.75	0.6	0.75	0.5	1	1	1	0	559	46.5833	620	51.6667	61	5.08333	614	51.1667
White or Caucasian	24.5	0.963947	0.0053382	0.0307145	0.75	0.5	0.4	0.75	1	0.75	0.2	0	1	1	1	0.5	0	630	52.5	693	57.75	63	5.25	624	52
Not White or Caucasian	20.4	0.972661	0.00329052	0.0240487	0.75	0.75	0.2	0.75	1	0.25	0.4	0.75	0.5	-1	1	1	0	430	35.8333	393	32.75	-37	-3.08333	440	36.6667
White or Caucasian	18.6	0.735906	0.12232	0.141774	1	0.75	0.8	1	1	0.5	0.6	0.5	1	1	0	0.75	0	700	58.3333	701	58.4167	1	0.0833333	731	60.9167
White or Caucasian	27.2	0.917444	0.0175372	0.0650185	0.75	1	0.8	0.75	1	0.5	0.2	0.25	1	-1	1	1	0	743	61.9167	793	66.0833	50	4.16667	780	65
White or Caucasian	24	0.74955	0.0989488	0.151501	0.75	0.75	0.2	0.75	0.5	1	0.6	0.75	1	1	1	1	0	621	51.75	606	50.5	-15	-1.25	592	49.3333
White or Caucasian	29.8	0.669299	0.180287	0.150414	1	0.75	0.6	0.5	1	0.75	0.6	0.5	0	-1	1	1	0	745	62.0833	824	68.6667	79	6.58333	826	68.8333
White or Caucasian	21.2	0.824744	0.0537503	0.121506	0.75	0.75	0.8	0.75	1	0.5	0.4	0.75	1	-1	1	0.75	0	723	60.25	665	55.4167	-58	-4.83333	680	56.6667
White or Caucasian	27.1	0.949491	0.00861743	0.0418913	0.75	0.5	0.2	0.5	1	0.75	0	0.25	1	-1	1	0.75	0	681	56.75	747	62.25	66	5.5	820	68.3333
Not White or Caucasian	23	0.983644	0.0027658	0.0135903	0.75	1	0.6	0.75	1	0.25	1	1	1	1	1	1	0	867	72.25	803	66.9167	-64	-5.33333	798	66.5
Not White or Caucasian	22.7	0.933872	0.0118985	0.0542293	1	0.75	1	0.75	1	0.5	1	0.5	0.5	1	1	1	0	859	71.5833	792	66	-67	-5.58333	831	69.25
White or Caucasian	39.8	0.528466	0.324451	0.147083	0.25	0.75	0.4	0.5	1	0.25	1	0.25	0.5	1	1	1	0	617	51.4167	652	54.3333	35	2.91667	629	52.4167
Not White or Caucasian	25.5	0.881103	0.029672	0.0892255	1	0.75	0.6	0.75	1	0.75	1	0.5	1	-1	1	0.75	0	350	29.1667	272	22.6667	-78	-6.5	349	29.0833
White or Caucasian	25	0.96232	0.00790761	0.0297727	0.75	0.5	0.6	0.25	1	0.5	0.8	0.25	1	-1	1	0.5	0	600	50	561	46.75	-39	-3.25	568	47.3333
Not White or Caucasian	32.8	0.787842	0.0705874	0.141571	0.25	0.5	0.2	0.25	0.5	0.25	0.6	0.25	0	-1	1	1	0	283	23.5833	258	21.5	-25	-2.08333	280	23.3333
White or Caucasian	28.9	0.849787	0.041541	0.108672	0.5	0.25	0.2	0.75	1	0.5	0.6	0.25	0.5	-1	1	0.5	0	505	42.0833	578	48.1667	73	6.08333	552	46
Not White or Caucasian	21.9	0.746757	0.0980124	0.155231	0.75	0.75	0.6	0.75	1	0.25	0.8	0.75	1	1	0	1	0	456	38	384	32	-72	-6	390	32.5
White or Caucasian	23.8	0.752902	0.1111	0.135998	0.75	0.75	0	0.75	0.5	0.75	1	0.5	1	1	1	0.5	0	586	48.8333	551	45.9167	-35	-2.91667	541	45.0833
White or Caucasian	21.9	0.676602	0.147596	0.175802	1	1	0.4	0.75	1	0.75	0.8	1	1	-1	0	0.25	0	782	65.1667	779	64.9167	-3	-0.25	751	62.5833
Not White or Caucasian	24.3	0.900539	0.0221417	0.077319	0.75	0.75	0.6	0.75	1	1	0.8	1	0.5	-1	1	1	0	622	51.8333	555	46.25	-67	-5.58333	561	46.75
White or Caucasian	19.1	0.975267	0.00410295	0.0206302	0.75	0.75	0.6	0.75	1	0.5	0.4	0.5	0.5	1	1	0.5	0	697	58.0833	685	57.0833	-12	-1	715	59.5833
Not White or Caucasian	25.4	0.60372	0.243755	0.152524	0.75	1	0.8	1	1	0.25	0.8	0.25	1	-1	1	0.5	0	695	57.9167	658	54.8333	-37	-3.08333	672	56
Not White or Caucasian	25.4	0.639141	0.190644	0.170215	0.75	0.75	0.8	0.75	1	0.5	0.6	0.5	1	-1	1	0.5	0	680	56.6667	687	57.25	7	0.583333	684	57
White or Caucasian	22.3	0.73886	0.126999	0.134141	0.25	0.75	0.6	0.25	1	0.75	0.8	0.75	0	1	0	1	0	425	35.4167	424	35.3333	-1	-0.0833333	416	34.6667
White or Caucasian	22.8	0.984016	0.00192743	0.014057	0.5	0.75	0.6	0.75	0.5	0.75	0.8	0.75	0	1	0	0.75	0	480	40	458	38.1667	-22	-1.83333	473	39.4167
White or Caucasian	21.8	0.26218	0.645529	0.077172	0.75	0.75	0.6	1	1	0.5	0.6	0.75	1	1	1	1	0	451	37.5833	409	34.0833	-42	-3.5	457	38.0833
Not White or Caucasian	27.1	0.920105	0.0146093	0.0652859	1	0.75	0.8	0.75	1	1	0.4	0.5	1	-1	1	0.25	0	804	67	830	69.1667	26	2.16667	788	65.6667
White or Caucasian	22.1	0.733742	0.10888	0.157378	0.75	0.5	0.2	0.75	1	0.5	0.6	0.25	1	1	1	0	0	443	36.9167	421	35.0833	-22	-1.83333	433	36.0833
White or Caucasian	21.9	0.730414	0.0998012	0.169785	0.75	0.5	0.4	0.75	1	0.5	0.8	0.5	0.5	1	1	0.75	0	350	29.1667	323	26.9167	-27	-2.25	338	28.1667
White or Caucasian	28.9	0.709139	0.117489	0.173372	0.75	1	0.6	0	1	0.75	0.6	0	1	-1	1	0.5	0	764	63.6667	833	69.4167	69	5.75	824	68.6667
White or Caucasian	24.1	0.996975	0.000458615	0.00256641	1	1	0.8	1	1	0.5	0.8	0.5	1	-1	0	1	0	978	81.5	954	79.5	-24	-2	964	80.3333
White or Caucasian	18.9	0.746967	0.108533	0.1445	0.75	0.5	0.6	0.75	1	0.75	0.6	0.25	0.5	1	1	0.75	0	608	50.6667	601	50.0833	-7	-0.583333	597	49.75
Not White or Caucasian	19.9	0.735366	0.112858	0.151776	0.5	0.75	0.2	0.5	0.5	0.75	0.6	0.5	0.5	1	0	0.75	0	502	41.8333	480	40	-22	-1.83333	516	43
White or Caucasian	27.9	0.930018	0.0161465	0.0538352	0.25	0.5	0.2	0.75	1	0.5	0.6	0.5	0	-1	0	1	0	727	60.5833	862	71.8333	135	11.25	822	68.5
White or Caucasian	18.3	0.257465	0.630741	0.0889247	0.75	0.75	0.8	0.75	1	1	0.2	0.75	1	1	1	1	0	854	71.1667	828	69	-26	-2.16667	837	69.75
White or Caucasian	20.7	0.970838	0.00434428	0.0248174	0.75	0.25	0	0.25	1	0.5	0.2	0.5	0.5	-1	1	1	0	366	30.5	359	29.9167	-7	-0.583333	365	30.4167
White or Caucasian	24.4	0.924969	0.0183281	0.0567025	1	0.75	0.4	0.75	1	0.75	0.6	0.5	1	-1	1	0.5	0	622	51.8333	583	48.5833	-39	-3.25	615	51.25
White or Caucasian	25.8	0.951691	0.00802691	0.0402821	0.5	0.5	0	0.25	0.5	0.75	0.6	0.75	0.5	-1	0	1	0	577	48.0833	636	53	59	4.91667	655	54.5833
Not White or Caucasian	25.5	0.792211	0.0806422	0.127147	0.5	0.75	0.4	0.75	1	0.5	0.4	0.75	0.5	-1	0	1	0	630	52.5	711	59.25	81	6.75	758	63.1667
White or Caucasian	28	0.490726	0.361869	0.147404	0.5	0.75	0.8	1	1	0.75	1	0.75	0	1	1	0.75	0	816	68	806	67.1667	-10	-0.833333	786	65.5
Not White or Caucasian	19.6	0.988636	0.00205963	0.00930387	0.75	0.75	0.6	0.75	1	0.5	0.8	0.75	0.5	1	1	1	0	846	70.5	748	62.3333	-98	-8.16667	753	62.75
White or Caucasian	28.6	0.926599	0.0178939	0.0555072	1	1	0.8	0.75	1	0.75	1	0.75	1	-1	1	1	0	904	75.3333	903	75.25	-1	-0.0833333	917	76.4167
White or Caucasian	21.3	0.691037	0.155329	0.153634	1	1	0.4	0.75	1	0.75	0.8	0.75	1	1	0	1	0	909	75.75	908	75.6667	-1	-0.0833333	896	74.6667
White or Caucasian	20.1	0.931802	0.0109046	0.0572939	0.75	0.75	0.8	0.75	1	0.25	0.6	0.75	1	1	1	1	0	577	48.0833	515	42.9167	-62	-5.16667	539	44.9167
White or Caucasian	22.9	0.629382	0.200919	0.169699	0.5	0.75	0.6	0.5	1	0.75	0.6	0.75	0.5	-1	0	1	0	903	75.25	658	54.8333	-245	-20.4167	608	50.6667
Not White or Caucasian	32.1	0.653424	0.179281	0.167295	0.5	0.25	0.4	0.75	1	0.5	0.8	0.75	0.5	-1	1	0.75	0	483	40.25	515	42.9167	32	2.66667	482	40.1667
White or Caucasian	22.2	0.57359	0.272661	0.153749	0.75	0.75	0.8	0.5	1	0.25	0.8	0.5	1	-1	1	0.5	0	745	62.0833	711	59.25	-34	-2.83333	737	61.4167
Not White or Caucasian	24.4	0.648788	0.190734	0.160478	1	1	0.6	0.5	0.5	0.25	0.4	0.25	1	-1	1	0.5	0	431	35.9167	376	31.3333	-55	-4.58333	399	33.25
Not White or Caucasian	30.9	0.685931	0.159751	0.154318	0.75	1	0.6	1	1	0.5	0.8	0.75	1	1	0	1	0	669	55.75	679	56.5833	10	0.833333	689	57.4167
White or Caucasian	23.3	0.92971	0.0140799	0.0562096	0.75	0.75	0.8	0.25	1	1	0	0.5	1	1	0	0.75	0	758	63.1667	863	71.9167	105	8.75	824	68.6667
White or Caucasian	27.5	0.680039	0.0846708	0.23529	1	1	1	1	1	0.5	0.6	0.75	0	-1	1	0.5	0	802	66.8333	771	64.25	-31	-2.58333	841	70.0833
White or Caucasian	19.1	0.916782	0.0178131	0.0654051	1	0.75	0.8	0.75	1	0.5	0.8	0.75	0.5	1	0	0.75	0	745	62.0833	748	62.3333	3	0.25	770	64.1667
White or Caucasian	21.6	0.738351	0.104898	0.15675	1	1	1	0.75	1	1	0.6	0.5	1	-1	1	1	0	847	70.5833	875	72.9167	28	2.33333	888	74
Not White or Caucasian	23.9	0.446104	0.401407	0.152489	0.75	0.75	0.2	0.25	1	0.5	0.6	0.25	0.5	-1	0	0.75	0	525	43.75	575	47.9167	50	4.16667	574	47.8333
White or Caucasian	19.1	0.36203	0.506063	0.121107	1	1	0.8	1	1	0.75	0.4	0.75	1	1	1	1	0	929	77.4167	878	73.1667	-51	-4.25	899	74.9167
Not White or Caucasian	23.1	0.875667	0.0302316	0.094101	1	0.75	0.8	0.75	1	1	1	0.75	1	-1	1	1	0	741	61.75	746	62.1667	5	0.416667	791	65.9167
Not White or Caucasian	23.7	0.844071	0.0402607	0.115668	0.5	0.5	0.2	0.75	0.5	0.5	0.8	1	0.5	1	1	1	0	738	61.5	649	54.0833	-89	-7.41667	609	50.75
White or Caucasian	18.7	0.515422	0.311794	0.172784	0.5	0.25	0.2	0.75	0.5	0.5	0.4	0.75	0.5	1	1	0.75	0	426	35.5	477	39.75	51	4.25	512	42.6667
White or Caucasian	25	0.955771	0.00984884	0.0343801	1	1	0.8	1	1	1	0.6	0.5	1	-1	1	0.5	0	606	50.5	667	55.5833	61	5.08333	713	59.4167
White or Caucasian	21.6	0.757413	0.103626	0.138961	1	0.75	0.4	0.25	1	0.5	0.6	0.75	1	1	1	0.75	0	718	59.8333	672	56	-46	-3.83333	704	58.6667
White or Caucasian	20.6	0.682609	0.151998	0.165393	0.75	1	0.6	1	1	0.75	0.6	0.75	0.5	1	1	1	0	611	50.9167	578	48.1667	-33	-2.75	589	49.0833
White or Caucasian	22.5	0.69925	0.167021	0.133729	0.75	1	0.6	0.25	1	0.25	0.8	0.75	1	-1	0	0.25	0	811	67.5833	862	71.8333	51	4.25	861	71.75
White or Caucasian	19.8	0.939842	0.0115435	0.0486147	1	0.75	0.8	0.75	1	0.75	0.8	0.5	1	-1	1	0.5	68	746	62.1667	728	60.6667	-18	-1.5	713	59.4167
Not White or Caucasian	24	0.839624	0.0553794	0.104997	0.5	0.5	0.2	0.75	0.5	0.5	0.4	0.75	0.5	1	1	1	0	678	56.5	699	58.25	21	1.75	667	55.5833
White or Caucasian	19.3	0.924423	0.0152181	0.0603587	0.75	0.75	1	0.75	1	0.75	0.8	0.75	1	-1	0	1	0	854	71.1667	873	72.75	19	1.58333	957	79.75
White or Caucasian	21.6	0.902457	0.021627	0.0759157	0.5	0.75	0.4	0.25	1	0.5	0.4	0.5	0.5	-1	1	0.75	0	503	41.9167	491	40.9167	-12	-1	494	41.1667
White or Caucasian	23	0.680522	0.148709	0.17077	1	0.75	0.8	0.25	1	1	0.6	0.75	0.5	1	1	1	0	857	71.4167	804	67	-53	-4.41667	856	71.3333
White or Caucasian	21.6	0.851481	0.0142395	0.13428	0.75	0.75	0.4	0.75	0.5	0.75	0.8	0.75	1	-1	1	1	0	519	43.25	584	48.6667	65	5.41667	527	43.9167
Not White or Caucasian	30.4	0.859708	0.033202	0.10709	0.5	0.75	0.6	0.75	1	0.75	0.6	0.25	0.5	1	1	0.75	0	521	43.4167	543	45.25	22	1.83333	530	44.1667
Not White or Caucasian	25	0.940769	0.013927	0.0453043	0.75	0.75	0.2	0.5	1	0.75	0.2	0.75	1	1	1	0.75	0	588	49	621	51.75	33	2.75	672	56
Not White or Caucasian	23.8	0.985333	0.00243273	0.0122341	0.75	1	0.6	0.75	1	0.5	0.2	0	1	-1	1	1	0	541	45.0833	559	46.5833	18	1.5	608	50.6667
Not White or Caucasian	24	0.960795	0.00615921	0.0330453	0.75	0.5	0.8	0.75	1	0.75	0.6	0.5	1	-1	1	0.75	0	381	31.75	438	36.5	57	4.75	432	36
White or Caucasian	23.7	0.964634	0.00788934	0.0274766	0.75	0.75	0.8	0.25	1	0.5	1	0.5	1	-1	0	0.75	0	881	73.4167	953	79.4167	72	6	982	81.8333
White or Caucasian	24.2	0.856562	0.0416839	0.101754	0.75	0.75	0.2	0.75	1	0.25	1	0.75	0.5	1	1	0.5	0	843	70.25	835	69.5833	-8	-0.666667	873	72.75
Not White or Caucasian	19.5	0.956632	0.00905481	0.034313	1	1	0.8	1	1	0.75	1	0.75	1	-1	1	0.75	0	420	35	409	34.0833	-11	-0.916667	411	34.25
White or Caucasian	19.8	0.690249	0.144408	0.165343	0.75	0.75	0.2	0.75	1	0.75	0.4	0.75	1	-1	1	0.5	0	511	42.5833	528	44	17	1.41667	537	44.75
Not White or Caucasian	22.3	0.896966	0.0210681	0.081966	0.5	1	0.6	0.75	1	0.5	1	1	1	1	1	1	0	882	73.5	864	72	-18	-1.5	953	79.4167
White or Caucasian	24.5	0.790444	0.0658508	0.143705	0.5	0.75	0.6	0.25	1	1	0.4	0.25	0.5	1	1	1	0	705	58.75	715	59.5833	10	0.833333	714	59.5
Not White or Caucasian	22.2	0.969544	0.00454297	0.0259127	0.5	0.5	0.4	0.25	0.5	1	0.6	0.75	0.5	-1	1	1	0	338	28.1667	271	22.5833	-67	-5.58333	248	20.6667
Not White or Caucasian	24.7	0.590534	0.25146	0.158006	0.75	0.75	0.6	1	1	0.25	0.6	0.5	1	1	1	1	0	516	43	504	42	-12	-1	509	42.4167
Not White or Caucasian	21.5	0.804849	0.0629064	0.132245	1	0.75	1	0.75	0.5	0.75	1	0.75	1	-1	1	0.75	0	571	47.5833	519	43.25	-52	-4.33333	536	44.6667
Not White or Caucasian	22.9	0.90512	0.0181039	0.0767761	0.75	0.75	0.6	0.75	1	0.25	0.2	0.75	1	-1	1	1	0	359	29.9167	361	30.0833	2	0.166667	346	28.8333
Not White or Caucasian	24.3	0.828072	0.0567931	0.115135	0.5	0.5	0.4	0.5	1	0.5	0.6	0.25	0	-1	1	0.75	0	578	48.1667	640	53.3333	62	5.16667	576	48
White or Caucasian	30.9	0.861007	0.0324907	0.106502	0.25	0.5	0.4	0.25	1	0.75	0.6	0.25	0	1	1	1	0	578	48.1667	634	52.8333	56	4.66667	649	54.0833
White or Caucasian	20	0.840676	0.0464598	0.112864	0.5	0.75	0.4	0.75	0.5	0.5	0.6	0.5	1	1	1	0.75	0	390	32.5	334	27.8333	-56	-4.66667	352	29.3333
White or Caucasian	25.1	0.953791	0.00732913	0.0388802	1	1	0.6	1	1	0.5	0.4	0.75	1	1	0	0.75	0	643	53.5833	634	52.8333	-9	-0.75	634	52.8333
White or Caucasian	24.3	0.858653	0.0332537	0.108093	0.5	0.5	0.6	0.25	0	0.25	0.4	0.25	0.5	-1	0	0.25	0	379	31.5833	395	32.9167	16	1.33333	321	26.75
White or Caucasian	25	0.449843	0.383794	0.166363	1	0.75	0.8	0.75	0	0.5	0.8	0.5	1	-1	1	1	0	356	29.6667	307	25.5833	-49	-4.08333	374	31.1667
White or Caucasian	34.9	0.863371	0.0376088	0.09902	0.5	0.5	0	0.75	1	0.75	0.2	0.5	0.5	-1	1	0.75	0	724	60.3333	760	63.3333	36	3	700	58.3333
White or Caucasian	25.8	0.817756	0.0588637	0.123381	1	1	0.8	0.75	0.5	1	0.8	1	0.5	-1	1	0.75	0	643	53.5833	648	54	5	0.416667	629	52.4167
White or Caucasian	29	0.78263	0.0853666	0.132004	1	0.75	0.4	1	1	0.5	0.4	0.25	1	-1	1	1	0	754	62.8333	770	64.1667	16	1.33333	748	62.3333
White or Caucasian	21.6	0.585366	0.226383	0.188252	0.75	0.75	0.6	0.5	1	0.5	0.8	0.75	1	1	0	1	0	504	42	521	43.4167	17	1.41667	566	47.1667
Not White or Caucasian	23.6	0.579802	0.253767	0.166431	1	1	0.6	0.75	1	0.75	0.4	0.25	1	-1	1	0.75	0	571	47.5833	505	42.0833	-66	-5.5	529	44.0833
Not White or Caucasian	21.7	0.968817	0.00594103	0.0252421	1	1	0.6	0.75	1	0.5	0.6	0.5	1	1	0	0.75	0	768	64	710	59.1667	-58	-4.83333	692	57.6667
White or Caucasian	21.9	0.736436	0.107817	0.155747	1	0.75	0.4	1	1	0.5	0.6	0.75	1	1	0	1	0	661	55.0833	656	54.6667	-5	-0.416667	630	52.5
White or Caucasian	24	0.988494	0.00129416	0.0102123	1	0.75	0.8	0.75	1	0.75	0.6	0.5	0.5	-1	1	0.75	0	609	50.75	636	53	27	2.25	658	54.8333
Not White or Caucasian	25.8	0.907175	0.0191477	0.0736773	0.75	0.75	0.4	0.5	1	0.75	0.8	1	1	-1	1	1	0	633	52.75	705	58.75	72	6	713	59.4167
White or Caucasian	46.8	0.835897	0.0471059	0.116997	0	0	0.8	0.25	0.5	0.5	1	0.25	0	-1	0	0	0	717	59.75	833	69.4167	116	9.66667	805	67.0833
White or Caucasian	25.5	0.848001	0.0444585	0.107541	1	0.75	0.6	1	1	1	1	0.5	1	-1	1	1	0	914	76.1667	867	72.25	-47	-3.91667	903	75.25
White or Caucasian	23.3	0.906602	0.0181424	0.0752556	0.5	0.75	0.2	0.75	1	0.5	0.4	0.5	1	1	0	1	0	565	47.0833	593	49.4167	28	2.33333	647	53.9167
Not White or Caucasian	21.4	0.744874	0.101531	0.153596	0.5	0.25	0.4	0.75	0.5	0.75	0.4	0.75	0.5	-1	1	1	0	470	39.1667	448	37.3333	-22	-1.83333	440	36.6667
White or Caucasian	23.7	0.586616	0.236752	0.176632	0.5	0.5	0.2	0.25	1	0.5	0.2	0.75	0	-1	1	0.25	0	429	35.75	437	36.4167	8	0.666667	426	35.5
White or Caucasian	21.8	0.713828	0.139946	0.146227	0.75	0.75	0.8	0.5	1	1	0.8	0.75	1	1	0	0.5	0	728	60.6667	724	60.3333	-4	-0.333333	742	61.8333
White or Caucasian	24.4	0.809917	0.0606209	0.129462	0.75	0.75	0.4	0.75	1	1	0.8	0.5	0.5	-1	1	0	0	769	64.0833	760	63.3333	-9	-0.75	734	61.1667
Not White or Caucasian	24.7	0.615613	0.249246	0.135141	0.75	0.75	0.4	0.75	0.5	0.75	0.8	1	0.5	-1	1	0.75	0	419	34.9167	418	34.8333	-1	-0.0833333	459	38.25
White or Caucasian	24.1	0.791832	0.0695959	0.138572	0.75	0.75	0.6	0.75	1	1	0.4	0.75	1	-1	1	0.5	0	899	74.9167	841	70.0833	-58	-4.83333	785	65.4167
White or Caucasian	25.4	0.527108	0.278844	0.194048	0.75	0.5	0.4	0.75	0.5	0.5	0.4	0.25	1	-1	1	0.5	0	641	53.4167	668	55.6667	27	2.25	690	57.5
Not White or Caucasian	24.4	0.762517	0.0896773	0.147805	0.75	1	0.6	0.75	1	0.25	1	0.25	0.5	-1	1	0.75	0	637	53.0833	624	52	-13	-1.08333	611	50.9167
White or Caucasian	31.5	0.962956	0.00485965	0.0321843	0.5	0.5	0.6	0.5	1	0.5	0.6	0.25	1	1	1	0.75	0	468	39	500	41.6667	32	2.66667	464	38.6667
White or Caucasian	22.3	0.772239	0.0883463	0.139415	0.5	0.75	0.4	0.5	1	0.75	0.4	0.75	1	1	0	0.5	0	652	54.3333	721	60.0833	69	5.75	703	58.5833
White or Caucasian	27	0.64248	0.184382	0.173137	0.75	0.75	0.8	0.75	1	0.5	0.8	1	0.5	1	0	1	0	913	76.0833	852	71	-61	-5.08333	835	69.5833
Not White or Caucasian	27.4	0.823165	0.0619692	0.114866	0.75	0.5	0.4	0.25	1	0.5	0.2	0.5	0.5	1	0	1	0	545	45.4167	538	44.8333	-7	-0.583333	552	46
Not White or Caucasian	21.6	0.367672	0.479134	0.133764	0.75	1	0.8	1	1	0.75	0.8	0.5	0.5	1	1	0.75	0	842	70.1667	875	72.9167	33	2.75	876	73
White or Caucasian	23.6	0.78162	0.0780532	0.140326	0.75	0.5	0.6	0.25	1	1	0.8	0.25	0.5	-1	1	0.5	0	726	60.5	691	57.5833	-35	-2.91667	687	57.25
White or Caucasian	23.1	0.921803	0.0145893	0.0636081	0.5	0.75	0.6	0.75	1	1	0.6	0.5	1	1	1	0.5	0	656	54.6667	668	55.6667	12	1	670	55.8333
White or Caucasian	24.9	0.961939	0.0070925	0.0309688	0.75	0.75	0.8	0.75	1	1	1	0.75	0.5	1	1	1	0	655	54.5833	630	52.5	-25	-2.08333	667	55.5833
White or Caucasian	22.3	0.612085	0.213537	0.174378	0.75	0.75	0.6	0.5	1	0.25	1	0.5	1	1	0	0.25	0	720	60	765	63.75	45	3.75	755	62.9167
White or Caucasian	26	0.666245	0.181197	0.152558	1	1	0.8	0.75	1	1	1	0.75	1	-1	0	1	0	899	74.9167	908	75.6667	9	0.75	986	82.1667
Not White or Caucasian	27.1	0.940592	0.0127297	0.046678	1	0.75	0.4	0.75	1	1	0.8	0.5	1	-1	0	1	0	387	32.25	349	29.0833	-38	-3.16667	371	30.9167
White or Caucasian	22.7	0.388352	0.464535	0.147113	0.5	0.75	0.4	0.75	0.5	0.75	0.6	0.25	1	-1	1	1	0	964	80.3333	890	74.1667	-74	-6.16667	828	69
White or Caucasian	28.7	0.868569	0.0348744	0.0965563	0.25	0.25	0.8	1	0.5	0.25	0.8	0.5	0.5	1	0	1	0	543	45.25	522	43.5	-21	-1.75	474	39.5
White or Caucasian	23	0.902574	0.0194378	0.077988	0.75	0.75	0.4	0.5	1	0.75	0	0.75	1	-1	1	0.5	0	548	45.6667	532	44.3333	-16	-1.33333	533	44.4167
White or Caucasian	21.3	0.975453	0.00364038	0.0209063	0.5	1	0.6	0.75	1	0.75	0.4	1	1	-1	0	0	0	933	77.75	950	79.1667	17	1.41667	898	74.8333
White or Caucasian	27.3	0.589179	0.25607	0.154751	1	0.75	0.6	0.75	1	1	0.8	0.5	1	-1	1	0.25	0	907	75.5833	898	74.8333	-9	-0.75	871	72.5833
White or Caucasian	26.1	0.712809	0.147397	0.139794	0.75	0.75	0.8	1	1	0.5	1	0.5	0.5	-1	0	0.5	0	940	78.3333	950	79.1667	10	0.833333	948	79
White or Caucasian	23.7	0.835639	0.0448483	0.119513	0.75	1	0.6	0.25	1	0.5	0.6	0.25	0.5	1	1	1	0	719	59.9167	678	56.5	-41	-3.41667	633	52.75
White or Caucasian	20.5	0.890641	0.0257998	0.0835595	1	0.75	0.4	1	0.5	1	0.8	0.25	1	1	1	0.75	0	627	52.25	632	52.6667	5	0.416667	626	52.1667
Not White or Caucasian	25.5	0.71764	0.114704	0.167656	0.75	0.75	0.4	0.75	1	0.5	0.6	0.5	0.5	1	1	1	0	788	65.6667	776	64.6667	-12	-1	752	62.6667
White or Caucasian	21.2	0.857613	0.0397461	0.102641	0.25	0	0.6	0.5	0.5	0.75	0.2	0.75	0	-1	0	1	0	388	32.3333	438	36.5	50	4.16667	384	32
White or Caucasian	21.2	0.930076	0.0141423	0.0557814	1	1	1	0.5	1	0.5	0.8	1	1	-1	0	1	0	888	74	851	70.9167	-37	-3.08333	803	66.9167
Not White or Caucasian	18.6	0.747986	0.0977649	0.154249	1	1	0.8	0.75	1	1	1	0.75	1	1	1	1	0	793	66.0833	806	67.1667	13	1.08333	776	64.6667
Not White or Caucasian	19	0.630512	0.183431	0.186058	1	0.75	0.2	0.25	1	0.5	1	0.75	1	1	1	0.75	0	493	41.0833	497	41.4167	4	0.333333	503	41.9167
White or Caucasian	19.3	0.886111	0.0226533	0.091236	0.75	0.75	0.2	0.25	1	0.75	0.4	0.75	0.5	-1	1	1	0	690	57.5	461	38.4167	-229	-19.0833	435	36.25
White or Caucasian	24.4	0.956781	0.00777914	0.0354397	1	1	0.6	1	1	0.75	1	1	1	-1	1	0.75	0	874	72.8333	801	66.75	-73	-6.08333	789	65.75
Not White or Caucasian	20.3	0.988198	0.00181088	0.00999098	0.75	1	0.8	0.75	1	0.75	0.8	0.75	1	1	1	1	0	688	57.3333	652	54.3333	-36	-3	667	55.5833
White or Caucasian	20.8	0.980349	0.00355716	0.0160938	0.75	0.75	0.4	0.75	0.5	0.75	0.6	0.5	1	1	1	0.75	0	663	55.25	701	58.4167	38	3.16667	691	57.5833
White or Caucasian	22	0.979871	0.00306908	0.01706	1	0.75	0.8	0.75	1	0.25	0.4	1	0.5	1	1	1	0	699	58.25	682	56.8333	-17	-1.41667	693	57.75
Not White or Caucasian	20.4	0.926638	0.0159241	0.057438	0.75	0.5	0.4	0.75	0.5	1	0.6	0.5	0.5	1	1	1	0	408	34	434	36.1667	26	2.16667	414	34.5
Not White or Caucasian	28.7	0.822213	0.0505245	0.127263	0.75	0.5	0.6	1	1	0.25	0.8	0.5	1	-1	0	1	0	376	31.3333	341	28.4167	-35	-2.91667	376	31.3333
White or Caucasian	24.4	0.67906	0.162025	0.158915	1	1	0.8	0.75	1	0.75	0.6	0.75	1	-1	1	1	0	841	70.0833	798	66.5	-43	-3.58333	841	70.0833
White or Caucasian	30	0.572856	0.263229	0.163915	0.5	0.75	0.4	0.75	0	0.5	0.8	0.5	0.5	1	0	0.5	0	454	37.8333	433	36.0833	-21	-1.75	462	38.5
White or Caucasian	20.1	0.844652	0.0483467	0.107001	1	0.75	0.6	0.25	1	0.5	0.6	0.75	1	1	1	0.25	0	703	58.5833	693	57.75	-10	-0.833333	745	62.0833
Not White or Caucasian	20.4	0.86326	0.0368062	0.0999339	0.5	0.75	0.4	0.75	1	0.25	0.6	0.75	1	-1	1	1	0	385	32.0833	413	34.4167	28	2.33333	414	34.5
Not White or Caucasian	21.8	0.526368	0.31551	0.158122	0.75	1	0.6	0.75	1	0.75	0.2	0.5	1	1	0	1	0	584	48.6667	536	44.6667	-48	-4	553	46.0833
White or Caucasian	26.3	0.786283	0.0766308	0.137086	0.5	0.5	0.4	0.75	1	0.75	1	0.75	0	1	0	0.75	0	590	49.1667	580	48.3333	-10	-0.833333	568	47.3333
White or Caucasian	19.6	0.790204	0.070659	0.139137	0.5	0.75	0.4	0	0.5	0.5	0.4	1	0.5	1	1	0.75	0	726	60.5	713	59.4167	-13	-1.08333	736	61.3333
Not White or Caucasian	26.6	0.754814	0.0907353	0.154451	0.75	0.75	0.6	0.75	0.5	0.5	0.8	0.25	1	-1	1	1	0	314	26.1667	277	23.0833	-37	-3.08333	311	25.9167
White or Caucasian	24.2	0.754678	0.0942013	0.151121	0.5	0.5	0.6	0.25	1	0.5	0.2	0.5	0.5	1	1	1	0	597	49.75	588	49	-9	-0.75	594	49.5
White or Caucasian	21.3	0.62887	0.195092	0.176037	0.75	0.75	0.2	0.75	1	0.25	0.6	0.25	0	1	1	0.75	0	419	34.9167	398	33.1667	-21	-1.75	410	34.1667
Not White or Caucasian	21.3	0.619414	0.20177	0.178816	1	0.5	0.4	1	1	0.5	0.8	0.5	0.5	-1	1	1	0	878	73.1667	873	72.75	-5	-0.416667	845	70.4167
White or Caucasian	23.6	0.900093	0.0248954	0.0750112	0.75	0.5	0.6	0.75	1	0.5	0.2	0.5	1	1	1	0.25	0	401	33.4167	410	34.1667	9	0.75	419	34.9167
White or Caucasian	19.6	0.992965	0.0010039	0.00603097	0.75	0.5	0.2	0.75	0	1	0.6	0.75	0.5	1	0	0.75	0	408	34	432	36	24	2	423	35.25
White or Caucasian	21.6	0.93158	0.0113569	0.0570633	0.75	0.75	0.4	0.75	1	1	0.4	0.75	1	1	1	0.75	0	804	67	759	63.25	-45	-3.75	763	63.5833
White or Caucasian	24	0.935173	0.0110436	0.0537834	0.75	0.75	0.4	0.75	1	0.75	0.6	0.75	1	1	1	0.75	0	544	45.3333	477	39.75	-67	-5.58333	501	41.75
Not White or Caucasian	23.5	0.799424	0.0715802	0.128996	0.5	0.5	0.4	0	0.5	0.5	0.4	0.5	0.5	-1	1	0.75	0	381	31.75	333	27.75	-48	-4	371	30.9167
White or Caucasian	20.4	0.78943	0.0755723	0.134998	1	1	0.2	0.25	1	0.5	0.6	0.5	1	-1	0	0	0	555	46.25	596	49.6667	41	3.41667	552	46
White or Caucasian	21.6	0.82906	0.0508094	0.12013	1	0.75	0.8	0.25	1	0.75	0.8	0.75	1	-1	1	1	0	862	71.8333	896	74.6667	34	2.83333	929	77.4167
White or Caucasian	19.5	0.617116	0.223106	0.159778	0.75	0.75	0.8	0.75	1	1	0.8	0.5	1	1	1	0.75	0	781	65.0833	741	61.75	-40	-3.33333	766	63.8333
Not White or Caucasian	25.7	0.761262	0.0864345	0.152303	1	1	0.4	0.25	1	0.5	0.6	0.75	1	-1	1	0.75	0	331	27.5833	342	28.5	11	0.916667	357	29.75
White or Caucasian	24.4	0.9326	0.0147206	0.0526791	1	0.25	0.6	0.5	0.5	0.75	0.2	0.25	1	-1	1	0.75	0	290	24.1667	272	22.6667	-18	-1.5	242	20.1667
Not White or Caucasian	24.3	0.658319	0.195172	0.146508	0.75	0.75	0.4	0.75	1	1	0.4	0.5	1	1	0	0.25	0	590	49.1667	555	46.25	-35	-2.91667	548	45.6667
White or Caucasian	32.1	0.805951	0.0654369	0.128612	0.5	0.25	0.2	0.75	0	0.25	1	0.5	0.5	-1	0	0.25	0	458	38.1667	496	41.3333	38	3.16667	475	39.5833
White or Caucasian	24.3	0.743027	0.0985902	0.158383	0.75	0.5	0.6	0.75	1	0.75	0.8	0.5	1	1	1	1	0	373	31.0833	372	31	-1	-0.0833333	395	32.9167
White or Caucasian	27.9	0.95537	0.00663663	0.0379935	0.75	0.75	0.6	0.25	1	0.25	0.6	0.25	0.5	-1	0	0.25	0	519	43.25	601	50.0833	82	6.83333	605	50.4167
White or Caucasian	28.9	0.976281	0.00397078	0.0197484	1	1	0.8	0.75	1	0.5	0.4	0.25	1	-1	1	0	0	657	54.75	665	55.4167	8	0.666667	616	51.3333
White or Caucasian	29.2	0.676637	0.156741	0.166621	0.75	0.75	0.4	0.75	1	0.25	0.8	0.5	1	-1	1	0	0	543	45.25	519	43.25	-24	-2	520	43.3333
White or Caucasian	25.8	0.756922	0.100216	0.142862	0.75	1	0.8	0.25	1	1	0.8	0.75	1	-1	1	0.75	0	985	82.0833	1041	86.75	56	4.66667	1029	85.75
White or Caucasian	26.6	0.700007	0.144024	0.155968	0.75	0.5	0.4	0.75	1	0.5	0.6	0.75	1	1	1	1	0	342	28.5	294	24.5	-48	-4	314	26.1667
White or Caucasian	22.8	0.602608	0.198289	0.199103	1	1	0.4	0.75	1	0.75	0.4	0.5	1	1	0	1	0	706	58.8333	699	58.25	-7	-0.583333	758	63.1667
Not White or Caucasian	24.1	0.983231	0.0021722	0.0145966	0.5	0.5	0.6	0.75	0.5	0.75	0.4	0.5	0.5	-1	1	0.75	0	388	32.3333	392	32.6667	4	0.333333	385	32.0833
White or Caucasian	21.9	0.737292	0.106203	0.156504	0.75	1	0.8	1	1	0.5	0.6	0.5	0.5	1	1	0.25	0	895	74.5833	883	73.5833	-12	-1	925	77.0833
White or Caucasian	26.1	0.605786	0.231923	0.16229	0.75	0.75	0.2	0.25	1	0.5	0.4	0.75	0.5	1	0	1	0	860	71.6667	841	70.0833	-19	-1.58333	793	66.0833
Not White or Caucasian	27.4	0.846868	0.0418628	0.111269	0.75	0.75	0.8	0.75	1	0.25	0.6	0.25	1	-1	1	1	0	407	33.9167	368	30.6667	-39	-3.25	417	34.75
White or Caucasian	24.4	0.804552	0.0709217	0.124527	1	0.75	0.4	0.75	1	1	0.8	0.75	1	1	1	1	0	661	55.0833	713	59.4167	52	4.33333	732	61
White or Caucasian	22.4	0.978623	0.00228829	0.019089	0.75	1	0.8	1	1	0.25	0.6	0.25	1	-1	1	1	0	355	29.5833	340	28.3333	-15	-1.25	371	30.9167
White or Caucasian	21.5	0.730644	0.120743	0.148613	0.5	0.75	0.8	0.75	0.5	0.5	0.4	0.75	0.5	-1	1	1	0	895	74.5833	907	75.5833	12	1	882	73.5
White or Caucasian	23.1	0.98894	0.00168401	0.00937626	0.75	0.75	0.8	0.75	1	0.75	1	0.75	1	-1	1	0.75	0	945	78.75	935	77.9167	-10	-0.833333	1004	83.6667
White or Caucasian	25.8	0.835383	0.0490433	0.115574	1	1	0.8	0.5	1	0.5	0.6	0.5	1	-1	0	0.75	0	707	58.9167	682	56.8333	-25	-2.08333	630	52.5
White or Caucasian	20.3	0.953709	0.00684107	0.0394503	0.75	0.75	0.4	1	1	0.25	0.2	0.75	1	1	0	0.5	0	504	42	485	40.4167	-19	-1.58333	487	40.5833
White or Caucasian	20.7	0.85887	0.0404074	0.100723	0.75	0.75	0.6	0.75	1	0.75	0.8	0.5	1	-1	1	0.5	0	899	74.9167	909	75.75	10	0.833333	879	73.25
Not White or Caucasian	29.6	0.822728	0.0588526	0.118419	1	0.75	0.2	0.75	1	0.75	0.4	0.5	1	-1	1	0.75	0	612	51	618	51.5	6	0.5	592	49.3333
Not White or Caucasian	26.3	0.847619	0.0387949	0.113587	0.5	0.75	0.6	0.25	1	0.25	0.6	0.5	0.5	-1	1	1	0	486	40.5	474	39.5	-12	-1	443	36.9167
Not White or Caucasian	23.4	0.388275	0.498527	0.113197	1	0.75	0	0.25	0.5	1	0.6	0.75	1	-1	1	0.75	0	511	42.5833	507	42.25	-4	-0.333333	525	43.75
White or Caucasian	31.7	0.961529	0.00544942	0.0330214	0.5	0.5	0.4	0.75	1	0.75	0.4	0.25	0	-1	1	1	0	499	41.5833	530	44.1667	31	2.58333	491	40.9167
White or Caucasian	21.1	0.866971	0.030428	0.102601	1	0.75	0.2	0.25	0.5	0.75	0.2	0.5	1	1	1	1	0	485	40.4167	455	37.9167	-30	-2.5	464	38.6667
Not White or Caucasian	21.8	0.861473	0.040906	0.0976209	1	0.5	0.2	0.75	0.5	0.75	0.2	0.5	0.5	-1	1	1	0	407	33.9167	452	37.6667	45	3.75	455	37.9167
White or Caucasian	19.8	0.947035	0.00792009	0.0450448	0.75	0.75	0.4	0.75	1	0.5	0.6	0.5	0.5	1	1	1	0	424	35.3333	471	39.25	47	3.91667	509	42.4167
White or Caucasian	24.1	0.779868	0.0786578	0.141475	1	1	0.8	0.75	1	0.75	0.4	0.5	1	1	1	1	0	867	72.25	779	64.9167	-88	-7.33333	747	62.25
Not White or Caucasian	23.7	0.875455	0.0335868	0.090958	0.5	0.5	0.2	0.25	1	0.5	0.2	0.25	0.5	-1	1	0.75	0	382	31.8333	360	30	-22	-1.83333	342	28.5
Not White or Caucasian	22.7	0.317145	0.581904	0.0810708	0.75	0.75	0.6	0.75	1	0.75	0.4	0.5	0.5	1	1	1	0	676	56.3333	677	56.4167	1	0.0833333	703	58.5833
White or Caucasian	26.4	0.244435	0.663743	0.0680519	0.75	0.25	1	0.5	1	0.25	0	0.25	1	-1	0	1	0	744	62	797	66.4167	53	4.41667	770	64.1667
Not White or Caucasian	23	0.949895	0.00815659	0.0419484	0.75	0.75	0.6	0.75	0.5	0.75	0.6	0.75	1	-1	1	1	0	486	40.5	438	36.5	-48	-4	438	36.5
Not White or Caucasian	23.8	0.819226	0.0582278	0.122546	0.75	1	0.8	1	1	1	0.8	1	1	-1	0	0.75	0	557	46.4167	546	45.5	-11	-0.916667	570	47.5
Not White or Caucasian	19.4	0.219224	0.693861	0.0728369	0.75	0.5	0.8	0.75	1	1	0.6	0.75	1	-1	0	0.75	0	401	33.4167	467	38.9167	66	5.5	516	43
White or Caucasian	21.1	0.982267	0.00250069	0.0152322	0.75	0.75	0.8	0.75	0.5	1	1	0.5	0.5	1	1	0.75	0	469	39.0833	480	40	11	0.916667	433	36.0833
Not White or Caucasian	23.7	0.939149	0.0121512	0.0487001	0.75	1	0.6	1	1	0.5	0.8	0.75	0.5	1	1	1	0	847	70.5833	863	71.9167	16	1.33333	940	78.3333
Not White or Caucasian	20.5	0.994403	0.000677867	0.00491886	0.75	0.5	0.4	0.5	0.5	0.5	0.6	0.5	1	1	1	0.75	0	427	35.5833	412	34.3333	-15	-1.25	447	37.25
White or Caucasian	26.5	0.923936	0.0149945	0.06107	0.5	0.5	0.6	0.25	1	0.25	0.8	1	0.5	-1	0	1	0	547	45.5833	567	47.25	20	1.66667	531	44.25
Not White or Caucasian	19.9	0.412917	0.458687	0.128396	1	1	1	1	1	0.75	1	1	1	-1	1	1	0	513	42.75	454	37.8333	-59	-4.91667	496	41.3333
White or Caucasian	19.4	0.849182	0.0446948	0.106123	0.75	0.75	1	0.75	1	0.75	0.8	0.25	1	-1	1	0.5	0	747	62.25	756	63	9	0.75	712	59.3333
White or Caucasian	22.5	0.831958	0.0532305	0.114811	0.75	0.75	0.6	0.75	1	1	0.6	0.5	1	-1	1	0.75	0	576	48	614	51.1667	38	3.16667	606	50.5
Not White or Caucasian	33	0.490456	0.363955	0.14559	0.5	0.25	0.6	0.75	1	0.5	1	0.5	0.5	-1	1	1	0	355	29.5833	367	30.5833	12	1	339	28.25
White or Caucasian	23.1	0.770255	0.0833379	0.146407	1	0.75	0.6	0.75	1	0.5	0.6	0	1	-1	0	0.5	0	374	31.1667	342	28.5	-32	-2.66667	403	33.5833
White or Caucasian	24.7	0.88	0.0307227	0.0892769	0.75	0.75	0.6	0.75	1	0.5	0.6	0.75	1	-1	0	0.75	0	881	73.4167	869	72.4167	-12	-1	826	68.8333
White or Caucasian	22.5	0.829922	0.0605823	0.109496	0.75	0.75	0.6	0.75	1	0.5	0.8	0.5	1	1	1	0.5	0	370	30.8333	314	26.1667	-56	-4.66667	342	28.5
White or Caucasian	24.4	0.954324	0.00704984	0.0386266	0.75	0.5	0.2	1	0	0.5	0.2	0.5	1	-1	1	0.75	0	272	22.6667	253	21.0833	-19	-1.58333	254	21.1667
Not White or Caucasian	21.3	0.859238	0.0368728	0.103889	0.25	0.25	0.2	0.25	1	0.5	0.2	0.25	0	1	1	1	0	413	34.4167	344	28.6667	-69	-5.75	339	28.25
White or Caucasian	19	0.675832	0.16601	0.158158	0.75	0.75	0.4	1	1	0.5	0.6	0.5	1	1	1	1	0	756	63	741	61.75	-15	-1.25	802	66.8333
Not White or Caucasian	22.4	0.740404	0.110385	0.149211	0.75	0.5	0.6	0.75	1	0.75	0.4	0.75	1	1	1	1	0	378	31.5	347	28.9167	-31	-2.58333	335	27.9167
Not White or Caucasian	31.3	0.490263	0.330216	0.179521	0.75	0.75	0.6	0.75	1	1	0.4	0.5	0.5	-1	1	1	0	652	54.3333	597	49.75	-55	-4.58333	597	49.75
Not White or Caucasian	28.5	0.953806	0.00856537	0.0376286	0.75	1	0.8	0.75	1	0.25	1	0.5	1	-1	1	1	0	462	38.5	390	32.5	-72	-6	369	30.75
White or Caucasian	28.2	0.746976	0.104587	0.148437	0.5	0.25	0.2	0.5	1	0.25	0.2	0.25	0.5	-1	0	1	0	382	31.8333	409	34.0833	27	2.25	368	30.6667
White or Caucasian	23.8	0.583206	0.262743	0.154051	0.75	0.75	0.6	0.75	1	0.75	0.6	0.5	0.5	-1	1	0.5	0	747	62.25	761	63.4167	14	1.16667	743	61.9167
White or Caucasian	30	0.886189	0.0311129	0.0826983	0.25	0.75	0.2	0.5	1	0.75	0.6	0.25	0	1	1	0.5	0	573	47.75	595	49.5833	22	1.83333	529	44.0833
White or Caucasian	22.6	0.809072	0.0706832	0.120245	0.75	0.75	0.6	0.75	1	1	0.6	0.5	0.5	1	0	0.5	0	864	72	933	77.75	69	5.75	914	76.1667
Not White or Caucasian	25.1	0.881175	0.0284055	0.0904192	1	1	0.6	0.25	1	1	0.8	0.5	1	-1	1	1	0	464	38.6667	476	39.6667	12	1	454	37.8333
White or Caucasian	21.6	0.935524	0.0117764	0.0526995	0.75	0.75	0.6	0.75	1	0.5	0.6	0.75	1	1	1	0.5	0	625	52.0833	659	54.9167	34	2.83333	714	59.5
White or Caucasian	14.7	0.803851	0.0558883	0.140261	0.75	0.75	0.4	0.5	1	1	0.4	0.75	1	1	1	1	0	710	59.1667	698	58.1667	-12	-1	708	59
Not White or Caucasian	22.9	0.938275	0.0076783	0.0540468	0.5	0.75	0.8	1	1	0.75	1	0.5	0.5	1	1	1	0	404	33.6667	397	33.0833	-7	-0.583333	388	32.3333
Not White or Caucasian	17.8	0.879838	0.026047	0.0941148	1	0.75	0.8	0.75	1	0.5	1	0.5	0.5	1	1	0.75	0	411	34.25	392	32.6667	-19	-1.58333	423	35.25
White or Caucasian	21.3	0.791809	0.0655011	0.142689	0.75	0.75	0.4	1	0.5	0.75	0.6	1	1	1	1	0.75	0	395	32.9167	367	30.5833	-28	-2.33333	402	33.5
Not White or Caucasian	25.8	0.909056	0.013826	0.0771183	0.75	0.5	0.4	0.5	1	0.5	0.6	0.5	0.5	-1	1	0.25	0	299	24.9167	241	20.0833	-58	-4.83333	223	18.5833
Not White or Caucasian	19.1	0.709698	0.138877	0.151425	1	0.5	0.8	0.75	1	0.75	0.6	0.75	1	1	1	1	0	434	36.1667	401	33.4167	-33	-2.75	408	34
Not White or Caucasian	27.1	0.899122	0.0224959	0.0783818	1	0.75	0.8	0.75	1	1	0.8	0.5	1	-1	1	0.75	0	366	30.5	343	28.5833	-23	-1.91667	377	31.4167
Not White or Caucasian	19.4	0.957521	0.00783483	0.0346437	1	0.75	0	0.25	0.5	0.5	0.8	0.25	1	1	1	0	0	371	30.9167	279	23.25	-92	-7.66667	300	25
White or Caucasian	19.2	0.717123	0.123913	0.158964	0.75	0.75	0.6	0.75	1	0.75	0.6	0.5	1	1	1	0.5	0	769	64.0833	798	66.5	29	2.41667	793	66.0833
White or Caucasian	26.4	0.919821	0.0142458	0.0659328	0.5	0.5	0.8	0.5	1	0.5	0.8	0.5	0	-1	0	0.5	0	409	34.0833	413	34.4167	4	0.333333	401	33.4167
White or Caucasian	23.7	0.414184	0.379355	0.206461	0.75	0.75	0	0.75	1	0.75	0	1	0.5	-1	1	1	0	728	60.6667	733	61.0833	5	0.416667	714	59.5
White or Caucasian	22.5	0.855178	0.0438656	0.100957	0.5	0.5	0.6	0.75	0.5	0.75	0.8	0.75	0	-1	1	0.75	0	402	33.5	328	27.3333	-74	-6.16667	334	27.8333
White or Caucasian	21.3	0.657382	0.18338	0.159237	1	1	0.6	0.75	1	0.75	1	1	1	1	1	1	0	684	57	620	51.6667	-64	-5.33333	648	54
White or Caucasian	19.6	0.99068	0.00164769	0.00767206	1	0.75	0.8	1	1	0.5	0.2	0.75	0.5	-1	1	1	0	861	71.75	760	63.3333	-101	-8.41667	802	66.8333
White or Caucasian	20.8	0.984279	0.00223676	0.013484	0.5	0.5	0.2	0.75	0.5	0.75	0.2	0.5	0.5	1	1	0.25	0	468	39	426	35.5	-42	-3.5	376	31.3333
White or Caucasian	21.8	0.903504	0.0216435	0.074853	0.75	0.75	0.6	0.25	1	0.5	0.2	0.75	0.5	-1	1	0	0	475	39.5833	477	39.75	2	0.166667	465	38.75
White or Caucasian	25	0.830809	0.0563686	0.112822	1	0.75	0.2	0.75	0.5	0.5	0.6	0.75	1	1	1	1	0	432	36	402	33.5	-30	-2.5	444	37
White or Caucasian	25.2	0.56048	0.304089	0.135431	1	1	1	1	1	0.5	0.8	0.75	1	-1	0	0.5	0	966	80.5	975	81.25	9	0.75	979	81.5833
White or Caucasian	31.7	0.76945	0.0701076	0.160442	0.75	0.75	0.6	0.25	0.5	0.25	0.8	0.5	0.5	1	1	1	0	737	61.4167	694	57.8333	-43	-3.58333	646	53.8333
Not White or Caucasian	36.7	0.916253	0.0201725	0.0635747	0.75	0.75	0.6	0.75	1	1	0.8	0.5	1	1	0	1	0	538	44.8333	585	48.75	47	3.91667	530	44.1667
Not White or Caucasian	23.5	0.725916	0.121271	0.152813	0.75	0.5	0.4	0.75	1	0.5	1	0.5	0	1	1	1	0	513	42.75	468	39	-45	-3.75	464	38.6667
White or Caucasian	26.5	0.368124	0.50607	0.113496	1	0.75	0.4	0.75	1	0.75	1	0.75	1	1	1	1	0	697	58.0833	655	54.5833	-42	-3.5	675	56.25
White or Caucasian	23.7	0.981343	0.00301392	0.015643	0.75	0.75	0.4	1	1	0.75	0.2	0.25	0	-1	0	0.5	0	495	41.25	490	40.8333	-5	-0.416667	486	40.5
Not White or Caucasian	21.2	0.893507	0.0255401	0.0809528	0.75	0.75	0.4	0.75	1	0.75	0.4	0.5	0.5	1	1	1	0	774	64.5	728	60.6667	-46	-3.83333	701	58.4167
Not White or Caucasian	20.3	0.445948	0.412625	0.141426	1	1	0.6	1	1	0.5	0.8	0.75	1	1	1	0.5	0	739	61.5833	713	59.4167	-26	-2.16667	710	59.1667
Not White or Caucasian	23.9	0.91291	0.0172647	0.0698257	1	0.75	0.4	0.75	1	1	0.8	1	1	-1	0	0.75	0	411	34.25	408	34	-3	-0.25	397	33.0833
Not White or Caucasian	24.4	0.984032	0.00244927	0.0135187	0.75	0.5	0.6	0.75	0.5	0.5	0.4	0.5	1	-1	1	0.75	0	287	23.9167	209	17.4167	-78	-6.5	138	11.5
Not White or Caucasian	20.5	0.960985	0.00744403	0.0315707	0.5	0.75	0.4	0.5	1	0.25	0	0.75	0	1	1	1	0	647	53.9167	655	54.5833	8	0.666667	600	50
White or Caucasian	31.7	0.408652	0.466589	0.123318	0.25	0.25	0.6	0.75	1	0.25	0.4	0.5	0.5	-1	1	1	0	748	62.3333	772	64.3333	24	2	764	63.6667
White or Caucasian	24	0.70022	0.132966	0.166815	1	0.75	0.8	1	1	0.5	0.6	1	1	-1	1	0.75	0	551	45.9167	563	46.9167	12	1	574	47.8333
Not White or Caucasian	26.9	0.336833	0.563244	0.0854628	0.25	0.25	0.4	0	1	0.25	0	0.25	0	-1	1	1	0	355	29.5833	403	33.5833	48	4	400	33.3333
Not White or Caucasian	31.9	0.582815	0.264838	0.152347	0.5	0.5	0.6	0.75	1	1	0.8	0.25	1	-1	1	1	0	570	47.5	509	42.4167	-61	-5.08333	509	42.4167
Not White or Caucasian	29.5	0.814052	0.0642713	0.121677	0.5	0.25	0	0.25	0	0.5	0.2	0.75	0.5	-1	1	0	0	441	36.75	530	44.1667	89	7.41667	460	38.3333
White or Caucasian	17.2	0.706322	0.139856	0.153821	1	0.75	0.6	0.5	1	0.75	0.4	0.75	1	-1	1	1	0	859	71.5833	860	71.6667	1	0.0833333	900	75
Not White or Caucasian	23.5	0.886334	0.0270708	0.0865949	0.75	0.5	0.6	1	1	0.5	0.8	0.75	0.5	-1	1	0.75	0	356	29.6667	313	26.0833	-43	-3.58333	305	25.4167
White or Caucasian	23.3	0.884064	0.0265063	0.0894296	0.5	0.75	0.4	0.75	1	0.5	0.6	0.75	1	1	1	1	0	507	42.25	468	39	-39	-3.25	491	40.9167
Not White or Caucasian	18.3	0.737647	0.109509	0.152844	0.5	0.75	0.6	0.75	0.5	0.75	0.2	0.5	0.5	1	1	0.75	0	591	49.25	637	53.0833	46	3.83333	636	53
White or Caucasian	19.8	0.958159	0.00675765	0.0350836	1	0.75	0.6	0.75	1	0.5	1	0.5	1	1	1	0.75	0	469	39.0833	502	41.8333	33	2.75	478	39.8333
Not White or Caucasian	20.7	0.789899	0.0820559	0.128046	1	0.75	0.8	0.75	1	0.75	0.4	1	0.5	1	1	1	0	762	63.5	744	62	-18	-1.5	763	63.5833
White or Caucasian	32.1	0.931844	0.0159713	0.0521843	0.5	0.75	0.6	0.75	1	0.75	0.4	0.5	1	-1	1	0.5	0	803	66.9167	851	70.9167	48	4	856	71.3333
White or Caucasian	25.9	0.966903	0.00541709	0.0276802	0.5	0.75	0.2	0.75	0	0.5	0.6	0.25	1	-1	1	1	0	553	46.0833	601	50.0833	48	4	591	49.25
Not White or Caucasian	30.1	0.974751	0.00395153	0.0212978	0.25	0.25	0.6	0.25	0	0.25	0.4	0.25	0	-1	0	1	0	400	33.3333	384	32	-16	-1.33333	350	29.1667
White or Caucasian	23.9	0.960901	0.00646594	0.0326334	0.75	0.75	0.8	0.75	1	0.25	0.4	0.25	0.5	-1	0	0.75	0	935	77.9167	886	73.8333	-49	-4.08333	912	76
Not White or Caucasian	21.3	0.827248	0.0535523	0.119199	0.5	0.75	0.8	0.25	1	0.25	0.4	0.5	1	1	1	1	0	452	37.6667	453	37.75	1	0.0833333	414	34.5
White or Caucasian	36	0.844529	0.0512673	0.104204	0.25	0.25	0.6	0.75	1	0.5	0.4	0.25	0	-1	1	1	0	413	34.4167	407	33.9167	-6	-0.5	323	26.9167
White or Caucasian	19.4	0.525171	0.31581	0.159019	1	1	0.6	0.75	0.5	0.25	0.6	0.5	1	-1	0	0	0	562	46.8333	615	51.25	53	4.41667	613	51.0833
White or Caucasian	25.3	0.573989	0.271589	0.154422	1	1	0.8	0.75	1	1	1	0.25	0.5	-1	0	0.25	0	839	69.9167	900	75	61	5.08333	848	70.6667
White or Caucasian	21.6	0.630456	0.203723	0.165821	0.75	0.75	0.8	0.75	1	0	0.8	0.25	1	1	1	0.75	0	538	44.8333	510	42.5	-28	-2.33333	493	41.0833
White or Caucasian	30.1	0.934017	0.0148668	0.0511157	0.25	0.75	0.8	0.25	0.5	0.25	0.4	0.25	0	-1	1	1	0	893	74.4167	911	75.9167	18	1.5	904	75.3333
Not White or Caucasian	18.8	0.943562	0.00983409	0.0466036	0.75	0.75	0.6	0.75	1	0.5	0.4	0.75	1	-1	1	0.75	0	395	32.9167	339	28.25	-56	-4.66667	368	30.6667
White or Caucasian	29	0.731313	0.127659	0.141028	0.75	0.75	0.8	0.75	1	0.25	0.6	0.5	1	-1	0	1	81	863	71.9167	912	76	49	4.08333	885	73.75
White or Caucasian	29.7	0.979072	0.0038822	0.017046	0.5	0.75	0.6	0.5	1	1	0.6	0.5	0.5	-1	1	0.75	0	612	51	655	54.5833	43	3.58333	646	53.8333
White or Caucasian	27.3	0.95692	0.00789018	0.0351895	0.5	0.25	0.6	0.25	0	0.5	0.6	0.5	0.5	-1	1	0.5	0	481	40.0833	497	41.4167	16	1.33333	506	42.1667
White or Caucasian	19.6	0.491327	0.367902	0.140771	1	0.75	0.4	0.75	1	0.5	0.6	0.75	1	1	1	0.75	0	329	27.4167	272	22.6667	-57	-4.75	328	27.3333
White or Caucasian	25.4	0.73655	0.113875	0.149575	0.25	0.5	0.4	0.5	1	0.75	0.2	0.5	1	-1	0	0.75	0	754	62.8333	805	67.0833	51	4.25	777	64.75
Not White or Caucasian	20.1	0.957947	0.00712062	0.034932	0.75	0.75	0.8	0.75	1	0.5	1	0.75	1	1	1	1	0	775	64.5833	677	56.4167	-98	-8.16667	698	58.1667
White or Caucasian	30.2	0.762844	0.0958453	0.14131	0.5	0.5	0	0.75	1	0.25	0.4	0.25	0.5	-1	0	0.5	0	492	41	573	47.75	81	6.75	475	39.5833
White or Caucasian	20	0.688172	0.140412	0.171415	0.75	0.75	0.6	0.75	0.5	0.5	0.8	0.75	1	1	1	0.5	0	705	58.75	697	58.0833	-8	-0.666667	718	59.8333
White or Caucasian	35	0.839803	0.0458374	0.11436	0.5	0.25	0.4	0.75	0.5	0.5	0.6	0.25	0	-1	1	0.75	0	578	48.1667	634	52.8333	56	4.66667	648	54
White or Caucasian	20.8	0.829935	0.0593146	0.11075	0.5	0.75	0	0.5	0.5	0.75	0.8	0.5	0	1	1	0.5	0	564	47	558	46.5	-6	-0.5	539	44.9167
White or Caucasian	21.2	0.311952	0.574181	0.0987429	0.75	0.75	0.8	0.75	1	1	0.8	0.75	1	-1	0	1	0	721	60.0833	786	65.5	65	5.41667	785	65.4167
Not White or Caucasian	24.4	0.858902	0.03608	0.105018	0.5	0.5	0.4	0.75	0.5	0.5	0.8	0.5	0	-1	1	0.75	0	289	24.0833	288	24	-1	-0.0833333	253	21.0833
White or Caucasian	25.1	0.757607	0.0935294	0.148864	0.75	1	0.6	0.75	1	0.75	0.6	0.25	1	-1	0	0.5	0	619	51.5833	639	53.25	20	1.66667	621	51.75
Not White or Caucasian	24.3	0.968953	0.00433947	0.0267073	0.5	0.75	0.4	0.75	1	0.75	0.6	0.75	0.5	1	1	1	0	502	41.8333	523	43.5833	21	1.75	529	44.0833
Not White or Caucasian	28.1	0.325186	0.550076	0.111263	1	1	1	0.75	1	0.25	0.8	0.75	0.5	-1	1	0.75	0	734	61.1667	695	57.9167	-39	-3.25	688	57.3333
Not White or Caucasian	26.9	0.337722	0.551533	0.105706	0.75	0.75	0.4	0.75	1	0.75	0.2	0.25	1	-1	1	1	0	862	71.8333	855	71.25	-7	-0.583333	804	67
White or Caucasian	23.1	0.927706	0.0171043	0.0551893	1	0.75	0.4	0.5	0.5	0.5	0.4	0.5	1	-1	1	1	0	281	23.4167	243	20.25	-38	-3.16667	240	20
White or Caucasian	25.2	0.70637	0.149402	0.144228	0.75	0.25	0.2	0.75	1	0.5	0.2	0.5	0	-1	1	0.75	0	658	54.8333	697	58.0833	39	3.25	632	52.6667
White or Caucasian	35.9	0.949166	0.0083325	0.0425012	0.5	0.75	0	0.75	1	0.5	0	0.5	1	-1	1	0.75	0	433	36.0833	406	33.8333	-27	-2.25	390	32.5
Not White or Caucasian	25.8	0.238144	0.670435	0.0694983	0.75	0.5	0.8	0.75	0.5	1	0.4	0.75	0	-1	1	1	0	545	45.4167	570	47.5	25	2.08333	534	44.5
White or Caucasian	21.5	0.882712	0.0303747	0.0869134	0.5	0.75	0.6	0.75	1	0.5	0.8	0.75	0.5	1	0	0.5	0	364	30.3333	340	28.3333	-24	-2	349	29.0833
Not White or Caucasian	24.7	0.822039	0.0676851	0.110276	0.75	0.75	0.6	0.75	1	0.5	1	0.5	1	1	1	1	0	476	39.6667	467	38.9167	-9	-0.75	500	41.6667
White or Caucasian	29	0.959117	0.0064586	0.0344245	0.75	0.5	0.4	0.75	0.5	0.75	0.2	0.25	1	-1	0	1	0	488	40.6667	518	43.1667	30	2.5	448	37.3333
White or Caucasian	23.7	0.932285	0.0140151	0.0536998	0.5	0.75	1	0.25	1	0.5	0.8	0.25	0	-1	1	0	0	608	50.6667	708	59	100	8.33333	633	52.75
Not White or Caucasian	25.8	0.936119	0.0136403	0.0502404	0.75	0.75	0.6	0.75	0.5	0.5	0.2	0.5	1	-1	0	0.75	0	355	29.5833	375	31.25	20	1.66667	362	30.1667
White or Caucasian	20.2	0.829754	0.0598811	0.110365	0.5	0.75	0.6	0.75	0.5	0.5	0.4	0.25	0.5	1	1	1	0	465	38.75	492	41	27	2.25	476	39.6667
White or Caucasian	21.6	0.939511	0.013268	0.0472207	0.25	0.75	0.6	0	1	0.5	0.6	0.5	0.5	1	0	1	0	793	66.0833	792	66	-1	-0.0833333	742	61.8333
White or Caucasian	23	0.944182	0.0128111	0.0430069	0.75	0.75	0.2	0.25	0	0.75	0.8	0.75	0.5	1	1	0.25	0	696	58	731	60.9167	35	2.91667	702	58.5
White or Caucasian	26.6	0.73893	0.109844	0.151226	1	0.75	0.4	0.75	1	0.5	0.4	0.25	1	-1	1	0.25	0	861	71.75	907	75.5833	46	3.83333	846	70.5
White or Caucasian	22.1	0.777163	0.0841615	0.138675	0.75	0.75	0.6	1	1	0.75	0.4	0.5	1	-1	1	0.25	0	889	74.0833	895	74.5833	6	0.5	849	70.75
Not White or Caucasian	18.8	0.686629	0.147964	0.165407	0.5	0.5	0.4	0.75	0.5	0.75	0.4	0.75	1	1	1	1	0	541	45.0833	568	47.3333	27	2.25	568	47.3333
White or Caucasian	23.6	0.985216	0.00220644	0.012578	0.75	0.75	0	0.5	1	0.5	0.6	0.25	1	-1	1	0.75	0	646	53.8333	699	58.25	53	4.41667	700	58.3333
White or Caucasian	27.1	0.365519	0.541783	0.0857619	0.5	0.75	0.4	0.75	1	1	0.6	0.5	0	-1	0	0.5	0	854	71.1667	875	72.9167	21	1.75	785	65.4167
White or Caucasian	18.7	0.788235	0.0778442	0.13392	0.75	0.5	0.6	0.75	1	0.75	1	0.75	0.5	1	1	0.5	0	402	33.5	426	35.5	24	2	419	34.9167
Not White or Caucasian	24.3	0.525083	0.335097	0.13982	0.5	0.5	0.6	0.75	1	0.75	0.8	0.75	1	-1	0	0.75	0	537	44.75	529	44.0833	-8	-0.666667	554	46.1667
White or Caucasian	22.7	0.968414	0.00505232	0.0265339	0.5	0.75	0.2	0.5	1	0.5	0.6	0.75	0.5	1	1	1	0	744	62	703	58.5833	-41	-3.41667	739	61.5833
White or Caucasian	19.7	0.606363	0.241124	0.152513	0.75	0.75	0.8	0.75	1	0.25	0.6	0.75	1	1	0	1	0	536	44.6667	563	46.9167	27	2.25	569	47.4167
White or Caucasian	22.7	0.818081	0.063803	0.118116	0.75	0.5	0.4	0.75	1	1	0.8	0.75	0.5	1	1	1	0	384	32	333	27.75	-51	-4.25	294	24.5
White or Caucasian	22.3	0.815111	0.0655408	0.119348	1	1	0.8	0.5	1	1	0.8	0.5	1	1	1	1	0	840	70	891	74.25	51	4.25	849	70.75
White or Caucasian	32.1	0.633678	0.196503	0.169818	0.5	0.5	0.4	0.75	1	0.75	0.4	0.5	0	-1	1	0.5	0	598	49.8333	614	51.1667	16	1.33333	569	47.4167
Not White or Caucasian	21.8	0.927066	0.0107079	0.062226	0.5	0.75	0.4	0.5	1	0.75	0.6	0.25	0.5	-1	1	1	0	434	36.1667	381	31.75	-53	-4.41667	354	29.5
White or Caucasian	22.6	0.580825	0.248554	0.170621	1	0.75	0.6	0.75	1	1	0.6	0.75	1	-1	0	1	0	781	65.0833	770	64.1667	-11	-0.916667	778	64.8333
Not White or Caucasian	24.7	0.823111	0.0608335	0.116056	0.75	0.75	0.6	0.75	1	0.5	0.8	0.5	1	-1	0	0.25	0	820	68.3333	828	69	8	0.666667	807	67.25
Not White or Caucasian	20.8	0.511834	0.323439	0.164727	1	0.75	0.8	0.75	0.5	0.5	0.8	0.75	0.5	-1	0	0.5	0	454	37.8333	447	37.25	-7	-0.583333	455	37.9167
White or Caucasian	30	0.992219	0.000974892	0.00680571	0.75	0.75	0.4	1	1	0.5	0.4	0.5	1	-1	0	0	0	482	40.1667	530	44.1667	48	4	489	40.75
Not White or Caucasian	18.4	0.824328	0.0561667	0.119505	0.75	0.75	0.6	0.75	1	1	0.8	0.75	0.5	1	1	1	80	420	35	409	34.0833	-11	-0.916667	418	34.8333
White or Caucasian	22.6	0.980331	0.00248691	0.017182	0.75	0.75	0.2	0.75	1	1	0.4	1	1	1	1	0.75	0	488	40.6667	515	42.9167	27	2.25	464	38.6667
Not White or Caucasian	21.3	0.833449	0.0553847	0.111166	0.75	0.75	0.2	0.5	1	0.5	0.8	0.25	1	1	1	0.5	0	461	38.4167	399	33.25	-62	-5.16667	359	29.9167
White or Caucasian	23	0.6286	0.220947	0.150453	1	1	0.8	0.25	1	0.5	0.8	0.5	1	-1	1	1	0	903	75.25	883	73.5833	-20	-1.66667	899	74.9167
White or Caucasian	21.4	0.893578	0.0247537	0.081668	0.25	0.25	0	0.25	1	0.75	0	0.75	0	1	0	1	0	629	52.4167	632	52.6667	3	0.25	583	48.5833
White or Caucasian	24.3	0.546444	0.257272	0.196285	0.5	0.75	0.6	0.75	1	0.25	0.2	0.75	0.5	-1	0	1	0	968	80.6667	1044	87	76	6.33333	944	78.6667
Not White or Caucasian	28.2	0.742186	0.104219	0.153596	0.5	0.75	0.6	0.75	0.5	0.75	0.6	0.5	0.5	1	1	0.75	0	572	47.6667	613	51.0833	41	3.41667	568	47.3333
White or Caucasian	18.9	0.893483	0.0226319	0.083885	1	1	0.6	0.75	1	1	0.8	0.75	1	1	1	1	0	515	42.9167	482	40.1667	-33	-2.75	490	40.8333
White or Caucasian	23.7	0.865137	0.0358152	0.0990482	0.75	0.5	0.2	0.25	1	0.75	0.6	0.75	1	-1	0	0	0	547	45.5833	562	46.8333	15	1.25	522	43.5
Not White or Caucasian	23.2	0.888458	0.0253234	0.0862181	0.75	1	0.8	0.75	1	1	0.6	1	1	1	1	1	0	681	56.75	649	54.0833	-32	-2.66667	672	56
White or Caucasian	20.2	0.380994	0.496187	0.121309	1	0.75	0.2	0.75	1	0.75	0.2	0.75	0.5	1	1	0.75	0	594	49.5	610	50.8333	16	1.33333	612	51
White or Caucasian	22.9	0.95034	0.0081853	0.0414752	1	1	0	0.25	1	1	0.6	0.5	1	1	0	0.5	0	744	62	808	67.3333	64	5.33333	793	66.0833
Not White or Caucasian	24.7	0.762357	0.095544	0.142099	1	0.75	0.4	0.25	0.5	0.5	0.6	0.5	1	-1	1	0.5	0	425	35.4167	438	36.5	13	1.08333	429	35.75
Not White or Caucasian	21.6	0.882738	0.0279743	0.0892881	0.75	0.5	0.6	0.75	0.5	0.75	0.4	0.25	0.5	1	1	1	0	406	33.8333	396	33	-10	-0.833333	443	36.9167
Not White or Caucasian	22.2	0.913974	0.0196333	0.0663929	1	1	0.4	0.25	1	1	1	0.5	0.5	-1	1	1	0	440	36.6667	464	38.6667	24	2	448	37.3333
White or Caucasian	21.4	0.940168	0.011352	0.0484801	0.75	0.75	0.4	0.75	1	0.5	0.6	1	1	1	1	1	0	353	29.4167	318	26.5	-35	-2.91667	340	28.3333
White or Caucasian	22.3	0.481459	0.364378	0.154163	1	0.75	0.8	1	1	0.5	1	0.75	1	1	1	0.75	0	823	68.5833	813	67.75	-10	-0.833333	848	70.6667
White or Caucasian	18.7	0.540273	0.322917	0.13681	0.25	0.25	0.6	0	0	0.75	0.4	0.5	0.5	1	1	1	0	433	36.0833	381	31.75	-52	-4.33333	444	37
Not White or Caucasian	23.4	0.784361	0.0807288	0.13491	0.5	0.75	0.2	0.75	0.5	1	0.4	0.5	0.5	1	1	0.75	0	454	37.8333	455	37.9167	1	0.0833333	472	39.3333
Not White or Caucasian	18.1	0.769277	0.101568	0.129155	1	1	0.8	1	1	0.5	1	0.5	1	1	1	0.75	0	814	67.8333	746	62.1667	-68	-5.66667	718	59.8333
Not White or Caucasian	26.2	0.932267	0.0121542	0.0555791	0.5	0.5	0.6	0.25	1	1	0.4	0.75	0.5	-1	1	1	0	596	49.6667	526	43.8333	-70	-5.83333	531	44.25
Not White or Caucasian	24.7	0.891946	0.0244041	0.0836499	1	0.75	0.2	0.75	1	1	0.4	0.5	1	-1	0	1	0	859	71.5833	896	74.6667	37	3.08333	845	70.4167
White or Caucasian	44.3	0.797726	0.0811457	0.121129	0.25	0.5	0.6	0.75	0.5	0.75	0.6	0.5	0	1	1	0.75	0	611	50.9167	600	50	-11	-0.916667	635	52.9167
White or Caucasian	29.8	0.648226	0.208291	0.143483	0.25	0.5	0.2	0.25	0	0.25	0.2	0.25	0.5	-1	1	1	0	772	64.3333	910	75.8333	138	11.5	812	67.6667
Not White or Caucasian	28.2	0.97331	0.00505539	0.0216346	1	1	0.8	0.75	1	0.25	0.6	0.5	1	-1	1	0.75	0	535	44.5833	517	43.0833	-18	-1.5	500	41.6667
White or Caucasian	24.6	0.872458	0.032419	0.095123	1	1	0.8	0.75	1	0.5	0.6	0.25	1	1	1	0.75	0	737	61.4167	774	64.5	37	3.08333	803	66.9167
White or Caucasian	19.7	0.597035	0.23016	0.172805	0.5	0.25	0.4	0.75	0.5	0.75	0.4	0.5	0.5	1	1	1	0	465	38.75	431	35.9167	-34	-2.83333	434	36.1667
Not White or Caucasian	19.5	0.328636	0.557604	0.101903	1	1	0.4	0.5	1	1	1	0.75	0.5	1	1	0.5	0	729	60.75	724	60.3333	-5	-0.416667	702	58.5
White or Caucasian	17.8	0.866141	0.0395983	0.0942604	0.5	0.75	0.4	0.5	1	0.5	0.4	0.75	0.5	1	1	0.5	0	733	61.0833	677	56.4167	-56	-4.66667	675	56.25
Not White or Caucasian	22.7	0.942343	0.00814203	0.0495152	1	0.75	0.4	1	1	0.75	0.6	0.25	1	-1	1	0.75	0	599	49.9167	599	49.9167	0	0	589	49.0833
White or Caucasian	26.3	0.973547	0.0032877	0.023165	0.75	1	0.8	0.5	1	0.5	1	0.5	1	-1	1	0	0	525	43.75	505	42.0833	-20	-1.66667	450	37.5
White or Caucasian	21	0.867328	0.0311346	0.101538	0.75	0.75	0.6	0.25	1	0.5	0.8	0.25	0.5	1	1	0.75	0	632	52.6667	674	56.1667	42	3.5	661	55.0833
White or Caucasian	22.6	0.886931	0.0338834	0.0791853	0.5	0.25	0.8	0.75	1	0.5	0.6	0.25	0.5	-1	1	1	0	318	26.5	332	27.6667	14	1.16667	296	24.6667
White or Caucasian	21.5	0.656288	0.160174	0.183538	0.75	0.75	0.2	0.75	1	0.5	0.8	0.25	1	1	1	0.5	0	517	43.0833	475	39.5833	-42	-3.5	510	42.5
White or Caucasian	21.2	0.752669	0.0960792	0.151251	1	0.75	0.4	0.75	1	0.5	0.4	1	1	-1	1	0.75	0	744	62	752	62.6667	8	0.666667	747	62.25
Not White or Caucasian	33.7	0.986081	0.00163281	0.0122866	0.5	0.5	0.2	0	0.5	1	0.4	0.5	0.5	-1	1	0.5	0	507	42.25	465	38.75	-42	-3.5	396	33
Not White or Caucasian	20.2	0.811373	0.0642407	0.124386	1	0.75	0.4	0.75	1	0.5	0.2	0.75	0.5	1	1	1	0	585	48.75	470	39.1667	-115	-9.58333	455	37.9167
White or Caucasian	20.7	0.609263	0.24447	0.146267	0.5	0.5	0.8	0.75	0.5	0.75	0.2	0.5	1	1	1	0.5	0	352	29.3333	324	27	-28	-2.33333	355	29.5833
Not White or Caucasian	25	0.990674	0.00116406	0.00816174	0.5	0.75	0.8	0.75	1	0.25	0.4	0.25	1	-1	1	0.5	0	357	29.75	334	27.8333	-23	-1.91667	297	24.75
White or Caucasian	26.3	0.663827	0.174015	0.162158	1	0.75	0.6	0.25	1	0.5	0	0.5	1	-1	1	1	0	463	38.5833	483	40.25	20	1.66667	503	41.9167
Not White or Caucasian	19.1	0.658185	0.17782	0.163995	0.25	1	0.2	0.25	1	0.75	0	0.25	0	-1	1	1	0	768	64	765	63.75	-3	-0.25	746	62.1667
Not White or Caucasian	25.4	0.872213	0.0375431	0.0902435	0.5	0.75	0.4	0.25	1	1	0.4	0.5	0.5	1	0	1	0	526	43.8333	575	47.9167	49	4.08333	510	42.5
Not White or Caucasian	23.8	0.869637	0.0329528	0.0974104	0.75	0.75	1	0.75	1	1	0.6	0.5	0.5	-1	1	1	0	849	70.75	792	66	-57	-4.75	767	63.9167
White or Caucasian	23.5	0.982412	0.00257806	0.0150104	0.75	0.75	0	0.75	0.5	0.5	0.8	0.5	0.5	-1	0	0.25	0	474	39.5	526	43.8333	52	4.33333	438	36.5
White or Caucasian	23.3	0.923533	0.0155341	0.0609326	1	1	0.8	1	0.5	0.5	0.8	0.5	1	1	0	0	0	496	41.3333	523	43.5833	27	2.25	551	45.9167
Not White or Caucasian	19.5	0.884378	0.0278551	0.0877665	0.75	0.75	0.4	0.75	1	0.75	0.6	0.75	0.5	1	1	0.5	0	611	50.9167	622	51.8333	11	0.916667	618	51.5
Not White or Caucasian	37.3	0.914119	0.0199878	0.0658935	0.25	0.25	0.2	0.25	0.5	0.75	0.2	0.75	0	-1	1	1	0	489	40.75	536	44.6667	47	3.91667	471	39.25
White or Caucasian	22.3	0.831391	0.038037	0.130572	0.75	1	0.2	1	1	0.5	0.6	0.5	1	1	1	0.75	0	644	53.6667	614	51.1667	-30	-2.5	658	54.8333
White or Caucasian	31.7	0.964212	0.00573221	0.0300562	0	0	0	0	1	0.5	0	0.75	0	-1	1	0.25	0	556	46.3333	652	54.3333	96	8	487	40.5833
White or Caucasian	22.2	0.802581	0.0707841	0.126635	0.75	0.75	0.4	0.25	1	0.5	0.6	0.75	1	-1	1	1	0	507	42.25	547	45.5833	40	3.33333	520	43.3333
White or Caucasian	26.2	0.696895	0.145647	0.157458	0.75	0.5	0.6	1	1	0.5	0.6	0	1	-1	0	0.75	0	380	31.6667	358	29.8333	-22	-1.83333	356	29.6667
Not White or Caucasian	22.7	0.86924	0.0350539	0.0957061	0.5	0.75	0.4	0.25	0.5	0.75	0.8	0.75	1	-1	0	0	0	409	34.0833	549	45.75	140	11.6667	502	41.8333
White or Caucasian	21.8	0.963418	0.00571489	0.0308673	1	0.75	0.8	0.75	1	0.5	0	0.5	0.5	1	1	0.75	0	729	60.75	749	62.4167	20	1.66667	753	62.75
White or Caucasian	20.5	0.910571	0.0205142	0.0689149	0.5	0.75	0.6	1	1	0.5	0.8	0.75	1	1	1	1	0	497	41.4167	520	43.3333	23	1.91667	547	45.5833
White or Caucasian	19.7	0.749374	0.0959545	0.154671	0.5	0.5	0.2	0.25	1	0.5	0.2	0.25	0.5	1	1	1	0	317	26.4167	308	25.6667	-9	-0.75	269	22.4167
Not White or Caucasian	25	0.639517	0.231276	0.129208	0.75	0.75	0.8	0.75	0.5	1	0.4	0.5	1	-1	0	1	0	447	37.25	484	40.3333	37	3.08333	491	40.9167
White or Caucasian	21.3	0.53218	0.30889	0.158929	0.25	0.75	0.6	0.25	1	0.25	0.2	0.5	0.5	1	1	1	0	756	63	799	66.5833	43	3.58333	780	65
Not White or Caucasian	29.5	0.985904	0.00272803	0.0113681	0.5	0.75	0.4	0.75	1	0.75	0.6	0.5	0.5	-1	1	0.75	0	519	43.25	598	49.8333	79	6.58333	538	44.8333
White or Caucasian	24	0.792777	0.0684037	0.13882	1	1	0.6	0.75	1	0.75	0.8	0.5	1	-1	1	0.75	0	626	52.1667	615	51.25	-11	-0.916667	613	51.0833
White or Caucasian	19.7	0.877491	0.0364445	0.0860641	0.75	0.75	0.8	0.75	1	0.25	0.8	0.5	0.5	1	0	0.5	0	806	67.1667	821	68.4167	15	1.25	785	65.4167
White or Caucasian	30.2	0.645847	0.198893	0.15526	0.75	0.5	0.6	0.25	1	0.5	0.4	0.5	1	-1	1	0.5	0	491	40.9167	514	42.8333	23	1.91667	508	42.3333
White or Caucasian	21.4	0.740251	0.100835	0.158913	1	0.75	0.6	0.75	1	0.5	0.8	0.5	1	1	1	0.75	0	647	53.9167	614	51.1667	-33	-2.75	599	49.9167
Not White or Caucasian	21.8	0.965167	0.00558368	0.0292497	0.75	0.5	0.4	1	1	0.5	0.2	0.25	0.5	1	1	1	0	318	26.5	291	24.25	-27	-2.25	274	22.8333
White or Caucasian	30.7	0.36291	0.50719	0.1299	0.75	0.75	0.8	0.25	1	0.75	0.6	0.5	0.5	-1	1	0.75	0	805	67.0833	956	79.6667	151	12.5833	978	81.5
White or Caucasian	23.2	0.938699	0.011768	0.0495332	0.75	0.75	0.6	0.25	1	0.25	0.6	0.5	1	1	1	1	0	703	58.5833	686	57.1667	-17	-1.41667	663	55.25
White or Caucasian	19.8	0.777934	0.0748948	0.147171	1	1	0.6	0.75	1	1	0.2	0.25	1	1	1	1	0	398	33.1667	400	33.3333	2	0.166667	430	35.8333
White or Caucasian	23.7	0.596788	0.225189	0.178023	0.75	0.5	0.4	0.75	1	1	0.6	0.25	0.5	-1	1	0.5	0	497	41.4167	573	47.75	76	6.33333	556	46.3333
White or Caucasian	20.8	0.942977	0.0114756	0.0455473	1	1	0.4	0.75	1	0.25	0.4	0.75	1	1	1	1	0	504	42	487	40.5833	-17	-1.41667	487	40.5833
White or Caucasian	25.2	0.693826	0.151746	0.154428	0.5	0.75	0	0.75	1	1	0.2	0.25	1	-1	0	0.75	0	465	38.75	451	37.5833	-14	-1.16667	386	32.1667
White or Caucasian	22.1	0.825739	0.0566672	0.117594	1	0.75	0.4	1	1	0.5	0.8	0.75	0.5	1	1	0.5	0	690	57.5	673	56.0833	-17	-1.41667	709	59.0833
Not White or Caucasian	19.8	0.894324	0.0259819	0.0796939	0.75	0.75	0.6	0.75	1	1	0.6	0.5	1	1	1	0.75	0	541	45.0833	532	44.3333	-9	-0.75	535	44.5833
Not White or Caucasian	31.2	0.796017	0.0621455	0.141838	0.5	0.5	0.8	0.25	0.5	0.5	0.2	0.25	0.5	-1	1	0.75	0	461	38.4167	463	38.5833	2	0.166667	452	37.6667
Not White or Caucasian	20.2	0.6076	0.243295	0.149105	0.5	0.25	0.4	0.25	0.5	0.5	0.8	0.5	0.5	1	1	1	0	373	31.0833	388	32.3333	15	1.25	370	30.8333
Not White or Caucasian	29.3	0.521255	0.31765	0.161095	0.75	0.75	0.6	1	1	0.25	0.8	0.75	0.5	-1	0	0.75	0	789	65.75	789	65.75	0	0	732	61
Not White or Caucasian	19	0.685114	0.162076	0.15281	0.75	1	0.2	0.25	0.5	0.75	0.6	0.5	0.5	1	1	1	0	438	36.5	408	34	-30	-2.5	396	33
White or Caucasian	24.1	0.510603	0.35458	0.134816	0	0.5	0.6	0.25	0.5	0.75	0.6	0.75	1	-1	0	0.75	0	862	71.8333	944	78.6667	82	6.83333	952	79.3333
White or Caucasian	20.9	0.978989	0.00413302	0.0168779	0.75	1	0.8	1	1	0.25	0.8	0.75	0.5	-1	1	1	0	861	71.75	830	69.1667	-31	-2.58333	928	77.3333
Not White or Caucasian	21.1	0.876023	0.0331043	0.0908725	1	0.75	0.2	0.75	1	0.5	0.8	0.5	0.5	1	1	1	0	335	27.9167	309	25.75	-26	-2.16667	337	28.0833
Not White or Caucasian	18.8	0.555866	0.280012	0.164122	1	1	0.6	0.75	1	0.5	0.6	0.5	0	-1	1	0.75	0	471	39.25	469	39.0833	-2	-0.166667	467	38.9167
White or Caucasian	28.3	0.968586	0.0046696	0.026744	1	0.75	0.8	1	1	0.5	0.8	0.5	1	-1	1	1	0	309	25.75	262	21.8333	-47	-3.91667	247	20.5833
White or Caucasian	24.7	0.866392	0.0372735	0.0963346	0.5	0.75	0.4	0.75	1	0.25	0.4	0.5	1	1	1	0.75	0	822	68.5	825	68.75	3	0.25	791	65.9167
Not White or Caucasian	20.9	0.952439	0.00792189	0.0396394	0.75	0.75	0.4	0.75	1	1	0.4	0.75	1	-1	1	1	0	554	46.1667	514	42.8333	-40	-3.33333	511	42.5833
Not White or Caucasian	30.1	0.973687	0.00443404	0.021879	1	1	0.4	1	1	0.5	1	0	1	-1	1	1	0	522	43.5	508	42.3333	-14	-1.16667	543	45.25
White or Caucasian	21.8	0.833191	0.046521	0.120288	1	0.75	0.4	0.75	0.5	0.75	0.4	0.5	1	1	0	1	127	555	46.25	514	42.8333	-41	-3.41667	527	43.9167
White or Caucasian	34.9	0.917039	0.0183536	0.064607	0.75	0.5	0.8	0.75	1	1	0.6	0.5	0.5	-1	1	0.5	0	662	55.1667	752	62.6667	90	7.5	678	56.5
White or Caucasian	20.2	0.741492	0.107539	0.150969	0.75	0.5	0.8	0.25	1	0.5	0.8	0.5	1	1	1	0.75	0	409	34.0833	411	34.25	2	0.166667	383	31.9167
White or Caucasian	21	0.448047	0.432857	0.119096	1	1	0.8	1	1	0.5	0.6	0.5	1	-1	0	1	0	891	74.25	929	77.4167	38	3.16667	898	74.8333
White or Caucasian	34.7	0.857839	0.0461695	0.0959913	0.5	0.25	0.6	0.75	1	0.5	1	0.5	1	-1	0	0.5	0	389	32.4167	400	33.3333	11	0.916667	369	30.75
White or Caucasian	24.5	0.470385	0.409704	0.119911	1	0.75	0.4	0.75	1	0.75	0.8	0.5	0	1	1	0.75	0	764	63.6667	737	61.4167	-27	-2.25	723	60.25
Not White or Caucasian	21.9	0.935243	0.0130506	0.0517065	0.75	0.75	0.6	0.5	1	0.5	0.6	0.5	1	-1	1	1	0	628	52.3333	628	52.3333	0	0	618	51.5
White or Caucasian	29.4	0.978315	0.00307713	0.0186075	0.75	1	0.6	0.75	1	0.5	0	0.75	1	1	0	1	0	570	47.5	620	51.6667	50	4.16667	572	47.6667
White or Caucasian	18.7	0.696779	0.141095	0.162125	1	0.75	0.2	0.25	1	0.75	0.4	0.25	0	1	1	0.5	0	708	59	756	63	48	4	751	62.5833
White or Caucasian	25.9	0.733336	0.118587	0.148077	0.75	1	0.6	0.75	1	0.5	1	0.5	0.5	-1	1	0.75	0	675	56.25	739	61.5833	64	5.33333	708	59
Not White or Caucasian	21.8	0.499765	0.330458	0.169777	0.75	0.75	1	0.75	1	0.75	1	0.75	1	-1	1	1	0	630	52.5	640	53.3333	10	0.833333	693	57.75
White or Caucasian	23.2	0.745253	0.0979349	0.156812	0.75	1	0.2	0.25	1	0.75	0.8	0.5	0.5	1	1	0.5	0	580	48.3333	591	49.25	11	0.916667	612	51
White or Caucasian	27	0.343032	0.53275	0.11464	0.75	0.75	0.2	0.25	1	0.75	0.4	0.5	0.5	-1	1	0.5	0	740	61.6667	804	67	64	5.33333	768	64
White or Caucasian	25.8	0.821813	0.0543047	0.123883	0.75	0.75	0.4	0.75	0.5	0.5	0.6	0.5	1	-1	1	0.25	0	613	51.0833	636	53	23	1.91667	633	52.75
Not White or Caucasian	23.7	0.796231	0.0753825	0.128386	1	0.75	0.8	0.75	1	0.5	0.8	0.5	1	-1	1	1	0	464	38.6667	438	36.5	-26	-2.16667	425	35.4167
White or Caucasian	21.1	0.938608	0.0105113	0.0508811	0.75	0.75	0.6	0.75	1	0.75	0.6	0.75	0.5	1	1	1	0	643	53.5833	637	53.0833	-6	-0.5	605	50.4167
White or Caucasian	18.2	0.685738	0.155085	0.159177	0.75	0.75	0.6	0.75	1	0.25	0.6	0.25	1	1	0	0.5	0	510	42.5	469	39.0833	-41	-3.41667	486	40.5
White or Caucasian	20.7	0.668613	0.178081	0.153307	0.75	0.5	0.6	0.75	1	0.5	0	0.25	0.5	-1	1	1	0	819	68.25	897	74.75	78	6.5	870	72.5
White or Caucasian	23.3	0.435755	0.431568	0.132677	1	0.75	0.6	1	1	0.5	0.8	1	1	1	1	1	0	632	52.6667	660	55	28	2.33333	647	53.9167
Not White or Caucasian	18.6	0.909898	0.023589	0.0665134	0.75	1	1	0.25	1	0.5	0.8	0.5	0.5	1	1	1	0	731	60.9167	667	55.5833	-64	-5.33333	670	55.8333
White or Caucasian	28.7	0.66891	0.188694	0.142396	1	0.75	0.8	0.75	1	1	0.8	0.5	1	-1	1	1	0	968	80.6667	968	80.6667	0	0	1013	84.4167
White or Caucasian	24.9	0.932531	0.01305	0.0544187	0.75	0.5	0.2	0.5	1	0.5	0.6	0.25	0.5	1	1	0.5	0	344	28.6667	279	23.25	-65	-5.41667	293	24.4167
White or Caucasian	23.2	0.71934	0.123615	0.157044	1	0.75	0.6	0.75	1	1	1	0.5	1	1	1	0.75	0	406	33.8333	415	34.5833	9	0.75	366	30.5
White or Caucasian	21.1	0.652652	0.206168	0.14118	1	1	1	1	1	0.5	0.8	0.75	1	1	1	0.75	0	638	53.1667	692	57.6667	54	4.5	705	58.75
White or Caucasian	31	0.419323	0.458653	0.110069	0.5	0.75	0.8	0.75	1	1	0.6	1	0.5	1	1	1	0	825	68.75	833	69.4167	8	0.666667	785	65.4167
Not White or Caucasian	19.5	0.532378	0.315855	0.151767	0.75	0.75	0.6	0.5	0.5	0.5	0.4	0.75	1	-1	1	0.75	0	409	34.0833	305	25.4167	-104	-8.66667	339	28.25
White or Caucasian	21.5	0.797428	0.0750102	0.127562	1	1	0	0.75	1	0.75	0.8	0.75	1	1	1	1	0	761	63.4167	706	58.8333	-55	-4.58333	721	60.0833
Not White or Caucasian	27.1	0.671718	0.1492	0.179082	0.5	0.75	0.6	0.75	1	0.75	0.8	0.25	1	-1	1	0.75	0	488	40.6667	493	41.0833	5	0.416667	502	41.8333
White or Caucasian	23.4	0.585844	0.237137	0.177019	1	1	0.6	1	0.5	0.5	0.2	0.75	1	1	1	0.75	0	466	38.8333	497	41.4167	31	2.58333	520	43.3333
White or Caucasian	29.7	0.691717	0.156472	0.151812	1	1	0.8	1	1	1	0.4	0.5	1	-1	1	0.75	0	896	74.6667	946	78.8333	50	4.16667	969	80.75
Not White or Caucasian	23.3	0.889864	0.0230133	0.087123	1	1	0.8	0.75	1	1	0.8	0.5	1	-1	1	0.75	0	506	42.1667	524	43.6667	18	1.5	525	43.75
Not White or Caucasian	32.1	0.961198	0.00644716	0.0323546	0.5	1	0	0.75	1	0.25	0	0.75	1	1	1	0.75	0	597	49.75	588	49	-9	-0.75	584	48.6667
White or Caucasian	25.8	0.93217	0.0115316	0.056298	0.25	0.5	0.2	0.25	0.5	0.5	0.4	0.5	0.5	1	1	1	0	463	38.5833	486	40.5	23	1.91667	457	38.0833
Not White or Caucasian	37.9	0.96831	0.00363932	0.0280509	0	0	0.4	0.75	1	0.5	0.4	0.5	1	-1	0	0.75	0	468	39	511	42.5833	43	3.58333	506	42.1667
White or Caucasian	25.7	0.853809	0.0362438	0.109947	0.75	0.75	0.2	0.75	1	0.5	0.6	0.25	0.5	-1	1	0.75	0	496	41.3333	529	44.0833	33	2.75	497	41.4167
White or Caucasian	30.4	0.900875	0.0230683	0.0760571	0.5	0.75	0.6	0.75	0.5	0.75	0.4	0.5	1	-1	1	1	0	834	69.5	856	71.3333	22	1.83333	837	69.75
White or Caucasian	20.3	0.981914	0.00238925	0.0156964	1	0.75	0.4	1	1	0.5	0.8	0.75	1	1	1	0.75	0	518	43.1667	488	40.6667	-30	-2.5	527	43.9167
Not White or Caucasian	25.8	0.669107	0.182132	0.148762	0.5	0.75	0.6	0.25	1	1	0.8	0.25	0.5	-1	1	1	0	577	48.0833	560	46.6667	-17	-1.41667	567	47.25
White or Caucasian	20	0.950911	0.00663885	0.0424502	0.75	1	0.8	1	1	0.75	1	0.75	1	1	1	0.5	0	917	76.4167	810	67.5	-107	-8.91667	824	68.6667
Not White or Caucasian	21	0.83896	0.0481654	0.112875	0.75	0.75	0.4	0.75	1	0.75	0.6	0.5	1	-1	1	1	0	504	42	495	41.25	-9	-0.75	502	41.8333
Not White or Caucasian	25.8	0.956654	0.006535	0.0368115	0.5	0.5	0	0.25	1	0.5	0.4	0.25	1	-1	1	1	0	475	39.5833	477	39.75	2	0.166667	476	39.6667
White or Caucasian	26.4	0.819002	0.0619598	0.119038	0.75	1	0.4	0.75	1	0.5	0.2	0.25	1	-1	0	0	0	722	60.1667	721	60.0833	-1	-0.0833333	771	64.25
Not White or Caucasian	25	0.633484	0.209745	0.156772	1	0.75	0.4	1	1	0.5	0.4	0.5	0.5	-1	0	0.75	0	540	45	528	44	-12	-1	541	45.0833
White or Caucasian	25.8	0.9457	0.00861547	0.0456847	0.5	0.75	0.8	0.75	1	0.75	0.6	0.25	0.5	-1	1	0	0	790	65.8333	821	68.4167	31	2.58333	834	69.5
White or Caucasian	26.6	0.692807	0.149125	0.158067	0.5	0.5	0	1	1	0.5	0.4	0.25	0.5	1	0	1	0	820	68.3333	809	67.4167	-11	-0.916667	771	64.25
White or Caucasian	23.1	0.497212	0.354281	0.148507	0.75	0.75	0.6	0.75	1	0.75	0.4	0.75	1	-1	1	1	0	522	43.5	531	44.25	9	0.75	530	44.1667
White or Caucasian	21	0.83544	0.0481628	0.116397	0.25	0.5	0.4	0.25	0	0.75	0.2	0.25	0	-1	1	0.25	0	418	34.8333	500	41.6667	82	6.83333	439	36.5833
Not White or Caucasian	20.4	0.964629	0.00465501	0.0307163	0.75	1	0.6	0.25	1	0.25	0.4	1	0.5	1	1	0.75	0	610	50.8333	560	46.6667	-50	-4.16667	627	52.25
White or Caucasian	20.5	0.758315	0.087598	0.154087	1	0.5	0.4	0.5	1	1	0.4	0.5	1	1	1	0.5	0	446	37.1667	447	37.25	1	0.0833333	442	36.8333
Not White or Caucasian	19.7	0.974345	0.00384669	0.0218083	0.5	0.5	0.8	0.25	1	0.5	0.2	0.5	0.5	-1	1	0.75	0	804	67	732	61	-72	-6	675	56.25
White or Caucasian	21.6	0.291663	0.564276	0.115403	0.5	0.75	0.2	0	0.5	0.75	0.2	0.5	0.5	-1	1	0.75	0	482	40.1667	484	40.3333	2	0.166667	492	41
White or Caucasian	20.3	0.789073	0.069869	0.141058	0.75	0.75	1	0.5	1	0.75	0.8	1	1	1	1	0.75	0	823	68.5833	740	61.6667	-83	-6.91667	806	67.1667
White or Caucasian	22	0.584034	0.242216	0.17375	0.75	0.75	0.6	0.75	1	0	0.8	0.5	1	-1	1	1	0	750	62.5	678	56.5	-72	-6	657	54.75
White or Caucasian	28.1	0.367559	0.502866	0.12257	0.5	1	0	0.25	1	1	0.2	0.25	1	-1	1	0.5	0	438	36.5	487	40.5833	49	4.08333	483	40.25
White or Caucasian	21.6	0.675881	0.164615	0.159504	0.75	0.75	0.6	0.25	0.5	0.75	0.6	0.75	0.5	1	0	0.25	0	650	54.1667	667	55.5833	17	1.41667	647	53.9167
White or Caucasian	28.9	0.887758	0.027429	0.0848129	0.5	0.5	0.2	0.75	1	0.25	0.8	0.5	0	-1	0	1	0	617	51.4167	672	56	55	4.58333	661	55.0833
White or Caucasian	31.6	0.785166	0.0728876	0.141947	0.75	0.75	0.8	0.5	1	0.25	0	0.25	0.5	1	1	0.75	0	847	70.5833	835	69.5833	-12	-1	765	63.75
White or Caucasian	18.7	0.778132	0.078278	0.14359	1	0.75	0.8	0.75	1	0.5	0.8	0.75	1	1	1	1	0	445	37.0833	432	36	-13	-1.08333	441	36.75
Not White or Caucasian	27.8	0.709114	0.129742	0.161143	0.75	0.75	1	0.75	1	0.5	0.8	0.75	1	1	0	0.75	0	821	68.4167	764	63.6667	-57	-4.75	756	63
White or Caucasian	29.9	0.683397	0.127237	0.189366	0.25	0.5	0.6	0.75	0.5	0.5	0.6	0.5	0.5	1	1	0.5	0	660	55	654	54.5	-6	-0.5	637	53.0833
White or Caucasian	26.7	0.880108	0.0322127	0.0876794	1	0.75	0.8	0.25	1	0.25	0.8	0.25	0.5	1	1	0.75	0	709	59.0833	760	63.3333	51	4.25	794	66.1667
White or Caucasian	28.2	0.957124	0.00591274	0.0369635	0.5	0.75	0.6	0.75	0.5	0	0.4	0.25	1	-1	0	0.75	0	348	29	348	29	0	0	319	26.5833
White or Caucasian	24.7	0.908783	0.0177131	0.0735043	0.5	0.75	0.4	0.75	1	0.75	0.4	0.5	0.5	1	1	1	0	715	59.5833	689	57.4167	-26	-2.16667	711	59.25
White or Caucasian	33.4	0.824643	0.0519442	0.123413	0.5	0.25	0.4	0.5	1	0.75	0.6	0.25	1	-1	0	0.5	0	438	36.5	509	42.4167	71	5.91667	429	35.75
Not White or Caucasian	23	0.78361	0.0687201	0.14767	0.25	0.5	0.2	0.75	0.5	0.25	0.4	0.25	0	1	0	0.75	0	679	56.5833	647	53.9167	-32	-2.66667	622	51.8333
White or Caucasian	27.4	0.613671	0.220098	0.166231	0.5	0.5	0.4	1	1	0.5	0.6	0.75	0	1	1	0.5	0	333	27.75	332	27.6667	-1	-0.0833333	342	28.5
White or Caucasian	24.6	0.290821	0.59212	0.092183	0.5	0.75	0	0.75	1	0.5	0.6	0.75	1	1	1	0.75	0	699	58.25	735	61.25	36	3	748	62.3333
White or Caucasian	23.5	0.887703	0.0223731	0.089924	1	1	0.8	0.75	1	0.75	0.8	0.75	0.5	1	1	0.25	0	781	65.0833	763	63.5833	-18	-1.5	748	62.3333
White or Caucasian	32.5	0.844025	0.0512507	0.104724	0.25	0.5	0.4	0.5	0.5	0.25	0.6	0.5	0.5	-1	1	0.75	0	586	48.8333	627	52.25	41	3.41667	587	48.9167
White or Caucasian	26.8	0.66921	0.160448	0.170342	0.75	0.5	0.4	0.75	1	0.75	0.2	0.75	0.5	1	0	1	0	937	78.0833	982	81.8333	45	3.75	957	79.75
White or Caucasian	29.4	0.778512	0.0855567	0.135932	0.75	0.75	0.6	0.75	1	0.5	0.8	0.5	0.5	-1	1	0.5	0	766	63.8333	775	64.5833	9	0.75	761	63.4167
Not White or Caucasian	24.4	0.870527	0.0358824	0.0935906	1	1	0.8	0.75	1	1	0.8	0.5	1	-1	1	0.5	0	612	51	623	51.9167	11	0.916667	643	53.5833
White or Caucasian	27.7	0.766213	0.0875733	0.146213	0.75	0.75	0.4	0.75	1	0.25	0.4	0.75	1	-1	1	1	0	229	19.0833	133	11.0833	-96	-8	128	10.6667
Not White or Caucasian	18.3	0.933386	0.00835319	0.0582604	0.5	0.75	0.4	0.5	1	0.5	0.6	0.5	1	1	1	0.75	0	406	33.8333	368	30.6667	-38	-3.16667	344	28.6667
Not White or Caucasian	22.9	0.923735	0.0130644	0.0632009	0.75	0.5	1	0.75	1	0.5	0.6	0.5	1	-1	1	1	0	652	54.3333	616	51.3333	-36	-3	683	56.9167
Not White or Caucasian	21.5	0.985816	0.0017416	0.0124426	0.5	0.5	0.6	0.75	1	0.25	0.4	0.75	0.5	1	1	0.75	0	384	32	406	33.8333	22	1.83333	395	32.9167
Not White or Caucasian	31.1	0.978588	0.00349144	0.0179202	0.5	0.5	0.2	0.75	0.5	0.5	0.4	0.25	0	-1	0	1	0	454	37.8333	533	44.4167	79	6.58333	479	39.9167
White or Caucasian	26.4	0.408946	0.443187	0.146372	0.5	0.75	0.4	0.75	1	0.25	0.6	1	1	1	1	0.75	0	756	63	780	65	24	2	773	64.4167
Not White or Caucasian	27.5	0.58213	0.245454	0.172416	0.5	0.75	0.2	0.75	1	0.25	0.8	0.25	0	1	1	0.75	0	493	41.0833	471	39.25	-22	-1.83333	451	37.5833
Not White or Caucasian	23.5	0.993613	0.000620867	0.00576567	0.75	0.75	0.6	0.75	1	0.25	0.6	0.25	1	-1	0	1	0	488	40.6667	532	44.3333	44	3.66667	541	45.0833
White or Caucasian	27.9	0.854965	0.03917	0.105865	0.75	0.75	0.4	0.75	1	0.5	0.6	0.5	0	1	1	1	0	556	46.3333	577	48.0833	21	1.75	553	46.0833
White or Caucasian	29.5	0.895891	0.023095	0.0810143	0.5	0.25	0.2	0.25	1	0.5	0.6	0.25	0	-1	0	1	0	678	56.5	753	62.75	75	6.25	617	51.4167
Not White or Caucasian	21.1	0.883913	0.026827	0.0892598	0.75	0.5	0.6	0.75	1	0.5	0.6	0.75	1	-1	1	0.25	0	628	52.3333	633	52.75	5	0.416667	671	55.9167
Not White or Caucasian	25.4	0.555879	0.25478	0.18934	0.75	0.75	0.2	0.75	1	0.5	0.4	0.5	1	1	1	1	0	673	56.0833	688	57.3333	15	1.25	681	56.75
Not White or Caucasian	22.1	0.717168	0.133706	0.149126	1	0.75	0.6	0.75	1	0.75	0.4	0.75	1	-1	1	0.25	0	639	53.25	593	49.4167	-46	-3.83333	645	53.75
White or Caucasian	24.8	0.653758	0.165073	0.18117	0.75	0.75	0.8	0.75	0.5	0.75	0.2	0.5	1	1	1	0.75	0	775	64.5833	684	57	-91	-7.58333	706	58.8333
White or Caucasian	24.4	0.548682	0.288118	0.1632	0.5	0.5	0	0.75	1	0.25	0.6	0.75	1	1	0	0.25	0	605	50.4167	606	50.5	1	0.0833333	595	49.5833
White or Caucasian	22.8	0.382444	0.465857	0.147389	1	0.25	0.6	0.25	1	0.5	0.8	1	1	-1	1	0.5	52	312	26	266	22.1667	-46	-3.83333	315	26.25
Not White or Caucasian	23.6	0.77665	0.0802396	0.143111	0.5	0.75	0.6	0.75	1	0.5	0.6	0.25	1	-1	0	0.5	0	541	45.0833	516	43	-25	-2.08333	520	43.3333
Not White or Caucasian	20.9	0.268555	0.619313	0.0820275	1	0.75	0.4	0.75	1	0.5	0.8	0.5	1	-1	1	0.5	0	530	44.1667	500	41.6667	-30	-2.5	511	42.5833
White or Caucasian	25.1	0.722213	0.119124	0.158663	0.75	1	0.6	0.75	1	0.75	0.6	0.5	1	-1	1	0.75	0	888	74	948	79	60	5	934	77.8333
White or Caucasian	24.1	0.763826	0.0929665	0.143207	1	0.75	0.8	1	0.5	0.5	0.8	0.5	1	1	1	0.75	0	425	35.4167	411	34.25	-14	-1.16667	454	37.8333
White or Caucasian	24.7	0.717884	0.11629	0.165826	1	0.75	0.8	1	1	0.5	0.6	0.5	0.5	1	1	0.75	0	951	79.25	877	73.0833	-74	-6.16667	859	71.5833
Not White or Caucasian	26.8	0.83342	0.0453807	0.121199	0.75	0.75	0.4	0.75	1	0.75	0.6	0.5	1	-1	1	0.75	0	496	41.3333	466	38.8333	-30	-2.5	479	39.9167
White or Caucasian	20.2	0.420734	0.414236	0.16503	0.75	1	0.8	0.75	1	1	0.6	0.75	1	1	1	0.25	0	698	58.1667	664	55.3333	-34	-2.83333	685	57.0833
White or Caucasian	34.4	0.888939	0.0225438	0.0885168	0.5	0.25	0.4	0.25	0.5	0.5	0.2	0.25	0.5	-1	0	0.5	0	340	28.3333	360	30	20	1.66667	284	23.6667
White or Caucasian	18.2	0.849975	0.0369525	0.113073	0.75	0.75	0.4	0.75	1	0.5	0.4	0.75	1	1	1	0.25	0	386	32.1667	365	30.4167	-21	-1.75	409	34.0833
Not White or Caucasian	23	0.968379	0.00363799	0.0279829	0.75	0.75	0.6	0.75	1	0.5	0.8	0.25	1	-1	1	0.25	0	386	32.1667	338	28.1667	-48	-4	343	28.5833
Not White or Caucasian	31.2	0.866166	0.0322928	0.101541	0.25	0.75	0.8	0.5	1	0.25	0.8	0.25	0.5	-1	1	0.5	0	681	56.75	589	49.0833	-92	-7.66667	627	52.25
Not White or Caucasian	21.9	0.953522	0.00800426	0.0384742	0.75	0.75	0.2	1	1	1	0.6	0.5	1	1	1	0.75	0	381	31.75	348	29	-33	-2.75	378	31.5
White or Caucasian	20.6	0.962634	0.00519451	0.0321719	0.75	1	0.6	0.75	0.5	0.5	0.6	0.5	0.5	1	1	1	0	841	70.0833	747	62.25	-94	-7.83333	771	64.25
Not White or Caucasian	27.8	0.966024	0.00575009	0.0282258	0.5	0.5	0.8	0.25	0.5	0.75	0.4	0.25	0.5	-1	1	1	0	267	22.25	239	19.9167	-28	-2.33333	184	15.3333
Not White or Caucasian	29	0.864033	0.0370346	0.0989323	0.5	0.5	0.4	0.25	1	0.75	0.4	0.25	0.5	-1	1	0.5	0	443	36.9167	450	37.5	7	0.583333	436	36.3333
Not White or Caucasian	21.7	0.855187	0.0432929	0.101521	0.5	0.75	0.4	0.75	1	1	0.6	0.75	0.5	1	1	1	0	502	41.8333	478	39.8333	-24	-2	450	37.5
White or Caucasian	25.7	0.991156	0.00129159	0.00755283	0.5	0.25	0.2	0.75	1	0.5	0.4	0.25	0	-1	0	0.25	0	393	32.75	493	41.0833	100	8.33333	496	41.3333
White or Caucasian	25.6	0.594167	0.243241	0.162592	0.5	0.25	0.4	0	1	0.25	0.2	0.25	0.5	1	1	1	0	756	63	780	65	24	2	737	61.4167
Not White or Caucasian	25.1	0.308944	0.583048	0.0894416	0.75	0.75	0.6	0.75	1	0	0.6	0	0.5	-1	1	1	0	649	54.0833	590	49.1667	-59	-4.91667	578	48.1667
White or Caucasian	22.5	0.898704	0.0282067	0.0730893	0.5	0.75	0	0.75	0.5	0.5	0.4	0.25	1	-1	0	0.75	0	403	33.5833	413	34.4167	10	0.833333	413	34.4167
White or Caucasian	32.5	0.916603	0.0190898	0.0643069	0.5	0.25	0.4	0.75	1	0.5	0.8	0.25	0.5	-1	0	0	0	387	32.25	428	35.6667	41	3.41667	349	29.0833
Not White or Caucasian	25.1	0.924454	0.0122757	0.0632708	0.75	0.75	0.6	0.75	1	0.25	0	0.5	0.5	-1	1	1	0	700	58.3333	642	53.5	-58	-4.83333	638	53.1667
White or Caucasian	39.3	0.919092	0.0186214	0.0622864	0.25	0.25	0.6	0.75	1	0.75	0.6	0.25	0.5	-1	1	1	0	444	37	466	38.8333	22	1.83333	405	33.75
Not White or Caucasian	24.8	0.959118	0.00727442	0.0336074	0.75	1	0.2	0.5	1	1	0.4	0.75	1	-1	1	1	0	511	42.5833	529	44.0833	18	1.5	540	45
Not White or Caucasian	21.5	0.638956	0.196302	0.164743	1	1	1	1	1	0.5	1	0.5	1	1	1	1	0	455	37.9167	425	35.4167	-30	-2.5	468	39
Not White or Caucasian	28.2	0.51608	0.304837	0.179083	1	1	0.6	1	1	0.75	1	0.5	1	-1	1	0.5	0	601	50.0833	554	46.1667	-47	-3.91667	599	49.9167
White or Caucasian	27.1	0.894523	0.0256335	0.0798431	1	1	0	0.75	1	1	0.6	0.5	1	-1	1	0.25	0	713	59.4167	753	62.75	40	3.33333	707	58.9167
Not White or Caucasian	25	0.826919	0.0558152	0.117266	0.5	0.5	0.4	0.5	1	0.5	0.6	0.75	0.5	-1	1	0.5	0	734	61.1667	620	51.6667	-114	-9.5	623	51.9167
Not White or Caucasian	23.8	0.78162	0.0733924	0.144987	1	1	0.8	1	1	0.75	1	0.75	1	1	1	1	0	757	63.0833	708	59	-49	-4.08333	809	67.4167
Not White or Caucasian	22.8	0.968357	0.00500922	0.0266335	0.75	0.5	0.8	0.75	1	0.5	0.8	0.25	1	-1	1	0.75	0	356	29.6667	344	28.6667	-12	-1	378	31.5
White or Caucasian	23.6	0.957494	0.00634113	0.0361648	0.75	0.75	0	0.75	1	0.75	0.6	0.75	0.5	1	0	0.25	0	535	44.5833	511	42.5833	-24	-2	521	43.4167
White or Caucasian	28.7	0.707995	0.136271	0.155734	0.75	0.75	0.2	0.5	1	0.5	0.6	0.75	0.5	1	1	1	0	584	48.6667	575	47.9167	-9	-0.75	592	49.3333
White or Caucasian	21.4	0.817785	0.0548537	0.127362	1	0.5	0.8	1	1	0.5	0.6	1	0.5	1	0	0.5	0	640	53.3333	627	52.25	-13	-1.08333	629	52.4167
Not White or Caucasian	19.9	0.666968	0.153676	0.179357	0.75	1	0.8	1	1	0.75	1	1	1	-1	1	1	0	383	31.9167	329	27.4167	-54	-4.5	417	34.75
White or Caucasian	29.8	0.749801	0.0958464	0.154353	0.75	0.75	0.8	0.75	1	1	0.4	0.5	0.5	-1	1	0.25	0	850	70.8333	966	80.5	116	9.66667	948	79
White or Caucasian	19.3	0.863323	0.0394497	0.0972269	0.75	0.75	0.2	0.75	1	0.5	0.8	0.5	1	1	0	0.25	0	370	30.8333	384	32	14	1.16667	382	31.8333
White or Caucasian	15.4	0.475381	0.37037	0.154249	0.5	0.75	0.6	0.75	1	0.75	0.4	1	0.5	-1	1	1	0	550	45.8333	586	48.8333	36	3	595	49.5833
White or Caucasian	29.2	0.653157	0.195005	0.151838	0.25	0.25	0.2	0.75	0	0.25	0.8	0.75	0.5	1	1	1	0	325	27.0833	333	27.75	8	0.666667	306	25.5
White or Caucasian	22.9	0.695564	0.120211	0.184225	0.25	0.5	0.4	0.25	0.5	0.75	0.4	0.75	0.5	1	1	0.75	0	508	42.3333	447	37.25	-61	-5.08333	446	37.1667
White or Caucasian	27.4	0.934337	0.0118244	0.0538387	0.25	0.5	0.4	0.75	0.5	0.5	0.4	0.75	0.5	1	1	0.25	0	364	30.3333	270	22.5	-94	-7.83333	270	22.5
White or Caucasian	22.1	0.83234	0.0477857	0.119874	0.75	0.5	0.6	0.75	1	0.5	0.8	0.5	1	1	1	0.75	0	341	28.4167	333	27.75	-8	-0.666667	359	29.9167
White or Caucasian	34	0.58618	0.228208	0.185612	0.5	0.5	0.2	0	1	0.5	0.6	0.25	0	-1	1	0.5	0	647	53.9167	736	61.3333	89	7.41667	699	58.25
White or Caucasian	17.9	0.478368	0.369226	0.152406	1	0.75	0.6	1	1	0.75	0.2	0.75	1	1	0	0.5	0	577	48.0833	630	52.5	53	4.41667	617	51.4167
Not White or Caucasian	27.1	0.540058	0.293378	0.166564	0.75	0.75	0.4	0.5	1	1	0.6	1	0.5	1	1	0.75	0	333	27.75	306	25.5	-27	-2.25	340	28.3333
White or Caucasian	28.3	0.677938	0.177561	0.144501	0.75	0.5	0.4	0.5	1	0	0.6	0.5	0.5	1	1	0.75	0	627	52.25	613	51.0833	-14	-1.16667	629	52.4167
Not White or Caucasian	21.1	0.885675	0.02032	0.0940046	0.75	0.75	0.6	0.75	1	1	0.2	0.5	0.5	1	1	0.75	0	424	35.3333	379	31.5833	-45	-3.75	459	38.25
White or Caucasian	23.1	0.889577	0.0253453	0.0850777	1	1	0.6	0.75	1	0.5	0.6	0.5	1	-1	0	0.75	0	713	59.4167	704	58.6667	-9	-0.75	710	59.1667
White or Caucasian	19.4	0.761124	0.0847594	0.154117	1	0.75	0.6	1	1	0.5	0.6	1	1	1	1	0.5	0	623	51.9167	646	53.8333	23	1.91667	652	54.3333
White or Caucasian	18.5	0.97404	0.00305031	0.0229093	1	0.75	1	1	1	0.75	0.8	0.75	1	1	1	0.75	0	629	52.4167	529	44.0833	-100	-8.33333	578	48.1667
White or Caucasian	24.4	0.910003	0.0186898	0.0713073	0.75	0.5	0.4	0.25	0	0.5	0.4	0.25	1	-1	0	0.75	0	486	40.5	522	43.5	36	3	489	40.75
Not White or Caucasian	32.5	0.75444	0.0591821	0.186378	0.5	0.5	0.6	0.75	0.5	0.5	0.2	0.5	0.5	-1	1	1	0	693	57.75	700	58.3333	7	0.583333	764	63.6667
White or Caucasian	31	0.777868	0.0808705	0.141261	0.5	0.5	0.2	0.75	1	0	0.4	0.5	0.5	-1	0	0.75	0	490	40.8333	505	42.0833	15	1.25	457	38.0833
White or Caucasian	22.8	0.819981	0.0588297	0.12119	0.25	0.5	0.4	0.5	0.5	0.25	0.6	0.25	0.5	1	1	0.25	0	651	54.25	744	62	93	7.75	649	54.0833
Not White or Caucasian	24.4	0.617921	0.200734	0.181345	0.5	0.5	0.4	0.75	0.5	0.75	0.6	0.5	1	-1	1	1	135	387	32.25	352	29.3333	-35	-2.91667	383	31.9167
Not White or Caucasian	22.3	0.827623	0.0538879	0.118489	0.75	0.5	0.6	0.75	0.5	0.5	0.4	0.5	1	-1	1	0.75	0	308	25.6667	295	24.5833	-13	-1.08333	301	25.0833
Not White or Caucasian	24.1	0.846838	0.0512088	0.101953	0.75	0.5	0.2	0.75	0.5	0.5	0.8	0.25	1	-1	1	1	0	416	34.6667	470	39.1667	54	4.5	464	38.6667
Not White or Caucasian	21.5	0.657039	0.175445	0.167516	0.75	0.5	0.4	0.75	1	1	0.4	1	0.5	1	1	1	0	485	40.4167	433	36.0833	-52	-4.33333	432	36
White or Caucasian	28.1	0.667699	0.154465	0.177836	0.75	0.75	0.8	0.25	1	0.25	0.6	0.5	0.5	-1	0	0.75	0	851	70.9167	874	72.8333	23	1.91667	873	72.75
White or Caucasian	20.4	0.958495	0.00732023	0.0341848	1	0.75	0.2	0.75	1	0.75	0.6	0.75	0	1	1	1	0	490	40.8333	484	40.3333	-6	-0.5	477	39.75
White or Caucasian	28.4	0.61398	0.205445	0.180574	0.5	0.5	0.4	0.5	1	0.5	0.6	0.5	0.5	-1	1	1	0	801	66.75	798	66.5	-3	-0.25	755	62.9167
White or Caucasian	25	0.817414	0.0528396	0.129747	0.75	0.75	0.8	0.75	1	0.5	1	0.25	0.5	-1	1	1	0	783	65.25	783	65.25	0	0	802	66.8333
White or Caucasian	20	0.895849	0.0167172	0.0874337	1	0.75	0.6	0.75	1	0.25	0.6	0.75	1	-1	0	0.75	0	433	36.0833	210	17.5	-223	-18.5833	213	17.75
White or Caucasian	19	0.952741	0.00781534	0.0394435	0.5	0.25	0.6	0.75	1	0.5	0.6	0.5	0.5	-1	1	1	0	352	29.3333	324	27	-28	-2.33333	354	29.5
Not White or Caucasian	23	0.970261	0.00496489	0.0247743	0.75	1	0.4	0.75	0.5	1	0.6	0.75	1	-1	1	1	0	466	38.8333	453	37.75	-13	-1.08333	427	35.5833
Not White or Caucasian	37.9	0.615891	0.230948	0.153161	0.75	1	0.4	0.75	1	0.75	0.4	0.5	0	-1	0	1	0	784	65.3333	822	68.5	38	3.16667	771	64.25
White or Caucasian	22.8	0.819514	0.0483973	0.132089	0.75	0.5	0.6	0.25	0.5	1	0.6	0.75	0.5	-1	1	0.25	0	785	65.4167	882	73.5	97	8.08333	864	72
White or Caucasian	26.5	0.987698	0.00150012	0.0108016	0.75	0.75	0.6	0.75	0.5	0.75	0.4	0.5	1	-1	1	0	0	627	52.25	642	53.5	15	1.25	630	52.5
White or Caucasian	20	0.754082	0.0670792	0.178839	0.75	0.75	0.2	0.75	1	0.75	0.8	0.75	1	1	1	0.25	0	676	56.3333	692	57.6667	16	1.33333	698	58.1667
White or Caucasian	24.4	0.851117	0.0393671	0.109516	1	1	0.4	0.75	0.5	0.5	0.8	0.75	0.5	-1	0	1	0	745	62.0833	745	62.0833	0	0	730	60.8333
White or Caucasian	23.2	0.808139	0.0708734	0.120988	1	1	0.8	0.5	1	0.5	0.4	0.5	1	-1	0	1	0	842	70.1667	867	72.25	25	2.08333	885	73.75
White or Caucasian	25.1	1	0	0	0.75	0.75	0.8	0.75	1	0.5	0.8	0.5	0.5	-1	0	1	0	821	68.4167	834	69.5	13	1.08333	836	69.6667
Not White or Caucasian	24.4	0.83031	0.0460809	0.12361	1	1	0.8	0.75	1	0.75	1	0.75	1	-1	1	0.5	0	348	29	324	27	-24	-2	365	30.4167
White or Caucasian	43.5	0.60959	0.223809	0.166601	0.25	0.25	0.4	0.25	0.5	0.25	0.2	0.75	0	-1	1	0.75	0	424	35.3333	440	36.6667	16	1.33333	456	38
White or Caucasian	23.9	0.46854	0.388623	0.142836	0.75	0.25	0.8	1	1	0.5	0.8	0.75	1	1	1	0.75	0	677	56.4167	689	57.4167	12	1	728	60.6667
White or Caucasian	19.2	0.911136	0.0177448	0.0711194	0.5	0.25	0.2	0.5	1	0.25	0.2	0.5	0	1	1	1	0	427	35.5833	388	32.3333	-39	-3.25	411	34.25
Not White or Caucasian	21.8	0.985047	0.00197611	0.0129765	1	0.75	0.6	0.75	1	0.5	1	0.25	1	-1	1	0.25	0	376	31.3333	342	28.5	-34	-2.83333	354	29.5
Not White or Caucasian	26.2	0.885448	0.0279606	0.0865911	0.25	0.5	0.2	0.25	0.5	0.75	0.8	0.75	0.5	-1	1	1	0	477	39.75	490	40.8333	13	1.08333	431	35.9167
Not White or Caucasian	23.3	0.619318	0.221481	0.159201	1	1	0.6	0.75	1	0	0.6	0.75	1	-1	1	0.75	0	593	49.4167	599	49.9167	6	0.5	595	49.5833
White or Caucasian	27.8	0.916283	0.0152974	0.0684193	0.75	0.75	0.2	1	1	0	0.6	0.75	0	1	1	0.5	0	409	34.0833	365	30.4167	-44	-3.66667	365	30.4167
White or Caucasian	25.6	0.45054	0.381503	0.164862	0.5	0.75	0.6	0.75	1	0.25	0.2	1	1	-1	1	0.75	133	490	40.8333	508	42.3333	18	1.5	567	47.25
White or Caucasian	25.4	0.592846	0.233352	0.173802	1	1	0.8	1	1	0.75	0.8	0.5	1	-1	1	0.25	0	859	71.5833	811	67.5833	-48	-4	845	70.4167
White or Caucasian	15.3	0.958508	0.00582722	0.0356648	1	0.75	0.8	1	1	0.5	1	1	1	1	0	1	0	687	57.25	621	51.75	-66	-5.5	646	53.8333
White or Caucasian	24.7	0.601712	0.251795	0.146493	0.75	0.75	0.2	0.75	0	0.5	0.2	0.5	0.5	-1	1	0.5	0	581	48.4167	620	51.6667	39	3.25	594	49.5
White or Caucasian	25.2	0.724642	0.0998806	0.175478	0.75	0.75	0.6	0.75	0.5	0.5	0.4	0.5	1	1	1	0.75	0	423	35.25	391	32.5833	-32	-2.66667	471	39.25
Not White or Caucasian	25.8	0.786184	0.0742161	0.1396	0.5	0.25	0.2	0.25	0.5	1	0.4	0.25	0	-1	1	0.75	0	622	51.8333	672	56	50	4.16667	653	54.4167
White or Caucasian	25.1	0.596594	0.206237	0.197169	0.5	0.5	0.6	0.75	1	0.25	0.6	0	0	-1	1	0.25	0	645	53.75	613	51.0833	-32	-2.66667	641	53.4167
White or Caucasian	23.8	0.493997	0.341099	0.164904	0.75	0.75	0.6	0.75	1	1	1	0.5	1	-1	0	1	0	846	70.5	857	71.4167	11	0.916667	808	67.3333
White or Caucasian	20.3	0.747368	0.0851956	0.167436	0.75	0.5	0.4	0.25	0.5	1	0.6	0.5	0.5	1	0	0.75	0	343	28.5833	359	29.9167	16	1.33333	391	32.5833
Not White or Caucasian	24.4	0.586357	0.242564	0.171079	0.75	0.75	0.4	0.75	1	0.5	0.6	0.25	1	-1	1	0.75	0	618	51.5	622	51.8333	4	0.333333	647	53.9167
White or Caucasian	25.6	0.309054	0.563061	0.116323	1	1	0.8	0.75	1	0.5	0.4	0.5	1	-1	1	0.5	0	882	73.5	919	76.5833	37	3.08333	932	77.6667
White or Caucasian	24.4	0.954566	0.00942888	0.0360056	0.5	0.5	0.6	0.75	1	0.5	0.4	0.25	0	-1	0	0.5	0	302	25.1667	307	25.5833	5	0.416667	311	25.9167
Not White or Caucasian	26.6	0.791372	0.0589874	0.149641	1	0.75	0.4	0.75	1	0.25	0.6	0.75	1	1	1	0.5	0	740	61.6667	737	61.4167	-3	-0.25	753	62.75
Not White or Caucasian	23.3	0.443756	0.42106	0.135184	0.75	0.75	0.8	0.75	1	1	0.4	0.25	1	-1	1	0.75	0	497	41.4167	468	39	-29	-2.41667	503	41.9167
White or Caucasian	19.6	0.863621	0.0329406	0.103438	1	0.75	0.6	1	1	0.75	0.8	1	1	1	1	1	0	372	31	363	30.25	-9	-0.75	359	29.9167
White or Caucasian	27.9	0.656747	0.183213	0.160039	0.25	0	0.4	0.75	1	0.5	0.2	0.5	0	1	1	0.25	0	739	61.5833	762	63.5	23	1.91667	750	62.5
Not White or Caucasian	22	0.936859	0.010786	0.0523554	1	0.5	0.4	1	1	0	0.2	0.5	0.5	-1	1	1	0	462	38.5	449	37.4167	-13	-1.08333	490	40.8333
Not White or Caucasian	26.6	0.803474	0.0681742	0.128352	0.25	0.25	0.2	0	0.5	0.5	0.4	0.5	0	-1	1	0.75	0	445	37.0833	437	36.4167	-8	-0.666667	406	33.8333
Not White or Caucasian	28	0.852865	0.0599234	0.0872115	0.5	0.75	0.6	1	1	0.75	0.8	0.5	0.5	-1	0	1	0	990	82.5	1042	86.8333	52	4.33333	1066	88.8333
White or Caucasian	19.1	0.948527	0.00745173	0.0440217	0.25	1	0	0.25	0.5	0.75	0.2	0.75	1	1	1	1	0	776	64.6667	786	65.5	10	0.833333	868	72.3333
White or Caucasian	18.3	0.646765	0.205825	0.14741	0.5	0.25	0.6	0.75	1	0.5	0.4	1	0.5	1	1	1	0	671	55.9167	774	64.5	103	8.58333	806	67.1667
Not White or Caucasian	24.4	0.537647	0.288928	0.173425	1	1	0.8	1	1	1	1	1	1	-1	1	0.75	0	752	62.6667	794	66.1667	42	3.5	797	66.4167
Not White or Caucasian	29.6	0.742423	0.100108	0.157468	0.5	0.75	0.2	1	1	0.25	0.4	0	0.5	1	1	1	0	403	33.5833	352	29.3333	-51	-4.25	392	32.6667
White or Caucasian	22.1	0.892602	0.0279676	0.0794309	0.5	0.25	0.6	0.75	1	0.25	0.6	0.5	1	1	1	0.25	0	325	27.0833	289	24.0833	-36	-3	301	25.0833
White or Caucasian	21.9	0.900799	0.0209131	0.0782876	1	0.75	0.6	0.75	1	0.5	0.8	0.5	1	1	1	0.75	0	688	57.3333	636	53	-52	-4.33333	663	55.25
White or Caucasian	25.1	0.910071	0.0142905	0.0756383	0.5	0.25	0.4	0.75	0.5	0.5	0.8	0.75	0.5	-1	0	0.25	0	474	39.5	515	42.9167	41	3.41667	442	36.8333
White or Caucasian	23.1	0.371863	0.539472	0.0876048	0.75	0.75	0.4	0.75	1	0.5	0.8	0.75	1	-1	0	0.75	0	845	70.4167	793	66.0833	-52	-4.33333	792	66
Not White or Caucasian	26.9	0.892436	0.025752	0.0818122	1	1	0	0.75	1	0	0	0.5	1	-1	1	0.75	134	379	31.5833	391	32.5833	12	1	384	32
Not White or Caucasian	23.6	0.973126	0.00327788	0.0235965	0.5	0.5	0.4	0.75	1	0.5	0.6	0.75	0	-1	0	0.75	0	327	27.25	364	30.3333	37	3.08333	300	25
Not White or Caucasian	31	0.607631	0.23741	0.154959	0.5	0.25	0.6	0.75	1	0.75	0.4	0.5	0.5	-1	0	0.75	0	404	33.6667	397	33.0833	-7	-0.583333	407	33.9167
White or Caucasian	23.4	0.911136	0.0179205	0.070943	1	1	0.6	0.75	1	0.75	0	0.5	1	-1	1	0.75	0	868	72.3333	957	79.75	89	7.41667	976	81.3333
Not White or Caucasian	24.4	0.842233	0.0444645	0.113303	0.75	0.5	0.4	0.5	1	0.5	0.6	1	1	-1	0	1	0	494	41.1667	512	42.6667	18	1.5	466	38.8333
White or Caucasian	24.7	0.87463	0.0345366	0.0908331	0.5	0.5	0.4	0.5	1	0.25	0.8	0.25	1	-1	0	0	0	258	21.5	236	19.6667	-22	-1.83333	213	17.75
White or Caucasian	22.1	0.524701	0.332431	0.142868	0.5	0.5	0.6	0.75	1	0.25	0.6	0.75	0.5	1	1	0.25	0	833	69.4167	812	67.6667	-21	-1.75	854	71.1667
White or Caucasian	34.5	0.69882	0.148492	0.152689	0.5	0.5	0	0.75	1	0.5	0.2	0.25	0	-1	1	0.5	0	671	55.9167	739	61.5833	68	5.66667	673	56.0833
Not White or Caucasian	26.6	0.93367	0.00960835	0.0567219	1	0.5	0.8	0.75	0.5	0.5	0.6	0.25	1	-1	1	1	0	432	36	408	34	-24	-2	416	34.6667
White or Caucasian	25.2	0.840335	0.0546937	0.104972	0.5	0.5	0.6	0.75	0.5	0.25	0.6	0.25	0	1	0	1	0	738	61.5	591	49.25	-147	-12.25	539	44.9167
Not White or Caucasian	24.9	0.545212	0.266348	0.18844	0.25	0.25	0.4	0.5	1	0	0.4	0.25	0	-1	1	0.75	0	285	23.75	274	22.8333	-11	-0.916667	302	25.1667
Not White or Caucasian	20.2	0.909042	0.0176584	0.0732999	0.5	0.5	0.6	0.75	1	1	0.2	0.5	0.5	1	0	1	0	534	44.5	521	43.4167	-13	-1.08333	496	41.3333
White or Caucasian	24.5	0.532993	0.300934	0.166073	0.75	0.75	1	0.5	1	0.25	0.8	0.75	1	-1	0	0.75	0	869	72.4167	900	75	31	2.58333	881	73.4167
Not White or Caucasian	32.2	0.854393	0.0502598	0.0953473	0.75	0.75	1	0.75	1	0.5	0.8	0.5	0.5	1	1	1	0	393	32.75	347	28.9167	-46	-3.83333	386	32.1667
White or Caucasian	20.2	0.896905	0.0265506	0.0765443	0.75	0.75	0.6	1	0.5	0.5	0.8	0.75	1	1	1	1	0	388	32.3333	407	33.9167	19	1.58333	396	33
Not White or Caucasian	21.4	0.910005	0.0196408	0.0703545	0.25	0.5	0.4	0.5	1	0.25	0.6	0.5	0.5	-1	1	1	122	344	28.6667	332	27.6667	-12	-1	309	25.75
Not White or Caucasian	24.4	0.992159	0.00108465	0.00675684	0.75	0	0.2	0.75	0	0.5	0	0.75	1	-1	1	1	0	378	31.5	417	34.75	39	3.25	427	35.5833
Not White or Caucasian	23.3	0.714283	0.144931	0.140786	0.75	0.75	0.4	0.75	1	0.75	0.8	0.25	1	1	1	0.5	0	376	31.3333	364	30.3333	-12	-1	390	32.5
White or Caucasian	22.9	0.728566	0.116337	0.155097	1	0.5	0.4	0.25	1	1	0.8	0.5	1	1	1	0.75	0	410	34.1667	474	39.5	64	5.33333	472	39.3333
White or Caucasian	24.9	0.612038	0.224629	0.163334	0.75	1	0.4	0.75	1	0.75	0.8	1	0.5	-1	1	0.75	0	865	72.0833	914	76.1667	49	4.08333	916	76.3333
White or Caucasian	25.1	0.901687	0.0257743	0.0725385	0.75	0.75	0.2	0.5	1	0.5	0.4	0.5	1	-1	1	0	0	621	51.75	663	55.25	42	3.5	650	54.1667
White or Caucasian	23.6	0.965536	0.00526727	0.0291968	1	0.25	0.2	0.75	1	0.5	0.4	0.75	1	-1	0	0.5	0	949	79.0833	955	79.5833	6	0.5	962	80.1667
Not White or Caucasian	18.5	0.452899	0.406625	0.140476	1	1	1	0.75	1	0.25	1	0.75	0.5	1	1	0.75	0	679	56.5833	706	58.8333	27	2.25	765	63.75
White or Caucasian	21.4	1	0	0	1	1	0.8	0.25	1	0.25	0.8	0.75	0.5	-1	0	0.5	0	909	75.75	931	77.5833	22	1.83333	996	83
Not White or Caucasian	27.2	0.321165	0.532674	0.118061	0.5	0.75	0.6	0.75	1	0.5	0.6	0.25	0.5	-1	1	1	0	767	63.9167	814	67.8333	47	3.91667	813	67.75
White or Caucasian	21.3	0.858902	0.0335969	0.107501	1	0.75	0.6	0.5	1	0.75	0.2	0.25	1	-1	1	1	0	493	41.0833	517	43.0833	24	2	513	42.75
Not White or Caucasian	21.6	0.613102	0.19889	0.188008	0.75	0.75	0.6	0.75	1	0.5	0.2	0.75	1	-1	1	1	0	686	57.1667	588	49	-98	-8.16667	629	52.4167
White or Caucasian	19	0.429366	0.433008	0.137625	0.75	0.75	0.6	1	1	0.75	0.6	0.25	0.5	-1	0	0.75	0	832	69.3333	815	67.9167	-17	-1.41667	784	65.3333
White or Caucasian	35.3	0.703935	0.156635	0.13943	0	0	0.2	0.5	1	0	0.2	0.25	0.5	-1	1	1	0	480	40	518	43.1667	38	3.16667	517	43.0833
White or Caucasian	23	0.847393	0.0399683	0.112639	1	1	0.6	1	0.5	0.75	0.8	0.25	1	-1	0	1	0	545	45.4167	544	45.3333	-1	-0.0833333	536	44.6667
White or Caucasian	18.6	0.989497	0.00136468	0.00913837	0.75	0.5	0.4	0.75	1	1	0.6	0.5	1	1	0	0.75	0	655	54.5833	643	53.5833	-12	-1	695	57.9167
White or Caucasian	22.5	0.947894	0.00803383	0.0440723	0.75	0.5	0.8	0.75	0.5	0.5	0.4	0.5	1	1	1	0.25	0	310	25.8333	342	28.5	32	2.66667	325	27.0833
White or Caucasian	26.4	0.530625	0.306596	0.162778	0.75	1	0.6	1	1	0.5	0.6	0.75	1	1	1	0.75	0	757	63.0833	712	59.3333	-45	-3.75	700	58.3333
White or Caucasian	20.4	0.877946	0.0306253	0.0914284	1	1	1	0.75	1	0.5	1	0.75	1	1	1	1	0	783	65.25	675	56.25	-108	-9	709	59.0833
White or Caucasian	20.1	0.863647	0.0416847	0.094668	1	0.75	0.8	0.75	1	0.5	0.8	0.25	1	1	1	0.25	0	761	63.4167	814	67.8333	53	4.41667	873	72.75
White or Caucasian	22.4	0.855425	0.0418336	0.102742	0.75	0.5	0.2	0.75	0.5	0.5	0.4	0.75	0.5	1	1	0.5	0	313	26.0833	298	24.8333	-15	-1.25	308	25.6667
White or Caucasian	27	0.649223	0.164981	0.185796	0.75	0.75	0.4	0.75	0.5	0.5	0.6	0.5	1	-1	1	0.5	0	627	52.25	643	53.5833	16	1.33333	594	49.5
White or Caucasian	24.8	0.70747	0.128898	0.163632	0.75	0.75	0.4	0.75	1	0	0.6	0.75	0.5	-1	1	0.5	0	691	57.5833	715	59.5833	24	2	741	61.75
White or Caucasian	21.3	0.74123	0.0931213	0.165649	0.5	0.25	0.6	0.75	0.5	0.5	0.6	0.75	0.5	-1	1	1	0	279	23.25	236	19.6667	-43	-3.58333	219	18.25
White or Caucasian	37	0.940676	0.0105809	0.0487427	0.5	0.25	0.6	0.75	1	0.5	0.4	0.25	0	-1	0	0.75	0	417	34.75	463	38.5833	46	3.83333	391	32.5833
Not White or Caucasian	25.9	0.71286	0.128235	0.158906	0.75	0.5	0.4	0.75	1	0.25	0.6	0.25	1	-1	1	1	0	499	41.5833	454	37.8333	-45	-3.75	517	43.0833
White or Caucasian	24.7	0.354723	0.497111	0.137352	0.75	0.75	0.8	0.75	1	0.5	0.6	0.25	1	1	0	0	0	715	59.5833	701	58.4167	-14	-1.16667	674	56.1667
Not White or Caucasian	19.9	0.856112	0.0364228	0.107466	1	0.75	0	1	1	0.5	0.6	0.5	1	-1	1	1	0	814	67.8333	835	69.5833	21	1.75	850	70.8333
Not White or Caucasian	24.2	0.829205	0.0545143	0.116281	0.75	1	0.4	0.75	1	0.5	0.4	0.5	0.5	1	0	1	0	656	54.6667	712	59.3333	56	4.66667	735	61.25
White or Caucasian	24.6	0.923473	0.0120496	0.0644778	0.75	1	0.6	0.75	1	0.5	1	0.25	1	-1	1	0.75	0	763	63.5833	711	59.25	-52	-4.33333	701	58.4167
White or Caucasian	27.3	0.761638	0.0938426	0.144519	0.75	1	0.6	0.25	1	0.25	0.8	0.75	1	-1	0	0.5	0	871	72.5833	829	69.0833	-42	-3.5	751	62.5833
Not White or Caucasian	25.8	0.951146	0.00936246	0.0394918	0.75	0.75	0.8	0.25	1	1	0.6	0.25	0.5	-1	1	0.5	0	544	45.3333	563	46.9167	19	1.58333	588	49
Not White or Caucasian	22.4	0.974781	0.00260001	0.0226194	1	0.75	0.6	0.75	1	0.75	0.6	0.5	1	-1	1	0.75	0	499	41.5833	545	45.4167	46	3.83333	563	46.9167
White or Caucasian	24.4	0.95541	0.0082286	0.0363616	0.75	0.75	0.6	0.75	1	0.5	0	0.75	0.5	-1	1	1	0	400	33.3333	412	34.3333	12	1	426	35.5
White or Caucasian	30.7	0.818879	0.0539221	0.127199	0.5	0.75	0.4	0.75	1	0.75	0	0.5	1	-1	1	0.75	136	760	63.3333	766	63.8333	6	0.5	743	61.9167
White or Caucasian	21	0.858492	0.0367433	0.104764	0.75	0.75	0.6	0.75	0.5	0.5	0.8	0.25	1	1	1	1	0	486	40.5	460	38.3333	-26	-2.16667	456	38
White or Caucasian	21.3	0.988369	0.00146185	0.0101692	0.5	0.75	0.2	0.75	0.5	0.75	0.2	1	0.5	1	0	1	0	663	55.25	647	53.9167	-16	-1.33333	634	52.8333
Not White or Caucasian	19.6	0.573746	0.272815	0.153439	1	1	0.6	0.75	1	0.5	0.6	1	1	1	1	0.75	0	678	56.5	663	55.25	-15	-1.25	783	65.25
White or Caucasian	24.8	0.931403	0.0116211	0.0569762	0.75	0.75	0.4	0.75	0.5	0.75	1	0.75	0.5	1	1	1	0	609	50.75	646	53.8333	37	3.08333	681	56.75
White or Caucasian	21.5	0.662533	0.176964	0.160502	0.5	0.75	0	0.25	1	0.75	0.4	0.5	0.5	1	1	1	0	361	30.0833	404	33.6667	43	3.58333	432	36
White or Caucasian	24.6	0.845646	0.0480343	0.10632	0.75	0.75	0.8	0.75	1	0.5	0.6	0.75	0.5	1	1	0.5	0	865	72.0833	817	68.0833	-48	-4	852	71
White or Caucasian	19.8	0.837127	0.046067	0.116806	0.75	0.75	0.8	0.75	0.5	1	0.8	0.5	0.5	1	1	0.75	0	488	40.6667	496	41.3333	8	0.666667	511	42.5833
Not White or Caucasian	23	0.972441	0.00376416	0.023795	0.75	0.75	0.8	0.75	1	1	0.4	0.75	0.5	-1	1	0.75	0	372	31	365	30.4167	-7	-0.583333	370	30.8333
White or Caucasian	26.6	0.720535	0.111024	0.168441	0.5	0.25	0	0.75	1	0.5	0	0.5	0	1	1	0.5	0	326	27.1667	313	26.0833	-13	-1.08333	338	28.1667
Not White or Caucasian	23	0.838753	0.042195	0.119052	0.75	0.75	0.4	0.75	1	1	0.6	0.5	1	-1	0	0.5	0	501	41.75	544	45.3333	43	3.58333	532	44.3333
White or Caucasian	26	0.9555	0.00745472	0.0370454	0.25	0.5	0.4	0.25	1	0.5	0.6	0.5	0.5	-1	0	0.75	0	758	63.1667	793	66.0833	35	2.91667	796	66.3333
White or Caucasian	27.3	0.819338	0.0523999	0.128262	0.5	0.75	0	0.25	1	0.5	0	0.5	1	-1	1	0.75	0	724	60.3333	808	67.3333	84	7	752	62.6667
White or Caucasian	27.1	0.725247	0.141136	0.133617	1	0.75	0.8	0.75	1	0.5	0.4	0	1	1	1	1	0	700	58.3333	736	61.3333	36	3	706	58.8333
White or Caucasian	25.1	0.838146	0.0527776	0.109076	0.5	0.25	0.6	1	1	0.75	1	0.5	0.5	1	1	0.75	0	754	62.8333	783	65.25	29	2.41667	764	63.6667
White or Caucasian	31.2	0.882851	0.0206502	0.0964986	0.5	0.5	0.6	0.75	1	0.5	0.6	0.75	0.5	1	1	0.5	0	778	64.8333	752	62.6667	-26	-2.16667	753	62.75
Not White or Caucasian	28.7	0.702414	0.132232	0.165354	1	0.5	0.8	0.75	1	0.5	0.4	0.25	1	-1	1	0.5	0	455	37.9167	492	41	37	3.08333	508	42.3333
White or Caucasian	21.4	0.854003	0.0401523	0.105845	0.75	0.5	0.6	0.75	0.5	1	0.6	0.75	1	-1	0	0.75	0	903	75.25	873	72.75	-30	-2.5	830	69.1667
Not White or Caucasian	26.1	0.896423	0.0283094	0.0752676	0.75	0.5	0.2	0.25	1	0.75	0.8	0.5	1	-1	1	1	0	460	38.3333	394	32.8333	-66	-5.5	389	32.4167
White or Caucasian	32.9	0.829819	0.0455901	0.124591	0.25	0.5	0.4	0	0.5	0.5	1	0.5	0.5	-1	1	0.25	0	534	44.5	582	48.5	48	4	592	49.3333
Not White or Caucasian	23.2	0.913318	0.0235046	0.0631773	0.5	0.5	0.4	0.5	1	0.5	0.6	0.75	0.5	1	0	1	0	847	70.5833	853	71.0833	6	0.5	849	70.75
White or Caucasian	23.7	0.944527	0.011257	0.0442163	0.75	0.75	0.6	0.75	1	1	1	0.5	1	-1	1	1	0	778	64.8333	714	59.5	-64	-5.33333	729	60.75
White or Caucasian	20.6	0.865541	0.0349925	0.0994661	0.75	1	0.4	0.75	1	0.5	0.4	0.75	1	1	1	1	0	817	68.0833	831	69.25	14	1.16667	863	71.9167
White or Caucasian	24.8	0.878515	0.023778	0.0977072	0	0.25	0.2	0.25	0.5	0.5	0.4	0.5	0	-1	1	0.25	0	612	51	638	53.1667	26	2.16667	639	53.25
White or Caucasian	20	0.946884	0.00842129	0.0446943	1	0.75	0.4	0.25	1	1	0.8	0.75	1	1	1	0.25	0	521	43.4167	538	44.8333	17	1.41667	502	41.8333
White or Caucasian	23.4	0.969142	0.00441931	0.0264386	1	0.75	0.4	0.5	0	0.5	0.4	0.25	0.5	1	1	0.75	0	554	46.1667	540	45	-14	-1.16667	512	42.6667
Not White or Caucasian	20.8	0.968644	0.00458973	0.0267666	0.75	0.75	0.4	1	1	0.25	0.8	0.5	0.5	1	1	0	0	495	41.25	475	39.5833	-20	-1.66667	501	41.75
White or Caucasian	28.7	0.592254	0.243107	0.164638	0.75	0.75	0.6	0.75	1	0.5	0	0.5	0	-1	1	1	0	559	46.5833	604	50.3333	45	3.75	573	47.75
White or Caucasian	23.1	0.951137	0.00727754	0.0415853	1	1	0.4	0.75	1	1	0.8	0.75	1	-1	1	0.25	0	821	68.4167	766	63.8333	-55	-4.58333	785	65.4167
White or Caucasian	25.4	0.719666	0.103788	0.176546	0.75	0.75	0	0.75	1	0.75	0.4	0.5	1	-1	1	0.5	0	606	50.5	631	52.5833	25	2.08333	611	50.9167
White or Caucasian	28.3	0.564151	0.28386	0.15199	0.25	0.75	0	0.25	0.5	0.75	0.6	0.25	0.5	1	1	1	0	737	61.4167	738	61.5	1	0.0833333	722	60.1667
White or Caucasian	20.4	0.895029	0.022333	0.0826383	0.5	0.5	0.6	0.75	0.5	0.5	0.6	0.75	0.5	1	1	0.5	0	351	29.25	390	32.5	39	3.25	374	31.1667
White or Caucasian	21.9	0.787287	0.0875391	0.125174	1	0.75	0.8	1	1	1	1	1	0.5	-1	1	1	0	936	78	924	77	-12	-1	986	82.1667
White or Caucasian	27.6	0.782824	0.0812403	0.135936	0.25	0.75	0.4	0.25	1	0.75	0.6	0.5	1	-1	1	0	0	782	65.1667	810	67.5	28	2.33333	752	62.6667
White or Caucasian	26.6	0.950003	0.00903182	0.0409647	0.5	0.25	0.2	0.25	1	0.5	0.4	0.5	1	-1	1	0.25	0	331	27.5833	310	25.8333	-21	-1.75	313	26.0833
Not White or Caucasian	21	0.504414	0.364341	0.131245	1	0.75	0.2	1	1	1	1	1	1	1	1	0.75	0	603	50.25	606	50.5	3	0.25	629	52.4167
[truncated: 6,047 more rows]
