# Supplementary material for: CheekAge: a next-generation buccal epigenetic aging clock associated with lifestyle and health
Source: GeroScience. 2024 Mar 5;46(3):3429–43. doi: 10.1007/s11357-024-01094-3 (PMC11009193; doi:10.1007/s11357-024-01094-3)
Supplement: Supplementary file 21 — Supplementary Table 3 (XLSX 129 KB) [file 11357_2024_1094_MOESM21_ESM.xlsx]

## Sheet: Table S3
Table S3
Chronological age all					Chronological age male					Chronological age female
	Estimate	Std. Error	t value	Pr(>|t|)		Estimate	Std. Error	t value	Pr(>|t|)		Estimate	Std. Error	t value	Pr(>|t|)
(Intercept)	-171.4	59.7	-2.871	0.0041		-168.721	91.4029	-1.846	0.065		-178.464	77.2341	-2.311	0.020898
BMI	0.2268	0.03453	6.567	5.44e-11		0.27084	0.04803	5.639	1.83e-08		0.16073	0.04846	3.317	0.000919
Self-rated health	21.51	0.7692	27.971	< 2e-16		20.4823	1.13413	18.06	< 2e-16		21.3744	1.02612	20.83	< 2e-16
Self-perceived aging	-2.52	0.8389	-3.003	0.00268		-0.13039	1.21274	-0.108	0.9144		-4.42302	1.13743	-3.889	0.000102
Stress level	10.97	0.6188	17.73	< 2e-16		9.53235	0.89079	10.701	< 2e-16		11.7073	0.84006	13.936	< 2e-16
Sleep quality	-3.795	0.6065	-6.258	4.11e-10		-4.66378	0.84976	-5.488	4.32e-08		-2.91575	0.84282	-3.46	0.000547
Immune health	5.018	0.5609	8.947	< 2e-16		4.60108	0.80683	5.703	1.27e-08		5.48664	0.762	7.2	7.1e-13
Education	6.465	0.586	11.033	< 2e-16		1.50546	0.84293	1.786	0.0742		10.1224	0.79902	12.669	< 2e-16
Social satisfaction	3.022	0.5912	5.112	3.26e-07		2.07744	0.83416	2.49	0.0128		3.41016	0.81613	4.178	3e-05
Plant diet	7.327	0.6408	11.433	< 2e-16		4.35348	0.9605	4.533	6.01e-06		9.50058	0.8427	11.274	< 2e-16
Smoking	-3.783	0.3312	-11.419	< 2e-16		-4.37098	0.47703	-9.163	< 2e-16		-3.47303	0.44975	-7.722	1.42e-14
Alcohol	1.634	0.5142	3.177	0.00149		0.78485	0.81985	0.957	0.3385		2.42929	0.64937	3.741	0.000186
Exercise	-2.586	0.4613	-5.605	2.16e-08		-4.10244	0.67089	-6.115	1.06e-09		-0.69736	0.62196	-1.121	0.262254
Sex	-0.004175	0.1479	-0.028	0.97748		NA	NA	NA	NA		NA	NA	NA	NA
Race/Ethnicity	-4.245	0.1501	-28.29	< 2e-16		-2.49702	0.2201	-11.345	< 2e-16		-5.70818	0.2009	-28.412	< 2e-16
Epithelial %	185.2	59.78	3.099	0.00195		190.218	91.5083	2.079	0.0377		188.418	77.3489	2.436	0.014895
Neutrophil %	200.7	60.87	3.297	0.00195		204.106	93.1246	2.192	0.0285		205.03	78.8157	2.601	0.009318
Other immune %	185.8	58.15	3.195	0.0014		195.616	89.0929	2.196	0.0282		183.624	75.1747	2.443	0.014622
