# Supplementary material for: CheekAge: a next-generation buccal epigenetic aging clock associated with lifestyle and health
Source: GeroScience. 2024 Mar 5;46(3):3429–43. doi: 10.1007/s11357-024-01094-3 (PMC11009193; doi:10.1007/s11357-024-01094-3)
Supplement: Supplementary file 22 — Supplementary Table 4 (XLSX 128 KB) [file 11357_2024_1094_MOESM22_ESM.xlsx]

## Sheet: Table S4
Table S4
Chronological Age																Chronological Age Male															Chronological Age Female
Score	Self-rated health	Self-perceived aging	Sleep quality	Education	Plant diet	Alcohol	Immune health	Exercise	Smoking	Score	Stress level	Social satisfaction	Score	Race/Ethnicity	Sex	Score	Self-rated health	Self-perceived aging	Sleep quality	Education	Plant diet	Alcohol	Immune health	Exercise	Smoking	Score	Stress level	Social satisfaction	Score	Race/Ethnicity	Score	Self-rated health	Self-perceived aging	Sleep quality	Education	Plant diet	Alcohol	Immune health	Exercise	Smoking	Score	Stress level	Social satisfaction	Score	Race/Ethnicity
0	43.9699	46.319	48.2464	54.078	39.8357	45.2047	38.9432	43.4086	51.8056	0	45.076	45.4483	1	41.7385	46.3121	0	43.4127	45.9904	44.527	44.2519	38.0397	44.2751	37.6126	41.4962	49.6345	0	40.6133	41.4428	1	39.7536	0	48.6352	47.5154	53.0746	57.3936	49.9247	49.9083	41.1417	47.7454	53.566	0	50.6721	48.7242	1	45.9343
0.25	36.5079	43.332	46.0383	48.0575	42.7584	51.3977				0.2	43.2225	43.3415	-1	52.1793	50.1958	0.25	35.1403	41.2389	43.332	43.4908	41.7659	50.3272				0.2	41.41	42.6311	-1	52.553	0.25	39.4018	47.7454	49.5031	51.6934	46.0945	52.5969				0.2	45.4894	45.8549	-1	51.9726
0.5	41.3279	44.8487	48.2382	46.1711	47.6249	50.3984	42.8118	48.9802		0.4	44.8268	45.3813				0.5	40.9008	42.6338	44.2929	43.5291	46.3628	48.6804	41.6167	46.7461		0.4	43.117	43.1513			0.5	42.0725	47.2553	51.2033	48.9747	48.9336	51.6852	44.2218	50.4175		0.4	47.9548	46.9049
0.75	50.7611	48.3121	48.0424	48.4791	52.3751	46.6119				0.6	48.5366	48.1328				0.75	49.3128	46.8638	46.6037	46.8501	53.2348	44.6954				0.6	46.5873	46.6763			0.75	51.6071	49.577	49.5113	50.3628	51.8111	48.423				0.6	49.2539	50.4066
1	56.9966	53.5359	52.2218	52.5489	52.5914	48.4271	50.1656	48.9829	47.2663	0.8	57.7249	52.1259				1	57.9795	52.783	53.7002	55.2841	52.1424	45.9357	48.4928	47.8111	45.3306	0.8	57.7289	51.8166			1	56.5777	54.0739	51.5264	50.3956	52.616	50.1958	51.384	50.5435	49.0486	0.8	52.4271	57.6838
										1	63.05	53.0472														1	64.5503	52.7557													1	53.4374	60.8871
