# Supplementary material for: CheekAge: a next-generation buccal epigenetic aging clock associated with lifestyle and health
Source: GeroScience. 2024 Mar 5;46(3):3429–43. doi: 10.1007/s11357-024-01094-3 (PMC11009193; doi:10.1007/s11357-024-01094-3)
Supplement: Supplementary file 23 — Supplementary Table 5 (XLSX 75 KB) [file 11357_2024_1094_MOESM23_ESM.xlsx]

## Sheet: Table S5
Table S5
	Chrononological age	Self-rated health	Self-perceived aging	Stress level	Immune health	Education	Social satisfaction	Plant diet	Exercise	BMI	Sex	Race/Ethnicity	Sleep quality	Alcohol	Smoking	Epithelial %	Neutrophil %	Other immune %
PC1	26.8714	0.830024	4.35176	4.24167	2.16123	0.309451	0.899453	2.28607	0.259388	1.04841	1.99672	0.277784	0.391551	0.545141	0.919054	300	300	34.4096
PC2	48.8609	0.182556	6.00416	4.99545	7.29916	0.256208	1.74141	2.69503	0.558705	2.3996	1.11022	0.32787	0.223324	0.571903	0.501228	300	300	300
PC3	0.834557	0.785575	1.78689	9.34018	0.418647	0.0299758	4.31838	72.0073	4.75856	122.215	300	14.5401	0.933451	28.7338	3.73581	0.519753	0.347654	0.813803
PC4	4.94382	0.171237	0.158218	0.0172219	0.0181814	3.50404	0.662968	4.44964	0.564869	6.26709	57.7202	0.983734	1.63741	0.359838	0.0149488	0.104615	3.09973	19.2479
PC5	300	21.5704	100.242	65.187	28.5454	8.08164	26.2084	44.4767	3.46309	0.931187	4.66307	112.289	7.08501	1.74418	37.4281	0.977315	0.443041	3.09337
PC6	36.1225	0.759576	5.86478	0.991249	0.412319	2.22622	0.25744	1.2125	0.20981	0.13906	0.043999	5.80008	0.052296	0.76319	1.21005	1.60713	19.0811	300
PC7	33.9118	2.66696	8.23124	2.63412	0.51734	0.9866	0.910226	3.72397	0.265033	0.351551	0.622524	5.37622	1.16738	0.0334728	4.83274	8.25611	39.2697	300
PC8	44.6567	1.28399	5.12299	2.98052	1.57586	0.361558	0.324097	0.0766435	0.683635	0.765012	0.016679	0.680067	0.814856	2.94954	0.226527	0.976802	0.864827	0.725287
PC9	90.7776	9.1986	14.3852	8.97767	4.44211	1.75221	0.582261	2.52762	2.00354	15.436	0.016818	0.051598	1.1558	5.97517	3.31206	1.09383	0.694714	1.85225
PC10	10.8121	17.5279	14.1276	3.92288	2.5954	7.8936	1.51375	8.66592	8.19362	24.5192	0.0432675	14.1949	4.429	2.07524	1.81203	0.0444234	0.0516725	0.498971
PC11	3.09339	0.0917063	0.914789	1.98439	0.134569	2.15938	1.23371	1.63842	0.426905	3.52184	0.0206955	6.16641	1.751	2.06867	0.976447	0.344187	0.153916	0.907514
PC12	11.1922	2.04779	3.0412	1.34636	0.0258852	4.88302	0.323153	2.25852	0.0672173	9.7855	0.00100624	15.6618	0.31064	5.48328	0.639539	0.584716	0.250154	1.67613
PC13	50.8581	7.87142	18.287	8.69777	7.82344	4.62644	3.32791	6.7534	0.00602853	6.8361	0.197637	14.246	2.42781	12.3667	0.807669	0.00515084	0.0520629	0.204832
PC14	8.50431	0.35735	0.515014	0.490449	0.81557	0.536787	0.804134	1.04233	0.672955	0.161321	0.220541	7.04971	0.163544	0.707173	5.18029	1.46338	0.462414	6.13721
PC15	60.5581	2.14667	2.38933	2.00872	0.488995	0.734331	0.842453	2.03969	4.73901	1.2318	0.0122272	286.064	2.08126	17.0208	14.9782	0.114045	0.161413	0.0476135
PC16	125.807	7.69311	18.5191	4.49153	7.29037	0.912825	4.88826	3.84238	3.1246	5.28005	0.318791	70.0713	0.408191	14.4519	2.00837	0.0526248	0.00684583	0.160675
PC17	15.4176	0.976753	2.51302	0.694747	0.164438	0.355428	1.05595	0.0887224	1.02769	2.63902	0.198432	36.8127	0.312874	0.488172	1.68144	0.213671	0.0420537	0.850085
PC18	0.533923	0.326966	2.12734	2.78975	0.387202	1.53642	1.92082	0.336984	2.06743	3.58104	0.0447135	240.623	0.489544	24.8064	0.983803	0.374103	0.291618	0.474246
