# Supplementary material for: CheekAge: a next-generation buccal epigenetic aging clock associated with lifestyle and health
Source: GeroScience. 2024 Mar 5;46(3):3429–43. doi: 10.1007/s11357-024-01094-3 (PMC11009193; doi:10.1007/s11357-024-01094-3)
Supplement: Supplementary file 24 — Supplementary Table 6 (XLSX 129 KB) [file 11357_2024_1094_MOESM24_ESM.xlsx]

## Sheet: Table S6
Table S6
Model	Final Score	Final RMSE	Final Lifestyle	Final Regularization
1	696.879	4.7584	-4.8052	2530.4
2	570.74	4.69882	-5.89952	2683.06
3	591.103	4.76061	-5.65234	2549.48
4	710.233	4.66551	-4.37678	2430.78
5	614.752	4.8487	-5.88881	2713.89
6	585.865	4.79779	-5.86272	2614.79
7	655.348	4.5655	-4.53657	2379.48
8	639.402	4.60052	-5.29506	2751.18
9	560.762	4.62162	-5.18253	2259.69
10	639.411	4.68428	-5.29763	2652.69
11	663.172	4.8448	-5.75044	2870.85
12	662.773	4.54628	-4.1462	2185.61
13	621.981	4.64954	-4.7759	2268.1
14	679.267	4.74207	-5.26717	2762.41
15	595.016	4.79833	-5.83367	2641
16	602.792	4.65883	-5.00527	2310.12
17	712.713	4.78674	-5.11063	2773.64
18	738.532	4.72753	-4.16211	2358.05
19	590.777	4.66328	-5.31899	2448.62
20	635.733	4.62753	-4.72457	2329.82
21	595.314	4.77894	-5.69577	2576.49
22	645.805	4.71011	-4.93226	2416.05
23	645.374	4.65808	-4.69923	2325
24	700.784	4.54343	-3.93308	2240.5
25	668.741	4.72045	-5.16106	2666.97
26	616.335	4.71494	-5.09976	2371.75
27	611.164	4.67555	-5.38102	2576.15
28	651.478	4.71364	-5.30037	2679.43
29	681.867	4.63727	-4.596	2465.28
30	659.661	4.60867	-4.67132	2437.34
31	603.068	4.79171	-5.54067	2498.89
32	775.587	4.49171	-2.81458	1948.39
33	622.665	4.73356	-5.53746	2665.4
34	619.108	4.76787	-5.83866	2801.79
35	720.863	4.74056	-4.86406	2710.2
36	682.679	4.76443	-4.66275	2359.48
37	578.933	4.72373	-5.4096	2375.51
38	627.438	4.64987	-5.24044	2596.94
39	621.354	4.7602	-5.42565	2553.88
40	652.272	4.80523	-5.63728	2791.21
41	691.408	4.5976	-4.09412	2234.07
42	634.127	4.7789	-5.66693	2751.84
43	617.376	4.4615	-4.24185	2120.46
44	653.928	4.52273	-4.01487	2083.8
45	684.832	4.81439	-4.96911	2508.51
46	641.913	4.60415	-4.43905	2203.01
47	629.302	4.74162	-5.51012	2671.06
48	681.585	4.81584	-5.15565	2611.76
49	646.498	4.70656	-5.1491	2564.75
50	582.598	4.6361	-5.18536	2353.42
51	690.415	4.52925	-3.69293	2049.3
52	601.343	4.73418	-5.89951	2793.37
53	665.024	4.63221	-4.16179	2104.88
54	599.821	4.73879	-5.465	2497.75
55	601.781	4.74121	-5.54172	2554.49
56	619.237	4.6348	-5.13453	2505.13
57	658.946	4.62469	-5.06299	2669.24
58	691.676	4.71566	-4.49712	2355.86
59	626.28	4.68336	-5.12745	2477.53
60	661.424	4.70989	-4.75415	2378.65
61	759.799	4.62019	-3.09556	1900.05
62	702.106	4.77112	-4.86037	2576.94
63	649.947	4.67862	-4.8406	2415.11
64	563.591	4.6431	-5.52888	2473.3
65	781.915	4.53462	-2.8435	1948.33
66	676.487	4.69001	-4.89771	2571.23
67	699.494	4.97573	-5.86499	2965
68	658.689	4.7478	-4.95292	2448.32
69	726.999	4.77926	-4.71599	2597.66
70	693.816	4.56885	-4.37167	2460.66
71	630.657	4.5487	-4.38745	2178.97
72	644.381	4.62092	-5.20144	2690.91
73	703.414	4.56573	-3.76866	2120.39
74	679.895	4.71639	-4.77969	2479.76
75	671.749	4.49735	-3.94374	2156.54
76	641.66	4.73385	-5.43071	2690.63
77	697.633	4.87079	-5.67724	2963.64
78	638.676	4.77525	-5.51346	2679.28
79	605.566	4.82409	-5.88791	2697.53
80	684.944	4.74465	-5.03457	2636.49
81	680.346	4.68564	-4.93631	2620.87
82	683.37	4.7233	-5.03079	2651.99
83	611.181	4.56303	-4.60699	2207.34
84	653.343	4.53414	-4.16126	2162.58
85	625.388	4.80721	-5.75998	2734.13
86	617.274	4.71315	-5.48852	2631.3
87	703.657	4.72412	-4.80853	2607.97
88	646.399	4.76298	-5.28875	2586.75
89	701.404	4.90757	-5.7057	2955.62
90	653.205	4.62993	-4.70742	2403.16
91	657.252	4.84672	-5.55407	2711.24
92	686.009	4.67834	-4.69567	2501.55
93	643.04	4.74503	-5.30472	2602.1
94	695.543	4.78611	-4.86394	2528.2
95	667.432	4.68884	-4.55509	2304.65
96	665.295	4.79167	-5.66	2887.63
97	702.228	4.55115	-3.94	2243.09
98	623.478	4.70017	-5.34613	2585.42
99	687.127	4.61643	-4.32513	2340.4
100	665.12	4.62347	-4.73593	2488.99
101	652.571	4.7577	-5.41875	2708.51
102	640.816	4.66373	-4.78196	2349.22
103	730.386	4.66132	-4.11152	2364.16
104	610.742	4.664	-5.10624	2409.3
105	588.58	4.65398	-5.28608	2427.4
106	697.061	4.50501	-3.52696	2003.18
107	696.342	4.7008	-4.36846	2313.5
108	613.937	4.72333	-5.32029	2492.97
109	644.843	4.63037	-4.61277	2299.3
110	672.809	4.56608	-4.0768	2167.24
111	640.36	4.85315	-5.7777	2764.25
112	641.287	4.80566	-5.73676	2800.42
113	637.358	4.75298	-5.59843	2754.97
114	655.736	4.72609	-5.102	2556.73
115	618.716	4.59474	-4.60172	2203.95
116	623.461	4.72472	-5.38316	2579.78
117	572.917	4.62159	-5.1188	2279.08
118	681.15	4.73464	-4.95799	2579.86
119	626.029	4.81823	-5.88258	2803.55
120	644.332	4.74349	-5.46507	2714.66
121	761.615	4.72597	-4.38354	2619.29
122	647.282	4.65834	-4.81594	2410.09
123	620.731	4.77868	-5.84222	2799.07
124	514.221	4.69833	-5.91908	2413.77
125	617.556	4.59112	-4.88495	2386.56
126	573.98	4.74251	-5.79791	2580.42
127	596.605	4.65334	-4.9487	2248.99
128	674.63	4.7004	-4.6775	2406.3
129	776.383	4.72322	-4.2126	2585.34
130	645.47	4.66007	-4.59561	2255.74
131	585.405	4.67552	-5.66402	2631.34
132	628.631	4.69868	-5.30426	2585.77
133	603.641	4.78642	-5.55924	2520.27
134	589.925	4.68372	-5.29264	2402.68
135	642.749	4.79053	-5.34641	2572.46
136	641.241	4.84584	-5.79509	2788.93
137	583.708	4.77148	-5.85903	2633.64
138	652.274	4.75383	-5.33118	2654.81
139	643.464	4.56816	-4.09284	2028.48
140	612.254	4.82241	-5.74289	2638.77
141	595.76	4.75359	-5.68722	2603.95
142	602.516	4.60316	-4.97088	2352.9
143	593.61	4.66953	-5.1559	2349.28
144	587.595	4.62314	-4.91331	2217.05
145	650.279	4.74906	-5.55645	2797.04
146	588.223	4.77998	-5.9142	2681.74
147	696.321	4.72651	-4.95022	2660.51
148	637.801	4.83163	-5.81026	2799.01
149	638.964	4.83403	-5.7781	2780.98
150	623.679	4.76806	-5.51022	2610.93
151	605.518	4.79232	-5.83698	2702.99
152	706.202	4.58035	-3.81816	2149.16
153	670.811	4.7493	-5.30998	2739.2
154	615.676	4.64485	-4.60372	2130.27
155	637.276	4.64006	-5.23176	2652.23
156	681.779	4.60172	-4.2953	2311.8
157	666.422	4.76046	-5.18012	2619.3
158	675.652	4.60633	-4.43653	2367.47
159	593.926	4.69744	-5.52763	2558.93
160	627.99	4.79003	-6.0368	2948.02
161	606.879	4.75321	-5.66775	2647.35
162	618.271	4.65439	-5.23494	2542.12
163	709.695	4.73793	-4.6303	2505.61
164	724.167	4.7601	-4.64116	2558.15
165	692.445	4.70516	-4.71187	2511.97
166	628.278	4.76268	-5.84	2854.82
167	631.888	4.73039	-5.61399	2765.09
168	641.943	4.65115	-5.06487	2553.82
169	743.958	4.60942	-3.71778	2238.13
170	628.171	4.69787	-5.32082	2595.21
171	724.925	4.53308	-3.40204	2028.26
172	662.597	4.7154	-4.68928	2335.68
173	605.178	4.7309	-5.46826	2536.2
174	667.842	4.75771	-4.93111	2467.89
175	615.759	4.6473	-4.65391	2160.38
176	611.279	4.73936	-5.46188	2552.32
177	763.427	4.61863	-3.53695	2206.96
178	602.684	4.49671	-4.2403	2004.73
179	608.059	4.67535	-5.09824	2377.06
180	669.452	4.83241	-5.51395	2763.71
181	698.596	4.53397	-3.55789	1996.85
182	598.825	4.74092	-5.57013	2558.53
183	687.424	4.91492	-5.76581	2915.7
184	631.846	4.71628	-5.17404	2495.97
185	770.826	4.64781	-4.15471	2610.63
186	670.489	4.59454	-4.28744	2258.78
187	749.727	4.7668	-4.58715	2642.71
188	598.171	4.68212	-5.47647	2565.33
189	621.926	4.72979	-5.3328	2533.24
190	587.508	4.72816	-5.69337	2597.49
191	799.176	4.77295	-4.25645	2667.51
192	637.464	4.52331	-4.45841	2289.1
193	585.015	4.75617	-5.87492	2669.11
194	646.166	4.48708	-3.85847	1985.24
195	659.797	4.84187	-5.66508	2802.07
196	761.12	4.57891	-3.74214	2376.06
197	604.082	4.7549	-5.84432	2746.09
198	635.786	4.64397	-5.22319	2634.54
199	595.472	4.75495	-5.87625	2723.74
200	669.202	4.71413	-5.09043	2631
201	587.728	4.76369	-5.90167	2690.92
202	635.721	4.77252	-5.68483	2779.22
203	681.375	4.90346	-5.882	2975.15
204	708	4.95427	-5.2425	2629.63
205	625.933	4.79721	-5.73444	2732.46
206	658.257	4.71948	-5.44698	2801.58
207	626.962	4.68394	-5.05308	2431.89
208	637.244	4.72607	-5.27812	2578.79
209	578.322	4.70613	-5.18126	2245.29
210	659.934	4.69181	-5.07774	2603.31
211	637.462	4.64721	-4.99216	2488.87
212	668.976	4.88157	-5.39371	2622.78
213	654.372	4.63128	-4.28133	2130.44
214	662.427	4.72795	-5.27596	2701.01
215	663.093	4.57838	-4.36554	2291.77
216	661.417	4.71364	-5.13319	2620.46
217	638.668	4.57609	-4.70074	2390.23
218	836.577	4.55281	-2.38529	1902.32
219	649.722	4.55267	-3.91994	1965.73
220	706.809	4.67769	-4.62025	2557.3
221	679.854	4.59526	-4.27778	2298.47
222	721.595	4.79208	-5.26397	2911.22
223	622.277	4.71509	-5.30199	2532.72
224	639.989	4.67489	-5.31813	2680.19
225	637.464	4.81931	-5.71914	2753.18
226	650.633	4.69957	-4.95409	2467.09
227	597.768	4.85258	-5.059	2084.84
228	589.861	4.7843	-5.62418	2496.15
229	648.459	4.69733	-5.34948	2715.93
230	743.467	4.82687	-4.56225	2521.96
231	644.713	4.70186	-5.41895	2736.89
232	609.534	4.66438	-4.95233	2302.77
233	602.841	4.59996	-4.98849	2369.78
234	675.249	4.64249	-4.49101	2357.7
235	647.106	4.74452	-4.97666	2409.81
236	639.878	4.8397	-5.61252	2670.97
237	576.071	4.73695	-5.77672	2583.85
238	595.885	4.71431	-5.68303	2649.39
239	653.516	4.93644	-5.84383	2770.22
240	678.567	4.73596	-4.75206	2431.49
241	674.711	4.48279	-3.75124	2063.3
242	565.803	4.76161	-5.9424	2610.3
243	617.569	4.80886	-5.87371	2766.95
244	648.005	4.83136	-5.70357	2781.02
245	735.997	4.4822	-3.28327	2066.26
246	640.596	4.77174	-5.45332	2654.05
247	639.188	4.78491	-5.3998	2596.2
248	722.451	4.69936	-4.47942	2517.9
249	656.778	4.75613	-5.18484	2579.41
250	639.972	4.74952	-5.8547	2938.81
251	676.761	4.64685	-4.52805	2384.12
252	738.165	4.55075	-3.41852	2084.28
253	658.46	4.72376	-5.19227	2631.85
254	655.383	4.64735	-4.61222	2331.34
255	613.358	4.80012	-5.83127	2728.96
256	611.169	4.68137	-5.0921	2381.39
257	652.809	4.849	-5.79639	2843.74
258	692.887	4.45879	-3.60008	2084.03
259	629.065	4.71138	-5.15157	2473.38
260	662.313	4.54839	-4.50034	2411
261	668.748	4.71487	-4.96625	2547.12
262	693.881	4.689	-4.0286	2094.5
263	699.084	4.62782	-4.2024	2306.82
264	556.752	4.79045	-5.77757	2422.82
265	597.123	4.77325	-5.66558	2572.82
266	629.661	4.80376	-5.55768	2628.21
267	701.919	4.7469	-4.66843	2480.64
268	561.777	4.65291	-5.37879	2354.93
269	677.565	4.74602	-5.16437	2682.3
270	647.028	4.81705	-5.50065	2661.74
271	660.252	4.70924	-4.85706	2440.46
272	655.538	4.73506	-5.2279	2626.74
273	644.379	4.72017	-5.51868	2777.95
274	590.233	4.75361	-5.89434	2710.92
275	637.098	4.7749	-5.38087	2585.64
276	557.931	4.75772	-5.79834	2482.03
277	758.025	4.57862	-3.61044	2275.31
278	586.211	4.72156	-5.42621	2425.33
279	669.353	4.67652	-4.74259	2450.95
280	631.289	4.80167	-5.52563	2618.06
281	666.159	4.84788	-5.31425	2598.48
282	743.614	4.7809	-4.70259	2670.02
283	634.073	4.84187	-5.84414	2789.84
284	687.293	4.54822	-3.92405	2161.51
285	611.524	4.75455	-5.92743	2837.75
286	575.706	4.71286	-5.74686	2591.74
287	633.264	4.83473	-5.87701	2815.91
288	616.557	4.64476	-5.38249	2640.99
289	635.28	4.66151	-4.82476	2352.01
290	635.255	4.54259	-4.89069	2536.3
291	631.75	4.67628	-5.08653	2486.78
292	622.985	4.76256	-5.79164	2797.06
293	671.282	4.64032	-4.56576	2389.05
294	727.883	4.62003	-3.9196	2276.29
295	592.367	4.78959	-5.82885	2635.28
296	611.214	4.77507	-5.93735	2817.72
297	677.195	4.73937	-4.93103	2536.84
298	544.465	4.72426	-5.48555	2251.9
299	587.652	4.73862	-5.81672	2665.72
300	821.276	4.28287	-1.8592	1797.7
301	652.553	4.8515	-5.8809	2894.32
302	728.288	4.81977	-4.87765	2659.76
303	594.943	4.80069	-5.86645	2659.07
304	772.025	4.54612	-3.4484	2278.48
305	665.961	4.74885	-5.03752	2538.39
306	600.672	4.71397	-5.47121	2536.05
307	607.614	4.74219	-5.66625	2663.41
308	643.375	4.66783	-4.50565	2177.48
309	631.312	4.65391	-4.76897	2305.02
310	611.627	4.60066	-4.7627	2266.1
311	643.662	4.70415	-5.34633	2681.67
312	687.936	4.69857	-4.33131	2250.01
313	630.201	4.75863	-5.16941	2433.46
314	660.012	4.73089	-5.22839	2654.47
315	664.15	4.69902	-4.95226	2534.15
316	664.098	4.83307	-5.23704	2556.14
317	580.974	4.76597	-5.6447	2487.35
318	619.421	4.66427	-5.35231	2612.31
319	658.242	4.73113	-5.35202	2725.69
320	752.051	4.85086	-5.3135	3023.78
321	629.04	4.47862	-4.19274	2126.82
322	655.442	4.7499	-5.27416	2638.34
323	648.874	4.76751	-5.63526	2818.84
324	686.149	4.63235	-4.45838	2403.11
325	667.034	4.66605	-5.05432	2654.55
326	706.644	4.56115	-3.93815	2252.13
327	690.172	4.864	-5.55408	2854.63
328	807.482	4.33144	-2.0411	1791.3
329	698.473	4.7273	-5.05702	2739.73
330	681.067	4.6824	-4.67585	2459.07
331	639.639	4.75091	-4.67654	2169.65
332	623.522	4.7005	-5.18403	2479.88
333	630.456	4.72839	-5.40307	2623.25
334	679.484	4.64127	-4.54048	2412.49
335	605.927	4.79849	-5.74005	2634.51
336	631.837	4.56918	-4.47476	2217.39
337	685.279	4.73846	-4.82911	2512.11
338	626.764	4.70265	-5.35015	2601.48
339	704.825	4.62059	-4.20014	2342.68
340	680.019	4.75912	-5.1043	2639.64
341	718.225	4.95985	-5.91364	3110.06
342	737.299	4.61741	-3.99529	2375.69
343	703.67	4.67059	-4.54931	2504.03
344	585.133	4.61057	-4.84443	2174.96
345	676.796	4.70163	-5.20572	2758.99
346	692.525	4.78968	-5.33547	2815.26
347	637.172	4.65639	-4.71825	2298.39
348	641.752	4.63492	-4.96128	2504.95
349	695.863	4.6535	-4.20391	2260.98
350	663.449	4.66055	-4.73967	2438.7
351	586.744	4.64189	-5.16639	2354.89
352	691.636	4.53264	-3.38633	1852.12
353	588.269	4.81203	-5.91931	2646.22
354	558.268	4.6349	-5.33717	2331.88
355	565.046	4.70272	-5.49585	2387.5
356	580.908	4.75658	-5.73537	2557.36
357	561.259	4.7842	-5.76733	2446.32
358	696.626	4.65589	-4.63348	2541.15
359	548.605	4.68492	-5.0845	2059.35
360	630.086	4.77095	-5.36495	2545.02
361	643.185	4.64617	-4.76977	2374.17
362	652.504	4.56397	-4.63934	2433.86
363	663.109	4.83546	-5.71011	2855.76
364	655.482	4.75026	-4.83101	2350.07
365	720.213	4.63253	-4.19601	2402.68
366	684.759	4.62351	-3.78307	1967.78
367	701.567	4.56395	-3.77618	2118.16
368	665.975	4.6609	-4.19106	2094.32
369	648.093	4.73491	-5.46652	2744.8
370	657.566	4.62656	-4.91174	2561.8
371	647.219	4.59724	-4.63477	2364.97
372	645.664	4.76902	-5.35794	2620.7
373	666.079	4.66884	-4.62474	2367.2
374	674.918	4.74423	-4.62438	2320.24
375	675.974	4.67718	-4.67827	2441.45
376	621.4	4.7736	-5.79743	2779.49
377	599.118	4.70727	-5.67278	2667.39
378	724.714	4.71815	-4.22138	2338.83
379	637.294	4.57975	-4.80022	2443.68
380	663.265	4.86151	-5.80227	2884.47
381	622.109	4.69727	-5.02104	2370.77
382	607.869	4.62947	-5.34388	2590.73
383	625.123	4.67406	-4.93261	2356.27
384	855.366	4.27666	-1.80343	1938.99
385	737.216	4.72739	-4.47624	2555.82
386	643.186	4.74812	-5.38253	2649.67
387	722.33	4.60901	-4.13908	2404.33
388	623.077	4.76149	-5.50329	2611.39
389	671.79	4.7384	-5.1684	2665.28
390	621.158	4.67381	-5.24787	2541.67
391	737.388	4.65879	-4.25613	2496.2
392	585.61	4.57065	-4.80189	2197.14
393	603.519	4.74065	-5.62973	2621.07
394	714.458	4.75369	-4.6372	2514.8
395	697.7	4.73493	-4.855	2595.32
396	725.563	4.6266	-3.89242	2239.18
397	624.128	4.71052	-5.20029	2481.4
398	595.077	4.6327	-5.06081	2338.92
399	714.676	4.64945	-4.12975	2311.68
400	653.113	4.86143	-5.91016	2903.94
401	692.562	4.59201	-3.98759	2177.25
402	628.041	4.84454	-5.75806	2700.45
403	661.094	4.82135	-5.46696	2704.91
404	617.535	4.60335	-4.59692	2184.69
405	563.908	4.66061	-5.47598	2419.52
406	658.048	4.78616	-5.30938	2630.21
407	607.706	4.62827	-4.95151	2336.31
408	627.483	4.82076	-5.59829	2622.95
409	640.542	4.74769	-5.18458	2508.3
410	642.25	4.74551	-5.36244	2635.09
411	655.865	4.71445	-5.18285	2624
412	727.834	4.75343	-4.60114	2558.56
413	739.253	4.56155	-3.55823	2167.76
414	668.264	4.65672	-4.53029	2331.26
415	689.953	4.57217	-4.38848	2448.33
416	614.189	4.66199	-4.87862	2280.99
417	562.511	4.76772	-5.82664	2511.17
418	645.415	4.83669	-5.69331	2754.86
419	647.438	4.66958	-4.92466	2468.05
420	629.801	4.70496	-5.74512	2870.61
421	660.092	4.6364	-4.82456	2506.01
422	618.205	4.67436	-5.31438	2569.47
423	699.674	4.6862	-4.6862	2554.27
424	678.859	4.56576	-4.1625	2253.58
425	568.87	4.72796	-5.56354	2420.16
426	651.857	4.81614	-5.69858	2815.66
427	650.404	4.84969	-5.89155	2892.72
428	634.391	4.58634	-4.8969	2484.19
429	602.989	4.62748	-4.98999	2338.69
430	678.567	4.63805	-4.29589	2252.77
431	677.496	4.61368	-4.38077	2331.68
432	654.884	4.81219	-5.92419	2982.26
433	666.226	4.82091	-5.25328	2592.21
434	721.163	4.46103	-3.63328	2244.38
435	688.054	4.60751	-4.18165	2262.4
436	653.529	4.78671	-5.45396	2700.93
437	697.499	4.55865	-4.09452	2311.01
438	627.011	4.76076	-6.08636	3010.95
439	546.743	4.67828	-5.85834	2561.03
440	700.069	4.73987	-4.73349	2522.2
441	622.823	4.69781	-5.38299	2608.95
442	608.78	4.62459	-5.14923	2474.59
443	604.43	4.72755	-5.28764	2419.11
444	630.062	4.7095	-5.03754	2406.5
445	704.248	4.55586	-3.99672	2284.49
446	622.306	4.48557	-4.18868	2082.37
447	636.839	4.70499	-5.25411	2586.6
448	614.153	4.55948	-4.13724	1921.07
449	651.975	4.7928	-5.62289	2795.53
450	676.145	4.83631	-5.17092	2569.42
451	628.149	4.55176	-4.49808	2234.72
452	641.019	4.75974	-5.34593	2600.95
453	674.481	4.64885	-4.5835	2406.36
454	618.334	4.80208	-5.69877	2665.33
455	661.82	4.7119	-4.81789	2419.62
456	561.944	4.75838	-5.45832	2280.27
457	605.283	4.78177	-5.83835	2715.55
458	702.339	4.66771	-4.55667	2505.62
459	623.149	4.66696	-5.45257	2692.89
460	665.29	4.66408	-4.717	2428.94
461	737.081	4.7696	-4.65881	2622.65
462	669.146	4.70158	-5.20146	2718.03
463	623.875	4.73034	-5.34873	2552.67
464	608.797	4.78799	-5.72231	2650.12
465	638.313	4.7871	-5.45905	2627.67
466	617.397	4.64853	-4.74964	2229.32
467	589.234	4.71966	-5.37593	2410.05
468	680.332	4.72385	-4.71358	2429.96
469	675.198	4.5955	-4.15135	2192.72
470	634.095	4.93662	-5.98914	2767.34
471	635.951	4.80872	-5.69042	2739.88
472	671.062	4.68366	-4.64215	2385.63
473	614.474	4.66808	-4.59488	2090.68
474	667.575	4.90031	-5.47613	2646.22
475	718.739	4.69435	-4.46255	2494.41
476	686.188	4.76821	-4.81906	2474.04
477	641.414	4.58807	-4.36008	2168.3
478	647.16	4.67742	-5.22746	2654.06
479	625.405	4.79646	-5.35464	2483.86
480	681.919	4.82764	-5.36115	2732.56
481	706.216	4.60298	-3.90427	2178.31
482	739.296	4.59991	-3.79997	2279.56
483	688.644	4.57599	-4.155	2285.5
484	701.258	4.6219	-4.05673	2230.07
485	777.84	4.63463	-3.73901	2391.26
486	603.808	4.77361	-5.67489	2611.86
487	611.562	4.7856	-5.89136	2776.74
488	716.26	4.51105	-3.54597	2104.44
489	688.523	4.75497	-4.86551	2531.98
490	672.057	4.64125	-4.30342	2221.29
491	666.301	4.6202	-4.70991	2481.88
492	640.769	4.77652	-5.33728	2573.68
493	624.849	4.53866	-4.20421	2042.69
494	686.37	4.42754	-3.5292	2041.83
495	702.068	4.69214	-4.64195	2530.33
496	654.476	4.53768	-4.01713	2070.38
497	590.945	4.50826	-4.60094	2166.87
498	617.238	4.78215	-5.57253	2602.09
499	629.106	4.84277	-5.70296	2672.14
500	708.705	4.74395	-4.58694	2465.18
501	623.321	4.68735	-5.37698	2620.13
502	606.276	4.76897	-5.85593	2747.52
503	656.767	4.8286	-5.93125	2976.2
504	584.172	4.51814	-4.95155	2349.28
505	620.783	4.69541	-5.2851	2538.01
506	644.361	4.81402	-5.31293	2530.08
507	682.398	4.53626	-3.94636	2165.67
508	566.048	4.74562	-5.72698	2490.91
509	692.439	4.49835	-3.62167	2049.46
510	696.253	4.48813	-3.60339	2068.65
511	595.563	4.73077	-5.78543	2694.44
512	699.6	4.74006	-4.78641	2554.02
513	676.431	4.8723	-5.82265	2950.28
514	724.124	4.55506	-3.64441	2155.8
515	645.142	4.47147	-3.8048	1963.54
516	699.592	4.54441	-4.19258	2402.06
517	712.72	4.84621	-4.87248	2546.18
518	645.455	4.63162	-4.59901	2291.93
519	666.141	4.84985	-5.61371	2790.61
520	646.818	4.57747	-4.62889	2382.64
521	602.806	4.70493	-5.33443	2468.72
522	656.263	4.71081	-4.41117	2128.79
523	681.007	4.45032	-3.71119	2106.74
524	636.308	4.59861	-4.72184	2365.39
525	714.248	4.61475	-4.11114	2338.91
526	617.485	4.65963	-5.39357	2635.02
527	647	4.82281	-5.87816	2899.93
528	659.459	4.60245	-4.61955	2410.08
529	648.766	4.75694	-5.13099	2503.37
530	644.743	4.74146	-5.14927	2513.9
531	597.403	4.75256	-5.69436	2618.06
532	605.215	4.71361	-5.61186	2650.62
533	637.469	4.90144	-5.88844	2762.3
534	731.038	4.75152	-4.56059	2550.54
535	631.399	4.67542	-5.25549	2595.89
536	594.606	4.7665	-5.57037	2506.55
537	671.686	4.6721	-4.98479	2625.36
538	737.53	4.79782	-4.59138	2546.7
539	762.089	4.5834	-3.48644	2209.37
540	595.766	4.74793	-5.54874	2520.83
541	669.599	4.65891	-4.59853	2379.68
542	686.84	4.5667	-3.948	2152.94
543	600.786	4.7738	-5.42064	2431.26
544	637.482	4.75296	-5.63573	2779.86
545	662.643	4.73756	-5.32639	2723.26
546	760.233	4.70263	-4.10468	2459.29
547	604.019	4.61399	-4.69671	2169.29
548	592.231	4.62919	-4.90233	2225.87
549	699.894	4.71571	-5.01243	2731.85
550	615.819	4.58723	-5.16259	2562.96
551	614.553	4.69968	-5.23163	2466.96
552	673.918	4.88468	-5.90814	2978.03
553	687.492	4.66736	-4.69987	2524.88
554	570.678	4.70162	-5.31366	2298.56
555	579.4	4.78532	-5.87452	2605.33
556	582.367	4.76125	-5.78974	2594.32
557	608.639	4.81707	-6.03614	2817.84
558	597.398	4.80816	-5.82605	2635.95
559	664.929	4.72674	-5.20817	2670.93
560	625.586	4.80235	-5.82241	2781.62
561	592.592	4.53941	-4.61371	2146.7
562	648.498	4.81695	-5.62829	2752.18
563	633.195	4.80341	-5.86712	2847.45
564	653.912	4.87395	-5.78651	2812.16
565	679.129	4.66774	-4.97993	2664.64
566	613.869	4.66106	-5.19472	2485.98
567	632.886	4.76107	-5.49895	2658.12
568	697.252	4.56614	-3.90894	2180.28
569	710.651	4.80112	-4.74648	2509.09
570	582.993	4.80343	-5.92914	2636.72
571	629.399	4.7205	-5.27862	2546.61
572	621.001	4.7313	-5.39731	2568.72
573	679.996	4.649	-4.78748	2566.35
574	759.951	4.36338	-2.13946	1580.78
575	593.077	4.73191	-5.6997	2624.91
576	640.134	4.58727	-4.98525	2569.22
577	663.806	4.52912	-3.89113	2045.23
578	714.471	4.55973	-3.63934	2098.72
579	633.644	4.80707	-5.67793	2722.24
580	677.423	4.72634	-4.78121	2456.36
581	616.251	4.80862	-5.85279	2747.04
582	605.849	4.78824	-5.86155	2725.59
583	637.639	4.78021	-5.57687	2709.28
584	652.048	4.60215	-4.12701	2053.24
585	624.244	4.56629	-4.38214	2122.65
586	634.984	4.69103	-5.25417	2594.18
587	674.541	4.63037	-4.61415	2448.7
588	667.344	4.67731	-4.91851	2554.31
589	662.35	4.8056	-5.19144	2551.35
590	698.863	4.58956	-3.94633	2184.84
591	613.726	4.74071	-5.37658	2507.47
592	589.922	4.73684	-5.33706	2367.46
593	609.905	4.77444	-5.75555	2693.76
594	584.833	4.5804	-5.02116	2324.21
595	642.935	4.58829	-4.65875	2369.79
596	590.769	4.78534	-5.70339	2550.92
597	630.176	4.78586	-5.62619	2697.14
598	653.481	4.75898	-5.1769	2554.31
599	651.005	4.40807	-3.82391	2079.2
600	606.305	4.71328	-5.12368	2339.15
601	697.761	4.72193	-4.71016	2517.2
602	669.054	4.69007	-4.5321	2296.34
603	649.275	4.82643	-5.59696	2724.11
604	722.964	4.63176	-4.29781	2483.53
605	720.623	4.49511	-3.38746	2041.95
606	602.568	4.67294	-5.31897	2495.97
607	706.636	4.80432	-5.07732	2700.17
608	586.595	4.7845	-5.59857	2462.94
609	631.442	4.83314	-5.61426	2637.97
610	713.713	4.66917	-4.34314	2421.93
611	697.457	4.65402	-4.52227	2475.25
612	664.641	4.75964	-5.61453	2893.77
613	634.185	4.73476	-5.2503	2534.89
614	643.615	4.79317	-5.54939	2705.5
615	733.159	4.80592	-4.61132	2527.92
616	647.23	4.68266	-5.32828	2713.65
617	596.566	4.72251	-5.42963	2478.17
618	635.66	4.75105	-5.04527	2389.27
619	593.545	4.59536	-5.30541	2534.77
620	536.812	4.64356	-5.42268	2269.83
621	644.8	4.83793	-5.58744	2681.45
622	705.934	4.74123	-4.61298	2471.55
623	581.097	4.74916	-5.83873	2634.5
624	596.038	4.66506	-5.10096	2331.08
625	723.822	4.48305	-3.67302	2257.72
626	629.42	4.69787	-4.98824	2385.27
627	649.886	4.75473	-5.2702	2602.13
628	639.533	4.66219	-4.8287	2375.03
629	635.104	4.65643	-4.94995	2438.61
630	639.127	4.83014	-5.88423	2855.55
631	641.692	4.6108	-4.36039	2142.86
632	612.152	4.72186	-5.38794	2529.8
633	854.572	4.36897	-1.8619	1867.02
634	689.76	4.70944	-4.41032	2297.38
635	727.331	4.6722	-4.48075	2575.83
636	658.357	4.77758	-5.06343	2482.33
637	590.652	4.69401	-5.52534	2545.2
638	724.722	4.50072	-3.55691	2166
639	636.278	4.61644	-5.35297	2754.23
640	620.153	4.86441	-5.73	2618.37
641	672.748	4.64192	-4.87304	2594.2
642	594.314	4.56262	-4.64938	2151.04
643	701.436	4.79249	-5.17931	2754.89
644	638.423	4.77432	-5.80606	2869.34
645	714.859	4.58722	-3.7129	2115.87
646	636.168	4.9066	-5.80622	2695.98
647	575.948	4.63906	-5.37003	2436.66
648	630.393	4.82783	-5.84752	2790.84
649	678.737	4.63763	-4.40727	2326.52
650	664.666	4.82868	-5.55449	2770.69
651	694.353	4.70238	-4.67105	2498.33
652	712.821	4.54859	-3.77899	2194.43
653	581.013	4.75319	-5.80877	2609.71
654	638.78	4.59836	-4.38735	2160.62
655	622.017	4.85394	-5.95715	2788.21
656	728.622	4.6707	-4.22249	2416.22
657	725.884	4.71458	-4.4773	2515.33
658	708.938	4.74238	-4.70723	2546.44
659	627.282	4.69775	-5.60785	2777.47
660	629.479	4.77933	-5.62038	2697.82
661	753.557	4.65459	-3.52492	2106.8
662	639.864	4.76272	-5.1714	2478.1
663	551.56	4.51543	-4.82846	2109.4
664	626.211	4.71614	-5.40677	2619.24
665	612.693	4.76576	-5.54031	2578.36
666	571.404	4.73963	-5.65514	2478.23
667	599.024	4.75212	-5.71187	2638.07
668	627.746	4.67416	-5.09395	2474.13
669	606.093	4.71751	-5.76869	2752.24
670	641.774	4.77072	-5.57174	2738.16
671	662.935	4.73312	-5.07248	2565.05
672	605.251	4.79496	-5.82476	2690.5
673	625.373	4.772	-5.8242	2818.69
674	679.876	4.68698	-4.62104	2411.97
675	652.491	4.81705	-5.79937	2883.22
676	609.144	4.81204	-5.7772	2658.2
677	566.022	4.68716	-5.48013	2400.91
678	640.773	4.72336	-4.82601	2305.83
679	825.719	4.26412	-1.84596	1832.7
680	647.424	4.76698	-5.10472	2467.39
681	720.282	4.65274	-4.03685	2275.39
682	696.054	4.7513	-4.77394	2514.57
683	694.724	4.74578	-4.67526	2450.47
684	642.226	4.57925	-4.63951	2364.48
685	720.396	4.66852	-4.13319	2319.67
686	700.799	4.49051	-3.68281	2140.22
687	620.99	4.63442	-4.86643	2340.07
688	647.823	4.67649	-5.06216	2551.05
689	633.718	4.80221	-5.83412	2830.07
690	598.063	4.66517	-5.32875	2489.13
691	639.425	4.83701	-5.32489	2485.05
692	645.528	4.71019	-4.99617	2456.12
693	670.738	4.81254	-5.57956	2837.09
694	606.534	4.74398	-5.65056	2645.65
695	573.08	4.6273	-5.31623	2401.41
696	588.159	4.77948	-6.01702	2748.86
697	717.119	4.68354	-4.48239	2512.22
698	656.269	4.60278	-4.2334	2142.74
699	598.782	4.74521	-5.87347	2750.29
700	616.09	4.75546	-5.29747	2449.99
701	681.973	4.70047	-4.60909	2398.46
702	687.585	4.69057	-4.67548	2481.59
703	642.905	4.75777	-4.98738	2379.71
704	693.713	4.58491	-4.06318	2240.57
705	657.267	4.63761	-4.45042	2247.24
706	691.537	4.7742	-5.36116	2845.86
707	705.841	4.92699	-5.59217	2879.98
708	631.471	4.72787	-4.94331	2330.11
709	646.549	4.66345	-4.49837	2193.89
710	590.068	4.73111	-5.84183	2703.23
711	649.174	4.65181	-4.96044	2521.31
712	637.097	4.74697	-5.3828	2620.79
713	627.261	4.72542	-5.37988	2595.8
714	580.071	4.6833	-5.44153	2450.71
715	576.13	4.69079	-5.55493	2495.69
716	622.609	4.76281	-5.25011	2442.88
717	619.834	4.84617	-5.68104	2607.36
718	597.658	4.70922	-5.33037	2435.16
719	662.552	4.72183	-4.73448	2357.08
720	620.125	4.70084	-5.47769	2653.36
721	620.694	4.64308	-4.92072	2363.53
722	568.614	4.69353	-5.44846	2385.61
723	661.038	4.60478	-4.02793	2030.66
724	613.162	4.6631	-4.88488	2278.59
725	649.59	4.57455	-4.69751	2444.57
726	655.651	4.62136	-4.41518	2235.67
727	587.395	4.74506	-5.45384	2420.77
728	649.798	4.57758	-3.86015	1897.73
729	665.953	4.72432	-4.81431	2422.97
730	679.996	4.69831	-4.97342	2627.99
731	605.63	4.76965	-5.53869	2537.26
732	643.463	4.80729	-5.89125	2909.73
733	592.86	4.64899	-5.38488	2518.99
734	641.11	4.83534	-5.90199	2870.63
735	656.159	4.74402	-4.90538	2409.34
736	693.019	4.6495	-4.49341	2439.73
737	677.032	4.58229	-3.94009	2080.26
738	604.417	4.7877	-5.88784	2736.17
739	642.693	4.77011	-5.24951	2534.05
740	600.227	4.6129	-5.16511	2456.09
741	661.693	4.83509	-5.81387	2916.57
742	612.385	4.81304	-5.85282	2722.34
743	746.399	4.53847	-3.39171	2122.54
744	622.907	4.73736	-5.41321	2581.25
745	632.913	4.7217	-5.22517	2528
746	676.423	4.68961	-4.87635	2557.5
747	691.156	4.69325	-4.81843	2589.14
748	698.917	4.72685	-4.77493	2559.14
749	644.743	4.76957	-5.82367	2918.15
750	599.407	4.57005	-5.28937	2583.7
751	668.422	4.55357	-4.01384	2119.2
752	661.623	4.86366	-5.8558	2908.41
753	801.779	4.31161	-2.06604	1801.77
754	683.857	4.73544	-5.37406	2862.88
755	601.976	4.78699	-5.5965	2535.47
756	690.622	4.89389	-5.78248	2968.52
757	625.199	4.53667	-4.40007	2174.1
758	698.716	4.45574	-3.77253	2228.83
759	707.618	4.72625	-4.8558	2655.92
760	743.896	4.5029	-3.49987	2222.24
761	599.092	4.74867	-5.92624	2781.95
762	670.981	4.62379	-4.32231	2249.05
763	657.432	4.74058	-5.19071	2605.35
764	556.309	4.59427	-4.97667	2136.2
765	628.177	4.81445	-5.79257	2760.42
766	722.942	4.47298	-3.50936	2158.74
767	658.388	4.70576	-4.72601	2350.16
768	662.883	4.68927	-5.02357	2585.91
769	727.182	4.51825	-3.7148	2260.32
770	641.432	4.78335	-5.70953	2810.64
771	690.467	4.41016	-3.05805	1776.27
772	662.278	4.55383	-4.09306	2139.66
773	662.606	4.77557	-5.75859	2957.88
774	628.615	4.67245	-5.37195	2661.23
775	592.406	4.82882	-5.76439	2545.66
776	629.67	4.80665	-5.61361	2661.08
777	585.382	4.69518	-5.94573	2790.69
778	732.24	4.75785	-4.2634	2355.69
779	757.949	4.5005	-3.22843	2118.88
780	710.812	4.67508	-4.23096	2327.42
781	757.886	4.49747	-3.13395	2060.73
782	716.99	4.71126	-4.49415	2485.82
783	686.372	4.63766	-4.2913	2289.29
784	679.306	4.92186	-5.6725	2805.87
785	646.038	4.69186	-5.13691	2572.23
786	770.069	4.59977	-3.46735	2217.39
787	693.443	4.67634	-4.44314	2376.97
788	680.983	4.74441	-4.50885	2275.26
789	831.482	4.36137	-2.01937	1862.7
790	599.846	4.75734	-5.85993	2732.09
791	634.134	4.59749	-5.16504	2643.93
792	610.158	4.65928	-4.98926	2336
793	641.673	4.70163	-5.39177	2704.3
794	624.749	4.63086	-4.55688	2161.92
795	610.259	4.65864	-5.28454	2529.21
796	701.854	4.61873	-4.22148	2343.91
797	620.844	4.6781	-4.56848	2093.33
798	649.61	4.71035	-5.37851	2724.86
799	683.145	4.75901	-4.97224	2569.56
800	622.715	4.77804	-5.51657	2598.1
801	670.777	4.67224	-4.82595	2517.39
802	667.361	4.7288	-5.30203	2741.6
803	707.171	4.67505	-4.476	2468.51
804	703.418	4.73339	-4.71211	2532.89
805	608.826	4.73582	-5.51232	2577.14
806	665.858	4.77761	-5.14033	2569.79
807	582.349	4.76129	-5.70879	2541.57
808	601.612	4.70233	-5.24907	2410.4
809	633.054	4.83578	-5.91827	2840.4
810	673.984	4.57577	-4.30337	2308.89
811	706.053	4.63798	-4.07847	2248.96
812	636.57	4.64536	-5.27758	2672.14
813	715.93	4.72523	-4.51523	2477.34
814	661.328	4.76549	-5.27138	2647.05
815	600.627	4.80011	-5.51175	2457.64
816	690.393	4.58079	-3.97576	2172.04
817	628.791	4.6196	-5.03624	2507.16
818	625	4.62434	-5.12122	2537.78
819	680.326	4.72703	-4.49072	2281.23
820	644.338	4.59333	-4.44011	2228.69
821	690.41	4.54269	-3.83071	2122.97
822	659.925	4.71593	-4.74444	2357.54
823	640.321	4.78916	-5.5981	2725.59
824	618.241	4.70931	-4.78183	2181.41
825	644.653	4.61843	-4.74451	2398.24
826	657.282	4.76315	-4.71975	2271.11
827	807.721	4.53552	-2.9844	2167.88
828	628.231	4.80166	-5.59678	2649.03
829	683.145	4.75901	-4.97224	2569.56
830	636.65	4.71838	-5.40872	2669.99
831	612.599	4.71526	-5.20093	2418.44
832	601.606	4.77402	-5.80962	2687.93
833	710.6	4.62846	-4.18336	2351.26
834	661.668	4.68924	-4.95658	2536.32
835	651.052	4.80686	-5.31541	2573.9
836	611.832	4.70421	-5.64498	2716.57
837	708.045	4.74211	-4.92084	2681.15
838	646.708	4.78305	-5.44177	2663.36
839	733.789	4.55287	-3.81421	2317.1
840	647.679	4.76178	-5.26119	2576.69
841	663.321	4.63905	-4.36424	2219.78
842	674.817	4.70598	-4.75091	2448.22
843	655.022	4.8765	-6.00595	2957.21
844	596.522	4.74167	-5.27677	2355.42
845	655.504	4.67335	-5.00672	2557.19
846	613.81	4.54435	-4.63192	2258.79
847	670.529	4.59695	-4.28298	2253.21
848	683.967	4.48762	-3.95438	2235.96
849	688.762	4.52083	-3.39844	1859.54
850	691.299	4.79041	-5.05104	2623.36
851	607.853	4.74864	-5.39451	2480.16
852	655.705	4.87928	-5.89822	2887.18
853	667.724	4.5733	-4.20396	2215.92
854	628.831	4.5408	-4.41292	2195.74
855	570.248	4.72344	-5.92075	2664.69
856	731.56	4.59283	-4.20774	2514.37
857	591.801	4.69067	-5.43458	2495.96
858	678.165	4.69447	-4.8035	2513.02
859	696.86	4.82816	-5.42527	2848.31
860	629.664	4.72137	-5.44832	2657.19
861	660.805	4.69853	-4.80692	2423.54
862	684.569	4.8326	-5.35776	2737.54
863	649.817	4.69919	-5.07467	2541.84
864	668.9	4.83111	-5.56634	2796.59
865	631.47	4.58618	-4.49666	2209.6
866	583.422	4.68613	-5.57321	2549.65
867	663.523	4.75902	-5.16037	2593.72
868	597.176	4.74194	-5.56878	2548.17
869	619.948	4.81653	-6.00649	2855.77
870	591.748	4.6592	-5.16291	2356.92
871	756.433	4.5746	-3.54371	2228.76
872	650.328	4.51874	-4.0898	2119.22
873	613.369	4.81379	-5.89065	2750.93
874	676.081	4.65333	-4.60872	2425.39
875	601.245	4.69309	-5.19171	2382.41
876	636.176	4.69555	-5.20172	2560.61
877	646.162	4.80759	-5.83126	2883.86
878	602.097	4.62402	-5.37027	2585.53
879	611.207	4.76187	-5.50693	2553.95
880	600.399	4.73311	-5.59837	2594.2
881	660.673	4.77569	-5.61556	2855.1
882	646.67	4.76261	-5.18887	2523.63
883	748.165	4.55394	-3.58219	2236.89
884	546.911	4.59048	-5.13351	2195.66
885	656.749	4.54655	-4.60177	2451.29
886	581.117	4.72499	-5.3922	2373.61
887	605.302	4.70829	-5.61911	2662.18
888	630.733	4.78234	-5.49102	2616.35
889	642.679	4.84175	-5.8853	2859.77
890	636.513	4.76161	-5.72146	2820.23
891	575.121	4.70474	-5.76157	2608.16
892	636.805	4.71427	-5.01051	2416.9
893	610.386	4.74897	-5.20728	2370.72
894	686.771	4.66538	-4.3457	2293.43
895	667.057	4.62236	-4.30903	2222.51
896	679.073	4.72168	-5.37684	2857.4
897	631.628	4.67456	-5.40162	2693.05
898	615.39	4.82427	-5.68304	2613.26
899	670.286	4.68719	-4.76084	2454.66
900	635.265	4.66611	-5.26967	2635.62
901	816.063	4.64294	-3.34792	2318.22
902	678.674	4.63719	-4.66708	2495.61
903	649.441	4.57001	-4.27852	2176.86
904	644.258	4.84781	-5.8384	2829.74
905	657.987	4.75038	-5.09609	2534.74
906	674.966	4.74329	-4.92916	2519.74
907	648.56	4.77507	-5.29118	2584.44
908	715.965	4.78666	-4.72804	2541.32
909	650.781	4.56936	-4.48967	2321.59
910	697.02	4.62057	-4.43265	2454.82
911	719.167	4.64104	-4.24622	2419.91
912	638.068	4.74532	-5.42141	2652.74
913	622.335	4.64839	-4.92632	2369.03
914	639.262	4.66476	-4.91896	2429.25
915	633.746	4.7248	-4.863	2293
916	710.775	4.75278	-4.60051	2473.64
917	625.833	4.69829	-5.39052	2628.32
918	645.7	4.63319	-4.63146	2312.37
919	632.394	4.81738	-5.53432	2610.04
920	628.183	4.65864	-5.11873	2511.05
921	623.532	4.71385	-5.15239	2443.25
922	571.51	4.69873	-5.23915	2257.78
923	627.952	4.5424	-4.07487	1969.72
924	661.099	4.6755	-4.72071	2396.68
925	617.073	4.70775	-5.48507	2634.57
926	610.782	4.62985	-5.00891	2387.11
927	693.107	4.72194	-4.59967	2422.1
928	687.639	4.46121	-3.73196	2140.68
929	611.743	4.63502	-5.12926	2463.97
930	622.588	4.60786	-5.14524	2560.98
931	612.134	4.75425	-5.5871	2619.94
932	680.008	4.76357	-5.16908	2676.29
933	722.422	4.53121	-3.50229	2083.1
934	590.79	4.74937	-5.88148	2710.49
935	701.961	4.65758	-4.36965	2394.31
936	660.401	4.7673	-5.3523	2692.82
937	715.293	4.82875	-5.36028	2897.51
938	722.505	4.70345	-4.49518	2523.48
939	626.947	4.79265	-5.60127	2656.52
940	625.727	4.61523	-5.26053	2642.84
941	637.276	4.56651	-4.93185	2544.84
942	700.549	4.77675	-4.51078	2335.07
943	627.991	4.77446	-5.76806	2792.3
944	712.993	4.41347	-3.13836	1937.27
945	658.366	4.6422	-4.78395	2464.04
946	594.71	4.72026	-5.03547	2215.41
947	736.06	4.651	-4.10615	2401.41
948	687.651	4.64261	-4.47108	2406.62
949	600.394	4.7458	-5.84883	2741.62
950	743.424	4.70875	-4.39599	2557.21
951	608.318	4.79906	-5.44268	2452.48
952	637.814	4.7436	-4.99726	2377.86
953	643.963	4.65511	-4.95337	2486.7
954	616.831	4.76535	-5.88377	2822.78
955	603.308	4.66872	-5.30571	2496.11
956	660.52	4.81055	-5.81741	2943.03
957	695.413	4.5506	-3.58997	1982.14
958	654.088	4.69839	-4.8365	2409.36
959	636.165	4.7969	-5.46738	2610.4
960	664.135	4.73099	-5.24501	2685.77
961	621.573	4.73782	-5.82756	2843.35
962	606.262	4.72342	-5.67529	2685.24
963	847.094	4.29704	-1.82691	1889.6
964	609.147	4.80908	-5.93148	2762.12
965	637.757	4.61095	-4.37079	2129.76
966	612.765	4.73524	-5.55589	2625.84
967	686.552	4.75466	-4.42721	2237.61
968	572.903	4.75143	-5.79588	2562.91
969	652.986	4.80936	-5.66267	2806.24
970	583.529	4.7729	-5.91013	2664.24
971	612.339	4.74502	-5.64282	2668.38
972	664.858	4.54933	-4.18062	2214.8
973	706.777	4.74068	-4.46125	2377.81
974	618.839	4.66611	-5.2354	2531.2
975	609.101	4.65704	-4.8582	2248.21
976	700.92	4.56425	-3.62037	2013.29
977	687.642	4.69697	-4.56131	2399.96
978	602.84	4.55135	-4.44646	2075.11
979	626.176	4.71292	-5.22902	2507.42
980	649.582	4.63048	-4.83738	2468.87
981	593.793	4.72079	-5.75254	2676.28
982	679.411	4.66491	-4.44453	2321.43
983	579.788	4.74877	-5.41569	2353.44
984	688.659	4.55475	-4.14265	2302.71
985	628.066	4.78045	-5.83952	2831.84
986	697.571	4.63368	-4.0411	2187.41
987	711.875	4.71585	-4.62926	2542.53
988	744.261	4.81695	-5.30654	3021.85
989	611.257	4.60063	-4.87029	2334.23
990	638.132	4.79175	-5.88608	2898.67
991	607.773	4.6063	-4.70951	2205.55
992	684.545	4.70827	-4.92844	2609.49
993	648.456	4.72575	-5.06792	2498.59
994	618.274	4.73594	-5.46118	2590.98
995	672.05	4.71055	-5.00187	2591.99
996	608.938	4.61245	-4.67698	2182.9
997	669.978	4.64684	-4.77838	2512.93
998	722.487	4.81166	-4.84876	2621.89
999	648.498	4.58576	-5.02435	2638.25
1000	685.102	4.63286	-4.59598	2486.72
1001	674.147	4.64101	-4.34852	2261.34
1002	682.584	4.83886	-5.60351	2879.68
1003	607.918	4.79144	-5.75202	2660.84
1004	720.006	4.74342	-4.4853	2456.26
1005	670.564	4.81384	-5.51338	2791.62
1006	641.95	4.75183	-5.41186	2658.05
1007	674.194	4.80673	-5.43778	2769.31
1008	670.363	4.56416	-4.31706	2313.45
1009	685.919	4.63396	-4.28611	2288.07
1010	642.135	4.64825	-4.76276	2361.88
1011	618.53	4.60603	-4.94546	2413.02
1012	629.978	4.7464	-5.26795	2511.24
1013	659.233	4.69221	-5.38499	2799.03
1014	661.997	4.77476	-5.30315	2659.78
1015	584.191	4.59454	-5.04862	2322.05
1016	635.767	4.54427	-4.45765	2255.39
1017	693.45	4.46228	-3.45505	1988.49
1018	628.342	4.80014	-5.69073	2712.52
1019	676.136	4.62424	-4.81505	2594.57
1020	707.676	4.75061	-4.37448	2313.86
1021	727.138	4.57456	-4.04599	2408.81
1022	626.961	4.57391	-4.4493	2170.85
1023	610.79	4.74686	-5.41342	2509.29
1024	677.976	4.65219	-4.33625	2259.13
1025	597.004	4.81932	-5.7882	2595.76
1026	733.999	4.76354	-4.53547	2534.43
1027	750.458	4.54402	-3.44991	2174.11
1028	632.37	4.72193	-5.3138	2582.61
1029	609.867	4.692	-5.20127	2433.05
1030	617.926	4.82224	-5.836	2727.86
1031	634.402	4.64423	-5.10562	2550.88
1032	675.507	4.60571	-4.45231	2377.74
1033	775.016	4.54516	-2.97374	1986.05
1034	684.702	4.6012	-4.337	2354.13
1035	625.594	4.76375	-5.85992	2853.04
1036	649.909	4.82321	-5.85361	2898.03
1037	682.19	4.66956	-4.54039	2392.07
1038	711.203	4.66712	-4.37054	2429.65
1039	636.839	4.8142	-5.89799	2872.55
1040	719.475	4.73504	-4.69647	2601.02
1041	678.781	4.50194	-3.71455	2037.33
1042	650.335	4.83571	-5.71872	2797.18
1043	591.359	4.74251	-5.58084	2526.24
1044	696.952	4.5618	-3.93349	2199.87
1045	703.786	4.67199	-4.37591	2390.22
1046	617.454	4.77334	-5.77575	2745.98
1047	692.577	4.51882	-3.70311	2079.01
1048	626.272	4.69304	-5.422	2657.3
1049	709.155	4.72463	-4.61147	2506.76
1050	649.12	4.75381	-5.45168	2717.38
1051	669.919	4.59642	-4.32823	2280.2
1052	636.819	4.73609	-4.92476	2334.85
1053	664.667	4.52808	-3.85479	2027.15
1054	702.359	4.68376	-4.84918	2676.56
1055	673.906	4.61107	-4.40712	2333.97
1056	686.32	4.73975	-4.96039	2601.09
1057	628.706	4.68746	-5.03219	2422.79
1058	703.218	4.79009	-5.08659	2706.45
1059	749.371	4.73829	-4.38023	2541
1060	610.726	4.78187	-5.96685	2826.17
1061	656.875	4.8131	-5.83764	2934.85
1062	640.782	4.58835	-4.58303	2309.74
1063	663.834	4.59352	-4.21631	2180.48
1064	614.76	4.61583	-4.78161	2275.99
1065	632.991	4.78857	-5.70912	2761.82
1066	771.282	4.32392	-2.24342	1750.45
1067	739.107	4.5303	-3.67614	2280.61
1068	653.123	4.87457	-5.85808	2853.97
1069	602.711	4.70938	-5.54525	2599.91
1070	634.513	4.72896	-5.39875	2640.05
1071	594.671	4.64052	-5.10733	2357.78
1072	615.281	4.80271	-5.4083	2460.49
1073	609.384	4.79369	-5.80656	2700.89
1074	621.678	4.7765	-5.113	2332.46
1075	691.701	4.72843	-4.46879	2322.15
1076	663.547	4.84546	-5.9137	2978.03
1077	642.853	4.75722	-5.62657	2795.59
1078	603.889	4.75247	-5.51782	2535.84
1079	659.149	4.6735	-5.0356	2594.01
1080	579.499	4.6155	-5.04153	2269.02
1081	642.574	4.55537	-4.13286	2065.19
1082	745.286	4.56697	-3.72965	2302.93
1083	605.845	4.73113	-5.45251	2529.03
1084	611.058	4.73418	-5.86886	2822.03
1085	628.056	4.834	-5.69848	2674.73
1086	719.277	4.76049	-4.57647	2491.17
1087	657.689	4.64678	-4.84263	2493.32
1088	612.657	4.64163	-5.07561	2425.76
1089	704.388	4.66635	-5.11409	2879.81
1090	604.657	4.72525	-5.76127	2730.88
1091	668.179	4.77206	-5.20298	2628.87
1092	680.104	4.67279	-4.46801	2330.7
1093	637.478	4.62228	-4.48174	2186.97
1094	685.443	4.80126	-5.59134	2932.05
1095	684.203	4.68025	-4.0774	2088.34
1096	650.398	4.76054	-5.84711	2972.63
1097	614.48	4.75326	-5.61643	2651.93
1098	680.564	4.67847	-4.54285	2374.83
