# Supplementary material for: CheekAge: a next-generation buccal epigenetic aging clock associated with lifestyle and health
Source: GeroScience. 2024 Mar 5;46(3):3429–43. doi: 10.1007/s11357-024-01094-3 (PMC11009193; doi:10.1007/s11357-024-01094-3)
Supplement: Supplementary file 25 — Supplementary Table 7 (XLSX 80 KB) [file 11357_2024_1094_MOESM25_ESM.xlsx]

## Sheet: Table S7
Table S7
Delta age all						Delta age female						Delta age male
	Estimate	Std. Error	t value	p-value	FDR		Estimate	Std. Error	t value	p-value	FDR		Estimate	Std. Error	t value	p-value	FDR
(Intercept)	-13.6316	19.178	-0.710793	0.477233	0.477		-18.1212	25.4594	-0.712	0.476648	0.476648		-6.50028	29.3413	-0.222	0.824683	0.824683
Chron. age	0.00334133	0.0035838	0.932342	0.351188	0.425824		0.01197	0.005107	2.344	0.019129	0.031302		-0.005796	0.005171	-1.121	0.262429	0.429429
Epithelial %	15.9153	19.205	0.828711	0.407293	0.429611		20.3216	25.4991	0.797	0.425524	0.450555		8.92118	29.3786	0.304	0.761401	0.806189
Neutrophil %	17.1381	19.5587	0.876237	0.380928	0.425824		22.0659	25.9852	0.849	0.395835	0.450555		9.49606	29.8994	0.318	0.750805	0.806189
Other immune %	16.4636	18.6823	0.881241	0.378214	0.425824		20.4721	24.7824	0.826	0.40881	0.450555		9.85566	28.605	0.345	0.730456	0.806189
BMI	-0.105126	0.0111179	-9.45555	4.13696e-21	3.933e-20		0.118825	0.015986	7.433	1.28e-13	2.304e-12		0.094168	0.015475	6.085	1.28e-09	5.76e-09
Self-assessed health	-0.56222	0.269518	-2.08602	0.0370082	0.0585833		-0.429313	0.355221	-1.209	0.226893	0.29172		-0.155787	0.379008	-0.411	0.681068	0.806189
Self-perceived aging	-0.325451	0.258719	-1.25793	0.208453	0.282286		-0.760711	0.375383	-2.026	0.042778	0.064167		-0.23401	0.38913	-0.601	0.54763	0.758257
Stress level	-1.22972	0.202557	-6.07101	1.32884e-09	4.21167e-09		-1.4623	0.283125	-5.165	2.52e-07	7.56e-07		-1.02566	0.290045	-3.536	0.000411	0.001057
Sleep quality	-1.03352	0.195205	-5.29453	1.22483e-07	2.57556e-07		-1.02686	0.278048	-3.693	0.000224	0.000403		-1.03623	0.273725	-3.786	0.000156	0.000492
Immune health	-0.249717	0.181001	-1.37965	0.167733	0.245538		-0.348624	0.252584	-1.38	0.167591	0.232049		-0.18602	0.259976	-0.716	0.474326	0.711489
Education	0.834795	0.189578	4.40344	1.07931e-05	1.86545e-05		1.21118	0.268249	4.515	6.5e-06	1.4625e-05		0.346449	0.270581	1.28	0.200485	0.360873
Social satisfaction	-1.21817	0.190139	-6.4067	1.57083e-10	5.966e-10		-1.44007	0.269419	-5.345	9.52e-08	3.4272e-07		-1.01069	0.26787	-3.773	0.000164	0.000492
Plant diet	-0.997371	0.20743	-4.80822	1.55051e-06	2.945e-06		-1.25074	0.281817	-4.438	9.31e-06	1.862e-05		-0.785448	0.309014	-2.542	0.011068	0.022136
Exercise	-0.878287	0.148415	-5.91777	3.39735e-09	8.075e-09		-1.04644	0.204922	-5.106	3.43e-07	8.82e-07		-0.729725	0.216309	-3.374	0.000749	0.001685
Sex	-0.282401	0.0474819	-5.94755	2.8359e-09	7.70857e-09		NA	NA	NA	NA	NA		NA	NA	NA	NA	NA
Smoking	-0.97539	0.107215	-9.09751	1.14828e-19	7.28333e-19		-0.895528	0.149217	-6.002	2.12e-09	9.54e-09		-1.08706	0.154723	-7.026	2.5e-12	2.25e-11
Alcohol	-1.45297	0.165205	-8.79494	1.73059e-18	8.2175e-18		-1.32278	0.214279	-6.173	7.33e-10	6.597e-09		-1.66696	0.263094	-6.336	2.63e-10	1.578e-09
Race/Ethnicity	-0.500095	0.050526	-9.89777	5.76034e-23	1.0944e-21		-0.435113	0.072319	-6.017	1.93e-09	9.54e-09		-0.523549	0.071793	-7.293	3.67e-13	6.606e-12
