# Supplementary material for: CheekAge: a next-generation buccal epigenetic aging clock associated with lifestyle and health
Source: GeroScience. 2024 Mar 5;46(3):3429–43. doi: 10.1007/s11357-024-01094-3 (PMC11009193; doi:10.1007/s11357-024-01094-3)
Supplement: Supplementary file 26 — Supplementary Table 8 (XLSX 128 KB) [file 11357_2024_1094_MOESM26_ESM.xlsx]

## Sheet: Table S8
Table S8
Delta Age																Delta Age Male															Delta Age Female
Score	Self-rated health	Self-perceived aging	Sleep quality	Education	Plant diet	Alcohol	Immune health	Exercise	Smoking	Score	Stress level	Social satisfaction	Score	Race/Ethnicity	Sex	Score	Self-rated health	Self-perceived aging	Sleep quality	Education	Plant diet	Alcohol	Immune health	Exercise	Smoking	Score	Stress level	Social satisfaction	Score	Race/Ethnicity	Score	Self-rated health	Self-perceived aging	Sleep quality	Education	Plant diet	Alcohol	Immune health	Exercise	Smoking	Score	Stress level	Social satisfaction	Score	Race/Ethnicity
0	2.33752	2.33752	2.01581	0.00981175	0.831651	2.24081	0.505918	1.48616	0.97126	0	1.0612	1.38869	1	-0.872387	0.38908	0	3.00076	3.75002	2.97434	0.416998	0.87609	2.33268	0.937278	2.21793	1.29584	0	1.82429	1.97513	1	-0.526395	0	1.1441	0.232462	0.700677	-1.24126	0.197091	1.32122	0.121119	0.840201	0.516004	0	1.18776	0.489761	1	-1.50628
0.25	0.977851	1.62163	0.837549	0.284113	0.617911	0.936227				0.2	0.72687	0.611034	-1	0.395404	-0.557354	0.25	1.3547	2.21523	1.45933	0.573391	1.05887	1.04596				0.2	1.42033	1.43337	-1	0.974752	0.25	0.480909	0.887791	0.292753	0.0500166	-0.324568	0.667536				0.2	-0.00832069	-0.0617407	-1	-0.243245
0.5	0.324788	0.622156	0.199465	-0.176136	0.122243	0.268068	0.420446	0.131418		0.4	0.087372	0.24193				0.5	0.876148	1.14846	0.517297	0.352544	0.317379	0.638349	1.01429	0.700232		0.4	0.550179	0.667385			0.5	-0.249005	0.12328	-0.0618339	-0.724376	-0.128609	-0.171098	-0.110129	-0.327524		0.4	-0.26146	-0.406924
0.75	-0.187317	-0.379647	-0.272972	-0.0411916	-0.527015	-0.174278				0.6	-0.238228	-0.0146874				0.75	0.220556	0.100518	0.227512	0.48196	-0.0329535	0.118225				0.6	0.250013	0.587716			0.75	-0.607494	-0.748309	-0.73609	-0.569907	-0.870141	-0.535541				0.6	-0.52926	-0.636768
1	-0.891397	-0.860015	-0.903403	-0.123802	-1.08523	-0.456903	-0.185685	-0.504561	-0.378233	0.8	-0.70986	-0.608491				1	-0.346966	-0.447718	-0.406151	0.178267	-0.604075	0.0533666	0.222056	-0.0256532	0.127462	0.8	-0.282172	-0.290906			1	-1.37921	-1.16633	-1.18307	-0.381461	-1.44031	-0.871312	-0.677232	-1.01706	-0.823239	0.8	-0.821588	-1.18876
										1	-0.72397	-0.866196														1	-0.539778	-0.433093													1	-1.16039	-0.957343
