# Supplementary material for: CheekAge: a next-generation buccal epigenetic aging clock associated with lifestyle and health
Source: GeroScience. 2024 Mar 5;46(3):3429–43. doi: 10.1007/s11357-024-01094-3 (PMC11009193; doi:10.1007/s11357-024-01094-3)
Supplement: Supplementary file 27 — Supplementary Table 9 (XLSX 83 KB) [file 11357_2024_1094_MOESM27_ESM.xlsx]

## Sheet: Table S9
Table S9
Internal Buccal Validation Set						GSE111165
Sample	Chronological Age (y)	CheekAge (y)	Sex (-1 = Male, 1 = Female)	Replicate ID (0 = no replicates)		Sample	Accession ID	Tissue	Sex	Chronological Age (y)	CheekAge (y)
1	34.2396	40.7596	1	0		1	GSM3024380_200607090061_R02C01	buccal	F	50	56.3621
2	33.577	38.5589	-1	0		2	GSM3024381_200392800020_R02C01	buccal	F	46	46.355
3	69.7112	73.8851	1	0		3	GSM3024382_200392800020_R05C01	buccal	F	31	29.9297
4	69.3443	64.4277	-1	0		4	GSM3024383_200607090061_R06C01	buccal	F	51	53.5124
5	71.9206	65.9754	-1	1		5	GSM3024384_200607090075_R02C01	buccal	F	28	30.1099
6	74.8036	74.3299	1	0		6	GSM3024385_200607090075_R06C01	buccal	M	61	61.7981
7	36.7885	44.3456	1	0		7	GSM3024386_200392810022_R02C01	buccal	M	43	48.3552
8	40.0356	45.1256	-1	0		8	GSM3024387_200392810022_R07C01	buccal	M	39	40.2156
9	62.3272	65.8533	1	0		11	GSM3024390_200392810139_R07C01	buccal	F	41	6.6284
10	54.2341	47.0217	-1	0		12	GSM3024391_200392810089_R07C01	buccal	M	31	31.422
11	47.1294	50.9824	-1	0		13	GSM3024392_200392810089_R08C01	buccal	M	36	37.132
12	33.2786	36.0545	1	0		14	GSM3024393_201501980012_R06C01	buccal	M	30	33.8581
13	20.0356	19.3753	1	2		15	GSM3024394_201501980044_R02C01	buccal	M	24	28.5661
14	41.0322	40.9035	1	0		16	GSM3024395_201501980047_R05C01	buccal	M	34	36.1609
15	29.5551	29.918	-1	0		17	GSM3024396_201502800036_R03C01	buccal	F	49	52.7778
16	69.5332	73.041	-1	3		19	GSM3024398_201502800019_R02C01	buccal	M	38	42.9497
17	46.768	48.9269	1	4		22	GSM3024401_200607090061_R01C01	saliva	F	50	56.8624
18	36.2546	33.5089	-1	0		23	GSM3024402_200392800020_R08C01	saliva	F	46	42.8215
19	42.0698	40.3074	1	0		24	GSM3024403_200392800020_R03C01	saliva	F	31	34.3925
20	30.7598	26.1726	1	5		25	GSM3024404_200607090061_R05C01	saliva	F	51	53.3566
21	35.3347	31.3612	-1	0		26	GSM3024405_200607090075_R01C01	saliva	F	28	31.6064
22	33.0349	32.39	-1	0		27	GSM3024406_200607090075_R05C01	saliva	M	61	62.3355
23	27.7509	24.2899	-1	0		28	GSM3024407_200392810022_R05C01	saliva	M	43	48.0576
24	30.9733	25.0758	-1	0		29	GSM3024408_200392810022_R01C01	saliva	M	39	41.7532
25	39.7618	38.9286	-1	0		33	GSM3024412_200392810089_R04C01	saliva	M	31	31.7184
26	36.0383	34.5965	1	6		34	GSM3024413_200392810089_R06C01	saliva	M	36	36.8545
27	28.9062	27.8413	-1	0		35	GSM3024414_201501980044_R01C01	saliva	M	30	31.944
28	31.9754	33.3569	1	0		36	GSM3024415_201501980047_R04C01	saliva	M	24	34.7945
29	32.5421	28.2062	-1	0		37	GSM3024416_201501980013_R08C01	saliva	M	34	38.7227
30	36.0383	30.6454	-1	0		38	GSM3024417_201502800019_R08C01	saliva	F	49	52.8221
31	36.2875	43.0395	-1	0		40	GSM3024419_201502800036_R08C01	saliva	M	38	35.5311
32	30.8994	32.6098	-1	0		43	GSM3024422_200392810139_R08C01	blood	F	50	57.281
33	55.5455	60.8737	-1	0		44	GSM3024423_200392800020_R06C01	blood	F	46	43.826
34	30.0753	30.0168	-1	0		45	GSM3024424_200392800020_R01C01	blood	F	31	40.2212
35	45.6537	50.2278	-1	0		46	GSM3024425_200392810139_R01C01	blood	F	51	54.6542
36	67.4634	66.2683	-1	10		47	GSM3024426_200392810139_R04C01	blood	F	28	37.2904
37	26.8857	31.9475	1	7		48	GSM3024427_200392810139_R03C01	blood	M	61	62.9019
38	71.9206	66.0914	-1	1		49	GSM3024428_200392810022_R06C01	blood	M	43	49.4077
39	29.4456	29.5505	-1	0		50	GSM3024429_200392810022_R08C01	blood	M	39	50.7546
40	42.9651	45.1528	-1	0		54	GSM3024433_200392810089_R02C01	blood	M	31	41.8558
41	37.1964	37.0885	1	0		55	GSM3024434_200392810089_R05C01	blood	M	36	43.0783
42	51.6605	54.0683	1	0		56	GSM3024435_201501980044_R06C01	blood	M	30	39.7108
43	33.3279	34.7481	1	0		57	GSM3024436_201501980044_R04C01	blood	M	24	42.924
44	44.2656	45.1101	1	0		58	GSM3024437_201501980047_R06C01	blood	M	34	42.0824
45	20.0356	19.2177	1	2		59	GSM3024438_201502800051_R06C01	blood	F	49	54.6083
46	34.8227	34.1057	-1	0		61	GSM3024440_201502800040_R03C01	blood	M	38	43.5622
47	30.6667	31.5876	-1	0
48	69.5332	72.3895	-1	3
49	40.0246	47.4404	-1	0
50	34.1985	34.401	1	0
51	52.4052	51.7036	1	0
52	46.768	50.2469	1	4
53	30.7598	29.9478	1	5
54	52.0739	54.3595	-1	0
55	39.6167	44.5266	-1	0
56	24.5092	22.497	1	0
57	48.5311	49.5592	-1	0
58	36.0383	33.7933	1	6
59	22.3381	17.9021	-1	0
60	30.2587	34.0128	-1	0
61	33.0048	34.2185	-1	0
62	19.4935	21.1568	1	0
63	20.2409	17.1239	1	0
64	19.7618	12.9516	1	0
65	21.3853	23.5745	1	0
66	21.4976	22.1644	-1	0
67	24.6762	26.194	-1	0
68	23.9014	26.6132	1	0
69	18.7461	17.4726	-1	0
70	20.1999	18.9713	1	0
71	64.7201	66.4735	-1	0
72	41.4675	50.5512	-1	0
73	18.7296	13.5772	-1	0
74	72.8816	70.7186	1	0
75	55.384	59.1003	-1	0
76	50.6886	50.773	-1	0
77	19.1951	16.4034	1	0
78	18.3929	12.6471	-1	0
79	61.2129	68.0579	1	0
80	38.8665	41.5699	-1	0
81	28.6379	25.1906	-1	0
82	28.8953	31.1531	1	0
83	47.1431	50.4536	1	0
84	90.0698	86.9695	-1	0
85	40.3614	34.0321	-1	0
86	64.0027	62.1626	-1	0
87	31.1239	47.9016	1	0
88	33.5907	38.2147	1	0
89	30.423	31.4614	-1	0
90	40.8077	45.2745	1	0
91	36.5695	42.2135	-1	0
92	50.1519	50.1703	1	0
93	48.1123	42.0502	-1	0
94	79.0062	71.9434	-1	0
95	30.2615	30.1152	-1	0
96	78.2642	81.2366	-1	0
97	82.3025	96.6934	1	0
98	34.9103	39.2648	1	0
99	99.9918	80.3476	-1	0
100	20.0301	17.7665	1	0
101	47.6331	54.7997	1	0
102	61.1855	63.6018	1	0
103	61.3936	64.7758	-1	0
104	39.8713	37.3368	1	0
105	35.8659	38.797	1	9
106	41.8426	41.3138	-1	8
107	24.6023	26.0294	1	0
108	50.5352	51.3403	1	0
109	74.3162	78.82	1	0
110	61.5496	67.2891	-1	0
111	57.0897	56.2597	1	0
112	31.6276	30.982	1	0
113	37.3361	41.5806	-1	0
114	60.7118	66.5465	-1	0
115	33.1526	35.6419	-1	0
116	47.6605	48.1832	1	0
117	34.7515	34.6085	-1	0
118	35.822	29.0697	-1	0
119	54.5024	52.7552	-1	0
120	26.8857	31.7442	1	7
121	21.013	36.3661	-1	0
122	54.8884	47.4409	1	0
123	48.1314	51.5922	1	0
124	41.8426	42.4356	-1	8
125	59.8001	64.4509	1	0
126	59.9233	58.2565	-1	0
127	48.731	44.2909	1	0
128	26.8857	31.6409	1	7
129	35.8659	39.0318	1	9
130	37.8754	39.0932	1	0
131	56.1314	65.777	1	0
132	73.7221	81.152	-1	0
133	40.0821	45.3774	-1	0
134	25.1964	57.9145	-1	0
135	40.2847	42.212	1	0
136	34.371	34.2278	1	0
137	28.3614	22.642	-1	0
138	35.6386	40.294	-1	0
139	68.0383	74.0896	-1	0
140	44.4052	39.6982	-1	0
141	75.0554	86.6935	-1	0
142	56.9446	51.2998	-1	0
143	45.6208	48.8308	1	0
144	99.8549	94.27	1	0
145	60.0849	56.0409	1	0
146	41.4839	41.6246	-1	0
147	71.1677	72.3043	1	0
148	68.3504	68.2328	1	0
149	40.8268	38.8675	1	0
150	35.8659	38.37	1	9
151	33.4018	30.1754	1	0
152	60.8515	59.291	-1	0
153	61.5086	61.5858	1	0
154	53.6783	52.2204	1	0
155	56.6324	59.0959	-1	0
156	54.8967	53.5632	1	0
157	35.8659	40.7472	1	9
158	46.8008	43.6817	-1	0
159	43.0363	41.6967	-1	0
160	55.1157	58.5846	1	0
161	46.245	52.448	1	0
162	84.9446	84.0247	-1	0
163	49.7303	52.2505	-1	0
164	42.5845	44.8462	1	0
165	49.2403	48.7057	-1	0
166	47.9233	45.7513	-1	0
167	67.7153	66.8774	1	0
168	55.8905	54.8269	1	0
169	40.7173	41.4586	-1	0
170	28.5366	26.5484	-1	0
171	57.7385	65.3883	1	0
172	39.551	37.6181	-1	0
173	33.755	32.0466	-1	0
174	50.1656	51.0092	-1	0
175	32.6571	30.884	1	0
176	63.0856	70.6103	-1	0
177	30.0342	32.9281	1	0
178	36.5996	40.3554	1	0
179	46.8747	44.0142	-1	0
180	67.5866	69.2764	1	0
181	48.4025	55.2097	1	0
182	32.5065	31.049	-1	0
183	46.1875	42.8483	-1	0
184	50.5161	51.4955	-1	0
185	67.5674	72.245	1	0
186	42.0205	47.0417	-1	0
187	60.8268	61.1267	-1	0
188	50.8227	53.5656	1	0
189	47.6496	54.9253	1	0
190	45.5195	49.4224	-1	0
191	48.5092	46.1354	-1	0
192	62.13	58.0512	-1	0
193	27.5099	25.9878	1	0
194	59.0007	55.0035	1	0
195	57.2758	56.615	1	0
196	62.8747	67.0294	1	0
197	67.8001	74.9563	-1	0
198	55.1212	54.1697	-1	0
199	37.0596	42.1184	1	0
200	56.7529	59.1109	1	0
201	38.7597	41.343	1	0
202	50.8665	47.2506	-1	0
203	63.2389	61.9275	-1	0
204	46.1547	49.9969	1	0
205	45.7659	45.0609	-1	0
206	47.2991	43.6917	1	0
207	48.9692	52.4383	-1	0
208	81.7933	86.1386	1	0
209	63.5264	63.5967	1	0
210	26.8857	29.0711	1	7
211	36.4545	37.4059	1	0
212	48.2793	46.7273	-1	0
213	56.4326	51.9737	-1	0
214	32.2437	27.4742	-1	0
215	44.4435	50.3256	1	0
216	65.1444	65.22	-1	0
217	49.3552	52.5082	1	0
218	60.7392	59.1852	1	0
219	32.6763	30.8623	1	0
220	57.5469	56.1633	-1	0
221	67.4634	67.7994	-1	10
222	58.7433	62.7184	-1	0
223	44.9035	43.4347	1	0
224	26.4695	22.0723	1	0
225	64.1506	65.8122	-1	0
