# Supplementary material for: CheekAge: a next-generation buccal epigenetic aging clock associated with lifestyle and health
Source: GeroScience. 2024 Mar 5;46(3):3429–43. doi: 10.1007/s11357-024-01094-3 (PMC11009193; doi:10.1007/s11357-024-01094-3)
Supplement: Supplementary file 28 — Supplementary Table 10 (XLSX 612 KB) [file 11357_2024_1094_MOESM28_ESM.xlsx]

## Sheet: Table S10
Table S10
GSE167202							GSE151617						GSE197674													GSE183647						GSE179847						GSE216024							GSE199057
Delta CheekAge ~ Sex+ Age + InfectionStatus + WBC + Ethnicity							Delta CheekAge ~ ProgeriaStatus + age + Rapamycin + ABT-263						Delta CheekAge ~ gender + age + brainRT + chestRT + apRT + alk + anth + vinc + cort + plat + epip													Delta CheekAge~ Sex + age + meningioma.grade						Delta CheekAge~ donor.age + sex + days.per.passage + passage.category						Delta CheekAge ~ Age + Sex + BMI + AdenomaStatus + Race							Delta CheekAge ~ Status + Sex + Age + Race
	Estimate	Std. Error	t value	Pr(>|t|)	FDR			Estimate	Std. Error	t value	Pr(>|t|)	FDR		Estimate	Std. Error	t value	Pr(>|t|)	FDR									Estimate	Std. Error	t value	Pr(>|t|)	FDR		Estimate	Std. Error	t value	Pr(>|t|)	FDR		Estimate	Std. Error	t value	Pr(>|t|)	FDR			Estimate	Std. Error	t value	Pr(>|t|)
(Intercept)	22.2516	4.38167	5.07834	5.3478e-07	2.94129e-06		(Intercept)	44.2959	4.20373	10.5373	9.83935e-14	4.91967e-13	(Intercept)	31.3062	0.524643	59.6714	0	0								(Intercept)	44.8448	4.19359	10.6936	2.05718e-24	1.02859e-23	(Intercept)	58.0233	3.68296	15.7545	9.4199e-30	5.65194e-29	(Intercept)	68.2648	4.81999	14.1629	2.09181e-28	1.25509e-27		(Intercept)	70.6691	8.2519	8.56398	1.80272e-15
SexMale	2.4377	0.537793	4.53278	7.26052e-06	2.66219e-05		ProgeriaStatus	19.8898	4.66361	4.2649	0.000101299	0.000168832	genderMale	-2.06917	0.243397	-8.50124	3.47723e-17	1.39089e-16								Sex	-0.563017	1.58096	-0.356123	0.721882	0.721882	donor.age..y.	0.00102167	0.119697	0.00853547	0.993205	0.993205	Age	-0.492003	0.0708222	-6.94702	1.46956e-10	4.40868e-10		StatusCancer	-18.2781	3.10819	-5.88061	1.48138e-08
Age	-0.281148	0.0149836	-18.7637	4.0502e-60	4.45522e-59		age	-0.67247	0.0726017	-9.26246	5.4185e-12	1.35462e-11	age	-0.225889	0.0135475	-16.6739	9.28943e-59	5.57366e-58								age	-0.392734	0.0508954	-7.7165	5.51627e-14	1.37907e-13	sexmale	0.847119	2.18356	0.387953	0.698814	0.838577	SexM	-0.0259671	1.20049	-0.0216305	0.982775	0.982775		StatusTumor	14.7798	3.13597	4.71299	4.29752e-06
InfectionStatusother infection	2.37444	0.837128	2.83641	0.00474378	0.0130454		Rapamycin	4.69389	3.48019	1.34875	0.184167	0.184167	brainRT	-0.458904	0.284812	-1.61125	0.107274	0.143032								meningioma.grade2	12.5046	1.7396	7.1882	2.10898e-12	3.51497e-12	days.per.passage	0.272456	0.209476	1.30066	0.196144	0.294217	BMI	0.180389	0.0756288	2.38518	0.0184704	0.0369409		SexM	2.43595	2.60336	0.935694	0.350443
InfectionStatuspositive	1.65165	0.650553	2.53884	0.0114181	0.0251199		ABT-263	16.6035	4.21663	3.93762	0.000283079	0.000353848	chestRT	0.907676	0.418111	2.1709	0.0300494	0.0515132								meningioma.grade3	15.4777	3.09181	5.00604	7.45392e-07	9.3174e-07	passage.categoryL	-8.03626	2.96759	-2.70801	0.00787155	0.0157431	AdenomaStatusYes	0.530551	1.21129	0.438003	0.662089	0.794507		Age	-0.521134	0.138735	-3.75631	0.000220125
WBC	-0.0483945	0.0529981	-0.913137	0.361602	0.662937								apRT	1.30481	0.463396	2.81576	0.00491105	0.00982209														passage.categoryM	-6.72086	2.13425	-3.14905	0.0021186	0.00635581	RaceEuropean American	2.47996	1.25275	1.97961	0.0497968	0.0746952		RaceCA	7.88051	2.56096	3.07716	0.00235145
EthnicityAsian	-1.23593	4.51337	-0.273838	0.78432	0.958614								alk	1.59139	0.299561	5.31243	1.19471e-07	3.58413e-07
EthnicityBlackorAA	-1.3595	4.33365	-0.313707	0.753872	0.958614								anth	-0.436921	0.303201	-1.44103	0.149724	0.179669
EthnicityNativeHawaiianorPacificIslander	-3.95387	6.05865	-0.652599	0.514309	0.808199								vinc	-0.260522	0.334194	-0.779554	0.43574	0.475353
EthnicityOther	-0.663399	4.31075	-0.153894	0.877754	0.96553								cort	1.07986	0.321306	3.36085	0.000790765	0.00189784
EthnicityWhite	0.0158515	4.30679	0.00368058	0.997065	0.997065								plat	0.0989366	0.410912	0.240773	0.809754	0.809754
													epip	0.553798	0.305403	1.81333	0.0699215	0.104882
Basename	Age	Sex	Ethnicity	WBC	InfectionStatus	CheekAge	Accesion	Age (y)	Cheek Age (y)	Progeria (1 = yes)	Rapamycin (1 = yes)	ABT (1 = yes)	Basename	Gender	Age (y)	brainRT	chestRT	abdominal_pelvic_RT	alkylating.agent.classic	anthracyclines	vincristine	corticosteroids	platinum	epipodophyllotoxins	CheekAge (y)	Basename	Sex	age (y)	meningioma grade	CheekAge (y)		Basename	sex	days per passage	donor age (y)	passage category	Cheek Age (y)	Basename	BMI	Age (y)	Sex	Adenoma?	Race/Ethnicity	CheekAge (y)	Basename	Age	Sex	Status	Race
GSM5098953_204491920001_R07C01_noid	27	Female	White	13.1	negative	38.5052	GSM4586444	44	60.3719	0	0	0	GSM5925138_201114440018_R01C01	Female	42.07	1	0	0	1	0	1	1	0	0	66.5098	GSM5566283	1	64	2	96.4113		GSM5435112	male	3.89583	29	E	71.0096	GSM6656191_204308910033_R01C01	38.3123	51	F	No	African American	111.044	GSM5963195_203229450177_R06C01	63	M	Cancer	CA
GSM5098954_204491920003_R03C01_noid	34	Male	Other	3.4	negative	58.1256	GSM4586445	57	66.8677	0	0	0	GSM5925139_201114440018_R02C01	Male	21.15	0	1	1	1	1	1	0	0	1	44.2051	GSM5566284	2	13.6	2	69.5181		GSM5435113	male	4	29	E	71.1182	GSM6656192_204308910033_R02C01	36.4879	79	M	Yes	African American	128.261	GSM5963196_203219650187_R02C01	57	F	Cancer	CA
GSM5098955_204491920005_R01C01_noid	53	Female	Other	6.5	positive	62.2111	GSM4586446	32	45.7983	0	0	0	GSM5925140_201114440018_R07C01	Female	38.25	0	0	0	0	0	1	1	0	0	67.9668	GSM5566285	2	43.1	2	66.8599		GSM5435114	male	5	29	E	77.9155	GSM6656193_204308910033_R03C01	31.2444	60	F	No	African American	100.239	GSM5963197_203219760220_R01C01	59	F	Cancer	AA
GSM5098956_204491920005_R02C01_noid	34	Female	Other	5.4	positive	48.8185	GSM4586447	44	53.6137	0	0	0	GSM5925141_201114440058_R01C01	Female	45.12	0	1	1	1	0	1	1	0	0	72.6461	GSM5566286	2	74.9	2	110.899		GSM5435115	male	5.22917	29	E	87.0063	GSM6656194_204308910033_R04C01	37.7855	57	F	Yes	European American	104.415	GSM5963198_203219760186_R06C01	61	M	Cancer	CA
GSM5098957_204491920005_R03C01_noid	68	Male	BlackorAA	4.1	negative	73.6272	GSM4586448	30	51.9337	0	0	0	GSM5925142_201114440058_R02C01	Male	30.92	1	0	0	0	1	0	0	0	1	45.6569	GSM5566287	2	30.2	2	93.027		GSM5435116	male	5.625	29	E	94.4496	GSM6656195_204308910033_R05C01	17.2163	65	F	Yes	African American	99.4534	GSM5963199_203219760221_R06C01	64	F	Cancer	CA
GSM5098958_204491920005_R04C01_noid	81	Female	White	5.6	positive	80.0921	GSM4586449	34	50.8165	0	0	0	GSM5925143_201114440058_R03C01	Male	24.71	0	0	0	0	0	0	0	1	1	46.0025	GSM5566288	2	44.2	2	84.6599		GSM5435117	male	6.04167	29	E	102.478	GSM6656196_204308910033_R06C01	27.4059	50	F	No	European American	101.208	GSM5963200_203220070206_R01C01	58	M	Cancer	AA
GSM5098959_204491920005_R05C01_noid	25	Female	White	6.8	negative	41.2168	GSM4586450	60	60.3011	0	0	0	GSM5925144_201114440058_R04C01	Male	26.48	1	0	0	1	0	1	0	0	0	54.9986	GSM5566289	1	45.4	2	84.6707		GSM5435118	male	6.75	29	E	100.834	GSM6656197_204308910033_R07C01	35.9365	63	M	No	European American	117.524	GSM5963201_203229450177_R02C01	76	F	Cancer	AA
GSM5098960_204491920005_R07C01_noid	74	Male	White	26.1	positive	73.8616	GSM4586451	58	59.8997	0	0	0	GSM5925145_201114440058_R05C01	Male	41.99	1	0	0	1	0	1	0	0	0	56.1923	GSM5566290	2	57.5	1	100.483		GSM5435119	female	4	36	E	84.2793	GSM6656198_204308910033_R08C01	23.7344	68	M	No	African American	110.73	GSM5963202_203219760184_R01C01	59	F	Cancer	CA
GSM5098961_204491920006_R02C01_noid	29	Female	White	11.6	positive	41.9898	GSM4586452	35	53.7928	0	0	0	GSM5925146_201114440058_R06C01	Male	34.08	0	0	0	1	1	1	1	0	1	53.7706	GSM5566291	2	67.7	2	93.7823		GSM5435120	female	4	36	E	90.528	GSM6656199_204367400006_R01C01	37.1251	60	F	Yes	African American	106.998	GSM5963203_203219650214_R06C01	51	F	Cancer	CA
GSM5098962_204491920007_R01C01_noid	34	Female	White	NA	negative	44.1296	GSM4586453	33	48.7167	0	0	0	GSM5925147_201114440058_R07C01	Female	34.13	1	1	1	1	0	1	0	1	0	60.1982	GSM5566292	2	63.9	2	107.953		GSM5435121	female	5.04167	36	E	101.234	GSM6656200_204367400006_R02C01	28.5886	55	M	No	African American	98.0647	GSM5963204_203219760156_R03C01	54	F	Cancer	CA
GSM5098963_204491920007_R02C01_noid	42	Male	Other	10.6	positive	49.6079	GSM4586454	31	50.7529	0	0	0	GSM5925148_201114440058_R08C01	Male	59.48	0	1	0	1	0	1	0	0	0	78.773	GSM5566293	1	72.2	3	90.3053		GSM5435122	female	5	36	E	99.4546	GSM6656201_204367400006_R03C01	20.9185	40	M	No	European American	109.218	GSM5963205_203219760110_R01C01	67	M	Cancer	CA
GSM5098964_204491920007_R04C01_noid	29	Male	White	5.3	positive	40.2718	GSM4586455	57	65.4989	0	0	0	GSM5925149_201114530005_R01C01	Male	53.63	0	1	1	0	0	1	0	0	0	71.9281	GSM5566294	2	66.4	2	68.7403		GSM5435123	female	5.02083	36	E	100.195	GSM6656202_204367400006_R04C01	26.261	63	F	No	European American	109.779	GSM5963206_203229450177_R05C01	33	F	Cancer	CA
GSM5098965_204491920007_R05C01_noid	60	Male	White	14.1	negative	64.7598	GSM4586456	57	62.4092	0	0	0	GSM5925150_201114530005_R02C01	Female	48.48	1	0	0	1	0	1	1	0	0	69.0192	GSM5566295	2	51	3	106.012		GSM5435124	female	13.25	36	E	94.1797	GSM6656203_204367400006_R05C01	33.6397	50	F	No	African American	91.0869	GSM5963207_203219760076_R04C01	50	F	Cancer	CA
GSM5098966_204491920007_R06C01_noid	50	Female	White	7.4	positive	60.639	GSM4586457	49	59.4634	0	0	0	GSM5925151_201114530005_R04C01	Male	23.37	0	0	0	1	1	1	0	0	1	48.4903	GSM5566296	1	67.1	2	83.2486		GSM5435176	male	NA	18	E	55.9144	GSM6656204_204367400006_R06C01	20.6657	65	F	Yes	European American	103.439	GSM5963208_203219670009_R08C01	61	M	Cancer	AA
GSM5098967_204491920007_R08C01_noid	22	Female	Other	5.7	positive	38.3148	GSM4586458	29	46.1404	0	0	0	GSM5925152_201114530005_R05C01	Female	36.83	1	0	0	0	1	1	1	0	1	61.0876	GSM5566297	1	58.6	2	93.3017		GSM5435177	male	4.08333	18	E	57.75	GSM6656205_204367400006_R07C01	31.4776	53	F	No	African American	106.028	GSM5963209_203219760184_R07C01	62	M	Cancer	CA
GSM5098968_204491920010_R01C01_noid	57	Female	Other	6.3	positive	64.7906	GSM4586459	31	48.8482	0	0	0	GSM5925153_201114530005_R06C01	Male	28.65	0	0	0	0	0	1	0	1	0	53.1324	GSM5566298	2	36.9	2	68.7587		GSM5435178	male	4.875	18	E	65.2744	GSM6656206_204367400006_R08C01	37.1189	66	M	Yes	African American	111.381	GSM5963210_203219760076_R02C01	62	M	Cancer	CA
GSM5098969_204491920010_R02C01_noid	46	Female	White	7.5	negative	61.3327	GSM4586460	6.92	53.1988	1	0	0	GSM5925154_201114530005_R08C01	Male	38.45	1	1	1	1	0	1	0	1	1	77.716	GSM5566299	2	54.5	2	80.691		GSM5435179	male	5.83333	18	E	65.9586	GSM6656207_204367400012_R01C01	21.6959	54	M	Yes	African American	105.982	GSM5963211_203219760220_R08C01	75	M	Cancer	CA
GSM5098970_204491920010_R03C01_noid	49	Female	Other	6.6	positive	65.1094	GSM4586461	6.92	54.9944	1	0	0	GSM5925155_201492570152_R01C01	Male	30.86	0	1	1	0	1	1	0	0	0	59.9086	GSM5566300	2	70.2	2	72.4419		GSM5435180	male	4.70833	18	E	69.305	GSM6656208_204367400012_R02C01	30.1109	66	F	Yes	African American	105.185	GSM5963212_203219760110_R02C01	75	F	Cancer	AA
GSM5098971_204491920010_R04C01_noid	54	Male	White	4	positive	65.3071	GSM4586462	6.92	53.0465	1	0	0	GSM5925156_201492570152_R02C01	Male	25.3	0	0	0	0	0	0	0	0	0	45.2853	GSM5566301	2	72.8	3	129.362		GSM5435181	male	5.08333	18	E	77.7485	GSM6656209_204367400012_R03C01	30.8194	60	F	No	European American	105.598	GSM5963213_203219750022_R06C01	68	F	Cancer	CA
GSM5098972_204491920010_R05C01_noid	88	Male	White	18.2	negative	88.6325	GSM4586463	6.92	58.6238	1	0	0	GSM5925157_201492570152_R03C01	Male	25.8	0	0	0	0	0	0	0	1	1	50.3983	GSM5566302	2	42.9	2	85.0939		GSM5435182	male	5	18	E	86.3949	GSM6656210_204367400012_R04C01	32.7615	47	F	No	African American	95.5283	GSM5963214_203219650187_R04C01	53	M	Cancer	CA
GSM5098973_204491920010_R06C01_noid	36	Female	White	17.4	negative	49.1296	GSM4586464	6.92	57.2733	1	0	0	GSM5925158_201492570152_R04C01	Female	47.71	1	0	0	0	0	1	1	0	0	66.619	GSM5566303	2	75.3	2	76.0766		GSM5435183	male	4.95833	18	E	95.6058	GSM6656211_204367400012_R05C01	21.9508	51	F	No	African American	97.3999	GSM5963215_203219760077_R05C01	55	F	Cancer	CA
GSM5098974_204491920010_R07C01_noid	23	Male	Other	18.7	positive	38.6359	GSM4586465	6.92	58.7502	1	0	0	GSM5925159_201492570152_R05C01	Female	46.71	1	1	1	1	1	1	1	0	0	64.6039	GSM5566304	2	49.2	2	93.9776		GSM5435184	male	4.875	18	E	100.956	GSM6656212_204367400012_R06C01	33.6533	67	F	No	European American	107.365	GSM5963216_203225140119_R06C01	74	M	Cancer	AA
GSM5098975_204491920010_R08C01_noid	74	Male	White	11.1	negative	74.5651	GSM4586466	29	68.7195	0	0	0	GSM5925160_201492570152_R06C01	Male	32.08	1	0	0	1	0	1	1	0	0	64.621	GSM5566305	2	46.3	2	94.7053		GSM5435185	male	5.95833	18	E	100.471	GSM6656213_204367400012_R07C01	44.812	51	M	Yes	African American	102.9	GSM5963217_203229450168_R08C01	70	M	Cancer	CA
GSM5098976_204491920011_R03C01_noid	49	Female	White	7.9	positive	60.7753	GSM4586467	29	69.4451	0	0	0	GSM5925161_201492570152_R07C01	Male	38.22	0	0	0	1	0	1	1	0	1	61.1774	GSM5566306	1	55.7	2	93.3484		GSM5435186	male	7.91667	18	E	98.8368	GSM6656214_204367400012_R08C01	30.1286	67	M	No	European American	115.637	GSM5963218_203219760090_R06C01	67	M	Cancer	CA
GSM5098977_204491920011_R06C01_noid	64	Female	BlackorAA	11.2	negative	71.8202	GSM4586468	29	68.6648	0	0	0	GSM5925162_201492570152_R08C01	Female	41.64	1	0	0	1	0	1	1	0	1	66.9945	GSM5566307	2	55.6	2	107.936		GSM5435187	male	7.95833	18	E	99.3048	GSM6656215_204367400013_R01C01	36.259	59	M	Yes	African American	97.4618	GSM5963219_203229450168_R02C01	62	M	Cancer	CA
GSM5098978_204491920012_R06C01_noid	67	Female	BlackorAA	7.4	negative	64.4916	GSM4586469	84	82.3062	0	0	0	GSM5925163_201496710015_R01C01	Male	23.06	0	0	0	1	1	0	0	1	0	43.9226	GSM5566308	2	33	3	56.5703		GSM5435188	male	7.41667	18	E	97.9593	GSM6656216_204367400013_R02C01	46.4493	50	F	No	African American	91.1662	GSM5963220_203229450168_R01C01	76	M	Cancer	CA
GSM5098979_204491920013_R01C01_noid	35	Female	White	8	negative	44.6085	GSM4586470	84	83.8273	0	0	0	GSM5925164_201496710015_R02C01	Male	32.55	1	0	0	1	1	1	1	0	0	53.6736	GSM5566309	1	61.3	3	118.419		GSM5435189	male	8.83333	18	E	99.7416	GSM6656217_204367400013_R03C01	29.2859	38	M	No	European American	94.2071	GSM5963221_203219650214_R08C01	65	F	Cancer	CA
GSM5098980_204491920016_R01C01_noid	47	Male	White	7.2	negative	48.3332	GSM4586471	84	82.9893	0	0	0	GSM5925165_201496710015_R03C01	Male	41.53	1	0	0	1	0	1	1	0	0	62.7221	GSM5566310	2	47.5	1	49.9054		GSM5435190	male	7.08333	18	E	99.7955	GSM6656218_204367400013_R04C01	44.497	57	F	Yes	African American	107.203	GSM5963222_203219760184_R04C01	52	M	Cancer	CA
GSM5098981_204491920016_R03C01_noid	70	Female	Other	6.4	negative	69.8125	GSM4586472	6.92	80.3221	1	0	0	GSM5925166_201496710015_R04C01	Male	27.22	1	0	0	0	1	1	1	0	1	51.9816	GSM5566311	1	23.3	1	47.186		GSM5435191	female	NA	18	E	57.5315	GSM6656219_204367400013_R05C01	30.3585	49	F	No	African American	105.845	GSM5963223_203219760076_R06C01	61	F	Cancer	AA
GSM5098982_204491920016_R08C01_noid	87	Male	White	1.8	negative	92.7123	GSM4586473	6.92	80.5145	1	0	0	GSM5925167_201496710015_R05C01	Male	24.61	0	0	1	1	1	1	0	0	1	57.7411	GSM5566312	2	60.6	1	86.4112		GSM5435192	female	2.95833	18	E	58.4546	GSM6656220_204367400013_R06C01	19.7322	61	M	Yes	European American	107.642	GSM5963224_203219760220_R03C01	59	M	Cancer	AA
GSM5098983_204491920017_R01C01_noid	45	Male	Other	7.2	positive	70.5814	GSM4586474	6.92	79.8759	1	0	0	GSM5925168_201496710015_R06C01	Female	28.45	1	0	0	0	0	0	0	0	0	49.9711	GSM5566313	1	72.1	2	77.3384		GSM5435193	female	4.20833	18	E	61.0015	GSM6656221_204367400013_R08C01	20.971	46	F	No	European American	86.9383	GSM5963225_203219760221_R07C01	69	M	Cancer	AA
GSM5098984_204491920017_R03C01_noid	37	Male	Other	8	positive	44.579	GSM4586475	6.92	82.1312	1	0	1	GSM5925169_201496710015_R08C01	Female	38.94	1	0	0	1	1	1	1	0	1	57.178	GSM5566314	2	42	1	59.1278		GSM5435194	female	5.83333	18	E	66.252	GSM6656222_204367400014_R01C01	40.6694	51	F	No	African American	99.7279	GSM5963226_203219670055_R06C01	51	F	Cancer	CA
GSM5098985_204491920017_R04C01_noid	58	Male	Other	16.1	negative	61.9063	GSM4586476	6.92	81.5255	1	0	1	GSM5925170_201496710043_R01C01	Male	36.15	1	0	0	0	0	1	1	0	1	54.3963	GSM5566315	2	60.8	1	88.4525		GSM5435195	female	4.875	18	E	73.1376	GSM6656223_204367400014_R02C01	28.4491	50	M	No	African American	91.4479	GSM5963227_203219670055_R01C01	48	F	Cancer	AA
GSM5098986_204491920017_R05C01_noid	87	Female	NativeHawaiianorPacificIslander	7.3	positive	81.8934	GSM4586477	6.92	82.5692	1	0	1	GSM5925171_201496710043_R02C01	Male	26.28	1	0	0	1	0	1	0	1	1	44.6746	GSM5566316	2	66.5	1	78.5693		GSM5435196	female	5.08333	18	E	77.1066	GSM6656224_204367400014_R03C01	44.624	53	F	Yes	African American	100.588	GSM5963228_203219750022_R04C01	52	F	Cancer	CA
GSM5098987_204491920017_R07C01_noid	34	Female	White	9.3	negative	43.5028	GSM4586478	6.92	87.0037	1	0	1	GSM5925172_201496710043_R03C01	Female	36.88	0	1	1	1	1	1	0	0	0	58.7763	GSM5566317	2	38.9	1	72.131		GSM5435197	female	4.83333	18	E	80.3907	GSM6656225_204367400014_R05C01	23.0783	46	M	Yes	African American	94.7403	GSM5963229_203219760110_R04C01	51	M	Cancer	CA
GSM5098988_204491920017_R08C01_noid	57	Male	BlackorAA	8.1	positive	64.6789	GSM4586479	6.92	81.8455	1	0	1	GSM5925173_201496710043_R04C01	Female	32.98	0	1	1	0	1	1	0	0	0	52.8242	GSM5566318	1	45.8	1	69.8873		GSM5435198	female	5.04167	18	E	83.2414	GSM6656226_204367400014_R06C01	26.1497	66	F	Yes	European American	112.431	GSM5963230_203219760156_R01C01	51	F	Cancer	CA
GSM5098989_204491920018_R01C01_noid	27	Female	Other	6.2	positive	44.4772	GSM4586480	6.92	83.2591	1	0	1	GSM5925174_201496710043_R05C01	Male	26.9	0	0	0	1	1	1	0	0	1	55.2636	GSM5566319	2	48.2	1	55.3977		GSM5435199	female	5.125	18	E	87.5833	GSM6656227_204367400014_R07C01	25.8456	50	F	No	African American	92.9325	GSM5963231_203219760156_R08C01	56	F	Cancer	AA
GSM5098990_204491920018_R02C01_noid	73	Female	White	5.9	negative	81.1341	GSM4586481	6.92	79.0963	1	1	0	GSM5925175_201496710043_R06C01	Male	36.37	1	0	0	1	1	1	1	0	1	58.9263	GSM5566320	2	48.8	1	83.0135		GSM5435200	female	6.70833	18	E	91.2078	GSM6656228_204367400014_R08C01	34.7477	63	F	No	African American	107.384	GSM5963232_203219760186_R05C01	53	M	Cancer	AA
GSM5098991_204491920018_R03C01_noid	47	Male	Other	8.5	positive	56.0851	GSM4586482	6.92	76.9361	1	1	0	GSM5925176_201496710043_R07C01	Male	52.8	0	1	1	0	0	0	0	0	0	71.9394	GSM5566321	1	11.2	2	63.5582		GSM5435201	female	6.91667	18	E	95.14	GSM6656229_204367400018_R01C01	41.8779	69	F	No	European American	113.918	GSM5963233_203229450177_R01C01	53	F	Cancer	AA
GSM5098992_204491920018_R04C01_noid	35	Male	Other	4.6	positive	49.3587	GSM4586483	6.92	78.8766	1	1	0	GSM5925177_201496710043_R08C01	Male	22.89	0	0	0	0	1	1	1	0	1	44.1515	GSM5566322	1	53.6	1	90.6502		GSM5435202	female	7.95833	18	E	96.1107	GSM6656230_204367400018_R02C01	23.9865	72	M	No	African American	112.193	GSM5963234_203219670009_R01C01	41	M	Cancer	CA
GSM5098993_204491920018_R05C01_noid	74	Female	White	5.9	positive	81.0107	GSM4586484	79	64.3792	0	0	0	GSM5925178_201496710057_R01C01	Female	47.34	1	0	0	1	1	1	1	0	0	75.1839	GSM5566323	2	59.1	1	104.387		GSM5435203	female	7.29167	18	E	92.6007	GSM6656231_204367400018_R03C01	33.8912	54	F	Yes	African American	92.8151	GSM5963235_203219650214_R07C01	50	F	Cancer	AA
GSM5098994_204491920018_R06C01_noid	28	Female	White	13.3	negative	40.9058	GSM4586485	79	72.1897	0	0	0	GSM5925179_201496710057_R03C01	Male	36.75	1	0	0	1	1	1	0	0	0	61.7627	GSM5566324	2	51.2	1	80.1026		GSM5435204	male	3.08333	0	E	43.7834	GSM6656232_204367400018_R04C01	38.49	54	M	No	African American	101.263	GSM5963236_203219760221_R04C01	48	F	Cancer	CA
GSM5098995_204491920018_R08C01_noid	71	Male	Other	5.9	positive	74.8932	GSM4586486	79	69.7991	0	0	0	GSM5925180_201496710057_R04C01	Female	36.81	1	1	1	1	0	1	1	0	1	69.558	GSM5566325	2	71.7	1	73.3021		GSM5435205	male	5	0	E	46.1995	GSM6656233_204367400018_R05C01	26.3377	69	M	No	African American	104.802	GSM5963237_203219650214_R05C01	65	M	Cancer	AA
GSM5098996_204491920021_R02C01_noid	70	Female	White	4	positive	75.5076	GSM4586487	79	69.2714	0	0	0	GSM5925181_201496710057_R05C01	Male	51.67	0	1	1	0	0	1	0	0	0	79.3248	GSM5566326	1	49.7	1	63.8439		GSM5435206	male	4.20833	0	E	48.9618	GSM6656234_204367400018_R06C01	32.9188	60	F	No	African American	93.3024	GSM5963238_203219650187_R08C01	56	F	Cancer	AA
GSM5098997_204491920021_R03C01_noid	26	Male	Other	6.5	positive	46.8562	GSM4586488	79	64.0971	0	0	0	GSM5925182_201496710057_R06C01	Male	32.06	0	1	1	1	1	1	0	0	0	69.9968	GSM5566327	2	59.5	1	84.6223		GSM5435207	male	5.66667	0	E	49.7788	GSM6656235_204367400018_R07C01	25.9976	70	M	Yes	European American	106.818	GSM5963239_203229450177_R07C01	64	F	Cancer	CA
GSM5098998_204491920021_R04C01_noid	54	Male	Other	9.9	positive	65.5002	GSM4586489	79	72.2501	0	1	0	GSM5925183_201496710057_R07C01	Male	31.2	1	0	0	1	1	1	0	0	0	56.8089	GSM5566328	2	57.2	1	65.4317		GSM5435208	male	3.91667	0	E	50.1963	GSM6656236_204367400018_R08C01	32.1165	73	F	Yes	African American	116.948	GSM5963240_203219760090_R04C01	62	M	Cancer	AA
GSM5098999_204491920021_R07C01_noid	81	Male	Other	8.7	negative	78.3979	GSM4586490	79	73.4723	0	1	0	GSM5925184_201496710057_R08C01	Male	45.4	0	1	1	1	1	1	0	0	0	60.0556	GSM5566329	1	38.6	3	81.0983		GSM5435209	male	5.08333	0	E	53.3531	GSM6656237_204367400025_R01C01	49.0852	53	F	No	African American	108.74	GSM5963241_203219760156_R07C01	63	F	Cancer	AA
GSM5099000_204491920021_R08C01_noid	45	Male	Other	8	negative	57.6152	GSM4586491	79	64.1862	0	1	0	GSM5925185_201496850030_R01C01	Female	18.78	0	1	0	1	1	1	0	0	1	46.2688	GSM5566330	2	63.9	1	84.1988		GSM5435210	male	4.83333	0	E	53.3738	GSM6656238_204367400025_R02C01	46.3403	49	F	No	African American	99.7933	GSM5963242_203219760076_R03C01	69	F	Cancer	AA
GSM5099001_204500250001_R04C01_noid	86	Female	White	14.2	negative	93.9659	GSM4586492	79	72.9296	0	1	0	GSM5925186_201496850030_R02C01	Male	28.92	0	0	0	0	0	0	0	0	0	50.3438	GSM5566331	1	68.1	2	109.615		GSM5435211	male	5.08333	0	E	57.3665	GSM6656239_204367400025_R03C01	35.1823	39	M	Yes	European American	90.9694	GSM5963243_203219760156_R02C01	62	M	Cancer	AA
GSM5099002_204500250002_R08C01_noid	50	Male	White	9.6	negative	55.5789	GSM4586493	79	70.0143	0	1	0	GSM5925187_201496850030_R03C01	Male	36.04	0	0	0	0	0	0	0	0	0	54.5157	GSM5566332	2	71	1	64.6031		GSM5435212	male	48.3333	0	E	59.0224	GSM6656240_204367400025_R04C01	32.1062	55	F	No	African American	102.504	GSM5963244_203219760221_R03C01	57	F	Cancer	AA
GSM5099003_204500250004_R01C01_noid	47	Female	White	12	negative	58.7772							GSM5925188_201496850030_R04C01	Female	33.58	0	0	0	0	0	0	1	0	0	48.3313	GSM5566333	2	33.2	1	57.2531		GSM5435213	male	28.1667	0	E	60.6671	GSM6656241_204367400025_R05C01	22.4627	63	F	No	European American	104.77	GSM5963245_203219760077_R02C01	65	M	Cancer	AA
GSM5099004_204500250005_R05C01_noid	40	Male	BlackorAA	7.3	positive	51.4895							GSM5925189_201496850030_R06C01	Female	40.6	1	1	1	1	1	1	1	0	1	62.0871	GSM5566334	2	47.5	1	50.0292		GSM5435388	male	7.125	3	E	66.604	GSM6656242_204367400025_R06C01	33.1248	51	F	Yes	African American	98.2534	GSM5963246_203219750022_R02C01	43	M	Cancer	AA
GSM5099005_204500250007_R04C01_noid	26	Male	White	8.4	negative	42.3369							GSM5925190_201496850030_R07C01	Male	24.46	0	0	0	0	1	1	1	0	1	44.3261	GSM5566335	2	53.6	1	87.849		GSM5435389	male	6.875	3	E	63.2921	GSM6656243_204367400025_R08C01	32.0138	59	M	Yes	African American	105.056	GSM5963247_203219760110_R03C01	49	F	Cancer	AA
GSM5099006_204500250009_R08C01_noid	67	Female	White	4.5	negative	88.8137							GSM5925191_201496850030_R08C01	Male	33.96	0	1	0	0	1	0	1	0	0	57.6737	GSM5566336	2	64	1	94.3538		GSM5435390	male	7.04167	3	E	66.6135	GSM6656244_204367400031_R01C01	36.0192	51	F	Yes	African American	108.883	GSM5963248_203229450168_R03C01	48	M	Cancer	AA
GSM5099007_204500250011_R04C01_noid	57	Male	White	20.9	negative	61.8128							GSM5925192_201496850096_R01C01	Female	17.95	0	0	0	1	1	1	1	0	1	41.8076	GSM5566337	2	48.1	1	83.8475		GSM5435391	male	6.875	3	E	64.9912	GSM6656245_204367400031_R02C01	23.2892	60	M	No	African American	96.7636	GSM5963249_203219760090_R08C01	54	F	Cancer	CA
GSM5099008_204500250011_R05C01_noid	33	Male	White	7	positive	47.3156							GSM5925193_201496850096_R02C01	Male	33.84	1	0	0	1	1	1	1	0	1	68.1426	GSM5566338	1	57	1	90.8339		GSM5435392	male	7	3	E	75.3673	GSM6656246_204367400031_R03C01	26.9227	51	F	No	European American	102.978	GSM5963250_203219760220_R04C01	45	M	Cancer	CA
GSM5099009_204500250012_R01C01_noid	54	Female	Other	5.4	positive	52.7533							GSM5925194_201496850096_R03C01	Female	33.15	0	0	0	1	1	0	0	1	1	69.2869	GSM5566339	2	64.3	1	94.329		GSM5435393	male	6.95833	3	E	65.0155	GSM6656247_204367400031_R04C01	26.3839	60	M	Yes	European American	109.56	GSM5963251_203219760077_R04C01	55	M	Cancer	AA
GSM5099010_204500250012_R02C01_noid	58	Male	Other	8.7	positive	64.4772							GSM5925195_201496850096_R04C01	Male	25.56	0	0	0	0	1	1	1	0	1	45.9963	GSM5566340	1	59.7	1	70.5587		GSM5435394	male	7.20833	3	E	68.5094	GSM6656248_204367400031_R05C01	23.0859	55	M	Yes	African American	98.0539	GSM5963252_203219650187_R01C01	49	F	Cancer	AA
GSM5099011_204500250012_R03C01_noid	64	Male	BlackorAA	15.4	negative	63.2419							GSM5925196_201496850096_R05C01	Male	51.6	0	1	1	0	0	1	0	0	0	67.4391	GSM5566341	2	66.1	1	86.4129		GSM5435395	male	7.125	18	E	65.0821	GSM6656249_204367400031_R06C01	37.5966	53	F	No	African American	105.759	GSM5963253_203219760220_R07C01	71	M	Cancer	AA
GSM5099012_204500250012_R04C01_noid	63	Male	White	5.8	negative	59.922							GSM5925197_201496850096_R06C01	Male	41.29	0	1	1	0	0	0	0	0	0	71.3905	GSM5566342	1	31.4	1	81.1319		GSM5435396	male	6.875	18	E	63.7861	GSM6656250_204367400031_R07C01	28.12	55	M	No	African American	109.458	GSM5963254_203219760077_R01C01	51	F	Cancer	CA
GSM5099013_204500250012_R06C01_noid	47	Male	Other	6.6	positive	65.1977							GSM5925198_201496850096_R07C01	Female	37.87	0	1	1	1	1	1	0	0	0	81.035	GSM5566343	2	55	1	76.0408		GSM5435397	male	7.04167	18	E	67.0991	GSM6656251_204367400031_R08C01	32.9448	73	F	Yes	African American	104.776	GSM5963255_203219760184_R05C01	55	F	Cancer	CA
GSM5099014_204500250012_R07C01_noid	58	Male	White	4.9	positive	69.884							GSM5925199_201496850101_R02C01	Male	31.19	0	0	0	0	0	1	1	0	0	49.8092	GSM5566344	2	38	1	68.0303		GSM5435398	male	6.875	18	E	69.8751	GSM6656252_204367400082_R02C01	32.4462	66	F	No	European American	114.279	GSM5963256_203219650214_R04C01	50	F	Cancer	CA
GSM5099015_204500250012_R08C01_noid	30	Female	Other	17.9	negative	40.2288							GSM5925200_201496850101_R03C01	Female	36.19	0	0	0	0	0	0	0	0	0	57.4566	GSM5566345	1	69.7	1	80.2399		GSM5435399	male	7	18	M	72.4648	GSM6656253_204367400082_R03C01	25.125	65	F	Yes	African American	108.504	GSM5963257_203225140119_R01C01	46	F	Cancer	AA
GSM5099016_204500250013_R01C01_noid	88	Male	BlackorAA	10.9	negative	86.1522							GSM5925201_201496850101_R04C01	Male	29.79	0	0	0	0	0	1	0	0	0	47.398	GSM5566346	2	46	1	83.2768		GSM5435400	male	6.95833	18	M	71.2228	GSM6656254_204367400082_R04C01	31.0892	51	M	No	African American	105.479	GSM5963258_203225140119_R07C01	49	F	Cancer	CA
GSM5099017_204500250013_R02C01_noid	18	Male	BlackorAA	5.5	positive	31.5133							GSM5925202_201496850101_R05C01	Male	30.79	0	1	1	0	1	1	0	0	0	52.4048	GSM5566347	2	41.3	1	79.5216		GSM5435401	male	7.20833	18	M	71.9085	GSM6656255_204367400082_R05C01	60.7573	51	F	No	African American	113.825	GSM5963259_203229450168_R07C01	62	M	Cancer	AA
GSM5099018_204500250013_R03C01_noid	49	Male	White	9.9	negative	59.4263							GSM5925203_201496850101_R06C01	Male	25.75	1	0	0	0	0	0	0	0	0	48.0691	GSM5566348	1	76.7	1	81.7071		GSM5435402	male	6.91667	18	M	76.6629	GSM6656256_204367400082_R06C01	25.3377	56	F	No	African American	102.273	GSM5963260_203225140119_R03C01	65	M	Cancer	AA
GSM5099019_204500250013_R04C01_noid	58	Male	White	9.4	negative	66.6996							GSM5925204_201496850101_R08C01	Male	51.46	0	1	0	1	0	1	0	0	0	68.7328	GSM5566349	2	65.5	2	127.078		GSM5435403	female	7.125	18	M	64.8218	GSM6656257_204367400082_R07C01	31.0147	75	M	Yes	European American	106.248	GSM5963261_203220070206_R06C01	62	M	Cancer	AA
GSM5099020_204500250013_R05C01_noid	60	Male	BlackorAA	8.1	positive	71.7521							GSM5925205_201496850116_R01C01	Male	21.06	0	0	0	1	1	0	0	0	0	46.43	GSM5566350	1	54.4	1	75.1748		GSM5435404	female	6.875	18	M	66.8942	GSM6656258_204367400082_R08C01	22.6553	59	F	No	African American	116.759	GSM5963262_203219760077_R06C01	46	M	Cancer	AA
GSM5099021_204500250013_R06C01_noid	45	Female	White	4.4	positive	62.8937							GSM5925206_201496850116_R02C01	Female	23.91	0	0	0	0	1	1	1	0	1	49.2618	GSM5566351	1	54.1	1	79.4132		GSM5435405	female	7.04167	18	M	69.0869	GSM6656259_204367400127_R01C01	39.3197	58	M	No	African American	96.3211	GSM5963263_203219760186_R01C01	55	F	Cancer	AA
GSM5099022_204500250013_R07C01_noid	51	Female	Other	16.1	negative	53.7228							GSM5925207_201496850116_R04C01	Male	40.7	0	0	0	1	1	1	0	0	0	63.4519	GSM5566352	2	62.9	1	62.3249		GSM5435406	female	6.875	18	M	71.6054	GSM6656260_204367400127_R02C01	31.1667	50	F	No	African American	98.0799	GSM5963264_203219650187_R07C01	57	F	Cancer	AA
GSM5099023_204500250013_R08C01_noid	59	Male	White	7.4	negative	60.9758							GSM5925208_201496850116_R05C01	Male	26.82	1	0	0	1	1	1	0	1	1	48.4214	GSM5566353	2	62	1	84.0707		GSM5435407	female	7	18	M	73.0402	GSM6656261_204367400127_R03C01	33.3707	34	F	No	European American	97.8909	GSM5963265_203219760156_R06C01	65	M	Cancer	AA
GSM5099024_204500250014_R01C01_noid	71	Male	White	3.9	negative	71.9872							GSM5925209_201496850116_R06C01	Male	49.4	0	1	1	1	0	1	1	0	0	68.4272	GSM5566354	2	61.7	1	66.9028		GSM5435408	female	6.95833	18	M	74.1572	GSM6656262_204367400127_R04C01	30.5107	51	F	Yes	African American	96.0427	GSM5963266_203229450177_R03C01	65	M	Cancer	AA
GSM5099025_204500250014_R02C01_noid	50	Female	White	3.5	positive	60.1389							GSM5925210_201496850116_R07C01	Male	44.58	0	0	0	0	0	0	0	0	0	60.1972	GSM5566355	1	33.5	1	76.2893		GSM5435409	female	7.20833	18	M	77.0581	GSM6656263_204367400127_R06C01	24.5276	55	M	Yes	African American	105.586	GSM5963267_204086440111_R05C01	63	F	Cancer	AA
GSM5099026_204500250014_R03C01_noid	83	Male	White	11.1	negative	79.4284							GSM5925211_201496850116_R08C01	Female	38.38	0	0	0	1	1	1	0	0	0	58.6029	GSM5566356	2	45	1	92.4064		GSM5435410	female	6.91667	18	M	78.732	GSM6656264_204367400127_R07C01	26.9553	51	F	No	African American	92.7277	GSM5963268_204086440086_R03C01	65	M	Cancer	AA
GSM5099027_204500250014_R04C01_noid	29	Male	Other	7.1	positive	39.195							GSM5925212_201496850117_R03C01	Female	38.76	1	0	0	1	1	1	0	0	0	64.2206	GSM5566357	2	38.1	1	59.7212		GSM5435431	male	2.91667	3	M	57.9351	GSM6656265_204367400127_R08C01	28.6144	53	M	Yes	European American	98.5034	GSM5963269_204086440111_R04C01	51	M	Cancer	AA
GSM5099028_204500250014_R05C01_noid	59	Female	White	1.3	negative	67.3065							GSM5925213_201496850117_R04C01	Female	29.35	0	1	0	1	1	1	0	0	1	50.5562	GSM5566358	1	70.3	2	93.8562		GSM5435432	male	7.20833	3	M	63.0438	GSM6656266_204367400128_R01C01	18.4878	60	M	No	African American	104.744	GSM5963270_204086430017_R03C01	76	F	Cancer	AA
GSM5099029_204500250014_R07C01_noid	32	Female	Other	5.8	positive	44.306							GSM5925214_201496850117_R05C01	Female	52.06	0	0	0	1	1	1	0	0	0	77.978	GSM5566359	2	58.2	1	86.1492		GSM5435433	male	7.20833	3	M	63.1732	GSM6656267_204367400128_R02C01	47.468	56	M	Yes	European American	117.416	GSM5963271_204086440086_R06C01	42	M	Cancer	AA
GSM5099030_204500250015_R01C01_noid	66	Male	White	6.2	negative	68.3528							GSM5925215_201496850117_R06C01	Male	29.1	0	1	1	0	1	1	0	0	0	60.7147	GSM5566360	1	61	2	72.4656		GSM5435434	male	6.75	3	M	65.5872	GSM6656268_204367400128_R04C01	48.9148	53	F	Yes	African American	96.9379	GSM5963272_204086440111_R02C01	67	M	Cancer	AA
GSM5099031_204500250015_R02C01_noid	27	Male	Other	6.1	positive	41.5949							GSM5925216_201496850117_R07C01	Female	39.71	1	0	0	1	0	0	0	0	0	68.0252	GSM5566361	1	53.4	1	59.4857		GSM5435435	male	6.91667	3	M	64.5798	GSM6656269_204367400128_R05C01	30.5503	51	F	No	African American	97.0799	GSM5963273_204086430080_R04C01	30	M	Cancer	AA
GSM5099032_204500250015_R03C01_noid	61	Male	White	6.7	negative	60.8095							GSM5925217_201496850182_R02C01	Male	39.39	1	1	0	1	1	1	1	1	1	58.8353	GSM5566363	2	55.6	1	87.2724		GSM5435436	male	7	3	M	67.9511	GSM6656270_204367400128_R06C01	28.1889	57	F	No	African American	96.1629	GSM5963274_204086440104_R06C01	65	M	Cancer	AA
GSM5099033_204500250015_R04C01_noid	64	Male	Other	4.4	negative	70.3079							GSM5925218_201496850182_R03C01	Male	26.95	0	0	0	1	1	1	1	0	1	51.4977	GSM5566364	2	44.7	2	82.7879		GSM5435437	male	6.91667	3	M	66.1638	GSM6656271_204367400128_R07C01	27.4609	70	F	Yes	European American	116.123	GSM5963275_203219670055_R04C01	50	F	Healthy	CA
GSM5099034_204500250015_R05C01_noid	56	Male	BlackorAA	6.1	negative	73.9553							GSM5925219_201496850182_R05C01	Male	34.93	1	1	1	1	0	1	1	0	1	62.4901	GSM5566365	2	58.2	1	75.2711		GSM5435438	male	7.25	3	M	68.2411	GSM6656272_204367400128_R08C01	25.0149	60	M	No	African American	89.6329	GSM5963276_203219760110_R08C01	45	M	Healthy	CA
GSM5099035_204500250015_R06C01_noid	58	Female	White	7.4	negative	65.3485							GSM5925220_201496850182_R06C01	Male	34.98	0	0	0	0	1	1	0	0	0	61.2543	GSM5566367	2	34.5	1	68.0479		GSM5435439	male	6.875	3	M	67.8948	GSM6656273_204367400133_R01C01	35.0127	64	F	Yes	African American	111.626	GSM5963277_203219670009_R06C01	77	M	Healthy	CA
GSM5099036_204500250015_R07C01_noid	70	Female	Other	6.3	negative	72.5748							GSM5925221_201496850182_R07C01	Male	44.96	1	0	0	0	0	1	1	0	0	64.5124	GSM5566368	2	56.7	1	60.3166		GSM5435440	male	2.91667	18	M	62.1174	GSM6656274_204367400133_R03C01	37.6532	44	M	No	African American	97.808	GSM5963278_203219750022_R07C01	77	M	Healthy	CA
GSM5099037_204500250015_R08C01_noid	89	Female	White	5.4	negative	79.4021							GSM5925222_201496850182_R08C01	Male	45.91	0	1	1	0	1	1	0	0	0	68.9747	GSM5566369	2	43	2	90.7011		GSM5435441	male	7.20833	18	M	61.6241	GSM6656275_204367400133_R04C01	29.755	49	F	Yes	European American	103.98	GSM5963279_203225140119_R08C01	74	M	Healthy	AA
GSM5099038_204500250016_R05C01_noid	60	Female	Other	7	negative	63.5852							GSM5925223_201496850205_R02C01	Male	34.61	0	1	1	0	1	1	0	0	0	49.3419	GSM5566371	1	65.8	1	101.018		GSM5435442	male	7.20833	18	M	62.9624	GSM6656276_204367400133_R05C01	21.609	54	F	No	African American	110.632	GSM5963280_203219760221_R01C01	60	F	Healthy	AA
GSM5099039_204500250016_R06C01_noid	59	Male	White	4.8	positive	67.1649							GSM5925224_201496850205_R03C01	Male	36.72	1	0	0	0	0	1	1	0	1	61.0785	GSM5566372	2	74.6	2	97.3131		GSM5435443	male	6.75	18	M	68.4691	GSM6656277_204367400133_R06C01	38.055	54	F	Yes	African American	117.658	GSM5963281_203219670055_R02C01	66	M	Healthy	CA
GSM5099040_204500250016_R07C01_noid	71	Male	BlackorAA	5.5	negative	69.7245							GSM5925225_201496850205_R04C01	Female	43.43	0	0	0	1	1	1	1	0	0	55.0615	GSM5566374	2	60.7	1	80.9935		GSM5435444	male	6.91667	18	M	69.8302	GSM6656278_204367400133_R07C01	23.0063	52	F	No	European American	97.8931	GSM5963282_203219760077_R07C01	50	M	Healthy	AA
GSM5099041_204500250017_R01C01_noid	34	Male	Other	8	positive	54.6476							GSM5925226_201496850205_R05C01	Male	37.46	1	1	1	1	0	1	0	1	1	64.6122	GSM5566375	2	54.1	1	77.95		GSM5435445	male	7	18	M	67.5881	GSM6656279_204367400133_R08C01	28.8891	59	M	Yes	African American	110.212	GSM5963283_203219760184_R06C01	49	F	Healthy	AA
GSM5099042_204500250017_R02C01_noid	64	Male	White	11.7	negative	65.4233							GSM5925227_201496850205_R06C01	Male	31.18	0	1	1	1	1	1	0	0	0	61.8111	GSM5566377	1	41.8	2	69.8191		GSM5435446	male	7.25	18	M	67.666	GSM6656280_204367410009_R02C01	26.7531	75	F	No	African American	108.837	GSM5963284_203220070206_R03C01	51	F	Healthy	CA
GSM5099043_204500250017_R03C01_noid	68	Male	BlackorAA	7.2	other infection	73.1632							GSM5925228_201496850205_R07C01	Male	56.68	0	0	0	0	0	0	0	0	0	66.0614	GSM5566378	2	43.4	1	69.2259		GSM5435447	male	6.875	18	M	71.9916	GSM6656281_204367410009_R03C01	27.2592	63	M	Yes	European American	104.605	GSM5963285_203219650214_R02C01	60	M	Healthy	AA
GSM5099044_204500250017_R04C01_noid	58	Male	Asian	3.3	positive	65.4314							GSM5925229_201496850205_R08C01	Male	47.81	1	1	1	1	1	1	1	0	0	59.7823	GSM5566379	2	63.4	1	78.8674		GSM5435448	female	2.91667	18	M	60.3188	GSM6656282_204367410009_R04C01	22.1044	60	M	Yes	African American	99.6433	GSM5963286_203219760090_R03C01	41	M	Healthy	CA
GSM5099045_204500250017_R05C01_noid	39	Female	Other	12.4	negative	45.8475							GSM5925230_201496860027_R02C01	Male	41.41	0	1	0	0	1	0	1	0	0	56.7399	GSM5566381	2	36.5	1	72.4101		GSM5435449	female	7.20833	18	M	64.16	GSM6656283_204367410009_R05C01	30.2699	56	M	Yes	African American	100.968	GSM5963287_203219760076_R01C01	58	F	Healthy	AA
GSM5099046_204500250017_R06C01_noid	52	Male	White	9.3	negative	62.4578							GSM5925231_201496860027_R04C01	Male	33.72	0	1	0	1	1	1	0	0	0	52.7077	GSM5566382	2	79.7	2	101.413		GSM5435450	female	7.20833	18	M	64.2123	GSM6656284_204367410009_R07C01	21.5581	63	F	No	European American	97.7368	GSM5963288_203219760221_R08C01	72	F	Healthy	AA
GSM5099047_204500250017_R07C01_noid	37	Male	BlackorAA	9	positive	51.6694							GSM5925232_201496860027_R05C01	Male	46.64	1	1	1	0	0	1	1	0	0	58.8792	GSM5566383	2	30.4	1	55.652		GSM5435451	female	6.75	18	M	66.7485	GSM6656285_204367410009_R08C01	39.6855	53	F	No	African American	107.736	GSM5963289_203219760090_R01C01	50	F	Healthy	AA
GSM5099048_204500250017_R08C01_noid	39	Male	Other	11.4	positive	53.7143							GSM5925233_201496860027_R06C01	Female	31.73	1	0	0	0	0	0	0	0	0	55.6647	GSM5566385	1	58.6	2	121.042		GSM5435452	female	6.91667	18	M	68.6563	GSM6656286_204367410057_R01C01	22.8333	45	F	No	European American	92.9997	GSM5963290_203219670009_R03C01	61	M	Healthy	AA
GSM5099049_204500250018_R05C01_noid	46	Male	White	10.8	negative	61.1858							GSM5925234_201496860027_R07C01	Female	33	1	1	1	0	0	0	0	0	0	53.9506	GSM5566386	2	62.7	3	62.3097		GSM5435453	female	7	18	M	68.7376	GSM6656287_204367410057_R02C01	38.3505	70	M	No	European American	117.659	GSM5963291_203219750022_R01C01	70	M	Healthy	AA
GSM5099050_204500250020_R01C01_noid	57	Male	BlackorAA	10.6	positive	60.96							GSM5925235_201496860027_R08C01	Male	40.84	0	0	0	0	0	1	0	0	0	60.3373	GSM5566387	2	43.9	1	41.7008		GSM5435454	female	6.91667	18	M	70.5818	GSM6656288_204367410057_R03C01	20.7821	54	F	Yes	African American	101.968	GSM5963292_203225140119_R02C01	53	F	Healthy	AA
GSM5099051_204500250020_R02C01_noid	34	Female	Other	4.3	positive	49.5109							GSM5925236_201496860071_R01C01	Male	27.47	0	1	1	0	1	1	0	0	0	52.852	GSM5566389	1	31.6	1	65.1947		GSM5435455	female	7.25	18	M	73.7536	GSM6656289_204367410057_R04C01	30.1167	49	M	Yes	African American	116.458	GSM5963293_203219760186_R07C01	59	F	Healthy	AA
GSM5099052_204500250020_R03C01_noid	90	Male	White	6.4	negative	92.1394							GSM5925237_201496860071_R02C01	Male	20.94	0	0	0	1	1	0	0	1	1	46.4551	GSM5566390	2	67.6	1	87.258		GSM5435456	female	6.875	18	M	74.2804	GSM6656290_204367410057_R05C01	45.7206	56	F	Yes	African American	103.891	GSM5963294_203219670055_R05C01	49	F	Healthy	AA
GSM5099053_204500250020_R04C01_noid	19	Male	White	5.6	negative	37.967							GSM5925238_201496860071_R03C01	Female	60.63	0	0	0	0	0	0	0	0	0	79.9019	GSM5566391	2	64.1	1	73.6453		GSM5435537	male	NA	18	M	58.9607	GSM6656291_204367410057_R06C01	41.0083	50	F	No	European American	110.493	GSM5963295_203219760220_R06C01	55	M	Healthy	AA
GSM5099054_204500250020_R05C01_noid	30	Female	Other	6.4	positive	51.0959							GSM5925239_201496860071_R04C01	Male	65.89	0	1	1	1	0	0	0	0	0	77.5099	GSM5566393	2	39.2	1	71.9524		GSM5435538	male	3.64583	18	M	61.3635	GSM6656292_204367410057_R07C01	29.0223	51	M	No	African American	91.3065	GSM5963296_203219760090_R05C01	31	F	Healthy	CA
GSM5099055_204500250020_R06C01_noid	55	Male	White	5	other infection	72.8005							GSM5925240_201496860071_R05C01	Male	46.53	1	1	1	1	0	1	1	0	0	61.5676	GSM5566394	2	69.7	1	95.6522		GSM5435539	male	5.03472	18	L	64.4263	GSM6656293_204367460037_R01C01	51.3656	55	F	Yes	African American	101.604	GSM5963297_203219760110_R07C01	67	M	Healthy	AA
GSM5099056_204500250020_R07C01_noid	63	Male	BlackorAA	7.8	positive	70.8811							GSM5925241_201496860071_R06C01	Female	33.01	0	0	0	1	1	1	0	1	1	52.5185	GSM5566395	1	58.2	1	86.7411		GSM5435540	male	6.98958	18	L	68.7446	GSM6656294_204367460037_R02C01	31.5172	55	F	No	African American	107.918	GSM5963298_203219760221_R05C01	50	M	Healthy	CA
GSM5099057_204500250020_R08C01_noid	96	Female	Other	4.9	negative	86.3619							GSM5925242_201496860071_R07C01	Male	27.8	0	1	1	1	1	1	0	1	1	57.2738	GSM5566397	2	72.5	1	67.5202		GSM5435541	male	7.05903	18	L	68.9271	GSM6656295_204367460037_R03C01	26.7481	56	F	Yes	European American	111.697	GSM5963299_203219760184_R08C01	52	F	Healthy	CA
GSM5099058_204500250022_R03C01_noid	61	Male	BlackorAA	8.2	negative	65.023							GSM5925243_201496860071_R08C01	Female	34.34	0	0	0	0	0	0	0	0	0	54.0908	GSM5566398	2	67.8	1	66.4882		GSM5435542	male	6.93403	18	L	70.5114	GSM6656296_204367460037_R04C01	25.1022	50	M	No	European American	102.024	GSM5963300_203219760156_R04C01	51	M	Healthy	CA
GSM5099059_204500250022_R04C01_noid	68	Female	NativeHawaiianorPacificIslander	NA	negative	70.6133							GSM5925244_201496860075_R01C01	Female	41.01	0	0	0	0	0	0	1	0	0	66.939	GSM5566400	2	51.6	1	70.4696		GSM5435543	male	7.03472	18	L	73.7059	GSM6656297_204367460037_R05C01	24.8009	61	M	No	African American	105.518	GSM5963301_203219650187_R06C01	51	F	Healthy	AA
GSM5099060_204500250022_R05C01_noid	71	Male	Asian	21.4	negative	77.5483							GSM5925245_201496860075_R02C01	Male	54.99	1	0	0	0	0	1	1	0	0	70.5224	GSM5566401	2	70.3	3	91.9212		GSM5435544	male	7.06597	18	L	76.7676	GSM6656298_204367460037_R06C01	38.3123	71	M	Yes	European American	122.427	GSM5963302_203219670055_R07C01	56	F	Healthy	CA
GSM5099061_204500250022_R07C01_noid	43	Male	Asian	6.6	positive	67.6874							GSM5925246_201496860075_R04C01	Female	53.42	0	0	0	1	1	0	0	0	0	77.4039	GSM5566403	2	67.5	1	100.623		GSM5435545	male	6.96528	18	L	75.895	GSM6656299_204367460037_R07C01	43.2615	73	F	Yes	African American	81.0512	GSM5963303_203219670009_R04C01	64	M	Healthy	AA
GSM5099062_204500250023_R04C01_noid	76	Male	White	5.4	negative	68.3201							GSM5925247_201496860075_R06C01	Male	31.59	1	1	1	0	0	0	0	0	0	64.5286	GSM5566404	2	41.2	1	90.7109		GSM5435546	female	NA	18	L	61.0557	GSM6656300_204367460037_R08C01	23.8692	50	F	Yes	African American	97.2437	GSM5963304_203219750022_R05C01	55	M	Healthy	AA
GSM5099063_204500250024_R01C01_noid	70	Female	White	12.2	negative	73.1954							GSM5925248_201496860075_R07C01	Male	43.12	0	1	1	0	1	1	0	0	0	63.2537	GSM5566406	2	42.1	1	47.6829		GSM5435547	female	3.64583	18	L	60.6933	GSM6656301_204367460076_R01C01	20.5957	51	F	No	European American	97.8167	GSM5963305_203219760220_R05C01	50	F	Healthy	CA
GSM5099064_204500250024_R04C01_noid	43	Male	White	9.4	negative	52.1147							GSM5925249_201496860075_R08C01	Male	37.78	1	1	1	0	0	0	0	0	0	53.8082	GSM5566407	1	26	1	73.6336		GSM5435548	female	5.03472	18	L	64.0163	GSM6656302_204367460076_R03C01	41.5003	53	F	No	African American	103.756	GSM5963306_203219670055_R03C01	51	M	Healthy	AA
GSM5099065_204500250024_R05C01_noid	61	Female	Other	4.2	negative	69.4156							GSM5925250_201496860100_R01C01	Female	50.69	0	1	0	0	1	0	0	0	0	84.9605	GSM5566408	2	58.7	2	74.9372		GSM5435549	female	6.98958	18	L	67.0963	GSM6656303_204367460076_R04C01	21.4806	70	F	No	African American	111.519	GSM5963307_203225140119_R04C01	65	M	Healthy	AA
GSM5099066_204500250024_R08C01_noid	43	Male	White	5.6	negative	50.2444							GSM5925251_201496860100_R02C01	Male	41.27	0	1	1	1	1	1	0	0	0	62.3888	GSM5566410	2	59.4	1	97.9937		GSM5435550	female	7.05903	18	L	67.6691	GSM6656304_204367460076_R05C01	29.3006	53	M	Yes	African American	96.0745	GSM5963308_203219760077_R08C01	66	M	Healthy	AA
GSM5099067_204500250025_R01C01_noid	59	Male	White	10.9	negative	63.212							GSM5925252_201496860100_R05C01	Female	42.18	0	1	0	0	0	0	0	0	0	71.539	GSM5566411	1	55.3	1	80.371		GSM5435551	female	6.93403	18	L	69.198	GSM6656305_204367460076_R06C01	23.2947	54	F	No	African American	105.216	GSM5963309_203220070206_R04C01	51	F	Healthy	CA
GSM5099068_204500250025_R02C01_noid	30	Female	Other	6	positive	43.5086							GSM5925253_201496860100_R06C01	Female	26.61	1	0	0	0	0	0	0	1	0	52.6021	GSM5566412	2	51.9	1	82.6511		GSM5435552	female	7.03472	18	L	72.7691	GSM6656306_204367460076_R07C01	41.0198	48	F	No	African American	101.709	GSM5963310_203220070206_R07C01	53	F	Healthy	AA
GSM5099069_204500250025_R03C01_noid	65	Female	Asian	4.1	negative	66.2964							GSM5925254_201496860100_R07C01	Female	47.74	1	0	0	1	0	1	1	0	0	70.9734	GSM5566414	2	64.7	2	109.128		GSM5435553	female	7.06597	18	L	76.2164	GSM6656307_204367460076_R08C01	32.998	51	M	No	European American	90.2347	GSM5963311_203219760077_R03C01	51	M	Healthy	AA
GSM5099070_204500250025_R04C01_noid	67	Male	White	5.1	positive	63.88							GSM5925255_201496860100_R08C01	Male	35.4	1	0	0	1	0	1	1	0	1	60.8798	GSM5566415	1	52.4	1	77.9445		GSM5435554	female	6.96528	18	L	76.0242	GSM6656308_204367460131_R01C01	34.1546	53	F	No	African American	108.042	GSM5963312_203219760110_R06C01	55	M	Healthy	AA
GSM5099071_204500250025_R05C01_noid	83	Male	Asian	7.9	positive	91.0262							GSM5925256_201496860111_R02C01	Male	24.92	1	0	0	0	1	1	1	0	1	42.1698	GSM5566417	2	43.2	1	90.5563								GSM6656309_204367460131_R02C01	25.4014	60	F	Yes	European American	107.309	GSM5963313_203219650187_R03C01	50	F	Healthy	AA
GSM5099072_204500250025_R06C01_noid	48	Female	White	3.4	positive	57.5264							GSM5925257_201496860111_R03C01	Male	23.88	0	0	0	1	1	0	0	1	1	49.733	GSM5566418	1	26.1	2	70.6658								GSM6656310_204367460131_R03C01	30.0354	54	F	Yes	African American	109.137	GSM5963314_203229450168_R04C01	56	M	Healthy	AA
GSM5099073_204500250025_R07C01_noid	81	Female	BlackorAA	9.2	negative	87.8252							GSM5925258_201496860111_R04C01	Female	40.53	1	1	1	1	1	1	0	0	0	72.715	GSM5566419	1	60.7	1	100.334								GSM6656311_204367460131_R04C01	32.5463	50	M	No	African American	99.5542	GSM5963315_203229450168_R05C01	51	F	Healthy	AA
GSM5099074_204500250025_R08C01_noid	62	Male	White	22.1	negative	65.1438							GSM5925259_201496860111_R05C01	Male	20.21	0	0	0	0	0	0	1	0	0	42.6031	GSM5566421	2	39.7	1	59.7357								GSM6656312_204367460131_R05C01	31.5288	67	M	No	European American	108.834	GSM5963316_203229450177_R04C01	50	F	Healthy	CA
GSM5099075_204500250026_R01C01_noid	28	Female	White	8.9	negative	40.5846							GSM5925260_201496860111_R06C01	Male	36.36	0	0	0	0	0	0	0	0	0	67.2851	GSM5566422	2	51.5	1	45.1942								GSM6656313_204367460131_R06C01	18.6293	50	M	No	African American	100.041	GSM5963317_203219650187_R05C01	49	F	Healthy	AA
GSM5099076_204500250026_R03C01_noid	30	Female	White	11.7	negative	43.5386							GSM5925261_201496860111_R07C01	Male	40.44	0	1	1	0	0	0	0	0	0	68.9081	GSM5566424	2	79.7	2	110.77								GSM6656314_204367460131_R07C01	20.5244	63	F	No	African American	109.604	GSM5963318_203219650214_R03C01	46	F	Healthy	AA
GSM5099077_204500250026_R06C01_noid	76	Male	White	6	negative	78.1509							GSM5925262_201496860111_R08C01	Male	32.73	0	1	0	0	1	0	1	0	0	51.7332	GSM5566425	1	64.2	2	78.472								GSM6656315_204367460131_R08C01	34.9229	80	F	Yes	European American	126.517	GSM5963319_203219760184_R02C01	48	M	Healthy	AA
GSM5099078_204500250026_R07C01_noid	63	Male	White	7.9	negative	65.5209							GSM5925263_201496860120_R01C01	Female	46.79	0	1	1	1	1	1	0	0	0	72.7826	GSM5566426	2	36.8	2	85.9989								GSM6656316_204367460146_R01C01	27.2592	56	M	Yes	African American	99.4033	GSM5963320_203219760110_R05C01	62	M	Healthy	AA
GSM5099079_204500250026_R08C01_noid	43	Male	BlackorAA	20.8	negative	60.5506							GSM5925264_201496860120_R02C01	Male	33.34	1	0	0	1	1	1	1	0	1	59.3336	GSM5566427	1	75.8	2	124.741								GSM6656317_204367460146_R02C01	22.11	58	M	Yes	European American	96.2371	GSM5963321_203229450177_R08C01	74	F	Healthy	AA
GSM5099080_204500250027_R01C01_noid	38	Male	White	3.6	negative	53.7689							GSM5925265_201496860120_R03C01	Male	42.24	0	0	0	1	1	1	0	0	1	59.8932	GSM5566428	2	58.6	3	97.8693								GSM6656318_204367460146_R03C01	25.7446	52	F	No	African American	106.679	GSM5963322_203219760221_R02C01	65	F	Healthy	AA
GSM5099081_204500250027_R07C01_noid	78	Male	BlackorAA	4.6	negative	70.9219							GSM5925266_201496860120_R04C01	Male	31.14	0	0	0	1	1	1	1	0	0	58.4175	GSM5566429	1	66	2	81.5269								GSM6656319_204367460146_R04C01	30.5503	58	F	No	African American	101.509	GSM5963323_203219750022_R03C01	66	M	Healthy	CA
GSM5099082_204500250027_R08C01_noid	72	Male	White	11.6	negative	79.3147							GSM5925267_201496860120_R06C01	Male	24.86	0	0	0	0	0	0	0	0	0	42.2588	GSM5566430	2	46.9	2	76.6848								GSM6656320_204367460146_R05C01	31.5278	76	F	No	European American	117.552	GSM5963324_203219760090_R02C01	64	F	Healthy	CA
GSM5099083_204500250028_R01C01_noid	63	Female	White	7.4	negative	65.8342							GSM5925268_201496860120_R07C01	Male	40.07	0	1	1	0	1	1	0	0	0	61.8042	GSM5566431	2	48.4	1	76.3751								GSM6656321_204367460146_R06C01	41.294	57	F	Yes	African American	99.3865	GSM5963325_203219750022_R08C01	66	F	Healthy	CA
GSM5099084_204500250028_R02C01_noid	51	Female	BlackorAA	4	positive	64.7796							GSM5925269_201496860120_R08C01	Female	49.17	1	0	0	1	0	1	0	0	0	67.3881	GSM5566432	2	39.1	2	99.0578								GSM6656322_204367460146_R08C01	30.1053	57	M	No	African American	108.183	GSM5963326_203219760186_R02C01	65	M	Healthy	CA
GSM5099085_204500250028_R04C01_noid	84	Male	White	4.5	positive	83.1042							GSM5925270_201503470031_R01C01	Male	43.67	1	1	1	1	1	1	0	0	1	59.827	GSM5566433	1	46.9	2	99.1491								GSM6656323_204568250060_R01C01	29.4024	56	F	No	European American	98.9514	GSM5963327_203219670009_R02C01	50	F	Healthy	CA
GSM5099086_204500250028_R05C01_noid	30	Female	White	10.1	negative	45.1811							GSM5925271_201503470031_R02C01	Male	43.51	1	0	0	0	0	1	1	0	0	58.1493	GSM5566434	1	35	2	69.9329								GSM6656324_204568250060_R02C01	36.0192	54	M	No	African American	90.5144	GSM5963328_203219760076_R05C01	60	M	Healthy	CA
GSM5099087_204500250028_R06C01_noid	39	Female	Other	5.6	positive	54.6098							GSM5925272_201503470031_R03C01	Female	47.18	0	1	1	1	0	1	1	0	0	62.5418	GSM5566435	1	60.4	3	71.8512								GSM6656325_204568250060_R03C01	27.6124	50	F	No	African American	96.3237	GSM5963329_203219760156_R05C01	53	F	Healthy	CA
GSM5099088_204500250028_R07C01_noid	64	Male	Other	5.9	positive	68.3277							GSM5925273_201503470031_R04C01	Male	32.28	1	1	1	0	0	0	0	0	0	60.3805	GSM5566436	1	57.9	2	85.4398								GSM6656326_204568250060_R04C01	30.919	71	M	Yes	European American	117.625	GSM5963330_203220070206_R05C01	50	F	Healthy	CA
GSM5099089_204500250028_R08C01_noid	82	Female	White	7.4	negative	67.868							GSM5925274_201503470031_R05C01	Female	48.7	1	0	0	1	0	1	1	0	0	62.7588	GSM5566437	1	45.1	3	86.1267								GSM6656327_204568250060_R05C01	27.9765	50	M	No	European American	93.8603	GSM5963331_203219670009_R05C01	61	M	Healthy	AA
GSM5099090_204500250029_R01C01_noid	30	Female	BlackorAA	4.2	positive	49.6988							GSM5925275_201503470031_R06C01	Male	37.25	1	1	1	0	0	0	0	1	1	61.8862	GSM5566438	2	48.3	2	96.9493								GSM6656328_204568250060_R06C01	49.5457	51	F	Yes	African American	109.549	GSM5963332_203229450168_R06C01	61	M	Healthy	AA
GSM5099091_204500250029_R03C01_noid	95	Female	White	9.7	negative	91.9203							GSM5925276_201503470031_R07C01	Male	46.22	0	1	0	1	1	1	1	0	0	67.5732	GSM5566439	1	76.5	2	124.72								GSM6656329_204568250060_R07C01	36.479	59	M	Yes	African American	107.606	GSM5963333_204086440086_R02C01	61	M	Healthy	AA
GSM5099092_204500250029_R04C01_noid	87	Male	White	13.6	negative	88.0568							GSM5925277_201503470031_R08C01	Male	31.26	0	0	1	1	1	1	0	0	0	52.0073	GSM5566440	2	50.2	2	100.023								GSM6656330_204568250060_R08C01	32.3066	50	F	No	African American	97.1903	GSM5963334_204086440111_R08C01	61	M	Healthy	AA
GSM5099093_204500250029_R05C01_noid	40	Female	BlackorAA	13.7	negative	54.0146							GSM5925278_201503470033_R01C01	Female	36.85	0	0	0	0	1	0	0	0	1	69.8626	GSM5566441	1	72.6	3	151.637															GSM5963335_203220070206_R02C01	63	M	Healthy	CA
GSM5099094_204500250029_R07C01_noid	18	Female	Asian	7.6	positive	36.0285							GSM5925279_201503470033_R02C01	Male	23.33	0	0	0	1	1	0	0	1	1	53.7777	GSM5566442	1	73.4	3	168.941															GSM5963336_203219760090_R07C01	60	M	Healthy	CA
GSM5099095_204500250030_R01C01_noid	68	Female	White	6.7	negative	66.8569							GSM5925280_201503470033_R03C01	Female	35.69	1	0	0	0	0	0	0	0	0	65.0919	GSM5566443	2	49.2	2	99.8303															GSM5963337_203219760076_R08C01	58	M	Healthy	AA
GSM5099096_204500250030_R03C01_noid	62	Female	White	12	negative	64.2881							GSM5925281_201503470033_R04C01	Male	32.7	0	0	0	0	0	0	0	0	0	50.3753	GSM5566444	1	44.5	2	76.873															GSM5963338_203219760076_R07C01	57	M	Healthy	CA
GSM5099097_204500250030_R04C01_noid	61	Male	White	21.7	negative	66.8196							GSM5925282_201503470033_R06C01	Male	43.86	0	1	0	1	1	1	1	0	0	68.5978	GSM5566445	1	33.2	3	65.4806															GSM5963339_203219670009_R07C01	70	M	Healthy	CA
GSM5099098_204500250030_R05C01_noid	90	Male	Other	29.3	negative	88.8536							GSM5925283_201503470033_R07C01	Male	43.66	0	1	1	1	1	1	0	0	0	60.6005	GSM5566446	1	46.8	2	96.9862															GSM5963340_203225140119_R05C01	63	M	Healthy	CA
GSM5099099_204500250030_R08C01_noid	58	Male	White	5.5	positive	64.7222							GSM5925284_201503470033_R08C01	Male	55.41	1	0	0	0	0	1	1	0	0	72.9643	GSM5566447	2	52.6	3	105.585															GSM5963341_203219760184_R03C01	54	F	Healthy	CA
GSM5099100_204500250031_R01C01_noid	35	Female	BlackorAA	19	negative	45.2572							GSM5925285_201503470042_R03C01	Male	23.17	0	0	0	1	1	1	1	0	1	40.4053	GSM5566448	2	58.3	2	90.2784															GSM5963342_203220070206_R08C01	60	F	Healthy	CA
GSM5099101_204500250031_R03C01_noid	41	Male	Other	9.6	negative	55.7912							GSM5925286_201503470042_R04C01	Male	39.37	1	0	0	1	1	1	1	0	1	55.564	GSM5566449	1	43.3	2	73.177															GSM5963343_203219670055_R08C01	52	F	Healthy	CA
GSM5099102_204500250031_R06C01_noid	86	Female	White	21.7	negative	80.5364							GSM5925287_201503470042_R05C01	Male	52.6	0	0	0	1	1	0	0	0	0	65.0268	GSM5566450	2	39.1	3	97.9657															GSM5963344_203219760220_R02C01	55	F	Healthy	CA
GSM5099103_204500250031_R07C01_noid	62	Female	BlackorAA	8.8	negative	76.8963							GSM5925288_201503470042_R06C01	Female	28.67	0	1	1	1	1	1	1	0	0	54.4073	GSM5566451	1	74.1	3	102.838															GSM5963345_203219650214_R01C01	50	F	Healthy	CA
GSM5099104_204500250031_R08C01_noid	46	Female	Other	14.8	negative	45.3887							GSM5925289_201503670102_R02C01	Male	21.04	0	0	0	1	1	1	1	0	1	44.6306	GSM5566452	2	77.2	3	108.319															GSM5963346_203219760186_R08C01	50	F	Healthy	CA
GSM5099105_204500250032_R01C01_noid	36	Female	White	10	negative	47.0189							GSM5925290_201503670102_R03C01	Female	32.68	1	1	1	1	1	1	1	1	1	52.7044	GSM5566453	2	43	1	52.381															GSM5963347_204086440022_R04C01	63	M	Tumor	CA
GSM5099106_204500250032_R03C01_noid	28	Female	Other	7.2	positive	46.3942							GSM5925291_201503670102_R04C01	Male	26.61	0	0	0	0	1	1	1	0	1	47.2679	GSM5566454	2	60.4	1	78.2642															GSM5963348_204086440022_R02C01	57	F	Tumor	CA
GSM5099107_204500250032_R05C01_noid	83	Female	White	11.8	negative	80.6124							GSM5925292_201503670102_R05C01	Male	32.01	1	0	0	0	0	0	0	0	0	56.005	GSM5566455	1	60.4	2	80.9603															GSM5963349_204086440057_R06C01	59	F	Tumor	AA
GSM5099108_204500250032_R06C01_noid	28	Male	White	11.3	negative	40.1724							GSM5925293_201503670102_R06C01	Female	41.72	0	0	0	0	0	1	1	0	0	64.9291	GSM5566456	2	55.1	2	79.707															GSM5963350_204086430132_R08C01	61	M	Tumor	CA
GSM5099109_204500250032_R07C01_noid	82	Female	White	NA	negative	77.8496							GSM5925294_201503670102_R07C01	Male	37.18	0	0	0	1	0	1	0	0	0	51.7667	GSM5566457	1	29.6	3	47.3791															GSM5963351_204086430132_R02C01	64	F	Tumor	CA
GSM5099110_204500250032_R08C01_noid	54	Female	White	12.6	negative	62.3741							GSM5925295_201496850010_R01C01	Male	40.63	1	0	0	0	1	1	1	0	1	58.7063	GSM5566458	1	70.9	3	92.4219															GSM5963352_204086440007_R01C01	58	M	Tumor	AA
GSM5099111_204500250033_R01C01_noid	50	Male	White	6.9	positive	66.6129							GSM5925296_201496850010_R02C01	Male	33.82	0	0	0	0	1	1	0	0	0	53.364	GSM5566459	1	74.3	2	117.697															GSM5963353_204086440040_R07C01	76	F	Tumor	AA
GSM5099112_204500250033_R02C01_noid	32	Female	Other	21.5	negative	41.5357							GSM5925297_201496850010_R03C01	Male	36.34	1	0	0	1	0	1	1	0	1	61.1405	GSM5566460	2	62.3	2	78.9631															GSM5963354_204086440087_R03C01	59	F	Tumor	CA
GSM5099113_204500250033_R03C01_noid	68	Male	White	7.3	negative	73.8105							GSM5925298_201496850010_R05C01	Male	20.51	0	0	0	0	1	1	1	0	1	48.8788	GSM5566461	2	80.6	2	106.636															GSM5963355_204086440086_R07C01	51	F	Tumor	CA
GSM5099114_204500250033_R05C01_noid	45	Male	Other	6.3	positive	51.6214							GSM5925299_201496850010_R06C01	Female	23.7	0	0	0	1	1	1	0	0	0	47.5609	GSM5566462	2	72.3	3	88.9713															GSM5963356_204086440022_R07C01	54	F	Tumor	CA
GSM5099115_204500250033_R06C01_noid	62	Female	Other	3.1	positive	63.3741							GSM5925300_201496850010_R08C01	Male	30.7	0	0	0	1	1	1	1	0	0	60.7906	GSM5566463	2	71.2	2	89.1262															GSM5963357_204086440007_R05C01	67	M	Tumor	CA
GSM5099116_204500250033_R07C01_noid	76	Female	BlackorAA	8.6	negative	64.8994							GSM5925301_201496850124_R01C01	Male	36.9	1	0	0	1	1	1	1	0	1	66.8555	GSM5566464	2	30.6	2	63.0577															GSM5963358_204086430144_R03C01	33	F	Tumor	CA
GSM5099117_204500250033_R08C01_noid	67	Female	Asian	5.4	positive	62.5993							GSM5925302_201496850124_R03C01	Male	50.6	1	0	0	1	0	1	1	0	0	70.5774	GSM5566465	1	73.2	2	95.4399															GSM5963359_204086440111_R01C01	50	F	Tumor	CA
GSM5099118_204500250035_R02C01_noid	36	Female	White	6.2	negative	55.9993							GSM5925303_201496850124_R06C01	Male	25.32	0	0	0	0	0	0	0	0	0	46.4888	GSM5566466	1	53.9	2	55.0115															GSM5963360_204086440087_R02C01	61	M	Tumor	AA
GSM5099119_204500250035_R04C01_noid	53	Male	White	6.8	negative	60.8117							GSM5925304_201496850124_R07C01	Male	19.26	0	0	0	0	1	1	1	0	1	50.9141	GSM5566467	2	57.3	2	81.7826															GSM5963361_204086430017_R07C01	62	M	Tumor	CA
GSM5099120_204500250035_R06C01_noid	47	Male	White	8.9	negative	59.0144							GSM5925305_201496850124_R08C01	Male	32.45	0	1	1	1	1	1	0	0	0	52.799	GSM5566468	1	58.1	3	79.6022															GSM5963362_204086430132_R05C01	62	M	Tumor	CA
GSM5099121_204500250036_R01C01_noid	25	Female	Other	4.4	positive	33.9144							GSM5925306_201496860065_R01C01	Male	37.7	1	0	0	0	0	1	1	0	1	54.3162	GSM5566469	1	74.8	1	100.575															GSM5963363_204086440057_R03C01	75	M	Tumor	CA
GSM5099122_204500250036_R02C01_noid	56	Male	White	17.8	negative	62.7661							GSM5925307_201496860065_R02C01	Male	40.29	1	0	0	0	0	1	1	0	0	63.09	GSM5566470	1	43.3	3	62.7786															GSM5963364_204086430017_R04C01	75	F	Tumor	AA
GSM5099123_204500250036_R03C01_noid	62	Female	White	29.9	negative	65.6159							GSM5925308_201496860065_R03C01	Male	42.51	0	0	0	0	0	1	1	1	0	70.9644	GSM5566471	2	83	1	124.369															GSM5963365_204086440022_R05C01	68	F	Tumor	CA
GSM5099124_204500250036_R04C01_noid	52	Male	Other	9.9	positive	58.7302							GSM5925309_201496860065_R05C01	Male	18.97	0	0	0	0	0	0	1	0	1	47.8998	GSM5566472	2	65.1	2	86.6069															GSM5963366_204086430144_R07C01	53	M	Tumor	CA
GSM5099125_204500250036_R05C01_noid	43	Male	White	7.2	negative	71.9173							GSM5925310_201496860065_R06C01	Male	21.29	0	0	0	1	1	0	0	1	0	56.4242	GSM5566473	1	68.9	3	121.563															GSM5963367_204086430080_R05C01	55	F	Tumor	CA
GSM5099126_204500250036_R06C01_noid	40	Female	White	8.5	positive	45.4187							GSM5925311_201496860065_R07C01	Male	25.06	0	0	0	0	0	0	0	0	0	55.0585	GSM5566474	1	78.3	2	108.083															GSM5963368_204086440104_R01C01	74	M	Tumor	AA
GSM5099127_204500250036_R07C01_noid	41	Male	BlackorAA	18.6	negative	55.0301							GSM5925312_201496860065_R08C01	Male	30.87	1	0	0	1	0	1	0	1	0	47.2336	GSM5566475	1	61.9	2	74.4687															GSM5963369_204086430144_R02C01	70	M	Tumor	CA
GSM5099128_204500250036_R08C01_noid	33	Male	BlackorAA	5.5	positive	52.7512							GSM5925313_201496860072_R01C01	Male	45.01	1	0	0	1	0	1	1	0	0	62.5181	GSM5566476	2	45.5	1	86.7203															GSM5963370_204086440057_R01C01	67	M	Tumor	CA
GSM5099129_204500250037_R01C01_noid	55	Male	BlackorAA	7.4	negative	58.925							GSM5925314_201496860072_R02C01	Male	33.66	1	0	0	0	1	1	1	0	1	52.2158	GSM5566477	1	62	2	95.165															GSM5963371_204086430017_R02C01	62	M	Tumor	CA
GSM5099130_204500250037_R02C01_noid	39	Male	Other	5.5	positive	45.1685							GSM5925315_201496860072_R03C01	Male	26.65	1	0	0	1	1	1	1	0	1	52.0667	GSM5566478	2	58.1	3	76.7936															GSM5963372_204086430080_R01C01	76	M	Tumor	CA
GSM5099131_204500250037_R03C01_noid	57	Male	White	7.3	negative	69.3398							GSM5925316_201496860072_R04C01	Female	38.21	1	0	0	1	1	1	1	0	1	58.8166	GSM5566479	1	73	2	104.335															GSM5963373_204086440007_R03C01	76	M	Tumor	CA
GSM5099132_204500250037_R05C01_noid	58	Female	White	8.2	negative	62.8432							GSM5925317_201496860072_R05C01	Male	31.67	0	1	1	1	1	1	0	0	0	50.1496	GSM5566480	2	53.9	3	89.2292															GSM5963374_204086440007_R02C01	65	F	Tumor	CA
GSM5099133_204500250037_R07C01_noid	77	Male	White	6.4	negative	84.614							GSM5925318_201496860072_R06C01	Male	24.8	0	0	0	1	1	1	0	0	1	44.7165	GSM5566481	2	63.2	2	117.092															GSM5963375_204086440040_R06C01	52	M	Tumor	CA
GSM5099134_204500250038_R02C01_noid	27	Female	White	15.2	negative	37.8322							GSM5925319_201496860072_R08C01	Male	32.8	1	0	0	0	0	0	0	0	0	52.371	GSM5566482	1	71.8	2	87.1049															GSM5963376_204086440057_R04C01	61	F	Tumor	AA
GSM5099135_204500250038_R08C01_noid	74	Female	White	9	negative	65.602							GSM5925320_201496860143_R01C01	Male	61.61	1	0	0	0	0	1	1	0	0	80.1947	GSM5566483	2	31.6	2	51.3932															GSM5963377_204086430017_R08C01	59	M	Tumor	AA
GSM5099136_204500250039_R06C01_noid	73	Female	Other	4	positive	69.2267							GSM5925321_201496860143_R02C01	Male	33.42	1	0	0	1	1	1	1	0	1	59.9839	GSM5566484	2	37.5	2	107.363															GSM5963378_204086440057_R05C01	69	M	Tumor	AA
GSM5099137_204500250040_R03C01_noid	28	Male	Other	7.1	positive	43.9028							GSM5925322_201496860143_R03C01	Female	24.21	0	0	0	1	1	1	1	0	1	49.0131	GSM5566485	2	65.7	2	91.3238															GSM5963379_204086430132_R04C01	51	F	Tumor	CA
GSM5099138_204500250040_R04C01_noid	20	Female	Other	18.3	negative	32.2426							GSM5925323_201496860143_R06C01	Male	21.25	0	0	0	0	0	0	0	0	0	42.7036	GSM5566486	2	20.7	3	64.4178															GSM5963380_204086430144_R06C01	48	F	Tumor	AA
GSM5099139_204500250040_R05C01_noid	64	Male	BlackorAA	15.4	negative	60.6153							GSM5925324_201496860143_R08C01	Male	38	1	1	1	0	0	0	0	0	0	59.0889	GSM5566487	2	62.7	2	129.127															GSM5963381_204086430144_R08C01	52	F	Tumor	CA
GSM5099140_204500250040_R07C01_noid	76	Female	White	5.4	negative	72.1404							GSM5925325_201503670004_R01C01	Female	42.17	0	1	0	1	1	1	1	0	0	81.2636	GSM5566488	1	76.2	1	70.7677															GSM5963382_204086430132_R07C01	51	M	Tumor	CA
GSM5099141_204500250042_R01C01_noid	69	Male	BlackorAA	7.5	negative	86.2005							GSM5925326_201503670004_R02C01	Male	37.17	1	0	0	0	1	1	1	0	0	59.5721	GSM5566489	2	52.6	3	98.6393															GSM5963383_204086440007_R08C01	51	F	Tumor	CA
GSM5099142_204500250042_R02C01_noid	77	Male	White	15.4	negative	88.4488							GSM5925327_201503670004_R03C01	Female	28.3	0	0	0	1	1	1	1	0	1	55.9539	GSM5566490	2	57	2	110.977															GSM5963384_204086440104_R05C01	56	F	Tumor	AA
GSM5099143_204500250042_R03C01_noid	68	Female	White	8.7	negative	77.0832							GSM5925328_201503670004_R04C01	Male	38.99	1	0	0	1	1	1	1	0	1	55.9834	GSM5566491	1	57.4	1	79.0845															GSM5963385_204086440086_R01C01	53	M	Tumor	AA
GSM5099144_204500250042_R04C01_noid	35	Female	White	4.8	negative	46.5714							GSM5925329_201503670004_R05C01	Female	24.6	0	0	0	1	1	1	0	0	1	53.4215	GSM5566492	1	51.1	2	83.2279															GSM5963386_204086440040_R03C01	53	F	Tumor	AA
GSM5099145_204500250042_R08C01_noid	29	Female	White	5.8	negative	38.0805							GSM5925330_201503670004_R06C01	Female	22.19	0	0	0	1	1	1	1	0	0	43.1951	GSM5566493	1	52.2	2	81.6747															GSM5963387_204086430132_R01C01	41	M	Tumor	CA
GSM5099146_204500250043_R01C01_noid	53	Male	Other	4.8	negative	63.9627							GSM5925331_201503670004_R07C01	Female	43.26	0	1	1	1	1	1	1	0	0	64.1477	GSM5566494	2	64.7	2	83.6532															GSM5963388_204086440111_R06C01	50	F	Tumor	AA
GSM5099147_204500250043_R03C01_noid	39	Female	AmericanIndianorAlaskanNative	9.6	negative	51.1543							GSM5925332_201503670036_R01C01	Male	33.81	1	1	1	1	1	1	1	0	1	64.0305	GSM5566495	1	38.4	2	22.1635															GSM5963389_204086430017_R01C01	48	F	Tumor	CA
GSM5099148_204500250043_R06C01_noid	73	Female	White	3.4	negative	65.2585							GSM5925333_201503670036_R02C01	Male	38.53	1	0	0	1	1	1	1	0	1	56.5872	GSM5566496	2	50.4	2	95.121															GSM5963390_204086440007_R07C01	65	M	Tumor	AA
GSM5099149_204500250044_R01C01_noid	76	Male	White	12.3	positive	83.618							GSM5925334_201503670036_R04C01	Male	37.64	0	0	0	1	1	0	0	1	0	78.0523	GSM5566497	2	39.8	2	77.1968															GSM5963391_204086440086_R04C01	56	F	Tumor	AA
GSM5099150_204500250044_R02C01_noid	79	Female	BlackorAA	16.5	positive	72.6826							GSM5925335_201503670036_R05C01	Male	30.15	0	0	0	1	1	1	1	0	1	61.8984	GSM5566498	2	74.2	3	107.136															GSM5963392_204086440087_R06C01	63	F	Tumor	AA
GSM5099151_204500250044_R05C01_noid	58	Male	BlackorAA	21.3	negative	57.7316							GSM5925336_201503670036_R06C01	Male	27.63	0	1	0	1	1	1	0	0	0	46.7571	GSM5566499	1	69	2	100.701															GSM5963393_204086440040_R01C01	64	F	Tumor	CA
GSM5099152_204500250044_R06C01_noid	72	Male	BlackorAA	11.4	negative	87.9679							GSM5925337_201503670036_R07C01	Male	20.19	1	0	0	0	0	0	0	0	0	35.7146	GSM5566500	2	60.4	3	99.7287															GSM5963394_204086440104_R02C01	62	M	Tumor	AA
GSM5099153_204500250044_R07C01_noid	36	Male	Other	11.3	positive	45.1772							GSM5925338_201503670036_R08C01	Male	53.41	1	0	0	1	0	1	1	0	0	72.4668	GSM5566501	2	73.5	1	78.3411															GSM5963395_204086440086_R08C01	63	F	Tumor	AA
GSM5099154_204500250044_R08C01_noid	35	Male	White	5.8	negative	49.6964							GSM5925339_201503670064_R01C01	Male	20.53	1	1	1	1	0	1	0	1	0	48.7457	GSM5566502	1	71.3	2	116.558															GSM5963396_204086440104_R08C01	69	F	Tumor	AA
GSM5099155_204500250045_R01C01_noid	57	Male	White	7.7	negative	59.7239							GSM5925340_201503670064_R02C01	Male	35.73	1	0	0	1	1	1	1	0	1	59.2815	GSM5566503	2	79.6	1	71.3056															GSM5963397_204086430080_R06C01	57	F	Tumor	AA
GSM5099156_204500250045_R02C01_noid	33	Female	BlackorAA	4.8	negative	51.19							GSM5925341_201503670064_R05C01	Female	25.28	1	1	1	1	0	1	0	1	0	53.6664	GSM5566504	2	78.9	2	84.5948															GSM5963398_204086430132_R03C01	65	M	Tumor	AA
GSM5099157_204500250045_R03C01_noid	73	Male	White	9.2	negative	73.1108							GSM5925342_201503670064_R07C01	Female	31.58	0	1	0	0	1	0	1	0	0	61.1283	GSM5566505	1	73	1	79.3066															GSM5963399_204086440022_R03C01	43	M	Tumor	AA
GSM5099158_204500250045_R04C01_noid	65	Male	Other	13	negative	61.1399							GSM5925343_201503670064_R08C01	Male	36.84	0	0	1	1	1	1	0	0	0	61.479	GSM5566506	2	71.1	1	84.6164															GSM5963400_204086440087_R07C01	49	F	Tumor	AA
GSM5099159_204500250045_R07C01_noid	63	Female	BlackorAA	18.3	positive	64.1683							GSM5925344_201503670065_R01C01	Male	20.06	0	0	0	1	1	0	0	1	1	47.5577	GSM5566507	1	78.4	1	73.4271															GSM5963401_204086440104_R03C01	48	M	Tumor	AA
GSM5099160_204500250046_R01C01_noid	30	Male	BlackorAA	7.6	other infection	49.3248							GSM5925345_201503670065_R02C01	Male	42.87	1	0	0	1	0	1	1	0	0	68.9022	GSM5566508	2	62.8	1	88.4059															GSM5963402_204086440007_R04C01	65	M	Tumor	AA
GSM5099161_204500250046_R02C01_noid	43	Male	White	6.1	negative	62.8364							GSM5925346_201503670065_R03C01	Male	19.24	1	0	0	1	0	1	0	1	0	44.4175	GSM5566509	1	84.3	1	72.6406															GSM5963403_204086430017_R06C01	54	F	Tumor	CA
GSM5099162_204500250046_R04C01_noid	76	Female	White	19.8	negative	69.5991							GSM5925347_201503670065_R04C01	Female	21.06	1	1	1	1	0	1	0	1	0	59.8875	GSM5566510	2	70.5	1	79.1743															GSM5963404_204086430017_R05C01	45	M	Tumor	CA
GSM5099163_204500250046_R06C01_noid	84	Female	White	12.8	negative	75.4817							GSM5925348_201503670065_R05C01	Male	28.89	0	0	0	0	0	0	0	0	0	53.9484	GSM5566511	2	72.6	1	65.6718															GSM5963405_204086430080_R07C01	51	M	Tumor	AA
GSM5099164_204500250046_R07C01_noid	67	Female	White	9.8	negative	63.4268							GSM5925349_201503670065_R06C01	Female	24.39	0	0	0	1	1	1	1	0	0	44.9721	GSM5566512	2	72.8	1	97.8989															GSM5963406_204086430144_R04C01	55	M	Tumor	AA
GSM5099165_204500250046_R08C01_noid	58	Female	BlackorAA	9.2	negative	54.5975							GSM5925350_201503670065_R07C01	Female	22.08	0	0	0	1	1	1	1	0	0	49.2673	GSM5566513	1	74.2	1	97.3017															GSM5963407_204086440040_R04C01	76	F	Tumor	AA
GSM5099166_204500250047_R01C01_noid	24	Female	Other	14.2	negative	32.0107							GSM5925351_201503670075_R01C01	Female	24.48	1	0	0	0	0	0	0	0	0	48.2285	GSM5566514	2	72.3	2	129.343															GSM5963408_204086440087_R08C01	49	F	Tumor	AA
GSM5099167_204500250047_R02C01_noid	30	Female	Other	4.9	positive	53.005							GSM5925352_201503670075_R03C01	Male	19.61	0	0	0	0	0	0	0	1	1	40.552	GSM5566515	2	70.8	1	84.767															GSM5963409_204086440104_R04C01	71	M	Tumor	AA
GSM5099168_204500250047_R03C01_noid	46	Male	Other	11.2	negative	58.7638							GSM5925353_201503670075_R04C01	Female	37.16	1	0	0	1	1	1	1	0	1	77.3206	GSM5566516	2	69.1	1	63.9011															GSM5963410_204086440040_R05C01	42	M	Tumor	AA
GSM5099169_204500250047_R04C01_noid	77	Male	White	7.3	other infection	70.9899							GSM5925354_201503670075_R07C01	Male	26.1	0	0	0	0	0	0	0	0	0	50.3088	GSM5566517	2	63.6	1	79.9048															GSM5963411_204086440057_R07C01	51	F	Tumor	CA
GSM5099170_204500250047_R05C01_noid	56	Female	White	8.2	positive	69.9159							GSM5925355_201503670092_R01C01	Male	36.1	1	0	0	0	0	1	1	0	1	54.2399	GSM5566518	1	68.3	2	80.5812															GSM5963412_204086440111_R03C01	55	F	Tumor	CA
GSM5099171_204500250047_R06C01_noid	65	Female	BlackorAA	7	positive	63.8866							GSM5925356_201503670092_R02C01	Male	40.04	0	1	1	0	1	1	0	0	0	55.0603	GSM5566519	2	48.6	1	63.9306															GSM5963413_204086440040_R08C01	50	F	Tumor	CA
GSM5099172_204500250047_R07C01_noid	42	Female	White	7.2	positive	44.9396							GSM5925357_201503670092_R03C01	Male	20.98	1	1	1	1	0	0	0	1	1	44.4718	GSM5566520	1	55.2	1	77.8964															GSM5963414_204086440057_R02C01	46	F	Tumor	AA
GSM5099173_204500250047_R08C01_noid	81	Male	White	8.9	negative	69.6654							GSM5925358_201503670092_R04C01	Female	27.69	1	1	1	1	1	1	1	0	1	54.5381	GSM5566521	2	53.9	1	75.9812															GSM5963415_204086430132_R06C01	49	F	Tumor	CA
GSM5099174_204500250048_R01C01_noid	80	Female	White	1.2	negative	74.494							GSM5925359_201503670092_R05C01	Female	28.39	0	0	0	1	1	1	0	0	1	60.9756	GSM5566522	2	57.7	1	83.9065															GSM5963416_204086440007_R06C01	62	M	Tumor	AA
GSM5099175_204500250048_R02C01_noid	59	Female	BlackorAA	11.7	negative	56.2786							GSM5925360_201503670092_R06C01	Male	25.06	1	0	0	0	0	0	0	0	0	48.3796	GSM5566523	2	54.1	1	86.3541															GSM5963417_204086440087_R05C01	65	M	Tumor	AA
GSM5099176_204500250048_R03C01_noid	25	Female	Asian	8.2	positive	40.063							GSM5925361_201503670092_R08C01	Male	53.88	1	0	0	1	0	1	1	0	0	68.0493	GSM5566524	1	72.6	2	123.733															GSM5963418_204086440086_R05C01	62	M	Tumor	AA
GSM5099177_204500250048_R04C01_noid	28	Female	Other	7.7	positive	44.1151							GSM5925362_201503670112_R01C01	Male	40.67	1	0	0	1	0	1	1	0	1	69.2369	GSM5566525	2	67.5	1	70.202															GSM5963419_204086440057_R08C01	46	M	Tumor	AA
GSM5099178_204500250048_R05C01_noid	53	Male	BlackorAA	11	positive	58.1956							GSM5925363_201503670112_R02C01	Male	29.19	0	1	1	1	1	1	0	0	1	63.3463	GSM5566526	1	57.1	1	98.4173															GSM5963420_204086440104_R07C01	55	F	Tumor	AA
GSM5099179_204500250048_R07C01_noid	43	Female	White	13.2	positive	49.873							GSM5925364_201503670112_R03C01	Male	31.3	0	0	1	0	1	1	0	0	0	56.4108	GSM5566527	2	54.6	1	78.9913															GSM5963421_204086430080_R02C01	67	M	Tumor	AA
GSM5099180_204500250048_R08C01_noid	25	Male	White	9.1	negative	42.1883							GSM5925365_201503670112_R04C01	Female	27.63	0	0	0	1	1	1	1	0	0	55.0333	GSM5566528	1	41	1	62.9379															GSM5963422_204086430080_R03C01	57	F	Tumor	AA
GSM5099181_204500250049_R01C01_noid	33	Male	Other	7.6	positive	41.3395							GSM5925366_201503670112_R06C01	Female	21.46	0	0	0	1	1	1	1	0	0	47.4221	GSM5566529	2	48.4	1	72.593															GSM5963423_204086430144_R01C01	30	M	Tumor	AA
GSM5099182_204500250049_R02C01_noid	32	Female	White	7.5	negative	48.7314							GSM5925367_201503670112_R07C01	Male	28.06	1	1	1	1	0	1	0	1	0	54.1757	GSM5566530	1	41.7	1	76.3522
GSM5099183_204500250049_R03C01_noid	56	Male	White	7	negative	78.319							GSM5925368_201503670117_R01C01	Male	31.22	1	0	0	1	0	1	1	0	1	61.5445	GSM5566531	2	43.4	2	92.3807
GSM5099184_204500250049_R05C01_noid	83	Female	White	8.9	negative	74.6588							GSM5925369_201503670117_R02C01	Male	27.9	0	0	0	1	0	1	0	1	0	52.8136	GSM5566532	2	61.3	1	60.7034
GSM5099185_204500250049_R07C01_noid	70	Male	BlackorAA	5.3	positive	67.1028							GSM5925370_201503670117_R03C01	Male	36.81	0	1	0	1	1	1	0	0	0	60.163	GSM5566533	2	87.5	2	96.3985
GSM5099186_204500250049_R08C01_noid	81	Female	BlackorAA	9.5	positive	71.2819							GSM5925371_201503670117_R04C01	Male	23.42	0	0	0	0	1	1	1	0	1	50.5336	GSM5566534	2	57.1	1	102.815
GSM5099187_204500250050_R01C01_noid	47	Female	White	8.6	other infection	66.4082							GSM5925372_201503670117_R05C01	Female	37.88	1	1	1	0	0	0	0	0	0	66.8472	GSM5566535	2	43.5	1	80.0101
GSM5099188_204500250050_R02C01_noid	62	Male	Other	4.1	positive	74.8751							GSM5925373_201503670117_R06C01	Female	24.21	0	0	0	1	1	1	0	0	0	65.7465	GSM5566536	2	51.5	1	88.1138
GSM5099189_204500250050_R04C01_noid	49	Male	BlackorAA	7.2	other infection	65.5238							GSM5925374_201503670117_R07C01	Male	27.94	0	0	0	1	0	1	0	0	1	54.3223	GSM5566537	2	47.4	1	65.776
GSM5099190_204500250050_R05C01_noid	42	Male	White	11.1	negative	61.0202							GSM5925375_201503670117_R08C01	Male	39.91	0	0	0	0	0	0	0	0	0	60.6867	GSM5566538	2	44.6	1	73.5052
GSM5099191_204500250050_R06C01_noid	52	Male	White	11.1	positive	58.5638							GSM5925376_201503670124_R01C01	Male	19.16	0	0	0	0	1	1	1	0	1	50.5916	GSM5566539	2	47.5	1	62.2491
GSM5099192_204500250050_R07C01_noid	57	Male	BlackorAA	15.4	negative	69.5019							GSM5925377_201503670124_R02C01	Male	21.47	0	0	0	1	1	1	1	0	0	43.4768	GSM5566540	2	46.6	1	66.9621
GSM5099193_204500250050_R08C01_noid	43	Male	BlackorAA	9.1	positive	67.2986							GSM5925378_201503670124_R04C01	Male	22.1	1	1	1	1	0	1	0	1	0	57.1856	GSM5566541	2	63.7	1	88.0769
GSM5099194_204500250051_R01C01_noid	30	Male	White	10.3	negative	49.9146							GSM5925379_201503670124_R05C01	Female	25.46	0	0	0	0	0	0	0	0	0	45.3753	GSM5566542	2	59.9	1	58.8161
GSM5099195_204500250051_R02C01_noid	69	Male	White	12.6	negative	68.8641							GSM5925380_201503670124_R07C01	Male	32.61	0	1	0	1	1	1	1	0	0	59.4758	GSM5566543	2	59.8	1	87.6507
GSM5099196_204500250051_R03C01_noid	59	Female	White	8.5	negative	64.5241							GSM5925381_203259190036_R01C01	Female	23.21	0	0	0	0	1	1	0	0	0	55.1769	GSM5566544	2	82	1	94.7728
GSM5099197_204500250051_R04C01_noid	72	Male	White	6.9	negative	77.4024							GSM5925382_203259190036_R02C01	Male	24.83	0	0	0	1	1	0	0	0	0	46.7038	GSM5566545	2	55	1	99.8533
GSM5099198_204500250051_R05C01_noid	63	Female	Other	5.5	negative	70.7348							GSM5925383_203259190036_R04C01	Female	31.41	0	0	0	1	1	1	1	0	0	58.8785	GSM5566546	2	66.1	1	80.3575
GSM5099199_204500250051_R06C01_noid	42	Male	White	18.1	negative	57.6603							GSM5925384_203259190036_R06C01	Male	32.18	0	1	0	1	1	1	0	0	0	55.9765	GSM5566547	1	54.7	1	68.684
GSM5099200_204500250051_R07C01_noid	73	Male	White	32.5	positive	83.4419							GSM5925385_203259190036_R07C01	Female	18.55	0	0	0	0	1	1	1	0	1	53.6226	GSM5566548	2	60	1	91.6285
GSM5099201_204500250051_R08C01_noid	72	Male	White	6.8	negative	77.741							GSM5925386_203259190036_R08C01	Male	18.77	1	0	0	0	0	0	0	0	0	38.2372	GSM5566549	1	61.8	1	54.2782
GSM5099202_204500250052_R01C01_noid	51	Female	BlackorAA	6.7	negative	54.1669							GSM5925387_203259190055_R01C01	Female	32.42	0	0	0	0	0	0	0	0	0	54.252	GSM5566550	1	64.4	1	58.677
GSM5099203_204500250052_R02C01_noid	73	Male	White	6.9	positive	80.479							GSM5925388_203259190055_R02C01	Male	29.39	0	0	0	0	1	1	0	0	0	49.3516	GSM5566551	2	51.2	1	62.8916
GSM5099204_204500250052_R03C01_noid	65	Female	AmericanIndianorAlaskanNative	6.2	positive	68.9966							GSM5925389_203259190055_R04C01	Female	28.48	0	1	1	1	1	1	1	0	0	50.1807	GSM5566552	2	64	1	106.688
GSM5099205_204500250052_R07C01_noid	64	Female	BlackorAA	6.8	negative	72.5885							GSM5925390_203259190055_R06C01	Female	22.79	1	0	0	1	1	0	0	1	1	50.7724	GSM5566553	1	66.9	1	98.2734
GSM5099206_204500250052_R08C01_noid	63	Male	White	15.4	negative	65.5773							GSM5925391_203259190055_R07C01	Female	19.69	0	0	0	1	1	1	1	0	1	47.3801	GSM5566554	2	62.9	1	79.743
GSM5099207_204500250054_R01C01_noid	93	Female	White	5.1	negative	88.0475							GSM5925392_203259190099_R01C01	Female	38.04	0	0	0	1	1	1	0	0	0	70.9729	GSM5566555	2	52.9	1	87.4168
GSM5099208_204500250054_R02C01_noid	89	Female	White	5.9	negative	87.2734							GSM5925393_203259190099_R03C01	Female	40.64	0	1	1	1	0	1	0	0	0	72.9699	GSM5566556	1	63.5	1	85.7981
GSM5099209_204500250054_R04C01_noid	32	Female	White	12.1	negative	45.4227							GSM5925394_203259190099_R04C01	Female	41.56	1	0	0	1	0	1	1	0	0	87.5612	GSM5566557	2	63.4	1	55.57
GSM5099210_204500250054_R07C01_noid	48	Female	Other	4.6	positive	63.0155							GSM5925395_203259190099_R05C01	Female	27.54	1	1	1	1	0	1	0	1	0	54.1758	GSM5566558	2	51.2	1	108.99
GSM5099211_204500250054_R08C01_noid	37	Male	BlackorAA	4.7	negative	41.9637							GSM5925396_203259190099_R06C01	Female	37.36	0	0	0	0	1	1	0	0	0	55.8575	GSM5566559	2	50.7	1	55.8669
GSM5099212_204500250055_R01C01_noid	53	Male	Other	5.5	negative	61.9063							GSM5925397_203259190099_R07C01	Male	18.7	0	0	0	0	1	1	0	0	0	42.6592	GSM5566560	2	62	1	95.836
GSM5099213_204500250055_R03C01_noid	88	Male	Other	10.6	negative	87.7738							GSM5925398_203259190122_R01C01	Female	29.95	0	0	0	0	0	1	0	0	0	68.6481	GSM5566561	1	60.2	1	89.4532
GSM5099214_204500250055_R05C01_noid	58	Female	Other	9.1	positive	60.4335							GSM5925399_203259190122_R02C01	Female	40.86	0	1	1	0	0	1	0	0	0	68.9654	GSM5566562	2	63.4	1	55.2635
GSM5099215_204500250055_R06C01_noid	38	Male	White	4.9	negative	50.4568							GSM5925400_203259190122_R03C01	Female	38.53	1	0	0	0	0	1	1	0	1	61.498	GSM5566563	1	54.7	1	80.3583
GSM5099216_204500250055_R07C01_noid	68	Male	BlackorAA	6.6	negative	67.3012							GSM5925401_203259190122_R04C01	Female	30.98	0	0	0	1	1	1	0	0	0	57.922	GSM5566564	1	84.4	1	88.0248
GSM5099217_204500250055_R08C01_noid	34	Female	Other	8.5	positive	48.9233							GSM5925402_203259190122_R06C01	Male	46.3	0	1	0	0	0	0	0	0	0	64.2633	GSM5566565	2	58.1	1	68.9946
GSM5099218_204500250056_R01C01_noid	65	Female	BlackorAA	5.6	negative	70.7501							GSM5925403_203259190122_R07C01	Male	20.26	0	0	0	0	1	1	1	0	0	40.4072	GSM5566566	1	54.2	1	74.1941
GSM5099219_204500250056_R03C01_noid	49	Female	BlackorAA	10.9	positive	66.6622							GSM5925404_203259190122_R08C01	Female	20.36	0	0	0	1	1	1	1	0	1	70.7182	GSM5566567	2	55.3	1	75.809
GSM5099220_204500250056_R05C01_noid	25	Male	White	10.4	negative	49.6897							GSM5925405_203259190123_R01C01	Male	24.18	0	0	0	0	1	1	0	0	0	41.3282	GSM5566568	1	53.5	2	89.1247
GSM5099221_204500250056_R06C01_noid	30	Female	White	5.6	positive	45.3289							GSM5925406_203259190123_R02C01	Male	31.12	0	0	0	0	0	0	0	0	0	50.44	GSM5566569	2	53.9	1	42.6577
GSM5099222_204500250056_R07C01_noid	72	Female	Other	7.5	negative	67.0708							GSM5925407_203259190123_R03C01	Female	48.02	0	1	1	0	0	1	0	0	0	77.7013	GSM5566570	2	55.5	1	96.6031
GSM5099223_204500250056_R08C01_noid	58	Male	BlackorAA	14.6	negative	66.4381							GSM5925408_203259190123_R04C01	Female	31.66	1	0	0	1	1	1	0	0	0	57.0693	GSM5566571	2	53.3	1	79.1361
GSM5099224_204500250057_R06C01_noid	75	Female	BlackorAA	6.9	negative	78.1036							GSM5925409_203259190123_R07C01	Female	16.14	0	0	0	0	1	1	1	0	1	39.429	GSM5566572	2	50.6	1	61.1445
GSM5099225_204500250059_R01C01_noid	52	Male	Other	10.2	negative	60.821							GSM5925410_203259190123_R08C01	Female	22.16	0	0	0	0	1	1	1	0	1	44.7282	GSM5566573	2	50.2	2	50.5994
GSM5099226_204500250059_R02C01_noid	45	Male	BlackorAA	5	negative	47.248							GSM5925411_203259190147_R02C01	Female	45.04	0	0	0	1	1	1	1	0	0	71.8483	GSM5566574	1	57	1	91.0736
GSM5099227_204500250059_R04C01_noid	60	Male	White	7.8	negative	68.9978							GSM5925412_203259190147_R03C01	Female	28.9	0	0	0	0	0	1	0	0	0	62.0328	GSM5566575	2	73.2	1	99.3539
GSM5099228_204500250059_R06C01_noid	64	Male	White	5.1	negative	70.5019							GSM5925413_203259190147_R04C01	Female	32.81	0	1	1	0	1	1	0	0	0	64.8522	GSM5566576	1	57.2	1	57.1012
GSM5099229_204500250059_R07C01_noid	43	Female	Other	8.1	positive	53.6954							GSM5925414_203259190147_R05C01	Male	43.96	0	0	0	1	1	0	0	0	0	63.1645	GSM5566577	2	55.7	1	50.3361
GSM5099230_204500250059_R08C01_noid	72	Male	White	19.2	negative	81.1883							GSM5925415_203259190147_R06C01	Female	24.18	0	1	1	1	1	1	1	0	1	51.4209	GSM5566578	1	55.4	2	111.125
GSM5099231_204500250060_R05C01_noid	92	Male	White	42.2	negative	86.4281							GSM5925416_203259190147_R07C01	Male	18.2	0	1	1	1	1	1	0	1	1	43.9581	GSM5566579	1	58.8	2	60.2426
GSM5099232_204500250060_R08C01_noid	43	Male	NativeHawaiianorPacificIslander	10.1	positive	53.0518							GSM5925417_203259190163_R01C01	Female	49.02	0	0	0	0	0	0	0	0	0	70.0648	GSM5566580	1	59.1	2	131.57
GSM5099233_204658390001_R01C01_noid	60	Female	Asian	6.1	negative	70.7989							GSM5925418_203259190163_R02C01	Male	42.3	0	0	0	1	1	1	0	0	0	67.7865	GSM5566581	1	59.6	2	123.459
GSM5099234_204658390001_R02C01_noid	26	Female	Other	8.5	negative	36.8605							GSM5925419_203259190163_R03C01	Male	35.01	1	0	0	1	1	1	0	0	0	61.9927	GSM5566582	2	66.4	1	63.1326
GSM5099235_204658390001_R03C01_noid	54	Male	White	8.2	negative	71.2157							GSM5925420_203259190163_R04C01	Female	38.17	1	0	0	1	1	1	1	0	1	55.7842	GSM5566583	2	55.2	1	90.5471
GSM5099236_204658390001_R04C01_noid	44	Male	White	7.8	positive	55.7774							GSM5925421_203259190163_R05C01	Female	20.1	0	0	0	1	1	0	0	0	0	37.3758	GSM5566584	2	80.9	2	125.633
GSM5099237_204658390001_R05C01_noid	67	Female	Asian	24.3	negative	63.5071							GSM5925422_203259190163_R06C01	Female	21.74	1	0	0	0	0	0	0	0	0	44.903	GSM5566585	2	51.6	1	76.9962
GSM5099238_204658390001_R06C01_noid	53	Male	Other	4.8	positive	61.1617							GSM5925423_203259190163_R07C01	Male	18.73	0	0	0	0	0	1	0	0	0	37.2806	GSM5566586	2	46.1	1	39.558
GSM5099239_204658390001_R07C01_noid	74	Male	White	9.7	negative	77.6649							GSM5925424_203259190163_R08C01	Male	25.78	1	0	0	1	1	1	1	0	1	53.7563	GSM5566587	1	61.5	1	79.6357
GSM5099240_204658390001_R08C01_noid	44	Male	White	12.8	negative	49.9456							GSM5925425_203259190165_R01C01	Female	32.36	0	0	0	1	0	1	1	0	0	65.8883	GSM5566588	1	50.3	1	79.7518
GSM5099241_204658390002_R01C01_noid	48	Female	Other	9	positive	54.7869							GSM5925426_203259190165_R02C01	Female	26.98	0	0	0	1	1	0	0	0	0	51.389	GSM5566589	2	44.3	2	60.2226
GSM5099242_204658390002_R02C01_noid	63	Male	White	11.7	negative	78.2174							GSM5925427_203259190165_R03C01	Male	53.42	1	0	0	1	1	1	0	0	0	74.4302	GSM5566590	1	57.3	2	91.1083
GSM5099243_204658390002_R03C01_noid	33	Female	White	13	negative	40.6069							GSM5925428_203259190165_R04C01	Female	44.76	1	0	0	1	0	1	1	0	0	65.2451	GSM5566591	1	61.9	2	94.1502
GSM5099244_204658390002_R04C01_noid	59	Male	White	11.8	negative	66.5799							GSM5925429_203259190165_R05C01	Male	41.31	0	0	0	0	0	0	0	0	0	63	GSM5566592	1	63.5	1	86.4696
GSM5099245_204658390002_R06C01_noid	18	Female	Other	4.8	negative	28.8294							GSM5925430_203259190165_R06C01	Male	18.93	0	0	0	1	1	1	0	0	0	40.0903	GSM5566593	2	82.2	1	108.341
GSM5099246_204658390002_R07C01_noid	69	Female	Other	5.3	positive	64.1953							GSM5925431_203259190165_R07C01	Male	17.57	0	1	1	0	1	1	0	0	0	34.2121	GSM5566594	1	55.1	2	110.599
GSM5099247_204658390002_R08C01_noid	52	Female	Other	7.3	negative	61.5077							GSM5925432_203259190165_R08C01	Female	35.54	0	0	0	1	1	0	0	0	0	52.2543	GSM5566595	1	56.7	2	83.7136
GSM5099248_204658390003_R01C01_noid	49	Female	Other	4.1	positive	57.3373							GSM5925433_203259600021_R01C01	Male	51.7	0	1	1	1	0	1	0	0	0	63.163	GSM5566596	2	51.5	1	69.2945
GSM5099249_204658390003_R02C01_noid	47	Female	White	14.3	negative	57.2184							GSM5925434_203259600021_R02C01	Male	34.39	0	0	0	1	0	1	0	0	0	59.5054	GSM5566597	2	48.4	1	64.2564
GSM5099250_204658390003_R03C01_noid	34	Female	White	6	negative	58.125							GSM5925435_203259600021_R04C01	Female	37.76	0	0	0	1	0	1	1	0	1	56.1564	GSM5566598	2	61.5	1	83.1171
GSM5099251_204658390003_R04C01_noid	56	Male	White	7.4	negative	58.6119							GSM5925436_203259600021_R05C01	Male	25.27	1	0	0	0	0	0	0	0	0	50.9091	GSM5566599	2	47.8	1	72.3544
GSM5099252_204658390003_R05C01_noid	71	Male	White	4.6	other infection	74.2952							GSM5925437_203259600021_R06C01	Female	18.65	1	0	0	0	0	0	0	0	0	38.8556	GSM5566600	2	45.5	1	85.6657
GSM5099253_204658390003_R06C01_noid	40	Male	Other	6.5	other infection	55.8496							GSM5925438_203259600021_R07C01	Male	18.43	0	1	1	0	1	1	0	0	0	42.6535	GSM5566601	2	90.6	1	88.9471
GSM5099254_204658390003_R07C01_noid	19	Female	White	6.4	other infection	31.3932							GSM5925439_203259600021_R08C01	Female	32.22	1	0	0	0	0	0	0	1	0	54.1727	GSM5566602	2	60.9	1	93.1123
GSM5099255_204658390003_R08C01_noid	87	Female	White	17.1	negative	84.4466							GSM5925440_203259600100_R01C01	Female	50.68	0	0	0	1	1	1	0	0	0	72.7709	GSM5566603	1	54.1	1	75.1966
GSM5099256_204658390008_R01C01_noid	32	Male	Other	5.9	positive	56.5272							GSM5925441_203259600100_R02C01	Male	31.13	0	0	0	0	0	0	0	0	0	54.7088	GSM5566604	1	47.4	1	48.2975
GSM5099257_204658390008_R03C01_noid	36	Female	Other	5.4	other infection	51.8247							GSM5925442_203259600100_R03C01	Male	34.94	1	0	0	1	1	1	1	0	1	64.5346	GSM5566605	2	52.1	1	58.9249
GSM5099258_204658390008_R04C01_noid	79	Male	BlackorAA	7.2	other infection	78.1514							GSM5925443_203259600100_R04C01	Female	47.05	0	1	1	1	0	1	0	0	0	74.1472	GSM5566606	2	51.4	1	94.6212
GSM5099259_204658390008_R05C01_noid	42	Female	White	7.2	other infection	52.1796							GSM5925444_203259600100_R06C01	Female	20.53	0	0	0	1	1	0	1	1	0	48.4562	GSM5566607	2	46.7	1	47.6774
GSM5099260_204658390008_R07C01_noid	25	Male	Other	4.1	positive	48.4073							GSM5925445_203259600100_R07C01	Female	20.07	0	0	0	0	0	0	0	1	0	48.9423	GSM5566608	2	53.8	1	63.891
GSM5099261_204658390009_R01C01_noid	82	Female	BlackorAA	11.7	other infection	77.9721							GSM5925446_203259600100_R08C01	Female	42.25	1	0	0	1	1	1	1	0	0	58.9104	GSM5566609	1	47.6	2	101.576
GSM5099262_204658390009_R02C01_noid	45	Male	Other	4.2	other infection	69.7222							GSM5925447_203259600136_R01C01	Male	44.23	0	0	0	0	0	0	0	0	0	68.3321	GSM5566610	1	49.8	3	33.6793
GSM5099263_204658390009_R03C01_noid	60	Male	Other	4.7	positive	74.9159							GSM5925448_203259600136_R02C01	Female	29.31	1	1	1	1	1	0	0	0	1	64.5661	GSM5566611	2	78.2	2	92.3008
GSM5099264_204658390009_R04C01_noid	64	Female	White	6.3	other infection	70.8724							GSM5925449_203259600136_R03C01	Female	42.11	0	1	1	0	0	0	0	0	0	65.6644	GSM5566612	2	49.8	1	76.2352
GSM5099265_204658390009_R05C01_noid	77	Male	White	7.8	negative	74.323							GSM5925450_203259600136_R04C01	Male	35.38	1	0	0	1	1	1	1	0	1	59.0159	GSM5566613	1	49.8	2	73.8958
GSM5099266_204658390009_R06C01_noid	42	Female	Other	9.3	positive	51.5939							GSM5925451_203259600136_R05C01	Female	31.77	1	0	0	1	1	1	1	0	1	55.3841	GSM5566614	2	74.6	1	91.3895
GSM5099267_204658390009_R07C01_noid	84	Female	Other	25.4	negative	80.6074							GSM5925452_203259600136_R06C01	Female	18.04	0	0	0	1	1	1	1	0	1	38.2691	GSM5566615	2	47.1	1	68.7566
GSM5099268_204658390009_R08C01_noid	71	Female	Other	4.2	positive	76.6498							GSM5925453_203259600136_R07C01	Female	18.48	0	0	0	0	0	0	1	0	0	51.8856	GSM5566616	2	57.8	1	79.5124
GSM5099269_204658390010_R01C01_noid	87	Male	White	6.3	other infection	72.784							GSM5925454_203259600136_R08C01	Female	40.84	0	0	0	1	1	1	0	0	0	59.7972	GSM5566617	2	72.3	1	78.6516
GSM5099270_204658390010_R02C01_noid	34	Female	White	10.6	negative	46.9956							GSM5925455_203259750054_R01C01	Female	59.7	1	0	0	1	0	1	1	0	0	67.3625	GSM5566618	2	43.4	1	57.5381
GSM5099271_204658390010_R03C01_noid	37	Male	White	22.7	positive	54.8065							GSM5925456_203259750054_R02C01	Female	24.69	0	0	0	0	0	0	0	0	0	49.5096	GSM5566619	2	51.4	1	65.6275
GSM5099272_204658390010_R05C01_noid	50	Male	White	10.6	other infection	67.8732							GSM5925457_203259750054_R04C01	Male	34.12	0	0	0	1	1	1	1	0	1	48.87	GSM5566620	2	54.1	2	66.6941
GSM5099273_204658390010_R06C01_noid	19	Male	Asian	12.1	positive	21.5427							GSM5925458_203259750054_R05C01	Male	27.33	0	0	0	0	0	0	0	0	0	43.682	GSM5566621	2	39.1	2	101.904
GSM5099274_204658390010_R07C01_noid	61	Female	BlackorAA	13.1	negative	62.5824							GSM5925459_203259750054_R06C01	Male	17.44	0	0	0	1	1	1	1	0	1	50.5934	GSM5566622	2	59.8	1	77.0562
GSM5099275_204658390010_R08C01_noid	35	Female	White	14.3	other infection	53.7723							GSM5925460_203271740052_R01C01	Male	43.22	1	0	0	1	1	1	1	0	1	55.9131	GSM5566623	2	52	2	94.0998
GSM5099276_204658390011_R01C01_noid	50	Female	White	5.8	negative	62.2492							GSM5925461_203271740052_R02C01	Female	37.01	0	0	1	1	1	1	1	0	0	60.4986	GSM5566624	2	48.7	1	61.1017
GSM5099277_204658390011_R02C01_noid	58	Male	White	7	negative	72.8663							GSM5925462_203271740052_R03C01	Male	31.31	0	0	0	1	1	0	0	0	0	52.6404	GSM5566625	1	50.1	1	79.7925
GSM5099278_204658390011_R03C01_noid	65	Male	White	8.7	negative	67.3594							GSM5925463_203271740052_R04C01	Female	46.01	1	0	0	1	1	1	0	0	0	70.0718	GSM5566626	1	45.9	1	50.0794
GSM5099279_204658390011_R05C01_noid	51	Female	Other	4.7	negative	64.9873							GSM5925464_203271740052_R05C01	Female	33.74	0	1	1	0	1	1	0	0	0	61.1304	GSM5566627	2	39.2	1	89.3631
GSM5099280_204658390011_R06C01_noid	23	Female	BlackorAA	12.1	negative	40.9614							GSM5925465_203271740052_R06C01	Female	26.81	0	0	0	1	1	1	1	0	1	50.0226	GSM5566628	2	47.5	1	98.1407
GSM5099281_204658390011_R07C01_noid	49	Male	White	2.8	positive	54.9714							GSM5925466_203271740052_R07C01	Female	29.64	0	0	0	0	0	0	0	0	0	50.361	GSM5566629	2	75.2	2	117.021
GSM5099282_204658390011_R08C01_noid	60	Female	Other	9	negative	60.2857							GSM5925467_203271740052_R08C01	Male	40.2	0	1	0	1	1	1	0	0	0	63.2675	GSM5566630	2	49.2	2	85.9362
GSM5099283_204658390012_R01C01_noid	67	Female	White	6.6	negative	69.052							GSM5925468_203271750073_R01C01	Female	22.79	0	0	0	0	1	1	1	0	1	56.8851	GSM5566631	2	81.5	2	94.9466
GSM5099284_204658390012_R02C01_noid	86	Male	White	17.4	positive	99.4449							GSM5925469_203271750073_R02C01	Female	28.09	1	0	0	0	0	1	0	0	0	47.2036	GSM5566632	2	47.3	1	76.8028
GSM5099285_204658390012_R03C01_noid	28	Female	White	14.4	negative	43.3494							GSM5925470_203271750073_R03C01	Female	38.03	1	0	0	1	1	1	1	0	1	60.7137	GSM5566633	2	39.4	1	90.1162
GSM5099286_204658390012_R04C01_noid	41	Female	White	23.2	negative	56.9163							GSM5925471_203271750073_R04C01	Female	30.02	0	0	0	0	0	0	0	0	0	54.1328	GSM5566634	2	43	1	69.4915
GSM5099287_204658390012_R05C01_noid	48	Male	Other	19.1	negative	58.2472							GSM5925472_203271750073_R05C01	Male	27.16	1	1	1	1	0	1	1	0	1	49.3229	GSM5566635	2	78.4	1	94.8301
GSM5099288_204658390012_R06C01_noid	59	Male	White	7.9	negative	63.5137							GSM5925473_203271750073_R07C01	Male	31.6	1	0	0	1	1	1	1	0	1	56.5759	GSM5566636	1	72	1	62.0919
GSM5099289_204658390012_R07C01_noid	17	Female	Other	21.8	negative	25.5814							GSM5925474_203271750099_R02C01	Male	29.55	0	0	0	1	1	1	1	0	1	54.1404	GSM5566637	1	65.2	1	84.6985
GSM5099290_204658390012_R08C01_noid	74	Male	White	12.2	positive	76.132							GSM5925475_203271750099_R04C01	Female	34.05	0	0	0	1	1	0	0	1	0	53.1889	GSM5566638	1	74.8	1	89.4695
GSM5099291_204658390013_R02C01_noid	52	Male	BlackorAA	12.9	negative	61.6312							GSM5925476_203271750099_R05C01	Female	43.03	0	0	0	1	1	1	0	0	0	69.3968	GSM5566639	2	62.5	1	76.2634
GSM5099292_204658390013_R03C01_noid	42	Female	White	12	negative	52.4553							GSM5925477_203271750099_R06C01	Female	26.65	0	0	0	0	0	0	0	0	0	49.159	GSM5566640	1	69.3	1	94.3378
GSM5099293_204658390013_R04C01_noid	79	Male	White	8.2	negative	91.6671							GSM5925478_203271750099_R07C01	Male	34.36	1	0	0	1	1	1	1	0	1	57.575	GSM5566641	2	59.9	1	78.1749
GSM5099294_204658390013_R05C01_noid	34	Female	White	13.1	negative	48.0906							GSM5925479_203271750141_R01C01	Female	27.34	0	0	0	1	1	1	1	0	1	53.3483	GSM5566642	2	75	2	88.7494
GSM5099295_204658390013_R06C01_noid	53	Male	Other	9.7	negative	62.9475							GSM5925480_203271750141_R02C01	Female	27.39	0	0	0	1	1	1	1	0	1	47.4456	GSM5566643	2	70.9	1	64.537
GSM5099296_204658390013_R07C01_noid	39	Male	White	14.9	negative	52.4928							GSM5925481_203271750141_R04C01	Male	29.5	0	1	1	0	1	1	0	0	0	52.9695	GSM5566644	1	65.8	1	128.193
GSM5099297_204658390014_R01C01_noid	18	Female	Other	11.9	negative	31.7177							GSM5925482_203271750141_R05C01	Female	47.06	0	0	0	1	1	1	0	0	0	69.2745	GSM5566645	1	58.5	2	173.082
GSM5099298_204658390014_R02C01_noid	77	Male	White	6.1	negative	80.7361							GSM5925483_203271750141_R06C01	Female	24.17	0	0	1	1	1	1	0	0	0	52.8037	GSM5566646	1	58.1	1	79.0218
GSM5099299_204658390014_R04C01_noid	31	Female	White	12.9	negative	39.4582							GSM5925484_203271750141_R07C01	Female	31.5	0	0	0	1	1	1	1	0	0	62.2197	GSM5566647	2	67.9	1	79.1898
GSM5099300_204658390014_R05C01_noid	82	Female	Asian	5	positive	79.0994							GSM5925485_203271750141_R08C01	Female	29.24	0	0	0	1	1	1	1	0	1	48.9673	GSM5566648	2	60.7	1	84.0447
GSM5099301_204658390014_R06C01_noid	64	Female	White	16.2	negative	66.7719							GSM5925486_203287590176_R01C01	Female	30.05	0	0	0	1	1	1	1	0	1	56.2851	GSM5566649	2	54	1	85.2706
GSM5099302_204658390014_R07C01_noid	30	Male	BlackorAA	11.9	negative	37.7654							GSM5925487_203287590176_R02C01	Female	27.46	0	0	0	1	0	1	0	1	0	57.7575	GSM5566650	2	90.2	2	87.8652
GSM5099303_204658390014_R08C01_noid	24	Male	White	7.2	negative	31.6145							GSM5925488_203287590176_R04C01	Male	47.03	0	0	0	0	0	0	0	0	0	64.4147	GSM5566651	2	66.3	1	85.8025
GSM5099304_204658390015_R01C01_noid	74	Female	White	6.7	negative	78.2618							GSM5925489_203287590176_R05C01	Female	41.23	1	0	0	0	0	1	1	0	0	68.4373	GSM5566652	2	63	1	70.509
GSM5099305_204658390015_R03C01_noid	65	Male	White	13.7	negative	73.982							GSM5925490_203287590176_R06C01	Male	35.89	0	1	0	0	1	0	1	0	1	59.2268	GSM5566653	2	62	1	68.4565
GSM5099306_204658390015_R04C01_noid	42	Female	Other	5.1	positive	60.2612							GSM5925491_203287590176_R08C01	Female	29.12	0	1	1	0	1	1	0	0	1	53.2367	GSM5566654	2	57.3	1	112.076
GSM5099307_204658390015_R05C01_noid	65	Female	BlackorAA	7.2	negative	71.0417							GSM5925492_203293440159_R01C01	Female	23.85	0	0	0	0	0	0	0	0	0	50.4491	GSM5566655	2	63.8	1	70.4299
GSM5099308_204658390015_R06C01_noid	71	Female	BlackorAA	19.3	negative	75.9209							GSM5925493_203293440159_R02C01	Male	18.67	0	0	0	0	0	1	0	0	0	40.1996	GSM5566656	2	51.3	1	75.949
GSM5099309_204658390015_R07C01_noid	36	Male	Other	7.2	positive	53.3569							GSM5925494_203293440159_R03C01	Female	19.84	0	0	0	0	1	1	1	0	1	49.0673	GSM5566657	1	53.2	1	82.184
GSM5099310_204658390015_R08C01_noid	69	Male	White	16.4	negative	72.8558							GSM5925495_203293440159_R05C01	Male	37.74	0	0	0	1	1	1	0	0	0	65.9453	GSM5566658	2	51.4	1	63.743
GSM5099311_204658390016_R01C01_noid	47	Female	Other	5.7	negative	52.9028							GSM5925496_203293440159_R06C01	Male	29.34	0	0	1	1	1	1	0	0	0	57.1036	GSM5566659	2	61.1	1	94.1359
GSM5099312_204658390016_R03C01_noid	27	Female	White	12.5	negative	45.3569							GSM5925497_203293440201_R01C01	Female	39.28	0	1	1	1	1	1	1	0	0	69.8613	GSM5566660	1	72.1	1	74.9638
GSM5099313_204658390016_R04C01_noid	82	Male	Other	18.8	positive	84.8735							GSM5925498_203293440201_R02C01	Male	20.01	0	0	0	1	1	0	0	0	0	43.9978	GSM5566661	2	53.8	1	51.4237
GSM5099314_204658390016_R05C01_noid	35	Female	BlackorAA	9.3	negative	53.6141							GSM5925499_203293440201_R03C01	Male	21.13	0	0	0	0	1	0	1	0	0	44.8617	GSM5566662	2	58.7	1	84.8308
GSM5099315_204658390016_R06C01_noid	33	Male	White	11.9	positive	55.4202							GSM5925500_203293440201_R06C01	Male	24.68	1	1	1	1	0	1	0	1	1	55.6764	GSM5566663	2	57.4	2	90.0991
GSM5099316_204658390016_R07C01_noid	54	Female	Other	3.6	negative	51.6067							GSM5925501_203293440201_R07C01	Male	25.67	0	1	0	1	1	1	1	0	0	53.3321	GSM5566664	2	55.4	1	81.9293
GSM5099317_204658390017_R01C01_noid	35	Female	Other	9.5	negative	46.2669							GSM5925502_203293440201_R08C01	Male	27.76	0	1	0	1	1	1	1	0	0	65.5049	GSM5566665	2	62.2	1	56.8763
GSM5099318_204658390017_R02C01_noid	68	Female	White	14.4	negative	68.3804							GSM5925503_203293440211_R01C01	Male	26.88	0	1	1	0	1	1	0	0	0	52.8593	GSM5566666	2	62.1	1	68.3053
GSM5099319_204658390017_R03C01_noid	72	Female	White	14.3	negative	79.2279							GSM5925504_203293440211_R02C01	Male	20.41	0	0	0	0	1	1	1	0	1	41.5424	GSM5566667	2	52.1	1	82.5851
GSM5099320_204658390017_R04C01_noid	39	Female	BlackorAA	7.8	negative	47.6279							GSM5925505_203293440211_R03C01	Male	26.81	0	0	0	0	1	1	0	0	0	45.5969	GSM5566668	2	61.2	1	96.9626
GSM5099321_204658390017_R05C01_noid	77	Male	White	6.2	negative	77.3537							GSM5925506_203293440211_R04C01	Male	47.66	0	1	1	1	0	1	1	0	0	94.179	GSM5566669	2	51.6	1	75.5223
GSM5099322_204658390017_R07C01_noid	46	Male	BlackorAA	8.8	negative	59.724							GSM5925507_203293440211_R06C01	Female	28.03	1	1	1	0	0	0	0	0	0	48.6281	GSM5566670	1	82	1	97.3518
GSM5099323_204658390017_R08C01_noid	23	Female	White	7.5	negative	-16.321							GSM5925508_203293440211_R07C01	Female	32.84	0	1	1	0	1	1	0	0	0	57.6484	GSM5566671	1	57.8	1	77.0216
GSM5099324_204658390018_R01C01_noid	66	Female	White	11.8	other infection	66.7412							GSM5925509_203293440211_R08C01	Female	26.58	0	0	0	0	0	0	0	0	0	48.9504	GSM5566672	1	53.3	1	61.5497
GSM5099325_204658390018_R02C01_noid	45	Female	White	5.6	other infection	56.1358							GSM5925510_203293640036_R01C01	Male	29.55	1	0	0	1	1	1	1	0	1	57.1056	GSM5566673	1	80.4	1	116.494
GSM5099326_204658390018_R03C01_noid	47	Female	Other	8.2	positive	61.197							GSM5925511_203293640036_R06C01	Female	37.64	0	0	0	0	1	1	0	0	0	67.3377	GSM5566674	1	83.2	1	123.752
GSM5099327_204658390018_R04C01_noid	54	Female	White	7.9	other infection	60.7072							GSM5925512_203293640036_R07C01	Male	28.25	1	0	0	0	0	0	0	0	0	50.3794	GSM5566675	2	85.8	2	127.173
GSM5099328_204658390018_R05C01_noid	32	Female	Other	11.4	negative	39.5148							GSM5925513_203293640036_R08C01	Female	45.6	1	1	1	1	1	1	1	0	0	78.1155	GSM5566676	1	54.3	2	88.5154
GSM5099329_204658390018_R06C01_noid	64	Male	Other	12.8	negative	68.88							GSM5925514_203293640058_R01C01	Female	29.31	0	0	0	1	1	1	1	0	1	57.69	GSM5566677	1	56.9	2	108.354
GSM5099330_204658390018_R07C01_noid	49	Male	White	10.8	positive	59.9631							GSM5925515_203293640058_R02C01	Male	37.32	0	0	0	1	1	1	0	0	1	53.084	GSM5566678	1	58.1	2	90.1003
GSM5099331_204658390018_R08C01_noid	69	Female	White	17.2	other infection	74.7027							GSM5925516_203293640058_R03C01	Female	21.07	0	0	0	0	1	0	0	1	0	45.4028	GSM5566679	2	81.6	3	147.264
GSM5099332_204658390019_R01C01_noid	41	Female	Other	5	positive	67.4161							GSM5925517_203293640058_R04C01	Female	34.65	1	1	1	1	1	1	0	0	0	59.1631	GSM5566680	2	47	1	82.7688
GSM5099333_204658390019_R02C01_noid	42	Female	White	7.9	negative	52.5707							GSM5925518_203293640058_R05C01	Female	32.84	1	0	0	1	1	1	1	0	1	65.2147	GSM5566681	2	54.2	2	124.678
GSM5099334_204658390019_R03C01_noid	20	Male	White	22.6	negative	33.2826							GSM5925519_203293640058_R06C01	Male	39.64	1	0	0	1	0	1	1	0	0	65.0364	GSM5566682	2	57.8	2	141.097
GSM5099335_204658390019_R04C01_noid	29	Female	White	8.4	negative	49.7039							GSM5925520_203293640058_R07C01	Female	38.39	0	1	0	0	0	0	0	0	0	70.8083	GSM5566683	1	58.7	2	116.947
GSM5099336_204658390019_R06C01_noid	30	Female	White	8.2	negative	47.358							GSM5925521_203293640058_R08C01	Male	37.64	0	0	0	1	0	1	0	0	0	52.7348	GSM5566684	2	46.8	1	74.7735
GSM5099337_204658390019_R07C01_noid	59	Male	BlackorAA	8	positive	68.6983							GSM5925522_203293640075_R01C01	Male	34.8	0	0	0	1	1	1	0	0	0	62.7123	GSM5566685	1	56.7	1	89.7558
GSM5099338_204658390019_R08C01_noid	51	Male	Other	8.6	negative	59.3355							GSM5925523_203293640075_R02C01	Male	34.65	0	0	0	0	0	1	0	0	0	56.008	GSM5566686	1	51.3	2	89.3204
GSM5099339_204658390020_R01C01_noid	52	Female	Other	5.2	positive	71.2458							GSM5925524_203293640075_R05C01	Male	31.74	0	0	0	0	0	1	1	0	0	64.3101	GSM5566687	1	47.3	2	82.5378
GSM5099340_204658390020_R02C01_noid	38	Female	Other	11.3	other infection	50.1522							GSM5925525_203293640075_R06C01	Male	37.64	1	0	0	1	0	1	0	0	0	55.5121	GSM5566688	2	82.4	1	90.2543
GSM5099341_204658390020_R03C01_noid	40	Male	Other	4.3	positive	59.4006							GSM5925526_203293640075_R07C01	Female	34	0	0	0	0	0	1	0	0	0	51.6299	GSM5566689	2	54.6	1	66.9411
GSM5099342_204658390020_R04C01_noid	75	Female	White	7.2	other infection	102.434							GSM5925527_203293640075_R08C01	Male	51.22	1	0	0	1	0	1	1	0	0	69.8205	GSM5566690	2	52.7	1	58.0833
GSM5099343_204658390020_R05C01_noid	64	Female	White	10.7	positive	62.4586							GSM5925528_203293640081_R01C01	Male	20.82	0	0	0	0	0	0	0	0	0	39.2634	GSM5566691	1	43.2	1	74.3918
GSM5099344_204658390020_R06C01_noid	80	Female	Other	7.8	negative	81.6363							GSM5925529_203293640081_R03C01	Female	35.22	0	0	0	0	0	0	0	0	0	57.8869	GSM5566692	1	46.5	1	123.841
GSM5099345_204658390020_R07C01_noid	69	Male	White	14.4	negative	73.8397							GSM5925530_203293640081_R04C01	Female	31.73	1	0	0	1	1	1	1	0	1	59.7908	GSM5566693	1	48.1	2	114.599
GSM5099346_204658390020_R08C01_noid	56	Male	BlackorAA	9.8	positive	64.4521							GSM5925531_203293640081_R05C01	Male	28.92	1	0	0	0	0	1	1	0	1	56.6807	GSM5566694	2	53	1	131.384
GSM5099347_204658390022_R01C01_noid	58	Female	Other	14.3	positive	68.8269							GSM5925532_203293640081_R06C01	Male	34.48	0	0	0	0	0	0	0	0	0	55.4113	GSM5566695	2	89.2	1	77.1481
GSM5099348_204658390022_R02C01_noid	49	Male	Other	12.9	negative	57.3928							GSM5925533_203244500148_R01C01	Female	37.56	1	0	0	0	0	1	1	0	0	60.3051	GSM5566696	2	80.8	1	98.4983
GSM5099349_204658390022_R03C01_noid	33	Male	Other	5	positive	48.3772							GSM5925534_203244500148_R02C01	Male	41.53	0	0	0	1	1	0	0	1	0	62.9031	GSM5566697	2	36.7	1	77.2022
GSM5099350_204658390022_R04C01_noid	70	Female	BlackorAA	6.1	other infection	70.711							GSM5925535_203244500148_R03C01	Female	31.81	1	0	0	1	1	1	1	0	1	60.3094	GSM5566698	1	50.8	1	68.0063
GSM5099351_204658390022_R05C01_noid	48	Female	BlackorAA	5.9	other infection	62.9664							GSM5925536_203244500148_R05C01	Female	28.75	0	0	0	1	0	1	0	0	0	52.6389	GSM5566699	2	36.8	1	83.8152
GSM5099352_204658390022_R06C01_noid	30	Male	White	5.9	other infection	47.068							GSM5925537_203244500148_R08C01	Female	22.1	0	0	0	0	1	1	1	0	1	43.903	GSM5566700	2	54.7	2	86.1762
GSM5099353_204658390022_R07C01_noid	37	Female	White	NA	positive	47.9931							GSM5925538_203249020022_R01C01	Male	36.25	1	0	0	0	1	1	1	0	0	58.5028	GSM5566701	2	48.3	1	92.491
GSM5099354_204658390022_R08C01_noid	68	Female	BlackorAA	7.3	negative	68.9309							GSM5925539_203249020022_R02C01	Female	35.2	1	0	0	1	1	1	0	0	0	64.9385	GSM5566702	2	48	1	46.2722
GSM5099355_204658390023_R01C01_noid	44	Female	White	11.1	other infection	59.3461							GSM5925540_203249020022_R03C01	Female	30.88	0	0	0	0	0	1	1	0	0	56.743	GSM5566703	2	53	1	60.8128
GSM5099356_204658390023_R02C01_noid	67	Male	Asian	6.9	positive	75.1368							GSM5925541_203249020022_R04C01	Male	33.71	0	0	0	0	0	0	0	0	0	51.5462	GSM5566704	2	46.7	1	50.7116
GSM5099357_204658390023_R03C01_noid	31	Female	BlackorAA	26	other infection	37.0876							GSM5925542_203249020022_R06C01	Male	31.61	0	0	0	1	1	1	0	1	0	53.0181	GSM5566705	2	47.3	1	74.0758
GSM5099358_204658390023_R04C01_noid	53	Male	Other	9.4	positive	71.8059							GSM5925543_203249020022_R07C01	Female	32.08	0	1	0	1	1	1	0	0	0	66.9153	GSM5566706	2	73.4	1	63.3268
GSM5099359_204658390023_R05C01_noid	50	Male	Other	11	positive	57.2216							GSM5925544_203249020168_R01C01	Female	37.2	1	0	0	0	0	1	1	0	0	70.3553	GSM5566707	2	46.9	1	105.251
GSM5099360_204658390023_R06C01_noid	62	Male	White	7.9	other infection	70.3807							GSM5925545_203249020168_R02C01	Male	37.42	1	1	1	0	0	1	1	0	1	55.6087	GSM5566708	2	52.9	1	54.3185
GSM5099361_204658390023_R07C01_noid	42	Female	White	15.2	negative	50.218							GSM5925546_203249020168_R03C01	Female	21.19	1	0	0	0	0	0	0	1	0	45.4077	GSM5566709	1	53.5	1	82.9589
GSM5099362_204658390023_R08C01_noid	77	Male	White	6.1	negative	85.354							GSM5925547_203249020168_R04C01	Female	37.81	0	1	1	1	1	1	1	0	0	69.8846	GSM5566710	2	57.1	1	98.1328
GSM5099363_204658390024_R01C01_noid	56	Female	White	6.9	negative	63.6109							GSM5925548_203249020168_R05C01	Male	28.04	1	0	0	0	1	1	1	0	1	46.122	GSM5566711	1	58.5	1	111.468
GSM5099364_204658390024_R02C01_noid	94	Female	BlackorAA	5.1	positive	78.6906							GSM5925549_203249020168_R06C01	Male	26.79	1	0	0	0	0	0	0	0	0	48.1003	GSM5566712	2	41.6	1	61.3463
GSM5099365_204658390024_R03C01_noid	55	Female	White	13.9	negative	61.0619							GSM5925550_203249020168_R07C01	Female	34.83	0	0	0	0	0	0	0	0	0	65.1389	GSM5566713	1	72.3	2	67.3308
GSM5099366_204658390024_R04C01_noid	19	Male	Other	3.1	positive	43.326							GSM5925551_203249020168_R08C01	Female	22.02	0	0	0	1	1	1	1	0	1	43.2602	GSM5566714	1	72.8	2	75.7061
GSM5099367_204658390024_R05C01_noid	31	Female	Asian	25.1	negative	45.1585							GSM5925552_203249020209_R01C01	Female	32.77	1	0	0	1	1	1	1	0	1	51.2283	GSM5566715	1	77.7	1	73.4267
GSM5099368_204658390024_R06C01_noid	31	Male	Other	4.3	positive	45.027							GSM5925553_203249020209_R03C01	Female	46.65	0	0	0	1	0	1	1	0	0	70.5961	GSM5566716	1	74.2	1	96.882
GSM5099369_204658390024_R07C01_noid	35	Female	White	6.7	negative	50.3421							GSM5925554_203249020209_R04C01	Male	33.85	0	0	0	0	0	0	0	0	0	54.9976	GSM5566717	2	58.9	1	85.7059
GSM5099370_204658390024_R08C01_noid	69	Male	White	7	negative	78.3613							GSM5925555_203249020209_R06C01	Female	33.9	1	1	1	1	1	1	1	1	1	60.6505	GSM5566718	1	47.8	1	66.0925
GSM5099371_204658390025_R01C01_noid	60	Male	White	5.4	negative	70.6921							GSM5925556_203249030213_R01C01	Male	31.38	0	0	0	1	1	0	0	1	0	52.3806	GSM5566719	1	43.2	1	85.5706
GSM5099372_204658390025_R04C01_noid	81	Male	White	7.1	other infection	88.6057							GSM5925557_203249030213_R03C01	Male	43.18	1	0	0	0	0	0	0	0	0	58.6776	GSM5566720	2	60.6	1	77.8825
GSM5099373_204658390025_R05C01_noid	22	Male	BlackorAA	9.7	other infection	39.9534							GSM5925558_203249030213_R04C01	Male	25.96	0	0	0	0	0	0	0	0	0	51.7062	GSM5566721	1	60.2	1	80.5148
GSM5099374_204658390025_R07C01_noid	78	Male	White	5.4	positive	83.3997							GSM5925559_203249030213_R05C01	Male	25.78	0	0	0	0	0	0	0	0	0	52.6546	GSM5566722	2	35.1	1	78.1633
GSM5099375_204658390025_R08C01_noid	57	Male	White	6.4	other infection	75.4432							GSM5925560_203249030213_R06C01	Female	30.38	0	0	0	0	1	0	1	0	0	52.4617	GSM5566723	1	59.6	1	68.4648
GSM5099376_204658390026_R01C01_noid	77	Female	BlackorAA	10.7	other infection	65.8452							GSM5925561_203249030213_R07C01	Male	37.42	0	0	1	1	1	1	0	0	1	66.2657	GSM5566724	1	43.9	1	74.0051
GSM5099377_204658390026_R02C01_noid	47	Male	White	12.8	negative	73.2165							GSM5925562_203253040208_R01C01	Female	29.06	0	0	0	0	0	0	0	0	0	47.4782	GSM5566725	2	35.8	1	64.1085
GSM5099378_204658390026_R03C01_noid	72	Male	White	9.8	negative	79.5157							GSM5925563_203253040208_R02C01	Male	42.56	0	1	1	0	0	1	0	0	0	59.6469	GSM5566726	2	75.9	1	88.9208
GSM5099379_204658390026_R04C01_noid	50	Male	BlackorAA	19	positive	53.2913							GSM5925564_203253040208_R03C01	Male	32.82	0	1	1	1	0	1	0	0	0	63.7859	GSM5566727	2	37.7	1	68.84
GSM5099380_204658390026_R05C01_noid	63	Male	White	17.6	negative	79.1713							GSM5925565_203253040208_R04C01	Male	32.23	0	0	0	1	1	1	1	0	0	58.6285	GSM5566728	2	61.4	1	76.0827
GSM5099381_204658390026_R06C01_noid	61	Female	BlackorAA	5.1	other infection	69.282							GSM5925566_203253040208_R05C01	Male	22.46	0	0	0	1	1	1	1	0	0	51.2871	GSM5566729	2	30.2	1	54.9982
GSM5099382_204658390026_R07C01_noid	55	Female	Other	12.9	positive	58.7861							GSM5925567_203253040208_R06C01	Female	27.89	0	1	0	0	1	0	1	0	1	48.8741	GSM5566730	2	36.5	2	27.9337
GSM5099383_204658390026_R08C01_noid	39	Female	Other	8.6	negative	48.3055							GSM5925568_203253040208_R07C01	Female	29.18	1	0	0	1	1	1	1	0	1	61.2033	GSM5566731	2	56	1	67.2807
GSM5099384_204658390027_R02C01_noid	46	Male	Other	10.5	positive	56.4497							GSM5925569_203253040208_R08C01	Female	21.07	0	0	0	1	1	1	1	0	1	49.0159	GSM5566732	1	37.4	1	80.8031
GSM5099385_204658390027_R03C01_noid	24	Female	White	4.5	negative	44.3953							GSM5925570_203257030080_R01C01	Female	38.63	0	1	1	1	1	1	0	0	0	74.7713	GSM5566733	2	36.1	1	77.2389
GSM5099386_204658390027_R04C01_noid	85	Male	White	19.5	negative	91.5032							GSM5925571_203257030080_R02C01	Male	42.99	1	0	0	1	0	1	1	0	0	76.9245	GSM5566734	2	39.9	1	57.0621
GSM5099387_204658390027_R05C01_noid	37	Male	White	9.6	negative	51.8756							GSM5925572_203257030080_R03C01	Female	40.32	1	0	0	0	0	1	1	0	0	56.5498	GSM5566735	2	34	1	58.2774
GSM5099388_204658390027_R06C01_noid	59	Male	BlackorAA	6.3	negative	60.5663							GSM5925573_203257030080_R04C01	Male	46.91	1	0	0	1	0	1	1	0	0	63.8161	GSM5566736	2	68.1	1	102.357
GSM5099389_204658390027_R07C01_noid	24	Male	BlackorAA	7.1	negative	43.5045							GSM5925574_203257030080_R05C01	Female	23.11	0	0	0	0	0	0	0	0	0	51.7228	GSM5566737	2	33.4	1	67.2351
GSM5099390_204658390027_R08C01_noid	26	Female	Other	10.2	negative	37.8291							GSM5925575_203257030080_R07C01	Male	31.47	0	1	1	1	1	1	1	0	1	58.913	GSM5566738	2	27.5	1	48.7307
GSM5099391_204658390030_R01C01_noid	56	Male	White	10.4	other infection	65.9245							GSM5925576_203259750007_R01C01	Female	36.6	1	0	0	1	0	1	1	0	1	54.1624	GSM5566739	1	35.5	1	68.5556
GSM5099392_204658390030_R02C01_noid	69	Female	Other	7.2	other infection	65.9559							GSM5925577_203259750007_R02C01	Female	38.44	0	0	0	1	0	1	0	0	0	56.181	GSM5566740	2	58.9	1	80.4125
GSM5099393_204658390030_R03C01_noid	55	Female	BlackorAA	5.9	other infection	62.2237							GSM5925578_203259750007_R03C01	Female	50.87	1	1	1	0	1	1	1	0	1	66.1984	GSM5566741	2	57.6	1	80.3179
GSM5099394_204658390030_R04C01_noid	58	Female	Other	6	positive	65.8617							GSM5925579_203259750007_R04C01	Male	40.09	1	1	1	1	1	1	1	0	0	57.9624	GSM5566742	1	53.1	1	54.3453
GSM5099395_204658390030_R05C01_noid	74	Male	White	16.6	negative	80.1463							GSM5925580_203259750007_R05C01	Female	25.12	0	0	0	0	1	0	1	0	0	53.2323	GSM5566743	2	65.8	1	77.7966
GSM5099396_204658390030_R06C01_noid	57	Female	White	23.9	negative	61.8488							GSM5925581_203259750007_R06C01	Female	43.9	0	1	1	1	0	1	0	0	0	60.1033	GSM5566744	2	40.5	1	35.8355
GSM5099397_204658390030_R07C01_noid	63	Male	Asian	5.9	positive	74.3314							GSM5925582_203259750007_R08C01	Male	23.85	0	0	0	1	1	0	0	1	1	46.2013	GSM5566745	2	52.3	1	61.5215
GSM5099398_204658390030_R08C01_noid	26	Male	Other	6.5	positive	39.6501							GSM5925583_203259750009_R01C01	Female	55.13	0	1	0	1	0	1	0	0	0	70.429	GSM5566746	2	69.1	1	102.916
GSM5099399_204658390031_R01C01_noid	70	Male	White	5	positive	89.6699							GSM5925584_203259750009_R03C01	Female	37.32	1	0	0	0	1	1	1	0	0	69.8658	GSM5566747	2	75.9	3	93.041
GSM5099400_204658390031_R02C01_noid	70	Female	White	10	other infection	79.1069							GSM5925585_203259750009_R04C01	Male	42.57	1	0	0	1	1	1	0	0	0	69.7763	GSM5566748	1	77.1	3	105.292
GSM5099401_204658390031_R03C01_noid	53	Male	White	6.9	positive	66.3991							GSM5925586_203259750009_R05C01	Female	39.84	0	0	0	0	0	0	0	0	0	58.2073	GSM5566749	2	58.2	1	89.2059
GSM5099402_204658390031_R04C01_noid	30	Female	White	4.9	other infection	41.5266							GSM5925587_203259750009_R06C01	Female	42.07	1	0	0	0	0	1	1	0	0	55.0455	GSM5566750	2	48.3	1	84.4769
GSM5099403_204658390031_R05C01_noid	72	Male	White	6.1	negative	71.4127							GSM5925588_203259750009_R07C01	Female	28.26	0	0	0	1	1	1	1	0	1	61.2648	GSM5566751	2	60.2	1	62.0243
GSM5099404_204658390031_R06C01_noid	56	Male	White	9	negative	70.7939							GSM5925589_203271750032_R01C01	Female	37.75	1	0	0	1	0	1	0	0	0	72.5833	GSM5566752	1	61.6	1	65.3188
GSM5099405_204658390031_R07C01_noid	28	Female	White	6.4	other infection	42.7427							GSM5925590_203271750032_R02C01	Male	45.68	0	1	1	1	0	1	0	0	0	68.8215	GSM5566753	1	59.1	1	70.6127
GSM5099406_204658390031_R08C01_noid	55	Male	White	4.7	negative	62.9607							GSM5925591_203271750032_R03C01	Male	31.62	0	1	1	0	1	1	0	0	0	56.3474	GSM5566754	2	79.1	1	86.7583
GSM5099407_204658390032_R01C01_noid	72	Female	Other	7	negative	72.8809							GSM5925592_203271750032_R04C01	Male	35.28	1	0	0	1	1	1	1	0	1	64.1295	GSM5566755	2	40.5	1	82.7985
GSM5099408_204658390032_R02C01_noid	86	Female	White	18.7	negative	87.2828							GSM5925593_203271750032_R05C01	Male	46.25	0	1	1	1	0	1	0	0	0	55.5124	GSM5566756	1	45.3	1	77.5889
GSM5099409_204658390032_R03C01_noid	56	Male	BlackorAA	6.8	positive	68.6557							GSM5925594_203271750032_R06C01	Male	45.38	0	0	0	1	1	1	0	0	0	67.0319	GSM5566757	1	61.5	1	76.4126
GSM5099410_204658390032_R04C01_noid	26	Female	BlackorAA	10.6	positive	38.5226							GSM5925595_203271750032_R07C01	Female	22.95	1	1	1	0	0	0	0	0	0	43.4801	GSM5566758	2	34.4	1	74.2367
GSM5099411_204658390032_R05C01_noid	64	Female	Other	7.6	other infection	73.6848							GSM5925596_203271750032_R08C01	Male	43.48	0	0	1	1	1	1	0	0	0	75.4785	GSM5566759	2	61.9	1	74.0844
GSM5099412_204658390032_R06C01_noid	47	Female	White	10.5	other infection	68.7106							GSM5925597_203271750103_R01C01	Male	38.51	0	1	1	0	1	1	0	0	0	57.5119	GSM5566760	2	34.5	1	74.5898
GSM5099413_204658390032_R07C01_noid	68	Female	BlackorAA	9.1	negative	76.744							GSM5925598_203271750103_R02C01	Male	34.18	0	0	0	0	1	1	0	0	0	51.9304	GSM5566761	2	35.1	1	68.6319
GSM5099414_204658390032_R08C01_noid	55	Male	BlackorAA	17.5	other infection	56.3613							GSM5925599_203271750103_R03C01	Male	27.42	0	0	0	0	0	0	0	0	0	48.8823	GSM5566762	2	35.1	1	71.5349
GSM5099415_204658390034_R01C01_noid	46	Male	Asian	6.6	positive	63.5006							GSM5925600_203271750103_R04C01	Female	37.13	0	1	1	1	0	1	0	0	0	66.5782	GSM5566763	2	35.1	1	64.1236
GSM5099416_204658390034_R02C01_noid	83	Female	White	11.8	negative	82.6346							GSM5925601_203271750103_R08C01	Female	21.75	0	0	0	0	0	1	1	0	0	45.8155	GSM5566764	2	51.6	1	78.9125
GSM5099417_204658390034_R03C01_noid	63	Male	Other	14.9	positive	66.8827							GSM5925602_203259060002_R01C01	Female	34.71	0	0	0	0	0	1	0	0	0	54.5096	GSM5566765	1	30.8	1	41.293
GSM5099418_204658390034_R04C01_noid	82	Female	Other	9.7	positive	84.5382							GSM5925603_203259060002_R02C01	Female	43.55	1	0	0	0	0	1	1	0	1	68.3041	GSM5566766	1	47.7	2	53.7611
GSM5099419_204658390034_R05C01_noid	64	Male	White	22.5	negative	69.266							GSM5925604_203259060002_R05C01	Female	41.11	0	0	0	1	1	1	1	0	0	65.2737	GSM5566767	1	63.9	1	125.592
GSM5099420_204658390034_R07C01_noid	75	Female	White	14.5	negative	79.566							GSM5925605_203259060002_R06C01	Female	36.95	0	1	1	0	0	0	0	0	0	70.7232	GSM5566768	2	30.2	1	79.3473
GSM5099421_204658390034_R08C01_noid	84	Male	White	16.1	positive	88.1384							GSM5925606_203259060002_R07C01	Female	40.03	0	0	0	1	0	1	1	0	1	60.5635	GSM5566769	2	47.4	1	59.9044
GSM5099422_204658390036_R02C01_noid	68	Male	White	3.9	negative	66.1728							GSM5925607_203259060011_R01C01	Male	36.88	0	1	1	1	1	1	0	0	0	71.2159	GSM5566770	2	46.1	1	72.3258
GSM5099423_204658390036_R03C01_noid	67	Female	Other	4.2	positive	82.2861							GSM5925608_203259060011_R02C01	Female	31.95	0	0	0	0	0	0	0	0	0	51.8114	GSM5566771	2	48	1	64.79
GSM5099424_204658390036_R04C01_noid	46	Male	Other	5.3	positive	54.7177							GSM5925609_203259060011_R03C01	Male	28.83	0	1	1	1	1	1	0	1	1	58.6926	GSM5566772	2	50.2	1	96.1153
GSM5099425_204658390036_R05C01_noid	56	Male	White	7.1	other infection	65.779							GSM5925610_203259060011_R06C01	Female	30.87	0	0	0	0	0	0	0	0	0	52.1537	GSM5566773	2	67.2	1	117.641
GSM5099426_204658390036_R06C01_noid	74	Male	White	8.9	other infection	76.4653							GSM5925611_203259060011_R07C01	Female	36.66	0	0	0	1	1	0	0	0	0	70.6466	GSM5566774	2	63.5	2	87.4131
GSM5099427_204658390036_R08C01_noid	50	Female	BlackorAA	10.2	negative	74.232							GSM5925612_203259060011_R08C01	Male	20.57	0	0	0	1	1	0	1	0	1	50.8869	GSM5566775	2	59.4	2	55.588
GSM5099428_204658390037_R01C01_noid	58	Male	White	9.8	positive	57.6939							GSM5925613_203259060052_R01C01	Male	30.13	1	1	1	1	1	1	1	0	1	55.5391	GSM5566776	2	45.2	1	71.8254
GSM5099429_204658390037_R02C01_noid	62	Male	White	9.2	negative	80.1024							GSM5925614_203259060052_R02C01	Female	32.35	0	1	1	1	1	1	1	0	0	59.9659	GSM5566777	2	43.7	1	92.042
GSM5099430_204658390037_R03C01_noid	56	Male	White	7.9	other infection	60.0288							GSM5925615_203259060052_R03C01	Female	32.27	0	0	0	1	1	0	0	0	0	57.3097	GSM5566778	2	50	1	78.0737
GSM5099431_204658390037_R04C01_noid	29	Male	BlackorAA	4.6	other infection	41.0777							GSM5925616_203259060052_R04C01	Male	26.35	0	0	0	0	0	1	0	0	0	49.425	GSM5566779	2	44.4	1	74.4669
GSM5099432_204658390037_R05C01_noid	57	Female	Other	9.2	other infection	73.3675							GSM5925617_203259060052_R05C01	Male	31.83	0	0	0	0	1	1	0	0	0	55.2835	GSM5566780	2	49.3	1	78.098
GSM5099433_204658390037_R06C01_noid	60	Female	Other	7	positive	66.4286							GSM5925618_203259060052_R07C01	Female	41.21	0	0	0	1	1	0	0	1	0	66.1097	GSM5566781	2	34.5	1	57.1756
GSM5099434_204658390037_R07C01_noid	33	Male	BlackorAA	9	negative	41.0246							GSM5925619_203259060052_R08C01	Male	37.78	0	0	0	1	1	1	0	0	0	51.1539	GSM5566782	1	50.2	1	74.4816
GSM5099435_204658390037_R08C01_noid	49	Male	Other	18.6	positive	67.7106							GSM5925620_203259060082_R03C01	Female	43.49	1	0	0	1	0	1	0	0	0	66.9416	GSM5566783	1	27	1	33.0514
GSM5099436_204658390038_R01C01_noid	62	Male	White	6	negative	65.6921							GSM5925621_203259060082_R05C01	Female	23.73	0	0	0	1	1	0	0	0	0	61.1923	GSM5566784	1	27.2	1	30.2994
GSM5099437_204658390038_R02C01_noid	58	Male	Other	7.2	positive	68.0167							GSM5925622_203259060082_R06C01	Male	44.36	0	0	0	1	1	1	0	0	0	58.899	GSM5566785	1	73.8	1	113.892
GSM5099438_204658390038_R03C01_noid	54	Male	Other	6.5	other infection	64.7709							GSM5925623_203259060082_R07C01	Male	37.26	1	0	0	0	0	0	0	1	0	63.8465	GSM5566786	2	33.4	1	100.713
GSM5099439_204658390038_R04C01_noid	84	Female	Other	10.4	negative	73.9372							GSM5925624_203259060082_R08C01	Female	19.32	0	0	0	1	1	1	1	0	1	54.0181	GSM5566787	1	5.1	2	56.5225
GSM5099440_204658390038_R05C01_noid	65	Male	White	5.6	other infection	73.8332							GSM5925625_203259060133_R01C01	Male	30.95	0	0	0	1	1	0	0	0	0	49.7101	GSM5566788	2	41.9	1	54.6762
GSM5099441_204658390038_R06C01_noid	69	Male	White	3.9	negative	75.2745							GSM5925626_203259060133_R02C01	Female	33.04	1	1	1	0	0	0	0	1	1	60.4029	GSM5566789	2	51.7	1	72.8397
GSM5099442_204658390038_R07C01_noid	26	Female	BlackorAA	8	other infection	30.2775							GSM5925627_203259060133_R04C01	Female	46.9	0	0	0	0	0	0	0	0	0	71.4845	GSM5566790	2	57.9	2	72.2516
GSM5099443_204658390038_R08C01_noid	51	Male	White	10.4	positive	61.9988							GSM5925628_203259060133_R05C01	Male	30.39	0	0	0	0	0	0	0	1	1	57.0146	GSM5566791	2	37	1	83.3905
GSM5099444_204658390039_R03C01_noid	58	Male	White	11.3	positive	69.5573							GSM5925629_203259060133_R06C01	Female	40.79	0	1	1	1	0	1	0	0	0	57.3812	GSM5566792	2	31.5	2	62.1271
GSM5099445_204658390039_R05C01_noid	56	Female	White	8.9	other infection	63.8058							GSM5925630_203259060133_R07C01	Female	32.27	0	0	0	1	1	1	0	0	0	59.9311	GSM5566793	1	74.4	1	126.242
GSM5099446_204658390039_R06C01_noid	34	Female	Other	8.1	other infection	48.6655							GSM5925631_203259060151_R01C01	Male	31.4	1	0	0	1	0	1	1	0	1	70.2792	GSM5566794	2	35.3	1	98.4496
GSM5099447_204658390039_R07C01_noid	50	Female	White	12.2	other infection	55.0164							GSM5925632_203259060151_R03C01	Female	23.86	1	1	1	1	0	1	0	1	1	50.3334	GSM5566795	2	41.6	1	62.2097
GSM5099448_204658390039_R08C01_noid	69	Female	Asian	14.3	positive	61.7492							GSM5925633_203259060151_R04C01	Female	34.62	0	0	0	1	1	0	0	0	0	56.9218	GSM5566796	2	26.5	1	49.4609
GSM5099449_204658390040_R01C01_noid	55	Female	White	5.7	negative	61.755							GSM5925634_203259060151_R05C01	Female	34.91	0	0	0	0	0	0	1	0	0	64.3742	GSM5566797	2	37.3	1	69.7281
GSM5099450_204658390040_R02C01_noid	18	Male	White	8.2	negative	34.0647							GSM5925635_203259060151_R06C01	Female	27.06	0	0	0	1	1	1	1	0	0	56.3173	GSM5566798	2	66.6	1	87.4831
GSM5099451_204658390040_R03C01_noid	91	Female	White	12.3	negative	88.0724							GSM5925636_203259060151_R07C01	Female	44.57	0	0	0	1	1	0	0	1	0	71.0332	GSM5566799	2	24.8	1	66.3551
GSM5099452_204658390040_R04C01_noid	63	Female	Other	8.8	negative	65.7773							GSM5925637_203259060151_R08C01	Female	34.96	0	0	0	0	0	0	0	1	1	73.5332	GSM5566800	2	14.3	1	50.0681
GSM5099453_204658390040_R06C01_noid	72	Female	White	7.4	positive	65.9539							GSM5925638_203259060184_R01C01	Male	45.38	0	1	0	1	0	1	1	0	0	68.8766	GSM5566801	1	11	1	69.0737
GSM5099454_204658390040_R07C01_noid	29	Female	BlackorAA	12.1	negative	40.0585							GSM5925639_203259060184_R02C01	Male	29.55	0	0	0	0	0	1	1	0	1	50.7045	GSM5566802	1	33	2	41.5767
GSM5099455_204658390040_R08C01_noid	30	Male	Other	12.6	negative	45.7105							GSM5925640_203259060184_R03C01	Female	34.6	0	0	0	0	0	0	0	1	1	54.9609	GSM5566803	2	26.8	1	66.0088
GSM5099456_204658390043_R01C01_noid	48	Female	White	8.6	positive	58.183							GSM5925641_203259060184_R04C01	Female	30.04	0	0	0	1	1	1	1	1	0	56.5324	GSM5566804	2	28.7	1	70.3549
GSM5099457_204658390043_R02C01_noid	78	Male	White	9.3	negative	80.7075							GSM5925642_203259060184_R05C01	Male	52.39	1	0	0	1	1	1	0	0	0	64.2228	GSM5566805	2	31.3	1	67.0632
GSM5099458_204658390043_R03C01_noid	66	Male	White	12.5	negative	72.832							GSM5925643_203259060184_R06C01	Female	25.86	0	0	0	0	1	1	0	0	0	67.9059	GSM5566806	2	34.8	1	45.1291
GSM5099459_204658390043_R04C01_noid	52	Male	White	25.7	negative	63.4646							GSM5925644_203259060184_R07C01	Female	51.03	1	1	1	1	0	1	1	0	0	85.7722	GSM5566807	1	76.7	1	115.359
GSM5099460_204658390043_R05C01_noid	43	Male	Other	6.1	other infection	59.0866							GSM5925645_203259060184_R08C01	Male	27.59	1	0	0	0	0	0	0	0	0	49.2069	GSM5566808	2	24.2	3	106.894
GSM5099461_204658390043_R06C01_noid	65	Female	BlackorAA	10.6	other infection	80.9454							GSM5925646_203259600085_R01C01	Female	25.68	0	1	1	1	1	1	0	1	1	53.3712	GSM5566809	1	25.9	1	56.4281
GSM5099462_204658390043_R07C01_noid	80	Male	BlackorAA	4.3	negative	74.1951							GSM5925647_203259600085_R03C01	Female	37.57	0	0	0	0	0	0	0	0	0	60.6902	GSM5566810	1	75.1	1	90.0963
GSM5099463_204658390043_R08C01_noid	49	Male	White	2.3	other infection	60.131							GSM5925648_203259600085_R05C01	Male	34.5	0	0	0	1	0	1	0	0	0	60.4573	GSM5566811	1	78	1	92.4157
GSM5099464_204658390044_R01C01_noid	60	Male	Other	10.8	negative	62.5148							GSM5925649_203259600085_R06C01	Female	26.64	0	0	0	0	1	1	1	0	1	58.8117	GSM5566812	1	68	2	85.5864
GSM5099465_204658390044_R02C01_noid	57	Male	White	3.8	other infection	63.2992							GSM5925650_203259600085_R08C01	Female	29.69	1	0	0	0	0	1	1	0	1	56.1458	GSM5566813	2	67.2	1	91.1046
GSM5099466_204658390044_R03C01_noid	65	Female	White	13.9	other infection	68.8033							GSM5925651_203259600109_R01C01	Female	34.03	1	0	0	0	0	0	0	0	0	58.5672	GSM5566814	1	70.9	2	87.7156
GSM5099467_204658390044_R04C01_noid	64	Male	Asian	5.8	negative	67.4047							GSM5925652_203259600109_R02C01	Female	24.3	0	0	0	1	1	0	0	1	1	49.3292	GSM5566815	1	73.6	1	76.543
GSM5099468_204658390044_R05C01_noid	19	Female	Other	6.8	negative	35.7773							GSM5925653_203259600109_R03C01	Female	33.6	0	0	0	0	0	1	1	0	0	53.6347	GSM5566816	2	64.7	1	72.8136
GSM5099469_204658390044_R06C01_noid	65	Female	White	7.1	other infection	69.6727							GSM5925654_203259600109_R04C01	Female	42.73	0	1	0	1	1	1	1	0	0	62.1357	GSM5566817	1	82.1	1	74.0387
GSM5099470_204658390044_R07C01_noid	63	Male	White	6.2	negative	68.664							GSM5925655_203259600109_R05C01	Male	33.22	0	0	0	1	1	0	0	0	0	58.2895	GSM5566818	1	85.9	1	96.6069
GSM5099471_204658390048_R01C01_noid	53	Male	White	26.7	other infection	71.7435							GSM5925656_203259600109_R06C01	Female	33.24	0	0	0	1	1	0	0	1	1	56.5229	GSM5566819	2	73.7	1	63.6776
GSM5099472_204658390048_R03C01_noid	84	Male	White	12.1	other infection	83.8568							GSM5925657_203259600109_R07C01	Female	24.18	0	0	0	0	0	1	0	0	0	44.6378	GSM5566820	2	72.6	1	93.0758
GSM5099473_204658390048_R04C01_noid	26	Female	BlackorAA	9.3	other infection	42.9952							GSM5925658_203259600109_R08C01	Male	23.06	0	0	0	1	1	0	0	0	0	52.5322	GSM5566821	2	73.1	1	89.7267
GSM5099474_204658390048_R05C01_noid	72	Male	White	15.1	other infection	82.2168							GSM5925659_203259760013_R04C01	Male	45.55	0	0	0	0	0	0	0	0	0	59.438	GSM5566822	2	75.4	1	81.8107
GSM5099475_204658390048_R06C01_noid	67	Male	BlackorAA	12.6	positive	74.6482							GSM5925660_203259760013_R05C01	Male	20.32	0	0	0	0	1	0	0	1	0	46.9948	GSM5566823	2	59.3	1	57.7976
GSM5099476_204658390048_R07C01_noid	48	Female	White	5.4	negative	56.9087							GSM5925661_203259760013_R06C01	Male	32.72	0	0	0	1	1	0	0	0	0	52.6766	GSM5566824	2	61.8	1	88.6031
GSM5099477_204658390048_R08C01_noid	52	Male	Other	10.4	negative	59.9005							GSM5925662_203259760013_R07C01	Female	31.22	0	0	0	0	0	0	0	0	0	58.5553	GSM5566825	2	63	1	104.302
													GSM5925663_203259760013_R08C01	Female	27.71	0	0	0	0	0	1	0	1	0	52.8409	GSM5566826	2	78.4	1	93.288
													GSM5925664_203259760014_R01C01	Male	31.35	0	1	1	0	1	1	0	0	0	52.9372	GSM5566827	2	67.2	1	132.494
													GSM5925665_203259760014_R03C01	Female	47.71	0	1	1	0	0	0	0	0	0	77.7171	GSM5566828	1	68.4	2	132.627
													GSM5925666_203259760014_R04C01	Male	27.29	0	1	1	0	1	1	0	0	0	46.651	GSM5566829	2	67.4	1	70.9606
													GSM5925667_203259760014_R05C01	Female	44.55	0	1	1	0	0	1	0	0	0	73.9588	GSM5566830	2	76.6	1	81.7691
													GSM5925668_203259760014_R06C01	Male	42.97	0	0	0	1	0	1	0	0	0	62.8154	GSM5566831	2	62.1	1	89.8351
													GSM5925669_203259760014_R07C01	Female	36.42	0	0	0	1	1	0	0	1	0	56.3782	GSM5566832	2	63.9	1	86.759
													GSM5925670_203259760014_R08C01	Female	33.5	0	0	0	1	1	1	0	0	0	52.2267	GSM5566833	1	66.8	1	114.725
													GSM5925671_203259760059_R02C01	Male	22.04	0	1	1	1	1	1	0	1	1	48.2232	GSM5566834	1	72.8	1	49.0576
													GSM5925672_203259760059_R03C01	Female	37.25	0	0	0	1	1	1	0	1	1	56.7222	GSM5566835	1	72	2	148.586
													GSM5925673_203259760059_R05C01	Male	26.52	0	1	1	1	1	1	0	1	1	47.1025	GSM5566836	1	68.9	1	108.255
													GSM5925674_203259760059_R06C01	Male	39.15	0	0	0	0	0	0	1	0	0	61.045	GSM5566837	2	71.6	1	114.811
													GSM5925675_203259760059_R07C01	Female	39.33	1	0	0	1	0	1	1	0	0	59.5694	GSM5566838	1	63	1	92.9813
													GSM5925676_203259760059_R08C01	Female	37.76	0	0	0	0	0	0	0	0	0	63.3103	GSM5566839	1	70.5	2	103.701
													GSM5925677_203259760113_R01C01	Female	32.1	0	0	0	0	1	0	0	0	0	64.1029	GSM5566840	2	69.8	1	85.7923
													GSM5925678_203259760113_R02C01	Male	43.83	1	0	0	0	0	1	1	0	1	66.3539	GSM5566841	1	70.3	1	64.2548
													GSM5925679_203259760113_R03C01	Male	31	0	0	0	0	0	1	0	1	0	47.3385	GSM5566842	1	63.6	1	99.9409
													GSM5925680_203259760113_R05C01	Female	22.88	0	0	0	0	1	1	0	0	0	47.2494	GSM5566843	1	70.6	1	62.8727
													GSM5925681_203259760113_R06C01	Female	37.75	1	1	1	1	1	1	0	0	0	55.8472	GSM5566844	1	58.3	1	94.4841
													GSM5925682_203259760113_R07C01	Female	46.5	0	1	1	0	0	1	0	0	0	71.4111	GSM5566845	2	67	1	81.2829
													GSM5925683_203239900211_R01C01	Female	48.49	0	1	0	1	0	1	0	0	0	68.5627	GSM5566846	2	81.4	1	102.292
													GSM5925684_203239900211_R02C01	Female	22.55	0	1	0	1	1	1	0	0	0	50.2422	GSM5566847	2	57	1	59.2546
													GSM5925685_203239900211_R03C01	Male	30.84	1	0	0	1	1	1	1	0	1	65.5892	GSM5566848	2	63.5	2	112.832
													GSM5925686_203239900211_R04C01	Female	22.93	0	1	1	1	1	1	0	0	1	46.3226	GSM5566849	2	59.4	1	68.7607
													GSM5925687_203239900211_R05C01	Male	36.3	1	0	0	1	1	1	1	0	1	60.4751	GSM5566850	2	50	1	90.0246
													GSM5925688_203239900211_R07C01	Female	45.36	0	1	1	0	0	1	0	0	0	62.5702	GSM5566851	1	65.5	1	77.3905
													GSM5925689_203239900211_R08C01	Male	35.16	0	0	0	1	1	0	0	1	0	62.9153	GSM5566852	2	66.5	1	73.9312
													GSM5925690_203244490004_R02C01	Male	21.75	0	0	0	0	1	1	1	0	1	47.6535	GSM5566853	2	59.4	1	85.5346
													GSM5925691_203244490004_R03C01	Male	32.66	0	0	0	0	0	0	0	0	0	49.7136	GSM5566854	2	68	1	73.8615
													GSM5925692_203244490004_R08C01	Male	41.56	0	0	0	0	0	0	0	1	1	47.6946	GSM5566855	2	66.6	1	66.5243
													GSM5925693_203244490061_R01C01	Male	24.62	0	0	0	0	0	0	0	0	0	41.9593	GSM5566856	2	75.3	1	99.3396
													GSM5925694_203244490061_R02C01	Female	31.51	0	0	0	1	1	1	1	1	0	53.7304	GSM5566857	2	54.8	1	66.3556
													GSM5925695_203244490061_R03C01	Male	50.02	0	1	1	0	0	0	1	0	0	95.6759	GSM5566858	2	60.4	1	85.3525
													GSM5925696_203244490061_R04C01	Female	31.02	0	1	0	0	1	0	1	0	0	53.9965	GSM5566859	1	83.2	1	63.392
													GSM5925697_203244490061_R05C01	Male	46.4	1	0	0	1	1	1	1	0	0	62.7858	GSM5566860	2	85.3	1	103.738
													GSM5925698_203244490061_R06C01	Female	28.99	1	1	1	0	1	1	1	0	1	46.7228	GSM5566861	1	71.1	1	92.6479
													GSM5925699_203244490061_R08C01	Female	19.13	0	0	0	0	1	1	1	0	1	47.3962	GSM5566862	2	82.3	1	99.1223
													GSM5925700_203244490210_R01C01	Female	30.72	0	0	0	1	1	0	0	1	0	52.7272	GSM5566863	2	78.6	1	67.458
													GSM5925701_203244490210_R02C01	Male	30.39	0	0	0	0	0	1	1	0	1	64.8104	GSM5566864	1	72.1	1	68.2687
													GSM5925702_203244490210_R03C01	Female	31.86	1	0	0	1	1	1	0	0	0	56.2407	GSM5566865	2	77	1	89.0587
													GSM5925703_203244490210_R04C01	Male	38.34	0	1	1	0	0	0	0	0	0	65.7359
													GSM5925704_203244490210_R06C01	Male	30.61	0	0	0	0	1	1	1	0	1	56.5062
													GSM5925705_203244490210_R07C01	Female	28.27	0	0	0	0	1	1	1	0	1	59.0576
													GSM5925706_203244500015_R01C01	Female	25.12	0	0	0	0	0	1	0	0	0	52.7964
													GSM5925707_203244500015_R02C01	Male	36.24	0	1	1	1	1	1	0	0	0	63.5144
													GSM5925708_203244500015_R03C01	Female	30.61	0	0	0	1	1	0	0	1	1	56.6295
													GSM5925709_203244500015_R04C01	Female	26.27	0	0	0	1	1	0	0	0	0	55.7761
													GSM5925710_203244500015_R05C01	Female	45.28	0	0	0	1	1	0	0	0	0	89.5537
													GSM5925711_203244500015_R06C01	Female	46.76	1	1	1	1	1	1	1	0	0	65.0777
													GSM5925712_203244500015_R07C01	Female	46.56	0	0	0	1	1	0	0	1	0	63.7566
													GSM5925713_203244500015_R08C01	Female	41.25	0	1	1	1	1	1	1	0	0	64.9542
													GSM5925714_203244500222_R03C01	Female	19.32	0	1	1	0	1	1	0	0	0	44.7323
													GSM5925715_203244500222_R04C01	Male	26.1	0	0	0	1	1	0	0	1	0	55.5955
													GSM5925716_203244500222_R05C01	Male	44.43	1	1	1	1	0	1	1	0	0	64.9331
													GSM5925717_203244500222_R06C01	Female	22.35	0	0	0	0	0	0	0	0	0	47.9671
													GSM5925718_203244500222_R07C01	Male	45.65	1	1	1	1	1	1	1	0	0	70.9127
													GSM5925719_203244500222_R08C01	Female	27.86	0	0	0	1	1	0	0	1	1	47.7119
													GSM5925720_203249020205_R02C01	Female	37.59	0	0	0	1	1	1	0	0	0	55.4391
													GSM5925721_203249020205_R04C01	Female	22.7	1	0	0	1	1	1	1	0	1	58.8237
													GSM5925722_203249020205_R05C01	Male	34.9	1	1	1	1	1	1	1	0	1	59.5644
													GSM5925723_203249020205_R06C01	Male	29.55	1	0	0	1	1	1	1	0	1	48.3522
													GSM5925724_203249020205_R08C01	Male	27.5	0	0	0	1	1	0	0	1	1	43.6537
													GSM5925725_203249030089_R01C01	Male	36.17	1	0	0	0	1	1	1	0	1	55.9196
													GSM5925726_203249030089_R02C01	Female	45.26	0	1	1	1	0	1	1	0	0	73.4784
													GSM5925727_203249030089_R03C01	Female	23.88	0	0	0	1	1	1	1	0	1	52.0624
													GSM5925728_203249030089_R04C01	Male	30.24	0	0	0	1	1	0	1	0	1	59.4055
													GSM5925729_203249030089_R05C01	Female	34.74	1	0	0	0	1	0	1	0	1	56.0082
													GSM5925730_203249030089_R06C01	Female	38.13	0	0	0	1	1	0	0	0	0	70.7454
													GSM5925731_203249030089_R07C01	Female	47.99	1	0	0	1	0	1	0	0	0	68.6532
													GSM5925732_203249030089_R08C01	Male	45.54	0	0	0	1	1	1	0	0	0	70.736
													GSM5925733_203249030172_R01C01	Female	39.51	0	1	1	0	0	0	0	0	0	77.2524
													GSM5925734_203249030172_R02C01	Male	19.03	0	0	0	1	1	0	1	0	1	50.1231
													GSM5925735_203249030172_R04C01	Male	31.48	0	0	0	0	1	1	1	0	1	56.6378
													GSM5925736_203249030172_R05C01	Female	28.12	1	1	1	1	0	1	0	1	1	55.8034
													GSM5925737_203249030172_R06C01	Female	19.63	0	0	0	1	1	0	0	1	1	42.0402
													GSM5925738_203249030172_R07C01	Male	23.77	0	0	0	1	1	1	0	0	1	50.9599
													GSM5925739_203249030172_R08C01	Male	31.91	1	1	1	1	0	1	1	1	1	59.802
													GSM5925740_203249030194_R01C01	Male	31.68	0	0	0	0	1	1	1	0	1	46.5304
													GSM5925741_203249030194_R02C01	Female	27.92	0	0	0	1	1	0	0	1	1	56.3596
													GSM5925742_203249030194_R04C01	Female	47.69	1	1	1	1	1	1	1	0	0	64.2054
													GSM5925743_203249030194_R06C01	Male	38.94	0	1	0	0	1	0	1	0	1	66.2085
													GSM5925744_203249030194_R07C01	Male	28.11	0	0	0	0	1	1	1	0	1	50.2716
													GSM5925745_203249030194_R08C01	Male	44.39	0	0	0	1	1	0	0	1	0	59.5521
													GSM5925746_203249030195_R01C01	Female	30.69	0	0	0	1	1	1	0	0	0	63.8536
													GSM5925747_203249030195_R04C01	Male	28.09	0	0	0	0	0	0	0	0	0	49.5015
													GSM5925748_203249030195_R05C01	Female	35.47	1	1	1	1	0	1	1	0	1	62.2109
													GSM5925749_203249030195_R06C01	Female	32.12	1	0	0	0	0	0	1	0	0	61.0378
													GSM5925750_203249030195_R07C01	Female	47.39	0	0	0	1	1	0	0	1	0	65.1843
													GSM5925751_203249030195_R08C01	Female	37.18	1	0	0	0	1	1	1	0	0	64.865
													GSM5925752_203249030208_R01C01	Male	27.22	0	0	0	0	1	1	1	0	1	48.8154
													GSM5925753_203249030208_R02C01	Male	37.63	1	0	0	1	0	1	1	0	0	57.142
													GSM5925754_203249030208_R03C01	Female	30.25	0	0	0	1	0	1	0	1	0	59.2013
													GSM5925755_203249030208_R05C01	Male	44.58	1	0	0	1	0	1	1	0	0	70.5825
													GSM5925756_203249030208_R06C01	Male	39.12	0	1	1	1	1	1	0	0	1	65.8516
													GSM5925757_203249030208_R07C01	Female	34.71	1	0	0	1	0	1	1	0	0	48.0182
													GSM5925758_203257030111_R01C01	Male	38.79	1	1	1	0	0	1	1	0	0	55.1084
													GSM5925759_203257030111_R03C01	Male	37.43	0	0	0	1	0	1	0	0	0	54.9839
													GSM5925760_203257030111_R04C01	Male	36.73	0	0	0	0	0	0	0	0	0	53.0851
													GSM5925761_203257030111_R08C01	Female	30.96	0	0	0	1	1	1	1	1	0	60.4865
													GSM5925762_203257030154_R01C01	Female	21.98	1	0	0	0	0	0	0	0	0	46.1538
													GSM5925763_203257030154_R02C01	Female	54.1	0	0	0	1	0	1	1	0	0	80.0098
													GSM5925764_203257030154_R05C01	Male	40.71	0	0	0	0	0	0	0	1	1	61.8734
													GSM5925765_203257030154_R06C01	Male	50.83	0	1	1	1	0	1	0	0	0	74.0765
													GSM5925766_203257030154_R08C01	Female	32.9	0	0	0	1	0	1	1	0	0	50.3996
													GSM5925767_203257030208_R01C01	Female	55.14	0	0	0	1	0	1	0	0	0	66.356
													GSM5925768_203257030208_R02C01	Female	43.01	0	1	1	1	0	1	0	0	0	60.3711
													GSM5925769_203257030208_R03C01	Male	28.26	1	0	0	0	0	0	0	0	0	51.7831
													GSM5925770_203257030208_R04C01	Male	22.24	1	0	0	1	1	1	1	0	1	50.9789
													GSM5925771_203257030208_R05C01	Male	44.16	1	0	0	1	0	1	1	0	0	73.147
													GSM5925772_203257030208_R06C01	Male	45.22	1	1	1	1	0	1	1	0	0	65.8801
													GSM5925773_203257030208_R07C01	Male	36.02	0	0	0	0	0	1	1	0	0	61.7771
													GSM5925774_203257030208_R08C01	Female	25.09	1	0	0	0	0	0	0	0	0	50.583
													GSM5925775_203257030242_R03C01	Female	35.73	0	0	0	0	0	1	1	0	0	56.5541
													GSM5925776_203257030242_R04C01	Male	48.65	1	1	1	1	0	1	1	0	0	65.9586
													GSM5925777_203257030242_R05C01	Male	35.3	0	1	1	1	1	1	1	0	0	60.9225
													GSM5925778_203257030242_R06C01	Female	32.42	0	1	0	0	1	0	1	0	0	62.2277
													GSM5925779_203257030242_R07C01	Male	22.15	0	0	0	1	1	1	1	0	1	46.5843
													GSM5925780_203257030242_R08C01	Female	32.95	0	1	1	1	1	1	1	0	0	62.6252
													GSM5925781_203257030248_R01C01	Male	45.65	0	1	1	0	0	1	0	0	0	64.1668
													GSM5925782_203257030248_R02C01	Male	34.61	0	1	0	0	1	0	1	0	0	49.9868
													GSM5925783_203257030248_R03C01	Male	24.37	1	0	0	0	0	0	0	0	0	47.1019
													GSM5925784_203257030248_R04C01	Male	33.96	0	0	0	1	1	1	1	0	1	52.2926
													GSM5925785_203257030248_R05C01	Female	38.09	0	1	1	0	1	0	1	0	1	72.2034
													GSM5925786_203257030248_R06C01	Female	35.22	0	1	0	0	1	0	1	0	0	55.4992
													GSM5925787_203257030248_R07C01	Male	30.52	0	0	0	0	0	1	0	0	0	56.3515
													GSM5925788_203257030248_R08C01	Female	36.65	0	1	1	1	1	1	1	0	0	74.1249
													GSM5925789_203259060001_R02C01	Female	30.97	0	1	1	1	1	1	1	0	0	67.7118
													GSM5925790_203259060001_R04C01	Male	48.37	1	0	0	1	0	1	1	0	0	79.9654
													GSM5925791_203259060001_R05C01	Female	55.79	0	0	0	1	0	1	1	0	0	80.5191
													GSM5925792_203259060001_R06C01	Female	38.52	0	0	0	1	1	1	0	0	0	67.9532
													GSM5925793_203259060001_R07C01	Female	41.65	0	0	0	0	1	0	0	1	0	66.745
													GSM5925794_203259060001_R08C01	Female	42.32	0	1	0	1	1	1	0	0	0	66.3218
													GSM5925795_203259060115_R01C01	Female	38	1	1	1	1	1	1	1	0	0	62.3364
													GSM5925796_203259060115_R02C01	Female	33.88	0	1	1	0	0	1	0	0	0	53.0705
													GSM5925797_203259060115_R03C01	Male	45.14	0	0	0	1	1	1	1	0	0	64.3547
													GSM5925798_203259060115_R04C01	Female	58.28	0	1	0	0	0	1	0	0	0	69.2066
													GSM5925799_203259060115_R05C01	Female	28.7	1	1	1	0	0	0	0	0	0	53.6097
													GSM5925800_203259060115_R06C01	Male	36.07	0	1	1	1	1	1	1	0	0	61.1083
													GSM5925801_203259060115_R07C01	Female	38.41	0	0	1	1	1	1	0	0	0	62.8009
													GSM5925802_203259060115_R08C01	Female	40.5	1	0	0	1	1	1	0	1	0	55.5426
													GSM5925803_203259060144_R01C01	Female	47.55	0	0	0	1	1	0	0	1	0	62.5931
													GSM5925804_203259060144_R02C01	Male	31.74	1	1	0	1	1	1	1	0	0	54.5967
													GSM5925805_203259060144_R04C01	Female	28.59	1	1	1	0	0	0	0	0	0	49.0323
													GSM5925806_203259060144_R05C01	Female	33.98	1	0	0	0	0	0	0	0	0	52.0641
													GSM5925807_203259060144_R06C01	Female	31.46	0	0	0	0	1	1	0	0	0	55.8772
													GSM5925808_203259060144_R07C01	Male	45.24	0	1	1	1	1	1	0	0	0	78.5878
													GSM5925809_203259060144_R08C01	Male	40.03	0	1	0	0	1	0	1	0	0	67.5598
													GSM5925810_203259060153_R01C01	Female	21.56	0	1	1	1	1	1	0	1	1	50.7108
													GSM5925811_203259060153_R03C01	Female	38.3	0	0	0	1	1	1	0	0	1	58.0828
													GSM5925812_203259060153_R04C01	Female	39.68	0	1	0	1	1	0	0	0	0	66.7964
													GSM5925813_203259060153_R05C01	Female	28.71	0	0	0	1	1	1	1	0	1	58.2059
													GSM5925814_203259060153_R06C01	Female	47.66	0	0	0	0	0	0	0	0	0	62.1387
													GSM5925815_203259060157_R01C01	Male	51.23	1	1	1	1	0	1	1	0	0	75.9192
													GSM5925816_203259060157_R02C01	Female	35.41	1	1	1	0	0	0	0	0	0	67.4867
													GSM5925817_203259060157_R03C01	Female	21.12	1	0	0	0	0	0	0	0	0	45.4637
													GSM5925818_203259060157_R06C01	Female	30.48	0	0	0	1	1	1	1	0	0	60.2575
													GSM5925819_203259060157_R07C01	Female	21.42	0	0	0	1	1	0	0	0	0	46.9097
													GSM5925820_203259060157_R08C01	Female	24.12	1	0	0	0	0	0	0	0	0	51.4486
													GSM5925821_203259060159_R01C01	Male	34.21	0	0	0	1	1	1	0	0	0	55.0967
													GSM5925822_203259060159_R04C01	Male	27.59	1	0	0	0	0	0	1	0	0	50.8005
													GSM5925823_203259060159_R05C01	Female	23.63	1	1	1	1	0	1	0	1	1	51.7627
													GSM5925824_203259060159_R06C01	Male	46.36	0	1	1	0	0	1	0	0	0	62.8075
													GSM5925825_203259060159_R08C01	Female	44.29	0	0	0	1	1	1	1	0	0	96.7779
													GSM5925826_203259060177_R01C01	Female	56.07	0	0	0	0	0	0	0	0	0	80.6688
													GSM5925827_203259060177_R02C01	Female	32.04	0	0	0	1	0	1	1	0	1	76.7721
													GSM5925828_203259060177_R04C01	Female	22.49	0	0	0	1	0	0	0	1	1	51.3633
													GSM5925829_203259060177_R05C01	Male	32.91	0	0	0	1	0	1	1	0	1	61.0283
													GSM5925830_203259060177_R06C01	Female	41.22	0	1	1	0	0	0	0	0	0	67.9431
													GSM5925831_203259060177_R07C01	Female	47.76	0	1	1	1	0	1	1	0	0	75.4331
													GSM5925832_203239900213_R01C01	Male	44.98	0	0	0	1	1	1	1	0	0	70.5676
													GSM5925833_203239900213_R02C01	Male	37.93	0	1	0	0	1	0	1	0	1	56.865
													GSM5925834_203239900213_R03C01	Female	27.59	1	1	1	1	0	1	0	1	1	60.5183
													GSM5925835_203239900213_R04C01	Male	25.26	0	0	0	0	0	0	0	0	0	47.6555
													GSM5925836_203239900213_R05C01	Male	33.22	1	0	0	1	1	1	1	0	1	59.9844
													GSM5925837_203239900213_R06C01	Female	44.75	0	1	1	0	0	1	0	0	0	65.9103
													GSM5925838_203239900213_R07C01	Male	36.9	0	1	1	1	1	1	1	0	0	63.6264
													GSM5925839_203244490040_R01C01	Male	34.73	0	0	0	0	0	1	1	0	0	53.0528
													GSM5925840_203244490040_R04C01	Female	39.05	0	0	0	1	1	0	0	1	0	62.1292
													GSM5925841_203244490040_R05C01	Male	25.9	0	0	0	0	0	0	0	0	0	47.2436
													GSM5925842_203244490040_R06C01	Male	38.6	0	0	0	1	1	1	1	0	0	69.0355
													GSM5925843_203244490040_R07C01	Female	47.22	0	0	0	0	0	0	0	0	0	59.6694
													GSM5925844_203244490040_R08C01	Female	28.08	1	0	0	1	0	1	0	0	0	53.227
													GSM5925845_203244490041_R01C01	Male	44.53	1	0	0	0	1	1	1	0	1	62.3741
													GSM5925846_203244490041_R02C01	Female	28.18	0	0	0	1	1	1	0	0	0	54.6176
													GSM5925847_203244490041_R03C01	Female	48.41	0	0	0	1	0	1	0	0	0	72.1675
													GSM5925848_203244490041_R04C01	Male	20.37	0	0	0	1	1	1	1	0	1	47.3155
													GSM5925849_203244490041_R05C01	Female	35.87	0	0	0	1	1	1	0	0	0	62.6046
													GSM5925850_203244490041_R07C01	Female	33.45	0	0	0	0	0	0	0	0	0	52.3675
													GSM5925851_203244490181_R01C01	Male	44.14	0	0	0	1	1	1	1	0	1	59.025
													GSM5925852_203244490181_R02C01	Female	32.66	0	0	0	1	1	1	1	0	1	59.3033
													GSM5925853_203244490181_R03C01	Female	31.2	0	1	1	0	1	1	0	0	0	59.457
													GSM5925854_203244490181_R04C01	Female	30.77	1	0	0	1	0	1	1	0	1	67.1836
													GSM5925855_203244490181_R05C01	Male	46.25	0	0	0	1	0	1	1	0	0	64.4434
													GSM5925856_203244490181_R07C01	Male	30.44	1	0	0	1	1	1	0	0	0	57.2247
													GSM5925857_203244490181_R08C01	Male	27.44	0	0	0	0	0	0	0	0	0	41.335
													GSM5925858_203249020035_R01C01	Male	55.06	1	0	0	0	0	1	1	0	0	62.4127
													GSM5925859_203249020035_R02C01	Male	36.05	0	1	0	1	1	1	0	1	0	59.3499
													GSM5925860_203249020035_R03C01	Male	25.27	0	0	0	0	1	1	1	0	1	49.9291
													GSM5925861_203249020035_R05C01	Male	38.84	0	1	1	1	1	0	1	1	1	73.5651
													GSM5925862_203249020035_R07C01	Female	22.74	0	0	0	1	1	1	1	0	1	46.89
													GSM5925863_203249020035_R08C01	Male	23.04	0	0	0	0	1	0	0	1	0	50.981
													GSM5925864_203249020072_R01C01	Male	34.82	1	0	0	1	1	1	1	0	1	55.6026
													GSM5925865_203249020072_R02C01	Female	28.18	0	1	1	1	1	0	0	1	1	52.5578
													GSM5925866_203249020072_R04C01	Male	54.5	0	1	1	0	0	0	0	0	0	72.1291
													GSM5925867_203249020072_R05C01	Female	35.47	0	0	0	1	1	1	1	0	1	61.031
													GSM5925868_203249020072_R07C01	Male	36.49	0	0	0	1	1	0	0	1	0	49.9794
													GSM5925869_203249020072_R08C01	Female	42.77	1	0	0	1	0	1	1	0	0	67.1374
													GSM5925870_203249020175_R02C01	Female	48.21	0	0	0	1	1	0	0	1	0	72.3004
													GSM5925871_203249020175_R03C01	Female	41.01	0	1	1	0	0	0	0	0	0	62.2727
													GSM5925872_203249020175_R04C01	Female	43.64	0	0	0	1	1	1	1	0	1	56.6968
													GSM5925873_203249020175_R05C01	Male	44.56	1	0	0	0	0	1	1	0	0	60.993
													GSM5925874_203249020175_R06C01	Female	37.01	0	0	0	1	1	1	1	0	1	57.023
													GSM5925875_203249020175_R07C01	Female	40.55	0	1	1	1	1	1	0	0	0	62.0718
													GSM5925876_203249020175_R08C01	Female	35.9	1	0	0	0	0	1	1	0	1	64.7211
													GSM5925877_203249020176_R01C01	Female	43.71	1	0	0	0	0	1	1	0	0	52.9879
													GSM5925878_203249020176_R02C01	Male	50.41	1	0	0	0	1	1	1	0	0	57.7627
													GSM5925879_203249020176_R04C01	Female	26.52	0	0	0	0	1	1	1	0	1	55.3209
													GSM5925880_203249020176_R05C01	Male	39.01	0	1	0	0	1	0	1	0	0	69.4301
													GSM5925881_203249020176_R08C01	Male	32.64	0	0	0	0	1	1	1	0	1	58.7719
													GSM5925882_203249030135_R01C01	Female	50.87	1	1	1	1	0	1	1	0	0	64.8895
													GSM5925883_203249030135_R02C01	Female	45	1	0	0	1	1	1	1	0	1	71.3715
													GSM5925884_203249030135_R04C01	Male	37.05	1	1	1	1	1	1	1	0	0	69.6977
													GSM5925885_203249030135_R05C01	Male	34.51	1	0	0	1	1	1	1	0	1	51.2703
													GSM5925886_203249030135_R06C01	Male	37.6	0	0	0	1	1	0	0	0	0	67.3795
													GSM5925887_203249030135_R07C01	Female	42.84	0	0	0	1	1	1	1	0	1	59.5817
													GSM5925888_203249030135_R08C01	Female	31.32	1	1	1	0	0	0	0	1	1	53.7422
													GSM5925889_203253050174_R01C01	Female	30.54	0	0	0	1	1	1	1	0	0	51.2764
													GSM5925890_203253050174_R02C01	Male	37.22	0	0	0	1	1	0	0	1	0	66.1072
													GSM5925891_203253050174_R03C01	Female	50.52	0	1	1	0	0	1	0	0	0	68.5709
													GSM5925892_203253050174_R04C01	Female	28.41	1	0	0	1	1	1	1	0	1	57.8911
													GSM5925893_203253050174_R05C01	Female	32.92	0	1	0	1	1	1	0	0	0	53.5546
													GSM5925894_203253050174_R06C01	Female	34.71	1	0	0	1	1	1	1	0	1	55.7657
													GSM5925895_203253050174_R07C01	Female	47.07	0	1	1	0	0	0	0	0	0	62.5164
													GSM5925896_203253050174_R08C01	Female	31.96	0	1	0	1	1	1	1	0	0	68.057
													GSM5925897_203257030122_R01C01	Male	31.09	0	1	0	0	1	0	1	0	0	60.4809
													GSM5925898_203257030122_R02C01	Female	37.84	1	0	0	1	1	1	1	0	1	51.6494
													GSM5925899_203257030122_R03C01	Male	48.1	1	1	1	1	1	1	1	0	0	69.4955
													GSM5925900_203257030122_R04C01	Female	49.79	1	0	0	1	1	1	1	0	1	65.4468
													GSM5925901_203257030122_R05C01	Female	27.61	0	0	0	0	0	0	0	0	0	52.8438
													GSM5925902_203257030122_R06C01	Male	37.96	0	1	0	1	1	1	1	0	0	62.0779
													GSM5925903_203257030122_R07C01	Female	28.01	0	0	0	1	1	1	1	0	1	52.6953
													GSM5925904_203257030122_R08C01	Female	26.21	0	0	0	1	0	1	0	1	1	48.4377
													GSM5925905_203257030156_R01C01	Female	37.41	0	1	1	1	1	1	0	0	0	63.4601
													GSM5925906_203257030156_R02C01	Male	28.31	1	0	0	1	1	1	1	0	1	49.58
													GSM5925907_203257030156_R03C01	Female	27.19	0	0	0	1	1	1	1	0	1	60.4711
													GSM5925908_203257030156_R04C01	Female	26.58	1	0	0	0	0	0	0	0	0	42.0601
													GSM5925909_203257030156_R05C01	Female	41.46	0	0	0	0	0	1	1	0	0	58.4792
													GSM5925910_203257030156_R07C01	Male	50.41	0	1	0	1	0	1	1	0	0	66.3409
													GSM5925911_203259060072_R02C01	Female	37.95	0	0	0	0	0	0	0	0	0	64.5293
													GSM5925912_203259060072_R03C01	Female	36.28	0	0	0	1	1	1	0	0	0	64.6766
													GSM5925913_203259060072_R04C01	Female	31.45	0	0	0	0	0	1	0	0	0	58.581
													GSM5925914_203259060072_R05C01	Male	36.79	0	0	0	0	1	1	0	0	0	66.6916
													GSM5925915_203259060072_R06C01	Female	38.04	0	1	0	0	1	0	1	0	0	57.421
													GSM5925916_203259060072_R07C01	Male	37.02	1	0	0	0	0	1	1	0	1	56.0026
													GSM5925917_203259060072_R08C01	Female	22.64	0	1	0	1	0	0	0	1	1	56.3005
													GSM5925918_203259060084_R02C01	Male	33.58	0	0	0	1	1	0	0	1	0	56.6936
													GSM5925919_203259060084_R03C01	Female	35.27	0	1	1	0	1	0	1	0	1	68.0106
													GSM5925920_203259060084_R04C01	Male	52.68	0	0	0	1	1	0	0	0	0	63.232
													GSM5925921_203259060084_R06C01	Male	51.19	1	1	1	1	0	1	0	0	0	79.2488
													GSM5925922_203259060084_R07C01	Male	39.83	1	0	0	1	1	1	1	0	1	59.7113
													GSM5925923_203259060143_R01C01	Female	24.92	0	0	0	0	0	1	0	0	0	46.438
													GSM5925924_203259060143_R03C01	Female	30.19	0	1	0	1	1	1	0	0	1	52.5519
													GSM5925925_203259060143_R05C01	Female	37.79	0	0	0	1	0	1	1	0	1	65.3728
													GSM5925926_203259060143_R07C01	Female	19.48	0	1	0	1	1	0	0	0	0	44.0706
													GSM5925927_203259060158_R01C01	Male	34.73	0	0	0	1	1	0	0	1	0	58.7822
													GSM5925928_203259060158_R02C01	Male	35.2	0	0	0	0	0	1	1	0	0	53.9085
													GSM5925929_203259060158_R03C01	Male	49.8	0	0	0	0	0	1	1	0	0	68.9617
													GSM5925930_203259060158_R04C01	Female	48.42	1	1	1	1	1	1	1	0	1	78.6487
													GSM5925931_203259060158_R05C01	Female	39.74	0	1	0	0	0	0	0	0	0	57.4479
													GSM5925932_203259060158_R06C01	Male	44.48	1	0	0	0	1	1	1	0	0	68.4222
													GSM5925933_203259060158_R07C01	Female	35.66	0	1	1	1	1	1	0	0	0	60.2842
													GSM5925934_203259060158_R08C01	Female	48.08	1	0	0	0	1	1	1	0	1	63.3764
													GSM5925935_203259190025_R01C01	Male	41.53	1	0	0	0	1	1	1	0	0	65.7909
													GSM5925936_203259190025_R02C01	Male	32.79	0	1	0	0	1	0	1	0	0	69.4085
													GSM5925937_203259190025_R03C01	Female	32.39	0	1	0	1	1	1	1	0	0	55.1489
													GSM5925938_203259190025_R04C01	Female	24.25	1	1	1	1	0	1	0	1	0	45.4945
													GSM5925939_203259190025_R05C01	Female	42.12	0	1	0	0	1	0	1	0	1	74.8621
													GSM5925940_203259190025_R06C01	Male	34.22	0	0	0	0	0	0	0	0	0	48.9752
													GSM5925941_203259190025_R08C01	Female	31.46	0	0	0	1	1	0	1	0	1	57.719
													GSM5925942_203259190027_R01C01	Female	37.53	0	1	0	0	1	0	1	0	1	58.1141
													GSM5925943_203259190027_R03C01	Female	43.97	1	0	0	1	1	1	1	0	1	57.406
													GSM5925944_203259190027_R04C01	Female	57.08	0	0	0	1	1	0	0	0	0	64.4401
													GSM5925945_203259190027_R05C01	Male	36.97	0	0	0	0	0	1	1	0	0	54.1125
													GSM5925946_203259190027_R06C01	Female	48.67	0	1	1	1	0	1	0	0	0	73.6917
													GSM5925947_203259190027_R07C01	Male	34.04	0	0	0	1	1	0	0	1	0	56.3135
													GSM5925948_203259190027_R08C01	Male	22.16	1	0	0	0	1	1	0	1	1	46.4967
													GSM5925949_203259190120_R02C01	Male	35.91	0	0	0	1	1	1	1	1	0	62.2404
													GSM5925950_203259190120_R03C01	Female	43.58	1	0	0	0	1	1	1	0	1	58.6041
													GSM5925951_203259190120_R05C01	Male	24.88	0	0	0	1	1	1	1	0	1	51.8231
													GSM5925952_203259190120_R06C01	Male	39.73	0	1	0	1	1	1	1	0	0	66.1824
													GSM5925953_203259190120_R07C01	Female	28.82	0	0	1	1	1	1	0	0	0	53.2396
													GSM5925954_203259190124_R01C01	Female	50.43	1	0	0	1	0	1	0	0	0	71.4056
													GSM5925955_203259190124_R02C01	Female	53.84	0	1	0	1	0	1	0	0	0	68.0713
													GSM5925956_203259190124_R03C01	Female	42.42	1	0	0	1	1	1	1	0	0	59.2501
													GSM5925957_203259190124_R04C01	Female	33.75	0	1	0	1	1	1	1	0	0	54.3962
													GSM5925958_203259190124_R05C01	Female	34.79	0	0	0	1	0	1	1	0	1	56.9136
													GSM5925959_203259190124_R06C01	Female	31.59	0	1	1	1	0	1	0	1	0	52.7452
													GSM5925960_203259190124_R07C01	Female	29.9	0	1	0	0	1	0	1	0	0	61.241
													GSM5925961_203259190124_R08C01	Female	36.68	0	1	0	0	0	0	0	0	0	59.837
													GSM5925962_203293440206_R01C01	Male	46.45	1	0	0	1	0	1	1	0	0	70.7991
													GSM5925963_203293440206_R02C01	Male	28.6	1	0	0	1	1	0	0	1	0	46.9698
													GSM5925964_203293440206_R03C01	Male	20.02	0	0	0	0	1	1	1	0	1	38.7308
													GSM5925965_203293440206_R04C01	Male	37.07	0	1	0	0	1	0	1	0	0	57.6145
													GSM5925966_203293440206_R05C01	Female	40.78	0	0	0	1	1	1	1	0	0	55.0975
													GSM5925967_203293440206_R06C01	Male	41.89	0	0	1	1	1	1	0	0	0	65.5489
													GSM5925968_203293440206_R07C01	Female	46	0	1	1	1	1	1	1	0	0	69.3125
													GSM5925969_203293440206_R08C01	Male	29.26	0	0	0	0	0	0	1	0	0	51.3565
													GSM5925970_203293640010_R01C01	Female	43.08	1	1	1	0	0	0	0	1	1	60.6769
													GSM5925971_203293640010_R02C01	Female	38.52	0	0	0	1	1	1	1	1	0	56.0801
													GSM5925972_203293640010_R03C01	Male	24.83	0	1	1	1	1	1	0	1	1	49.441
													GSM5925973_203293640010_R04C01	Male	25.25	0	1	1	1	1	1	0	1	1	53.3263
													GSM5925974_203293640010_R06C01	Female	20.53	0	0	0	1	1	1	1	0	1	43.8925
													GSM5925975_203293640010_R07C01	Female	59.37	0	1	1	0	0	0	0	0	0	70.3871
													GSM5925976_203293640010_R08C01	Male	24.48	1	1	1	0	0	1	1	1	0	61.7993
													GSM5925977_203293640037_R02C01	Female	57.83	0	1	1	1	0	1	0	0	0	85.6439
													GSM5925978_203293640037_R05C01	Female	34.92	0	0	0	0	0	0	0	0	0	61.5968
													GSM5925979_203293640037_R06C01	Male	42.74	1	1	1	1	0	1	1	0	1	57.6941
													GSM5925980_203293640037_R07C01	Female	23.31	1	0	0	1	0	1	0	0	0	65.1712
													GSM5925981_203293640037_R08C01	Female	40.34	0	0	0	0	0	1	0	0	0	64.4412
													GSM5925982_203293640071_R01C01	Male	24.5	0	0	0	0	1	1	1	0	1	42.6672
													GSM5925983_203293640071_R02C01	Female	28.72	1	1	0	1	1	1	1	0	1	54.636
													GSM5925984_203293640071_R03C01	Female	36.78	0	1	1	1	0	1	0	0	0	60.4093
													GSM5925985_203293640071_R04C01	Male	24.37	1	0	0	0	0	0	0	0	0	46.6138
													GSM5925986_203293640071_R05C01	Male	28.36	0	1	0	1	1	0	0	1	1	52.1359
													GSM5925987_203293640071_R06C01	Male	46.75	0	0	0	1	1	0	0	1	0	69.6925
													GSM5925988_203293640071_R07C01	Female	45.19	0	0	0	0	0	1	1	0	0	75.948
													GSM5925989_203239900209_R01C01	Male	27.61	0	0	0	0	0	0	0	0	0	50.4821
													GSM5925990_203239900209_R02C01	Male	38.67	0	0	0	1	0	1	0	0	0	62.9076
													GSM5925991_203239900209_R04C01	Male	26.93	1	0	0	1	1	1	1	0	1	49.5926
													GSM5925992_203239900209_R05C01	Female	38.69	1	1	0	0	0	0	0	0	0	59.489
													GSM5925993_203239900209_R07C01	Female	40.91	1	0	0	1	1	1	1	0	0	71.4138
													GSM5925994_203239900209_R08C01	Female	29.19	0	1	1	1	1	0	0	1	1	52.7916
													GSM5925995_203239900236_R01C01	Female	27.92	0	0	0	0	0	0	0	0	0	47.9498
													GSM5925996_203239900236_R02C01	Male	24.65	0	0	0	1	1	1	1	0	1	50.9885
													GSM5925997_203239900236_R03C01	Female	42.33	0	1	1	1	1	1	1	0	0	73.5058
													GSM5925998_203239900236_R05C01	Female	42.23	0	0	1	1	1	1	0	0	0	68.1067
													GSM5925999_203239900236_R08C01	Female	40.26	1	0	0	1	1	1	1	0	0	68.496
													GSM5926000_203239900237_R01C01	Female	33.04	0	0	0	1	1	1	1	0	1	76.2239
													GSM5926001_203239900237_R02C01	Female	39.73	1	1	1	1	1	1	0	0	0	63.9959
													GSM5926002_203239900237_R03C01	Male	32.79	0	0	0	1	1	0	0	0	0	52.949
													GSM5926003_203239900237_R04C01	Female	31.72	1	1	1	1	1	1	1	0	1	59.5267
													GSM5926004_203244490063_R02C01	Female	19.81	0	0	0	0	0	1	0	1	0	40.3635
													GSM5926005_203244490063_R03C01	Male	38.29	0	0	0	0	1	1	1	0	1	56.4928
													GSM5926006_203244490063_R04C01	Female	30.64	1	0	0	0	0	1	1	0	1	55.565
													GSM5926007_203244490063_R08C01	Male	42.55	0	1	1	1	1	1	0	0	0	57.6444
													GSM5926008_203244490141_R01C01	Female	48.7	0	0	0	0	0	0	0	0	0	69.7265
													GSM5926009_203244490141_R03C01	Male	20.07	0	0	1	1	0	1	0	0	0	48.2738
													GSM5926010_203244490141_R04C01	Female	36.5	0	0	1	1	1	1	0	0	0	62.6112
													GSM5926011_203244490141_R05C01	Male	47.61	0	1	1	1	0	1	0	0	0	70.0426
													GSM5926012_203244490141_R07C01	Male	33.72	1	0	0	1	1	1	1	0	1	59.1345
													GSM5926013_203244490141_R08C01	Female	34.53	0	0	0	1	1	1	1	0	1	60.1221
													GSM5926014_203244490209_R01C01	Male	36.75	0	1	1	0	1	1	0	0	0	66.1898
													GSM5926015_203244490209_R03C01	Male	20.3	0	1	1	1	1	0	0	1	1	44.2659
													GSM5926016_203244490209_R04C01	Female	19.92	0	0	0	1	1	0	0	0	0	54.2906
													GSM5926017_203244490209_R06C01	Female	30.26	0	0	0	1	0	1	1	0	1	57.8724
													GSM5926018_203244490209_R07C01	Male	53.3	0	1	1	1	0	1	1	0	1	93.3645
													GSM5926019_203244500023_R01C01	Male	35.53	0	0	0	0	0	0	0	1	1	57.5793
													GSM5926020_203244500023_R02C01	Female	20.31	0	1	1	1	1	1	0	1	1	46.2879
													GSM5926021_203244500023_R03C01	Female	20.03	0	0	0	1	1	0	0	0	0	52.0429
													GSM5926022_203244500023_R05C01	Female	32.14	0	1	1	0	1	1	0	0	0	47.2785
													GSM5926023_203244500023_R06C01	Male	41.11	0	1	1	1	0	1	0	0	0	72.8364
													GSM5926024_203244500023_R07C01	Male	21.84	1	0	0	1	1	1	1	0	1	42.6355
													GSM5926025_203244500023_R08C01	Male	39.9	1	0	0	1	0	1	1	0	1	62.4532
													GSM5926026_203244500195_R01C01	Female	35.32	0	0	0	1	1	1	1	0	1	64.8001
													GSM5926027_203244500195_R03C01	Male	27.94	0	0	0	0	1	1	1	0	1	52.1734
													GSM5926028_203244500195_R04C01	Male	37.24	0	1	1	1	1	1	1	0	0	53.6464
													GSM5926029_203244500195_R05C01	Male	41.71	0	1	0	1	0	1	0	0	0	55.4985
													GSM5926030_203244500195_R06C01	Female	29.33	0	0	0	1	1	0	0	1	1	55.3869
													GSM5926031_203244500195_R07C01	Male	41.75	0	0	0	1	1	0	0	0	0	63.2855
													GSM5926032_203244500195_R08C01	Female	42.63	0	0	0	1	1	0	0	1	0	57.7676
													GSM5926033_203249030053_R01C01	Female	21.05	0	1	1	1	1	1	0	1	1	53.3877
													GSM5926034_203249030053_R04C01	Female	28.32	0	0	0	1	1	1	0	0	0	55.7391
													GSM5926035_203249030053_R05C01	Male	48.53	1	1	1	1	0	1	1	0	0	70.1117
													GSM5926036_203249030053_R06C01	Male	22.92	0	0	0	0	0	1	0	0	0	78.4634
													GSM5926037_203249030053_R07C01	Female	45.56	0	0	0	1	1	1	1	0	0	68.7305
													GSM5926038_203249030053_R08C01	Female	46.93	0	1	1	1	0	1	0	0	0	63.7463
													GSM5926039_203249030079_R01C01	Female	33.49	0	0	0	0	0	0	0	0	0	60.6042
													GSM5926040_203249030079_R06C01	Male	38.54	0	1	1	1	1	1	0	0	0	49.2386
													GSM5926041_203249030079_R07C01	Male	47.98	0	1	1	1	0	1	1	0	0	77.1761
													GSM5926042_203249030079_R08C01	Female	34.08	0	1	1	0	1	1	0	0	0	58.4089
													GSM5926043_203249030081_R01C01	Female	29.36	0	0	0	1	1	0	0	1	1	54.49
													GSM5926044_203249030081_R02C01	Female	19.67	0	0	0	1	1	1	1	0	1	42.7643
													GSM5926045_203249030081_R03C01	Male	26.67	0	0	0	1	1	1	0	0	0	48.1871
													GSM5926046_203249030081_R04C01	Female	32.58	0	0	0	1	1	1	1	0	0	51.1465
													GSM5926047_203249030081_R05C01	Male	20.43	0	0	0	0	0	0	0	1	1	44.1741
													GSM5926048_203249030081_R06C01	Female	43.48	0	0	0	0	0	0	0	0	0	64.062
													GSM5926049_203249030081_R08C01	Male	30.15	1	1	1	0	1	1	1	0	1	65.6773
													GSM5926050_203249030119_R01C01	Male	31.13	0	1	1	0	1	1	0	0	0	47.1381
													GSM5926051_203249030119_R03C01	Male	34.71	1	1	1	1	1	1	1	0	1	60.331
													GSM5926052_203249030119_R04C01	Male	42.12	0	0	0	1	1	1	0	0	1	61.5748
													GSM5926053_203249030119_R06C01	Female	29.4	1	0	0	1	0	1	0	0	0	42.0786
													GSM5926054_203249030119_R07C01	Female	38.71	0	1	0	0	0	0	0	0	0	68.2655
													GSM5926055_203253050173_R01C01	Male	40.36	1	1	1	1	1	1	1	0	1	74.6435
													GSM5926056_203253050173_R02C01	Male	37.38	0	0	0	1	1	0	0	0	0	58.3376
													GSM5926057_203253050173_R03C01	Male	39.71	1	1	1	0	1	1	1	0	0	63.6422
													GSM5926058_203253050173_R04C01	Female	52.24	0	1	0	1	1	1	0	0	1	61.8577
													GSM5926059_203253050173_R06C01	Female	34.11	0	0	0	1	1	1	1	0	1	60.9025
													GSM5926060_203253050173_R07C01	Female	36.98	1	1	1	1	1	1	1	0	1	57.9791
													GSM5926061_203253050173_R08C01	Female	54.47	0	1	1	1	0	1	0	0	0	80.7034
													GSM5926062_203257030083_R01C01	Female	30.91	1	0	0	1	1	1	0	0	1	51.4647
													GSM5926063_203257030083_R02C01	Female	30.04	0	0	0	0	0	0	0	0	0	51.9528
													GSM5926064_203257030083_R03C01	Female	40.65	1	0	0	0	1	1	1	0	0	62.3458
													GSM5926065_203257030083_R05C01	Female	44.63	0	1	1	0	0	0	0	0	0	67.3132
													GSM5926066_203257030083_R07C01	Male	40.64	1	0	0	0	1	1	1	0	0	61.0422
													GSM5926067_203257030083_R08C01	Female	47.56	0	1	1	1	0	1	0	0	0	62.6143
													GSM5926068_203257030117_R01C01	Female	41.82	0	1	1	1	1	1	0	0	0	61.0941
													GSM5926069_203257030117_R02C01	Male	25.92	1	0	0	0	0	1	0	1	1	49.1273
													GSM5926070_203257030117_R05C01	Male	23.19	0	0	0	1	1	1	1	0	1	49.8435
													GSM5926071_203257030117_R06C01	Female	34.52	0	1	0	0	1	1	1	0	0	67.431
													GSM5926072_203257030117_R07C01	Male	29.24	0	0	0	1	1	1	1	0	1	71.1472
													GSM5926073_203257030117_R08C01	Male	38.33	1	0	0	0	0	1	1	0	1	56.059
													GSM5926074_203257030137_R01C01	Female	32.32	1	0	0	0	0	0	0	0	0	50.4546
													GSM5926075_203257030137_R02C01	Male	27.65	0	0	0	0	0	0	0	0	0	46.6461
													GSM5926076_203257030137_R04C01	Female	46.52	0	0	0	1	1	1	0	0	0	74.0533
													GSM5926077_203257030137_R05C01	Female	35.89	0	0	0	1	1	1	0	0	0	62.7679
													GSM5926078_203257030137_R06C01	Female	30.84	1	1	1	1	1	1	1	0	1	56.3068
													GSM5926079_203257030196_R01C01	Male	43.27	1	1	1	1	0	1	1	0	0	62.7613
													GSM5926080_203257030196_R02C01	Female	39.16	0	0	1	1	1	1	0	0	0	63.9301
													GSM5926081_203257030196_R03C01	Male	56.01	0	1	1	1	0	1	0	0	0	66.5052
													GSM5926082_203257030196_R04C01	Female	46.68	0	0	0	1	1	0	0	1	0	65.4627
													GSM5926083_203257030196_R06C01	Male	52.2	0	1	1	1	0	1	0	1	0	62.3296
													GSM5926084_203257030196_R07C01	Male	41.87	0	1	1	0	1	1	0	0	0	59.7374
													GSM5926085_203257030196_R08C01	Male	36.56	0	1	1	1	1	1	0	0	0	55.6813
													GSM5926086_203257030200_R01C01	Male	26.71	0	0	0	1	1	0	0	1	1	51.4874
													GSM5926087_203257030200_R02C01	Male	45.74	0	1	1	0	0	0	0	0	0	63.1531
													GSM5926088_203257030200_R03C01	Female	27.56	0	1	0	1	1	1	0	0	1	57.7699
													GSM5926089_203257030200_R04C01	Male	23.66	0	0	0	1	1	1	1	0	1	46.291
													GSM5926090_203257030200_R05C01	Male	47.81	1	0	0	1	1	1	1	0	0	63.8837
													GSM5926091_203257030200_R06C01	Female	42.29	0	1	1	1	0	1	0	0	0	71.2389
													GSM5926092_203257030200_R07C01	Female	26.84	0	1	0	0	1	1	0	0	0	48.1079
													GSM5926093_203257030200_R08C01	Male	47.37	1	0	0	1	0	1	1	0	0	71.8568
													GSM5926094_203257030214_R01C01	Female	31.65	1	0	0	0	1	1	1	0	1	67.1313
													GSM5926095_203257030214_R02C01	Female	27.71	1	1	1	1	0	1	0	1	1	59.5808
													GSM5926096_203257030214_R03C01	Female	45.97	1	1	1	0	1	1	1	0	0	56.7484
													GSM5926097_203257030214_R04C01	Male	28.07	0	0	0	0	0	0	0	0	0	48.8615
													GSM5926098_203257030214_R05C01	Male	35.43	0	0	0	1	1	1	1	0	0	55.944
													GSM5926099_203257030214_R06C01	Female	45.05	0	1	1	0	0	1	0	0	0	68.0624
													GSM5926100_203257030214_R07C01	Female	48.21	1	1	1	1	1	1	1	0	0	62.5361
													GSM5926101_203257030214_R08C01	Female	41.47	1	0	0	1	1	1	1	0	1	56.3428
													GSM5926102_203257030241_R01C01	Female	38.9	1	1	0	0	0	0	0	1	0	63.0025
													GSM5926103_203257030241_R02C01	Female	29.59	0	0	0	1	1	1	1	0	0	70.785
													GSM5926104_203257030241_R03C01	Female	48.44	1	0	0	1	1	1	1	0	1	68.2323
													GSM5926105_203257030241_R04C01	Female	31.98	0	0	0	1	1	1	1	0	0	55.8797
													GSM5926106_203257030241_R07C01	Female	47.55	1	0	1	1	1	1	0	0	0	65.0045
													GSM5926107_203257030241_R08C01	Male	46.56	0	1	1	0	0	0	0	0	0	65.2775
													GSM5926108_203293440172_R01C01	Female	30.33	1	1	1	0	0	0	0	0	0	47.5777
													GSM5926109_203293440172_R02C01	Female	31.83	0	0	0	1	1	1	1	0	1	50.6414
													GSM5926110_203293440172_R03C01	Female	38.07	0	1	1	1	1	1	1	0	0	67.0897
													GSM5926111_203293440172_R04C01	Male	47.78	0	0	0	1	1	1	1	0	0	78.5812
													GSM5926112_203293440172_R05C01	Female	40.48	0	0	0	1	1	1	0	0	0	63.1707
													GSM5926113_203293440172_R07C01	Female	26.69	1	1	1	1	0	1	0	1	1	55.6773
													GSM5926114_203293440172_R08C01	Male	24.47	0	0	0	0	1	1	1	0	1	57.1086
													GSM5926115_203293640007_R02C01	Female	20.11	0	0	0	0	0	1	0	1	0	37.2144
													GSM5926116_203293640007_R03C01	Female	38.67	0	0	0	1	1	1	1	0	0	61.2639
													GSM5926117_203293640007_R05C01	Male	34.47	0	1	1	1	0	0	0	0	0	59.4179
													GSM5926118_203293640007_R06C01	Female	40.3	1	1	1	1	1	1	1	0	0	60.3188
													GSM5926119_203293640007_R07C01	Male	46.08	0	1	1	0	1	1	0	0	0	64.3736
													GSM5926120_203293640019_R01C01	Male	30.64	0	0	0	0	0	1	1	0	1	54.7677
													GSM5926121_203293640019_R02C01	Male	42	0	1	1	0	1	1	0	0	0	60.385
													GSM5926122_203293640019_R03C01	Female	30.32	0	0	0	1	1	1	1	0	1	49.1206
													GSM5926123_203293640019_R05C01	Male	29.17	0	1	0	1	1	0	0	0	1	49.603
													GSM5926124_203293640019_R06C01	Male	26.28	0	0	0	0	1	1	0	0	0	45.644
													GSM5926125_203293640019_R08C01	Female	40.87	1	1	1	1	0	1	1	0	1	70.7589
													GSM5926126_203293640052_R01C01	Female	57.31	0	1	0	1	1	1	0	0	0	81.7832
													GSM5926127_203293640052_R02C01	Male	39.84	1	1	1	0	1	0	1	0	1	57.7925
													GSM5926128_203293640052_R03C01	Female	45.68	0	1	1	0	0	0	0	0	0	54.2617
													GSM5926129_203293640052_R04C01	Female	42.51	0	1	0	0	0	0	0	0	0	68.6878
													GSM5926130_203293640052_R05C01	Male	40.54	1	0	0	1	1	1	1	0	1	55.708
													GSM5926131_203293640052_R06C01	Male	42.17	0	1	1	1	1	1	1	0	0	70.9602
													GSM5926132_203239900004_R01C01	Female	31.56	1	1	1	0	0	0	0	0	0	62.1688
													GSM5926133_203239900004_R02C01	Male	33.64	0	1	1	0	1	1	0	1	1	60.6265
													GSM5926134_203239900004_R03C01	Female	24.27	0	0	0	0	1	1	1	0	1	58.0323
													GSM5926135_203239900004_R04C01	Female	29.03	0	0	1	1	1	1	0	0	0	60.1705
													GSM5926136_203239900004_R05C01	Female	33.36	1	1	1	1	0	1	1	0	1	65.2242
													GSM5926137_203239900004_R06C01	Female	39.17	0	0	0	1	0	1	1	0	1	63.2229
													GSM5926138_203239900004_R07C01	Male	41.22	0	0	0	0	0	1	1	0	0	56.672
													GSM5926139_203239900004_R08C01	Female	29.65	0	1	1	0	1	1	0	0	0	65.9484
													GSM5926140_203239900005_R02C01	Male	32.17	0	0	1	1	1	1	0	0	1	51.7249
													GSM5926141_203239900005_R03C01	Female	31.13	1	0	0	1	1	1	1	0	1	55.6885
													GSM5926142_203239900005_R04C01	Female	39.42	0	0	0	1	1	0	0	1	0	59.761
													GSM5926143_203239900005_R05C01	Female	48.2	1	0	0	0	0	0	0	0	0	66.6636
													GSM5926144_203239900005_R06C01	Male	51.59	1	1	1	1	1	1	1	0	0	72.24
													GSM5926145_203239900005_R07C01	Female	22.21	0	0	0	1	0	0	0	1	1	44.3329
													GSM5926146_203239900005_R08C01	Male	46.92	0	1	1	1	1	0	0	0	0	75.4
													GSM5926147_203239900210_R01C01	Male	55.98	0	1	1	1	0	1	1	0	0	82.8291
													GSM5926148_203239900210_R02C01	Female	50.6	0	1	1	1	1	1	0	0	0	75.5701
													GSM5926149_203239900210_R04C01	Female	38.39	0	0	0	0	0	1	1	0	0	66.2768
													GSM5926150_203239900210_R06C01	Female	49.75	1	0	0	1	0	1	1	0	0	67.5795
													GSM5926151_203239900210_R07C01	Female	33.52	1	0	0	1	1	1	1	0	1	54.5571
													GSM5926152_203239900235_R02C01	Male	24.97	1	0	0	0	0	0	0	0	0	53.3969
													GSM5926153_203239900235_R03C01	Male	57.95	0	1	0	1	1	1	0	0	0	65.4032
													GSM5926154_203239900235_R04C01	Male	31.77	0	0	0	1	1	1	0	0	0	67.4204
													GSM5926155_203239900235_R05C01	Male	51.65	1	0	0	0	0	1	1	0	0	72.3724
													GSM5926156_203239900235_R06C01	Female	41.11	0	0	0	0	0	0	0	0	0	69.2185
													GSM5926157_203239900235_R07C01	Female	27.15	1	0	0	0	1	1	1	0	1	48.606
													GSM5926158_203239900235_R08C01	Male	43.44	1	0	0	1	0	1	0	0	0	59.1543
													GSM5926159_203244490007_R01C01	Female	30.75	0	0	0	1	1	1	1	0	1	56.7994
													GSM5926160_203244490007_R02C01	Female	49.04	0	0	0	1	1	0	0	0	0	63.6615
													GSM5926161_203244490007_R04C01	Female	52.65	1	0	0	0	1	1	1	0	0	73.6063
													GSM5926162_203244490007_R05C01	Male	41.45	0	0	0	0	0	1	1	0	0	59.3834
													GSM5926163_203244490007_R06C01	Male	19.95	0	0	0	1	1	1	1	0	1	43.4798
													GSM5926164_203244490007_R07C01	Female	30.73	0	0	0	0	0	1	0	0	0	55.3591
													GSM5926165_203244490007_R08C01	Male	43.57	0	1	0	1	1	1	0	1	0	63.5712
													GSM5926166_203259190149_R01C01	Male	30.52	0	1	1	1	1	1	1	0	0	54.6846
													GSM5926167_203259190149_R02C01	Female	43.87	0	0	0	1	0	1	0	0	0	61.4853
													GSM5926168_203259190149_R04C01	Female	32.91	1	0	0	1	1	1	1	0	1	53.7831
													GSM5926169_203259190149_R05C01	Female	47.74	0	0	0	1	1	0	0	0	0	65.1883
													GSM5926170_203259190149_R06C01	Male	43.18	0	1	1	1	1	1	1	0	0	65.788
													GSM5926171_203244490032_R01C01	Male	45.78	0	0	0	1	1	0	0	1	0	78.1432
													GSM5926172_203244490032_R02C01	Female	45.51	0	1	0	1	0	1	1	0	0	66.9516
													GSM5926173_203244490032_R03C01	Female	57.37	1	0	0	1	0	1	1	0	0	72.6734
													GSM5926174_203244490032_R05C01	Male	52.5	0	0	0	1	0	1	1	0	0	65.1827
													GSM5926175_203244490032_R06C01	Male	44.02	1	0	0	1	0	1	1	0	0	63.5599
													GSM5926176_203244490032_R07C01	Male	41.45	0	0	0	1	1	1	1	0	0	65.9602
													GSM5926177_203244490032_R08C01	Female	28.68	0	1	1	1	1	1	0	0	0	58.4308
													GSM5926178_203244490184_R01C01	Male	43.25	0	1	1	1	1	1	0	0	0	81.6562
													GSM5926179_203244490184_R03C01	Female	31.14	0	1	1	1	1	1	1	0	0	61.1175
													GSM5926180_203244490184_R04C01	Male	30.82	1	1	1	0	0	0	0	0	0	51.8937
													GSM5926181_203244490184_R05C01	Male	27.91	0	0	0	0	0	1	0	0	0	52.2699
													GSM5926182_203244490184_R06C01	Female	37.76	1	0	0	1	1	1	1	0	1	60.791
													GSM5926183_203244490184_R07C01	Female	35.53	1	0	0	0	0	0	0	0	0	62.7588
													GSM5926184_203244490201_R01C01	Female	41.96	1	0	0	1	0	1	0	0	0	70.6829
													GSM5926185_203244490201_R02C01	Female	64.48	0	0	0	1	0	1	0	0	0	82.6169
													GSM5926186_203244490201_R03C01	Male	41.46	0	1	1	1	1	1	1	0	0	63.0564
													GSM5926187_203244490201_R06C01	Male	42.07	0	0	0	0	0	0	0	0	0	65.1996
													GSM5926188_203244490201_R07C01	Male	37.61	1	0	0	1	0	1	1	0	1	65.5299
													GSM5926189_203244490201_R08C01	Male	23.8	0	0	0	0	0	0	0	0	0	53.5273
													GSM5926190_203244500197_R01C01	Female	49.75	1	0	0	1	0	0	0	0	0	77.5198
													GSM5926191_203244500197_R03C01	Female	42.84	0	1	1	0	1	1	0	0	0	64.3656
													GSM5926192_203244500197_R04C01	Female	27.68	1	1	1	0	0	0	0	0	0	66.9802
													GSM5926193_203244500197_R05C01	Male	26.7	0	0	0	0	0	0	0	0	0	45.1058
													GSM5926194_203244500197_R06C01	Female	28.9	0	0	0	1	0	1	0	1	1	58.9919
													GSM5926195_203244500197_R07C01	Male	29.23	0	1	1	0	1	1	0	0	0	49.6497
													GSM5926196_203244500197_R08C01	Female	21.28	0	0	0	0	0	0	0	0	0	47.7831
													GSM5926197_203244490208_R01C01	Male	40.31	1	0	0	0	0	0	0	1	0	69.3654
													GSM5926198_203244490208_R02C01	Female	23.3	1	1	1	1	0	0	0	1	1	50.4438
													GSM5926199_203244490208_R03C01	Male	23.51	0	1	1	0	1	1	0	0	0	51.5836
													GSM5926200_203244490208_R04C01	Male	45.76	0	0	0	1	1	1	1	0	0	70.0436
													GSM5926201_203244490208_R05C01	Male	43.04	0	1	1	0	0	0	0	0	0	67.2129
													GSM5926202_203244490208_R06C01	Female	49.58	1	0	0	1	1	1	1	0	1	77.7191
													GSM5926203_203244490208_R07C01	Female	54.73	0	0	0	1	0	1	1	0	0	77.9855
													GSM5926204_203244490208_R08C01	Male	48.48	1	0	0	1	0	1	1	0	0	74.1148
													GSM5926205_203249030045_R01C01	Male	41.73	0	0	0	0	0	0	0	0	0	62.4274
													GSM5926206_203249030045_R02C01	Female	42.46	0	0	0	1	1	0	0	1	0	65.6453
													GSM5926207_203249030045_R03C01	Male	28.53	0	0	0	0	0	0	0	0	0	56.2135
													GSM5926208_203249030045_R05C01	Male	42.73	0	1	1	1	0	1	0	0	0	78.0861
													GSM5926209_203249030045_R06C01	Male	60.91	0	1	0	1	0	1	0	0	0	83.3286
													GSM5926210_203249030045_R07C01	Female	30.12	1	1	1	0	0	0	0	1	1	58.9865
													GSM5926211_203249030073_R01C01	Female	29.98	1	0	0	1	0	0	0	1	0	52.5393
													GSM5926212_203249030073_R02C01	Female	29.01	0	0	0	0	0	0	0	0	0	58.9401
													GSM5926213_203249030073_R03C01	Female	46.86	0	1	1	0	1	1	0	0	0	64.0868
													GSM5926214_203249030073_R04C01	Female	51.46	1	0	0	0	0	0	0	0	0	68.2054
													GSM5926215_203249030073_R05C01	Male	22.53	0	0	0	1	1	1	1	0	1	48.4596
													GSM5926216_203249030073_R06C01	Female	37.93	1	0	0	1	1	1	1	0	0	69.3226
													GSM5926217_203249030073_R07C01	Female	52.11	0	1	1	0	0	0	0	0	0	73.6447
													GSM5926218_203249030073_R08C01	Male	35.01	0	1	1	0	1	1	0	0	0	57.6954
													GSM5926219_203259060201_R01C01	Female	41.72	0	1	1	0	1	1	0	0	0	60.2147
													GSM5926220_203259060201_R03C01	Female	34.19	0	0	0	1	1	0	0	0	0	58.6682
													GSM5926221_203259060201_R04C01	Male	30.07	0	0	0	0	0	0	0	0	0	48.3442
													GSM5926222_203259060201_R06C01	Female	21.05	1	0	0	1	1	0	1	0	1	57.3212
													GSM5926223_203259060201_R08C01	Female	36.82	0	1	0	1	1	1	1	0	0	58.6915
													GSM5926224_203273630065_R01C01	Female	32.23	1	0	0	1	0	1	0	0	0	64.3741
													GSM5926225_203273630065_R02C01	Female	61.49	0	0	0	1	0	1	0	0	0	72.145
													GSM5926226_203273630065_R06C01	Female	50.17	1	0	0	0	0	1	1	0	0	67.4661
													GSM5926227_203273630065_R07C01	Female	34.63	0	1	0	0	1	0	1	0	0	66.6877
													GSM5926228_203293440257_R01C01	Male	36.52	0	1	0	0	1	0	1	0	1	58.0309
													GSM5926229_203293440257_R02C01	Female	35.41	0	0	0	0	0	0	0	0	0	58.2912
													GSM5926230_203293440257_R03C01	Female	45.35	0	0	0	1	1	0	0	0	0	66.2868
													GSM5926231_203293440257_R04C01	Male	35.1	0	1	1	0	1	1	0	0	0	54.9216
													GSM5926232_203293440257_R05C01	Male	39.56	1	0	0	1	1	0	0	1	0	56.8345
													GSM5926233_203293440257_R06C01	Female	35.63	0	1	1	0	1	1	0	0	0	56.3569
													GSM5926234_203293440257_R07C01	Female	31.21	0	1	1	1	1	1	0	0	0	55.2371
													GSM5926235_203293440257_R08C01	Female	38.94	0	1	0	0	0	0	0	0	0	71.7261
													GSM5926236_203293440258_R01C01	Male	48.64	1	0	0	0	0	1	1	0	0	66.5317
													GSM5926237_203293440258_R02C01	Male	46.48	1	0	0	1	1	1	1	0	1	59.3335
													GSM5926238_203293440258_R03C01	Male	41.64	0	0	0	1	1	1	1	0	0	59.5536
													GSM5926239_203293440258_R04C01	Female	42.91	0	0	0	1	1	1	0	0	0	73.9198
													GSM5926240_203293440258_R06C01	Male	44.55	1	0	0	1	1	1	1	0	1	58.1862
													GSM5926241_203293440258_R07C01	Male	30.13	1	0	0	1	1	1	1	0	1	53.5939
													GSM5926242_203293440258_R08C01	Female	31.9	0	1	1	1	1	1	1	0	0	59.8264
													GSM5926243_203293640006_R01C01	Female	20.18	1	0	0	0	0	0	0	0	0	51.5473
													GSM5926244_203293640006_R02C01	Female	34.28	0	0	0	0	1	1	0	0	0	53.498
													GSM5926245_203293640006_R03C01	Male	31.59	1	0	0	0	0	0	0	0	0	52.8599
													GSM5926246_203293640006_R05C01	Female	23.28	0	0	0	1	0	0	0	1	1	59.9636
													GSM5926247_203293640006_R07C01	Male	27.53	0	0	0	0	0	0	0	0	0	55.4509
													GSM5926248_203293640006_R08C01	Male	53.02	0	1	0	0	0	0	0	0	0	64.6706
													GSM5926249_203293640008_R01C01	Female	38.06	1	0	0	0	0	1	1	0	1	55.6221
													GSM5926250_203293640008_R02C01	Female	33.9	0	0	1	1	1	1	0	0	1	67.2351
													GSM5926251_203293640008_R04C01	Female	35.95	0	0	0	0	0	0	0	1	1	59.2015
													GSM5926252_203293640008_R07C01	Female	37.72	0	1	0	1	1	1	1	0	0	65.8948
													GSM5926253_203293640095_R01C01	Female	50.46	1	1	1	1	0	1	0	0	0	66.8204
													GSM5926254_203293640095_R02C01	Male	46.75	0	1	1	1	0	1	1	0	0	71.6215
													GSM5926255_203293640095_R03C01	Male	33.2	0	0	0	1	1	1	1	0	1	53.0403
													GSM5926256_203293640095_R04C01	Female	54.28	0	0	0	1	1	1	0	0	0	75.0212
													GSM5926257_203293640095_R05C01	Male	42.4	1	0	0	1	1	1	1	0	1	62.2861
													GSM5926258_203293640095_R06C01	Female	35.9	0	0	0	1	1	1	1	0	1	57.8658
													GSM5926259_203293640095_R07C01	Female	22.56	0	0	0	1	1	1	1	0	1	51.8738
													GSM5926260_203293640095_R08C01	Female	50.44	1	0	0	1	0	1	1	0	0	73.5109
													GSM5926261_203293640123_R01C01	Male	29.82	0	0	0	0	0	0	0	0	0	44.1683
													GSM5926262_203293640123_R02C01	Male	35.3	0	0	0	1	1	1	0	0	1	75.028
													GSM5926263_203293640123_R03C01	Female	44.77	0	1	1	1	0	1	0	0	0	63.0296
													GSM5926264_203293640123_R04C01	Male	36.56	1	0	0	1	1	1	1	0	1	65.6104
													GSM5926265_203293640123_R05C01	Male	55.13	0	0	0	1	1	1	1	0	0	70.1035
													GSM5926266_203293640123_R06C01	Male	27.89	1	1	1	0	0	0	0	1	0	51.1628
													GSM5926267_203293640130_R01C01	Female	47.23	0	0	0	0	0	0	0	0	0	60.8443
													GSM5926268_203293640130_R02C01	Female	24.22	1	0	0	1	1	1	1	0	1	65.0419
													GSM5926269_203293640130_R03C01	Female	31.7	1	1	1	1	0	1	0	1	0	57.5675
													GSM5926270_203293640130_R04C01	Male	50.27	0	1	1	1	1	1	0	0	0	70.7364
													GSM5926271_203293640130_R05C01	Male	41.79	0	1	1	0	0	1	0	0	0	61.0084
													GSM5926272_203293640130_R06C01	Female	31.23	1	1	1	0	0	0	0	0	0	57.7165
													GSM5926273_203293640130_R07C01	Female	51.49	1	1	1	0	1	1	1	0	1	67.7247
													GSM5926274_203293640130_R08C01	Male	47.51	0	1	1	1	0	1	0	0	0	63.5534
													GSM5926275_203293640131_R01C01	Male	31.73	0	0	0	0	0	1	1	0	1	54.2983
													GSM5926276_203293640131_R02C01	Female	53.78	1	0	0	1	1	1	0	0	0	72.0698
													GSM5926277_203293640131_R03C01	Female	25.88	0	0	0	1	1	1	1	0	0	46.5967
													GSM5926278_203293640131_R04C01	Female	47.36	1	0	0	0	1	1	1	0	1	60.0738
													GSM5926279_203293640131_R05C01	Female	38.95	0	0	0	0	0	0	0	0	0	61.1872
													GSM5926280_203293640131_R06C01	Female	38.7	0	1	1	0	1	0	0	0	0	70.8598
													GSM5926281_203293640131_R07C01	Female	46.93	0	1	1	1	0	1	1	0	0	74.5786
													GSM5926282_203293640131_R08C01	Female	30.12	0	0	0	0	1	1	0	0	0	56.4343
													GSM5926283_203293640147_R01C01	Male	25.66	0	0	0	0	0	0	0	0	0	43.6265
													GSM5926284_203293640147_R02C01	Male	20.67	0	0	0	0	0	1	0	0	0	41.6523
													GSM5926285_203293640147_R03C01	Male	43.01	1	0	0	1	1	1	1	0	0	67.7046
													GSM5926286_203293640147_R04C01	Female	44.85	1	0	0	1	1	1	1	0	1	62.4115
													GSM5926287_203293640147_R05C01	Male	24.43	0	0	0	0	1	1	0	0	0	44.9851
													GSM5926288_203293640147_R06C01	Female	40.24	1	0	0	0	1	1	1	0	0	65.6067
													GSM5926289_203293640147_R07C01	Female	24.18	0	0	0	1	1	0	0	1	1	44.8343
													GSM5926290_203239690203_R01C01	Male	49.47	1	0	0	1	0	1	1	0	0	74.8191
													GSM5926291_203239690203_R02C01	Male	30.55	0	0	0	1	1	0	0	1	1	59.0977
													GSM5926292_203239690203_R04C01	Female	36.78	1	1	1	0	0	0	0	1	1	61.2269
													GSM5926293_203239690203_R06C01	Female	51.85	1	0	1	1	0	1	1	0	0	59.2638
													GSM5926294_203239690203_R07C01	Male	25.22	1	0	0	1	0	1	0	0	1	47.1488
													GSM5926295_203239690203_R08C01	Female	38.84	1	0	0	1	1	1	0	0	1	66.8881
													GSM5926296_203239900113_R01C01	Male	28.02	0	0	0	1	1	0	0	1	0	56.4114
													GSM5926297_203239900113_R02C01	Female	46.67	0	1	1	1	0	1	0	0	0	80.8793
													GSM5926298_203239900113_R03C01	Female	31.19	0	0	0	1	1	1	1	0	0	73.609
													GSM5926299_203239900113_R04C01	Male	25.24	0	0	0	0	0	0	0	0	0	44.3392
													GSM5926300_203239900113_R05C01	Female	19.28	0	0	0	0	0	0	0	0	0	40.9102
													GSM5926301_203239900113_R07C01	Male	22.02	1	0	0	1	0	0	0	1	1	44.5508
													GSM5926302_203239900113_R08C01	Female	39.81	1	0	0	1	0	0	0	0	0	52.7013
													GSM5926303_203239900126_R01C01	Female	46.49	0	1	0	0	0	0	0	0	0	66.7481
													GSM5926304_203239900126_R02C01	Female	37.1	0	0	0	1	1	0	0	0	0	64.4279
													GSM5926305_203239900126_R03C01	Female	48.26	0	1	0	1	1	1	1	0	0	62.2135
													GSM5926306_203239900126_R04C01	Male	37	0	1	1	0	1	1	0	0	0	53.9423
													GSM5926307_203239900126_R05C01	Female	35	0	1	0	0	0	0	0	0	0	62.1692
													GSM5926308_203239900126_R06C01	Male	20.62	0	0	0	0	1	1	1	0	1	53.0599
													GSM5926309_203239900126_R07C01	Female	66.43	0	0	0	1	0	1	0	0	0	83.381
													GSM5926310_203239900126_R08C01	Female	32.99	1	0	0	1	0	1	1	0	1	52.5637
													GSM5926311_203244490050_R01C01	Female	38.61	0	1	1	0	1	1	0	0	0	55.0218
													GSM5926312_203244490050_R02C01	Male	51.78	1	0	0	0	1	1	1	0	0	67.5355
													GSM5926313_203244490050_R03C01	Male	53.18	0	0	1	1	1	1	0	0	0	70.4495
													GSM5926314_203244490050_R05C01	Male	33.01	0	1	0	1	1	1	1	0	0	58.2264
													GSM5926315_203244490050_R06C01	Male	38.85	0	1	1	0	0	0	0	0	0	68.468
													GSM5926316_203244490050_R07C01	Female	20.59	0	0	0	1	0	1	0	1	1	45.002
													GSM5926317_203244490050_R08C01	Female	43.81	1	0	0	1	1	1	1	0	1	69.3897
													GSM5926318_203249030021_R01C01	Male	36.94	0	1	0	1	1	1	0	0	0	62.8007
													GSM5926319_203249030021_R02C01	Male	30.31	0	0	0	1	1	0	0	1	1	60.1213
													GSM5926320_203249030021_R03C01	Male	37.88	0	1	0	1	1	1	1	0	0	56.0702
													GSM5926321_203249030021_R04C01	Male	40.48	0	0	0	1	1	1	0	0	0	63.0592
													GSM5926322_203249030021_R05C01	Female	40.18	0	0	0	1	1	0	0	1	0	65.2313
													GSM5926323_203249030021_R06C01	Female	38.24	0	0	0	0	0	0	0	0	0	55.4808
													GSM5926324_203249030021_R07C01	Male	32.66	0	0	0	0	1	1	1	0	1	52.2454
													GSM5926325_203249030021_R08C01	Female	48.84	0	0	0	0	0	0	0	0	0	72.7763
													GSM5926326_203249030047_R01C01	Female	25.21	0	0	0	1	1	1	1	0	1	54.0971
													GSM5926327_203249030047_R02C01	Female	34.41	0	1	1	1	1	1	1	0	1	62.9382
													GSM5926328_203249030047_R03C01	Female	36.17	0	1	0	1	1	1	1	0	0	59.4569
													GSM5926329_203249030047_R04C01	Male	39.51	0	1	0	0	1	0	1	0	0	65.9785
													GSM5926330_203249030047_R05C01	Female	25	0	0	0	1	1	0	1	0	1	56.0671
													GSM5926331_203249030047_R06C01	Female	21.47	0	0	0	1	1	1	1	0	1	48.9942
													GSM5926332_203249030047_R08C01	Male	48.47	0	1	0	1	0	1	1	0	0	70.3866
													GSM5926333_203249030085_R02C01	Male	50.27	1	0	0	1	0	1	1	0	0	61.205
													GSM5926334_203249030085_R03C01	Female	20.04	1	0	0	0	0	0	0	0	0	47.5421
													GSM5926335_203249030085_R05C01	Male	39.74	0	1	1	0	0	1	0	0	0	57.6709
													GSM5926336_203249030085_R06C01	Male	25.9	0	0	0	1	1	1	1	0	1	44.1176
													GSM5926337_203249030085_R07C01	Female	20.6	0	0	0	0	0	0	0	0	0	42.7171
													GSM5926338_203249030085_R08C01	Female	31.11	0	0	0	1	1	1	1	0	1	46.1422
													GSM5926339_203249030206_R01C01	Male	43.01	0	1	1	0	0	0	0	0	0	55.773
													GSM5926340_203249030206_R04C01	Male	31.08	0	0	0	1	1	1	1	0	1	53.5888
													GSM5926341_203249030206_R05C01	Male	41.52	0	1	1	1	1	1	0	0	0	59.3049
													GSM5926342_203249030206_R06C01	Female	30.74	0	1	0	0	1	0	1	0	0	55.4665
													GSM5926343_203249030206_R07C01	Female	22.45	0	0	0	1	1	1	1	0	1	46.8681
													GSM5926344_203249030206_R08C01	Male	46.79	0	0	0	1	1	1	0	0	0	66.4322
													GSM5926345_203490650075_R02C01	Female	49.78	0	1	1	0	0	0	0	0	0	62.9155
													GSM5926346_203490650075_R03C01	Female	37.34	0	0	0	0	0	0	0	0	0	58.0893
													GSM5926347_203490650075_R04C01	Female	27.33	0	0	0	1	1	0	0	1	1	51.8715
													GSM5926348_203490650075_R05C01	Female	47.36	1	0	0	1	0	1	1	0	0	67.5863
													GSM5926349_203490650075_R06C01	Male	44.27	0	0	0	0	1	0	0	0	0	59.0959
													GSM5926350_203490650075_R07C01	Male	36.44	1	0	0	0	0	0	0	0	0	58.8723
													GSM5926351_203490650075_R08C01	Female	24.36	0	0	0	1	1	1	1	0	1	45.4978
													GSM5926352_203490650077_R02C01	Male	28.44	0	1	1	0	1	1	0	0	0	46.3497
													GSM5926353_203490650077_R03C01	Female	35.48	0	0	0	1	1	1	0	0	0	65.3877
													GSM5926354_203490650077_R05C01	Male	64.63	0	1	0	0	0	0	0	0	0	77.3
													GSM5926355_203490650077_R06C01	Male	34.09	0	0	0	1	1	1	1	0	1	54.7293
													GSM5926356_203490650077_R07C01	Male	31.8	0	0	1	1	1	1	0	0	0	54.0213
													GSM5926357_203490650077_R08C01	Female	41.79	1	0	0	1	1	1	1	0	1	67.9388
													GSM5926358_203490650078_R01C01	Female	35.45	0	1	0	1	1	1	1	0	0	63.9051
													GSM5926359_203490650078_R02C01	Female	56.07	1	0	0	0	0	1	1	0	0	77.8886
													GSM5926360_203490650078_R04C01	Male	37.42	1	0	0	1	1	1	1	0	0	60.8554
													GSM5926361_203490650078_R05C01	Female	27.24	0	0	0	1	1	1	0	0	1	47.0815
													GSM5926362_203490650078_R06C01	Female	52.75	0	0	0	1	1	0	0	0	0	72.7561
													GSM5926363_203490650078_R07C01	Female	31.09	0	0	0	1	1	1	0	0	0	52.6045
													GSM5926364_203490650078_R08C01	Male	20.17	0	0	0	1	1	0	0	0	0	44.6941
													GSM5926365_203490650082_R01C01	Female	41.88	0	1	1	1	1	1	1	0	0	64.3111
													GSM5926366_203490650082_R02C01	Female	30.82	0	0	0	1	1	1	1	0	0	52.4025
													GSM5926367_203490650082_R03C01	Female	45.84	0	1	0	0	0	0	0	0	0	63.5191
													GSM5926368_203490650082_R04C01	Male	57.05	1	0	0	1	0	1	0	0	0	70.7421
													GSM5926369_203490650082_R05C01	Female	24.41	0	0	0	1	1	1	1	0	1	59.7619
													GSM5926370_203490650082_R06C01	Male	31.53	0	0	0	1	1	0	0	0	0	55.5867
													GSM5926371_203490650082_R07C01	Female	37.83	0	0	0	1	1	1	0	0	0	62.5956
													GSM5926372_203490650106_R01C01	Female	40.37	0	0	0	1	1	1	0	0	0	56.5476
													GSM5926373_203490650106_R02C01	Male	35.44	0	0	1	1	1	1	0	0	0	57.4854
													GSM5926374_203490650106_R03C01	Female	44.47	1	1	1	1	0	1	1	0	0	73.9624
													GSM5926375_203490650106_R04C01	Female	34.36	0	0	0	1	1	0	0	1	0	56.0384
													GSM5926376_203490650106_R05C01	Female	29.66	0	0	0	1	1	0	0	1	0	62.5829
													GSM5926377_203490650106_R06C01	Male	21.28	0	0	0	0	0	1	0	1	0	47.4146
													GSM5926378_203490650106_R07C01	Male	52.68	0	1	0	1	0	1	1	0	0	62.2336
													GSM5926379_203490650106_R08C01	Male	32.39	0	1	0	1	1	1	1	0	0	58.5379
													GSM5926380_203490650123_R01C01	Female	51.96	1	0	0	1	0	1	1	0	0	74.989
													GSM5926381_203490650123_R02C01	Female	61.6	1	1	1	1	1	1	1	0	0	70.9707
													GSM5926382_203490650123_R03C01	Male	21.07	1	0	0	0	0	0	0	0	0	50.9971
													GSM5926383_203490650123_R04C01	Female	34.1	0	0	0	1	1	1	0	1	1	56.9063
													GSM5926384_203490650123_R05C01	Male	32.01	1	1	1	0	0	0	0	0	0	55.003
													GSM5926385_203490650123_R06C01	Female	24.11	1	1	1	1	0	1	1	0	1	56.7764
													GSM5926386_203490650123_R08C01	Female	24.54	0	1	0	1	1	1	1	1	1	53.7532
													GSM5926387_203496240009_R02C01	Male	49.45	1	1	1	1	0	1	1	0	0	67.2891
													GSM5926388_203496240009_R03C01	Female	36.64	0	0	0	0	0	1	1	0	0	64.3716
													GSM5926389_203496240009_R04C01	Male	37.72	0	1	0	1	1	0	0	0	0	55.5761
													GSM5926390_203496240009_R05C01	Female	35.91	1	0	0	1	1	1	1	0	1	58.5462
													GSM5926391_203496240009_R06C01	Female	36.36	0	0	0	1	1	0	1	0	1	66.5031
													GSM5926392_203496240009_R07C01	Male	20.01	0	0	0	1	1	0	0	0	0	41.8111
													GSM5926393_203496240022_R01C01	Male	52.42	0	1	1	1	0	1	0	0	0	63.5851
													GSM5926394_203496240022_R02C01	Male	52.75	0	1	1	1	0	1	0	0	0	72.0932
													GSM5926395_203496240022_R04C01	Female	43.61	0	0	1	1	1	1	0	0	1	67.089
													GSM5926396_203496240022_R05C01	Female	30.1	0	1	0	1	1	1	0	0	1	61.6596
													GSM5926397_203496240022_R06C01	Male	37.39	0	1	0	0	1	0	1	0	1	58.8147
													GSM5926398_203496240022_R08C01	Female	26.52	0	0	0	0	1	1	1	0	1	56.6655
													GSM5926399_203496240029_R01C01	Female	42.99	0	1	1	0	1	1	0	0	0	66.8703
													GSM5926400_203496240029_R02C01	Female	33.92	1	0	0	1	1	1	1	0	1	63.3192
													GSM5926401_203496240029_R04C01	Female	48.78	0	1	1	0	0	0	0	0	0	71.1972
													GSM5926402_203496240029_R06C01	Female	33.48	0	0	0	0	0	1	0	0	0	63.5758
													GSM5926403_203496240029_R08C01	Female	37.33	0	0	0	0	0	0	1	0	0	72.7878
													GSM5926404_203496240043_R01C01	Male	24.25	0	0	0	1	1	1	0	0	0	49.8938
													GSM5926405_203496240043_R02C01	Female	39.16	1	1	1	1	1	1	1	0	1	52.6716
													GSM5926406_203496240043_R03C01	Female	34.91	0	1	0	1	1	1	1	0	0	65.284
													GSM5926407_203496240043_R04C01	Male	47.08	0	1	1	0	0	1	0	0	0	52.0526
													GSM5926408_203496240043_R08C01	Female	26.87	0	0	0	0	1	1	1	0	1	53.1129
													GSM5926409_203496240044_R01C01	Male	36.74	0	0	0	1	1	1	1	0	0	54.9601
													GSM5926410_203496240044_R02C01	Female	28.92	0	0	0	0	0	0	0	0	0	52.5201
													GSM5926411_203496240044_R03C01	Female	58.99	1	1	1	1	0	1	1	0	0	79.6132
													GSM5926412_203496240044_R04C01	Male	35.02	1	1	1	1	1	1	1	0	1	57.1491
													GSM5926413_203496240044_R05C01	Female	27.9	0	1	1	0	1	1	0	0	0	50.1375
													GSM5926414_203496240044_R06C01	Female	49.33	0	0	0	0	0	0	0	0	0	69.8609
													GSM5926415_203496240044_R07C01	Female	20.49	0	0	0	1	1	1	1	0	1	43.7824
													GSM5926416_203496240044_R08C01	Male	26.3	0	0	0	1	1	0	0	1	0	51.7913
													GSM5926417_203496240048_R02C01	Female	35.1	0	0	0	1	1	1	1	0	0	65.0149
													GSM5926418_203496240048_R03C01	Female	30.42	0	0	0	0	1	1	0	0	0	56.9696
													GSM5926419_203496240048_R04C01	Female	53.87	0	1	1	1	1	1	0	0	0	72.0411
													GSM5926420_203496240048_R05C01	Female	34.02	1	1	1	0	0	0	0	0	0	55.0721
													GSM5926421_203496240048_R06C01	Female	50.62	0	1	0	1	0	1	1	0	0	68.7351
													GSM5926422_203496240048_R07C01	Female	46.68	1	1	0	1	0	1	1	0	0	81.7086
													GSM5926423_203496240048_R08C01	Male	23.94	1	1	1	1	1	1	1	0	1	58.9143
													GSM5926424_203496240091_R01C01	Male	33.68	0	0	0	0	0	1	1	0	0	56.4438
													GSM5926425_203496240091_R02C01	Female	36.9	0	1	0	0	0	0	0	0	0	63.1274
													GSM5926426_203496240091_R03C01	Female	37.34	0	0	0	0	0	1	0	0	0	55.4048
													GSM5926427_203496240091_R04C01	Female	42.22	1	1	0	1	0	1	1	0	0	63.7292
													GSM5926428_203496240091_R05C01	Male	38.52	0	0	0	0	0	0	0	0	0	64.5918
													GSM5926429_203496240091_R06C01	Male	48.62	1	0	0	1	0	1	1	0	0	74.5169
													GSM5926430_203496250062_R01C01	Male	38.07	0	1	1	0	1	0	1	0	1	63.0398
													GSM5926431_203496250062_R04C01	Female	33.48	0	0	0	0	0	0	0	0	0	56.3065
													GSM5926432_203496250062_R05C01	Female	37.47	0	0	0	1	1	0	0	0	0	60.023
													GSM5926433_203496250062_R07C01	Female	33.78	1	1	1	0	0	0	0	0	0	53.2829
													GSM5926434_203496250062_R08C01	Female	23.78	1	0	0	0	0	0	0	0	0	53.1913
													GSM5926435_203497730143_R01C01	Male	52.89	0	0	0	1	1	0	0	0	0	64.4976
													GSM5926436_203497730143_R03C01	Female	48.31	0	1	1	0	0	0	0	0	0	73.6392
													GSM5926437_203497730143_R05C01	Male	53.65	0	1	1	1	0	1	0	0	0	78.9363
													GSM5926438_203497730143_R06C01	Female	37.91	0	0	0	1	1	1	0	1	1	70.0292
													GSM5926439_203497730143_R07C01	Male	29.47	0	0	0	1	1	0	0	1	0	46.7112
													GSM5926440_203497730143_R08C01	Female	19.54	1	0	0	0	0	0	0	0	0	48.3395
													GSM5926441_203504440081_R01C01	Female	33.61	0	1	0	1	1	1	0	0	1	52.6232
													GSM5926442_203504440081_R02C01	Male	40.32	0	1	1	1	1	0	0	0	0	57.1886
													GSM5926443_203504440081_R04C01	Female	34.13	0	1	1	1	1	1	1	0	0	58.3593
													GSM5926444_203504440081_R05C01	Female	41.48	1	0	0	1	0	1	1	0	0	62.4008
													GSM5926445_203504440081_R06C01	Female	54.29	1	1	1	1	0	1	1	0	0	71.0069
													GSM5926446_203490650079_R02C01	Male	19.38	0	0	0	1	1	1	1	0	1	47.1086
													GSM5926447_203490650079_R03C01	Male	36.03	0	0	0	0	0	1	1	0	0	55.2112
													GSM5926448_203490650079_R04C01	Female	30.3	0	0	0	1	1	1	1	0	1	56.174
													GSM5926449_203490650079_R05C01	Female	37.92	0	1	0	1	1	1	1	0	0	55.8744
													GSM5926450_203490650079_R08C01	Female	57.94	0	1	1	1	0	1	0	0	0	96.8635
													GSM5926451_203490650120_R01C01	Male	24.61	1	0	0	1	1	1	1	0	1	48.2704
													GSM5926452_203490650120_R02C01	Female	19.76	0	0	0	1	1	1	1	0	1	45.6535
													GSM5926453_203490650120_R04C01	Female	39.02	0	0	0	1	1	1	1	1	0	60.3759
													GSM5926454_203490650120_R05C01	Female	28.68	1	0	0	1	1	1	1	0	1	51.165
													GSM5926455_203490650120_R07C01	Female	49.47	1	0	0	1	1	1	1	0	1	62.3709
													GSM5926456_203496240007_R01C01	Male	26.07	1	0	0	0	0	0	0	0	0	52.0488
													GSM5926457_203496240007_R03C01	Female	51.02	0	1	1	1	1	1	1	0	0	89.9834
													GSM5926458_203496240007_R04C01	Male	21.64	0	0	0	0	0	1	0	0	0	43.7146
													GSM5926459_203496240007_R05C01	Male	32	0	0	0	1	1	1	1	0	1	51.7458
													GSM5926460_203496240007_R06C01	Female	30.19	0	0	0	1	1	1	1	0	1	53.0645
													GSM5926461_203496240007_R07C01	Male	33.11	0	0	0	1	1	1	1	0	1	51.4677
													GSM5926462_203496240007_R08C01	Female	51.32	0	1	1	1	0	1	1	0	0	70.0764
													GSM5926463_203496240012_R01C01	Male	22.91	0	0	0	0	0	0	0	0	0	55.9794
													GSM5926464_203496240012_R02C01	Female	38.88	0	1	1	1	1	1	0	0	0	64.3447
													GSM5926465_203496240012_R03C01	Male	37.2	0	0	0	1	1	1	1	0	1	65.2639
													GSM5926466_203496240012_R04C01	Female	40.33	1	0	0	1	0	1	1	0	1	62.9903
													GSM5926467_203496240012_R05C01	Male	33.63	0	0	0	0	1	1	1	0	1	58.6544
													GSM5926468_203496240012_R06C01	Male	28.36	1	0	0	0	1	1	1	0	1	54.7661
													GSM5926469_203496240012_R07C01	Female	28.3	1	0	0	1	1	1	1	0	1	64.4201
													GSM5926470_203496240012_R08C01	Male	25.9	0	0	0	1	1	1	1	0	1	54.8928
													GSM5926471_203496240013_R01C01	Male	26.78	0	0	0	1	1	0	0	0	0	49.7463
													GSM5926472_203496240013_R02C01	Male	22.79	1	0	0	0	0	0	0	0	0	51.9863
													GSM5926473_203496240013_R03C01	Male	30.04	0	1	0	1	1	1	1	0	1	58.3746
													GSM5926474_203496240013_R04C01	Male	37.55	0	0	0	0	0	1	1	0	0	62.6141
													GSM5926475_203496240013_R05C01	Male	22.15	0	0	0	0	1	1	1	0	1	45.6482
													GSM5926476_203496240013_R06C01	Female	31.45	1	1	1	1	0	1	0	1	0	64.5489
													GSM5926477_203496240013_R07C01	Female	30.92	0	0	0	1	1	1	1	0	1	52.5168
													GSM5926478_203496240013_R08C01	Female	35.21	1	0	0	1	1	1	1	0	1	54.3671
													GSM5926479_203496240042_R01C01	Female	20.59	0	0	0	0	1	1	1	0	1	44.4289
													GSM5926480_203496240042_R02C01	Female	42.06	1	1	1	1	1	1	1	0	1	57.2423
													GSM5926481_203496240042_R04C01	Male	38.64	0	0	0	0	0	1	0	0	0	61.748
													GSM5926482_203496240042_R05C01	Male	37.74	1	0	0	1	1	1	1	0	1	62.4155
													GSM5926483_203496240042_R06C01	Female	43.58	1	0	0	1	1	1	1	0	1	78.1587
													GSM5926484_203496240042_R07C01	Female	34.81	1	0	0	0	0	1	1	0	1	59.2117
													GSM5926485_203496240042_R08C01	Female	53.65	0	0	0	1	0	1	1	0	0	71.9101
													GSM5926486_203496240057_R01C01	Female	19.72	0	1	1	0	0	0	0	0	0	45.0255
													GSM5926487_203496240057_R02C01	Female	21.85	0	0	0	1	1	0	0	0	0	45.4205
													GSM5926488_203496240057_R03C01	Female	31.05	0	0	0	1	1	0	0	0	1	66.0543
													GSM5926489_203496240057_R04C01	Female	37.89	0	0	0	1	1	1	1	0	1	61.9642
													GSM5926490_203496240057_R05C01	Male	27.97	0	0	0	0	1	1	1	0	1	45.4063
													GSM5926491_203496240057_R06C01	Male	27.37	1	0	0	0	0	1	1	0	0	57.9582
													GSM5926492_203496240057_R07C01	Female	35.73	0	0	0	1	1	1	1	0	1	65.1916
													GSM5926493_203496240057_R08C01	Male	23.32	0	0	0	1	1	0	0	1	1	44.1061
													GSM5926494_203496240072_R01C01	Male	21.12	0	0	0	1	1	0	0	1	1	40.955
													GSM5926495_203496240072_R02C01	Female	26.1	0	0	0	1	1	1	1	0	1	58.2465
													GSM5926496_203496240072_R03C01	Male	26.83	0	0	1	1	0	1	0	0	0	54.396
													GSM5926497_203496240072_R04C01	Male	42.69	1	0	0	1	1	1	1	0	1	64.2208
													GSM5926498_203496240072_R05C01	Female	26.11	1	1	0	1	1	1	1	0	1	52.085
													GSM5926499_203496240072_R06C01	Female	31.39	0	0	0	0	0	0	0	0	0	62.4111
													GSM5926500_203496240072_R07C01	Male	25.18	1	1	1	1	0	1	0	1	0	52.1144
													GSM5926501_203496240072_R08C01	Female	38.9	1	0	0	1	0	1	1	0	0	70.9175
													GSM5926502_203496240077_R01C01	Female	20.16	0	0	0	0	0	1	1	0	0	44.4571
													GSM5926503_203496240077_R03C01	Male	30.59	0	0	0	1	1	0	0	1	1	47.1978
													GSM5926504_203496240077_R04C01	Male	31.01	1	0	0	0	1	1	1	0	1	49.1434
													GSM5926505_203496240077_R05C01	Male	30.4	0	0	0	0	1	1	1	0	1	56.2451
													GSM5926506_203496240077_R06C01	Female	27.03	0	0	0	1	1	1	1	0	1	52.089
													GSM5926507_203496240077_R07C01	Male	30.15	1	0	0	1	1	1	1	0	1	49.564
													GSM5926508_203496240077_R08C01	Female	29.46	1	0	0	0	0	1	1	0	1	63.1562
													GSM5926509_203496240085_R01C01	Female	20.51	0	0	0	0	0	0	0	0	0	36.9104
													GSM5926510_203496240085_R02C01	Male	28.99	0	1	0	1	1	1	1	0	1	54.6223
													GSM5926511_203496240085_R03C01	Female	29.91	0	1	0	1	1	1	1	0	1	55.685
													GSM5926512_203496240085_R06C01	Male	32.59	1	0	0	1	1	1	1	0	1	57.024
													GSM5926513_203496240085_R07C01	Male	40.14	1	0	0	1	1	1	1	0	1	57.7075
													GSM5926514_203496240085_R08C01	Male	24.96	1	0	0	1	0	1	1	0	1	45.4683
													GSM5926515_203496240103_R01C01	Female	22.18	0	0	0	1	1	1	1	0	0	44.125
													GSM5926516_203496240103_R02C01	Female	21.82	0	0	0	0	1	0	0	0	1	55.6435
													GSM5926517_203496240103_R03C01	Female	30.32	1	0	0	1	1	1	1	0	1	55.4589
													GSM5926518_203496240103_R04C01	Female	27.62	1	0	0	0	1	1	1	0	0	52.9168
													GSM5926519_203496240103_R05C01	Female	30.59	0	0	0	1	1	1	1	0	1	54.1402
													GSM5926520_203496240103_R06C01	Female	39.42	1	0	0	1	1	1	1	0	1	70.44
													GSM5926521_203496240103_R07C01	Male	46.62	0	1	1	1	0	1	0	0	0	90.7535
													GSM5926522_203496240103_R08C01	Male	25.25	1	1	1	1	1	1	1	0	1	56.2902
													GSM5926523_203496250016_R01C01	Male	23.07	0	0	0	0	1	1	1	0	1	44.3434
													GSM5926524_203496250016_R05C01	Female	29.9	0	0	0	0	0	0	0	0	0	61.5783
													GSM5926525_203496250016_R06C01	Female	27.14	1	1	1	1	1	1	1	0	1	54.259
													GSM5926526_203496250016_R07C01	Female	35.37	1	0	0	1	1	1	1	0	1	69.7468
													GSM5926527_203496250064_R01C01	Male	32.68	1	0	0	0	1	1	1	0	0	57.6918
													GSM5926528_203496250064_R02C01	Female	31.54	1	0	0	1	1	1	1	0	1	61.8374
													GSM5926529_203496250064_R03C01	Male	43.48	0	1	1	1	0	1	1	0	0	75.4108
													GSM5926530_203496250064_R04C01	Female	32.2	1	0	0	1	1	1	1	0	1	57.4177
													GSM5926531_203496250064_R05C01	Male	44.37	1	1	0	1	0	0	0	0	0	65.5245
													GSM5926532_203496250064_R06C01	Female	32.11	1	0	0	1	1	1	1	0	1	54.244
													GSM5926533_203496250064_R07C01	Male	33.88	1	0	0	1	1	1	1	0	1	53.3605
													GSM5926534_203496250064_R08C01	Male	38.08	0	1	1	0	0	1	0	0	0	63.6816
													GSM5926535_203496250074_R01C01	Male	28.47	1	0	0	1	0	1	1	0	1	61.4541
													GSM5926536_203496250074_R02C01	Male	43.46	1	1	1	1	1	1	1	0	0	61.8111
													GSM5926537_203496250074_R03C01	Male	38.67	0	1	1	0	0	0	0	0	0	52.2199
													GSM5926538_203496250074_R04C01	Female	39.49	1	0	0	1	0	1	1	0	0	73.2802
													GSM5926539_203496250074_R05C01	Male	52.37	0	1	1	1	0	1	0	0	0	73.5568
													GSM5926540_203496250074_R06C01	Female	37.6	1	0	0	0	1	1	1	0	0	65.5593
													GSM5926541_203496250074_R07C01	Male	48.32	0	0	0	1	1	1	1	0	0	62.2559
													GSM5926542_203496250074_R08C01	Male	23.92	1	1	1	1	0	0	0	1	1	49.7576
													GSM5926543_203496250109_R01C01	Male	31.38	1	0	0	1	1	1	1	0	1	51.288
													GSM5926544_203496250109_R02C01	Female	25.33	1	0	0	1	1	1	1	0	1	62.8207
													GSM5926545_203496250109_R03C01	Female	25.5	1	0	0	1	1	1	1	0	1	56.3018
													GSM5926546_203496250109_R04C01	Female	37.58	1	0	0	1	0	1	1	0	0	54.6919
													GSM5926547_203496250109_R05C01	Female	42.68	0	1	1	0	0	0	0	0	0	66.3304
													GSM5926548_203496250109_R06C01	Male	41.68	1	0	0	0	1	1	1	0	0	66.5617
													GSM5926549_203496250109_R07C01	Male	31.8	0	0	0	0	1	1	0	0	0	58.8188
													GSM5926550_203496250109_R08C01	Female	49.92	1	0	0	0	1	1	1	0	1	64.5771
													GSM5926551_203496250117_R01C01	Male	33.9	1	0	0	0	1	1	1	0	0	61.6925
													GSM5926552_203496250117_R02C01	Male	41.48	0	1	1	1	0	1	0	0	0	56.288
													GSM5926553_203496250117_R03C01	Female	26.98	0	0	0	1	1	0	0	1	0	48.3025
													GSM5926554_203496250117_R04C01	Male	53.65	0	1	1	1	1	1	1	0	1	74.4142
													GSM5926555_203496250117_R06C01	Female	41.98	1	0	0	0	0	1	1	0	0	61.0791
													GSM5926556_203496250117_R07C01	Male	38.37	1	0	0	0	0	1	1	0	0	60.8347
													GSM5926557_203496250117_R08C01	Female	43.28	1	0	0	1	1	1	1	0	0	60.0174
													GSM5926558_203497730006_R02C01	Male	24.62	1	0	0	1	1	1	1	0	1	54.3251
													GSM5926559_203497730006_R03C01	Male	26.58	0	0	0	1	1	1	1	0	1	60.8094
													GSM5926560_203497730006_R04C01	Male	25.23	1	0	0	1	1	1	1	0	1	46.6131
													GSM5926561_203497730006_R05C01	Male	38.14	1	0	0	1	0	1	1	0	0	60.2047
													GSM5926562_203497730006_R06C01	Male	34.92	1	0	0	1	1	1	1	0	1	55.1558
													GSM5926563_203497730006_R07C01	Male	39.5	1	0	0	0	0	1	1	0	0	60.2297
													GSM5926564_203497730006_R08C01	Male	49.01	1	0	0	1	0	1	1	0	0	66.1605
													GSM5926565_203497730010_R01C01	Male	34.44	1	0	0	0	1	1	1	0	1	53.1826
													GSM5926566_203497730010_R02C01	Female	24.71	0	1	0	1	1	1	0	0	1	54.2989
													GSM5926567_203497730010_R03C01	Male	49.61	0	1	1	1	0	1	1	0	0	79.678
													GSM5926568_203497730010_R04C01	Male	38.52	1	0	0	0	0	1	1	0	0	59.9002
													GSM5926569_203497730010_R05C01	Female	29.58	0	0	0	1	1	1	0	0	1	66.6666
													GSM5926570_203497730010_R06C01	Male	31.76	0	0	0	1	1	1	1	0	1	56.7163
													GSM5926571_203497730010_R07C01	Male	20.95	0	0	0	0	1	1	1	0	1	48.7176
													GSM5926572_203497730010_R08C01	Female	35.04	0	0	0	0	0	1	0	0	0	56.0996
													GSM5926573_203497730019_R01C01	Female	42.8	1	1	1	1	1	1	1	0	0	65.9469
													GSM5926574_203497730019_R02C01	Female	37.95	1	0	0	1	1	1	1	0	1	66.9348
													GSM5926575_203497730019_R03C01	Female	42.74	1	0	0	1	1	1	1	0	1	65.4161
													GSM5926576_203497730019_R04C01	Female	48.41	0	1	1	1	0	1	1	0	0	70.574
													GSM5926577_203497730019_R05C01	Male	41.52	0	1	1	1	0	1	1	0	0	70.5882
													GSM5926578_203497730019_R07C01	Male	35.71	1	0	0	1	1	1	1	0	1	58.8284
													GSM5926579_203497730019_R08C01	Male	27.43	1	0	0	1	0	1	1	0	1	49.0149
													GSM5926580_203497730033_R01C01	Female	49.9	0	1	1	0	0	0	0	0	0	77.2892
													GSM5926581_203497730033_R02C01	Male	39.11	1	0	0	0	0	1	1	0	0	70.9624
													GSM5926582_203497730033_R03C01	Male	42.08	0	1	1	1	1	1	0	0	0	61.2758
													GSM5926583_203497730033_R04C01	Male	44.13	1	0	0	1	1	1	0	0	0	58.6448
													GSM5926584_203497730033_R05C01	Male	29.37	1	0	0	1	1	1	1	0	1	62.6207
													GSM5926585_203497730033_R06C01	Female	29.15	1	0	0	1	1	1	1	0	1	53.8543
													GSM5926586_203497730033_R07C01	Male	39.86	1	0	0	1	0	1	1	0	0	59.4788
													GSM5926587_203497730033_R08C01	Female	22.91	0	0	0	1	1	1	1	0	1	47.3083
													GSM5926588_203497730128_R01C01	Male	50.35	0	1	0	0	0	0	0	0	0	72.733
													GSM5926589_203497730128_R02C01	Female	22.1	0	0	0	0	1	1	1	0	1	45.7071
													GSM5926590_203497730128_R04C01	Female	40.35	1	0	0	0	0	1	1	0	0	60.634
													GSM5926591_203497730128_R05C01	Female	39.8	0	0	0	1	1	0	0	1	0	63.0974
													GSM5926592_203497730128_R06C01	Female	30.47	0	0	0	0	0	1	1	0	0	52.9693
													GSM5926593_203497730128_R07C01	Female	27.69	1	0	0	1	1	1	0	1	1	55.3467
													GSM5926594_203497730135_R01C01	Female	22.13	1	0	0	1	1	1	1	0	1	45.5798
													GSM5926595_203497730135_R03C01	Female	40.34	1	0	0	1	0	1	1	0	0	72.8563
													GSM5926596_203497730135_R04C01	Female	40.79	0	1	1	1	1	1	1	0	0	67.4173
													GSM5926597_203497730135_R05C01	Female	37.85	1	0	0	1	1	1	1	0	1	65.069
													GSM5926598_203497730135_R06C01	Female	44.94	1	0	0	1	1	1	1	0	1	69.3995
													GSM5926599_203497730144_R01C01	Female	42.38	1	1	1	1	1	1	1	0	0	79.7152
													GSM5926600_203497730144_R02C01	Female	37.41	0	1	1	0	0	0	0	0	0	58.4908
													GSM5926601_203497730144_R03C01	Male	44.81	1	0	0	0	1	1	1	0	0	64.4795
													GSM5926602_203497730144_R04C01	Male	37.13	1	0	0	1	0	1	1	0	1	58.5736
													GSM5926603_203497730144_R05C01	Female	38.86	1	0	0	1	1	1	1	0	1	58.4542
													GSM5926604_203497730144_R06C01	Male	34.57	0	1	1	0	1	0	1	0	1	62.8772
													GSM5926605_203497730144_R08C01	Male	40.4	1	0	0	0	0	1	1	0	0	61.992
													GSM5926606_203504430051_R01C01	Male	42.5	1	1	1	1	1	1	1	0	0	76.5483
													GSM5926607_203504430051_R02C01	Female	32.79	1	0	0	0	1	1	1	0	1	54.6472
													GSM5926608_203504430051_R03C01	Female	36.69	0	1	0	0	0	0	0	0	0	63.1755
													GSM5926609_203504430051_R04C01	Female	22.98	1	1	1	1	1	1	0	0	1	71.0673
													GSM5926610_203504430051_R05C01	Female	34.15	1	0	0	0	1	1	1	0	0	58.8144
													GSM5926611_203504430051_R06C01	Female	36.55	1	0	0	0	1	1	1	0	0	55.8985
													GSM5926612_203504430051_R07C01	Female	28.16	0	0	0	1	1	0	0	0	0	47.256
													GSM5926613_203239900219_R02C01	Female	29.95	1	0	0	0	0	0	0	0	0	57.636
													GSM5926614_203239900219_R03C01	Male	32.01	0	0	0	0	1	1	0	0	0	49.6107
													GSM5926615_203239900219_R06C01	Female	23.11	0	0	0	0	1	1	1	0	1	51.101
													GSM5926616_203239900219_R07C01	Female	31.28	0	0	0	0	0	1	0	0	0	66.4176
													GSM5926617_203239900219_R08C01	Female	21.35	0	0	0	0	0	1	1	0	0	47.9719
													GSM5926618_203244490067_R01C01	Male	27.62	0	0	0	0	0	1	0	0	0	49.3903
													GSM5926619_203244490067_R03C01	Female	37.7	0	0	0	1	0	1	0	0	0	58.7337
													GSM5926620_203244490067_R04C01	Male	29.22	1	0	0	1	0	1	0	0	0	51.3746
													GSM5926621_203244490067_R05C01	Female	25.08	1	1	1	1	0	1	0	1	1	60.4974
													GSM5926622_203244490067_R06C01	Female	20.87	0	0	0	1	1	1	1	0	1	52.7191
													GSM5926623_203244490067_R07C01	Female	40.46	1	0	0	1	0	1	1	0	1	62.9385
													GSM5926624_203244490067_R08C01	Female	29.27	0	0	0	0	0	0	0	0	0	57.546
													GSM5926625_203244490068_R01C01	Female	29.3	1	0	0	0	0	1	1	0	1	53.5334
													GSM5926626_203244490068_R04C01	Male	31.76	0	0	0	0	0	1	1	0	0	59.1673
													GSM5926627_203244490068_R05C01	Female	27.42	0	0	0	1	1	1	1	0	1	58.0894
													GSM5926628_203244490068_R07C01	Female	40.62	0	1	1	1	0	1	0	0	0	71.1869
													GSM5926629_203244490096_R01C01	Female	22.78	0	0	0	0	0	0	0	0	0	47.96
													GSM5926630_203244490096_R02C01	Female	21.09	0	0	0	1	1	1	1	0	1	57.5399
													GSM5926631_203244490096_R03C01	Male	30.56	1	0	0	1	1	1	1	0	1	57.2687
													GSM5926632_203244490096_R04C01	Male	23.44	1	0	0	0	1	1	1	0	1	43.9379
													GSM5926633_203244490096_R05C01	Male	31.06	0	0	0	0	0	0	0	0	0	57.4037
													GSM5926634_203244490096_R06C01	Male	23.12	0	0	0	0	1	1	1	0	1	50.1874
													GSM5926635_203244490096_R07C01	Male	23.18	0	0	0	1	1	1	1	0	1	50.0636
													GSM5926636_203244490096_R08C01	Male	33.57	0	0	0	1	1	0	0	0	0	58.8129
													GSM5926637_203244490097_R01C01	Female	28.67	1	0	0	1	1	1	1	0	1	55.5078
													GSM5926638_203244490097_R04C01	Male	30.7	1	0	0	1	1	1	1	0	1	54.5632
													GSM5926639_203244490097_R05C01	Female	41.63	1	0	0	0	0	1	1	0	1	63.6855
													GSM5926640_203244490097_R06C01	Male	33.17	0	0	0	0	0	1	1	0	0	59.1908
													GSM5926641_203244490097_R07C01	Male	36.25	1	0	0	1	0	1	1	0	1	67.683
													GSM5926642_203244490097_R08C01	Male	27.93	0	0	0	0	0	0	0	0	0	53.6608
													GSM5926643_203244490177_R01C01	Male	25.27	1	0	0	1	1	1	1	0	1	61.435
													GSM5926644_203244490177_R02C01	Female	32.26	1	0	0	1	1	1	1	0	1	64.1552
													GSM5926645_203244490177_R03C01	Female	34.1	1	0	0	0	0	0	0	0	0	66.9039
													GSM5926646_203244490177_R04C01	Male	21.05	0	0	0	1	1	1	1	0	1	46.2586
													GSM5926647_203244490177_R07C01	Male	25.5	0	0	0	0	1	1	1	0	1	55.5579
													GSM5926648_203244490177_R08C01	Female	40.42	1	0	0	1	0	1	1	0	1	66.624
													GSM5926649_203273200157_R01C01	Female	41.8	0	0	0	0	0	1	1	0	0	60.0757
													GSM5926650_203273200157_R02C01	Male	36.59	1	0	0	1	1	1	1	0	1	64.0723
													GSM5926651_203273200157_R03C01	Male	31.81	0	0	0	1	0	1	1	0	1	53.2018
													GSM5926652_203273200157_R04C01	Female	43.97	1	0	0	1	1	1	1	0	1	71.2823
													GSM5926653_203273200157_R06C01	Male	19.09	0	0	0	1	1	0	0	1	1	43.0656
													GSM5926654_203273200157_R07C01	Male	25.12	0	0	0	0	1	1	1	0	1	52.6224
													GSM5926655_203273630025_R02C01	Male	25.43	0	0	0	0	1	1	1	0	1	46.3171
													GSM5926656_203273630025_R03C01	Female	43.15	1	0	0	1	1	1	1	0	1	72.0532
													GSM5926657_203273630025_R04C01	Male	31.77	1	0	0	1	1	1	1	0	1	65.2113
													GSM5926658_203273630025_R08C01	Male	24.79	1	0	0	1	0	1	0	1	1	55.1205
													GSM5926659_203496250005_R01C01	Female	27.93	1	0	0	1	1	1	1	0	1	58.073
													GSM5926660_203496250005_R02C01	Female	38.35	0	1	1	1	1	1	0	0	0	67.5636
													GSM5926661_203496250005_R03C01	Female	30.24	1	0	0	1	0	1	1	0	1	61.7762
													GSM5926662_203496250005_R04C01	Female	54.36	1	0	0	1	0	1	1	0	0	80.3444
													GSM5926663_203496250005_R05C01	Male	30.31	1	0	0	0	0	0	0	0	0	53.6026
													GSM5926664_203496250005_R06C01	Male	36.67	0	0	0	0	0	0	0	0	0	59.3351
													GSM5926665_203496250005_R07C01	Female	34.94	1	0	0	0	0	0	0	0	0	63.7435
													GSM5926666_203496250005_R08C01	Male	31.36	0	0	0	0	1	0	0	0	1	54.5361
													GSM5926667_203496250011_R01C01	Male	27.19	1	0	0	1	1	1	1	0	1	57.1496
													GSM5926668_203496250011_R02C01	Female	26.9	0	0	0	0	0	0	0	0	0	52.032
													GSM5926669_203496250011_R04C01	Female	31.36	0	0	0	0	1	1	1	0	1	54.1423
													GSM5926670_203496250011_R05C01	Male	31.52	0	1	1	1	0	1	1	0	0	55.399
													GSM5926671_203496250011_R08C01	Female	24.5	1	0	0	1	1	1	1	0	1	61.4367
													GSM5926672_203496250012_R01C01	Male	39.49	0	0	0	0	0	1	1	0	0	57.3058
													GSM5926673_203496250012_R02C01	Male	29.97	0	1	1	0	1	1	0	0	0	51.6143
													GSM5926674_203496250012_R03C01	Male	28.57	1	0	0	1	0	1	1	0	1	55.6424
													GSM5926675_203496250012_R05C01	Male	24.15	0	0	0	0	1	1	1	0	1	49.4653
													GSM5926676_203496250012_R07C01	Male	29.1	1	0	0	0	0	0	0	0	0	50.2033
													GSM5926677_203496250043_R01C01	Male	28.79	0	0	0	0	0	0	0	0	0	60.8954
													GSM5926678_203496250043_R03C01	Female	27.52	0	0	0	1	1	1	1	0	1	56.3872
													GSM5926679_203496250043_R05C01	Female	35.01	1	0	0	1	1	1	1	0	1	63.6927
													GSM5926680_203496250043_R06C01	Male	38	1	1	1	1	1	1	1	0	1	67.1382
													GSM5926681_203496250043_R07C01	Female	25.24	1	1	1	1	1	1	1	0	1	58.3479
													GSM5926682_203496250094_R01C01	Female	26.55	1	0	0	1	1	1	1	0	1	61.274
													GSM5926683_203496250094_R02C01	Male	22.83	1	0	0	0	1	0	1	0	1	49.1865
													GSM5926684_203496250094_R03C01	Female	37.15	0	1	1	0	0	1	0	0	0	60.4829
													GSM5926685_203496250094_R04C01	Male	28.51	1	0	0	1	1	1	0	0	0	61.1904
													GSM5926686_203496250094_R05C01	Female	22.54	0	1	1	0	1	1	0	0	0	44.067
													GSM5926687_203496250094_R06C01	Female	25.7	0	0	0	1	1	1	1	0	1	56.8897
													GSM5926688_203496250094_R07C01	Male	23.93	0	0	0	0	0	0	0	0	0	49.221
													GSM5926689_203496250094_R08C01	Male	24.8	1	0	0	0	0	0	0	0	0	49.4924
													GSM5926690_203496250097_R01C01	Male	31.67	0	0	0	0	0	1	1	0	0	62.996
													GSM5926691_203496250097_R02C01	Female	33.03	0	1	1	1	1	1	1	0	0	59.8304
													GSM5926692_203496250097_R03C01	Female	43.36	0	0	0	1	1	1	1	0	0	58.156
													GSM5926693_203496250097_R06C01	Female	16.01	0	1	0	1	1	1	1	0	1	39.1107
													GSM5926694_203496250097_R08C01	Female	19.51	1	1	1	1	0	1	0	1	0	46.3969
													GSM5926695_203496250098_R01C01	Female	28.01	0	0	1	1	0	1	0	0	0	53.7129
													GSM5926696_203496250098_R02C01	Female	29.47	0	0	0	0	1	1	1	0	1	55.1852
													GSM5926697_203496250098_R06C01	Male	20.07	0	0	0	1	1	1	1	0	1	39.9082
													GSM5926698_203496250098_R07C01	Male	25.57	0	0	0	0	0	0	0	0	0	43.9885
													GSM5926699_203496250098_R08C01	Male	24.95	1	1	1	1	0	1	0	1	0	64.6276
													GSM5926700_203496250099_R01C01	Female	32.02	0	0	0	1	1	1	0	0	0	52.9943
													GSM5926701_203496250099_R03C01	Male	33.73	0	0	0	0	0	0	0	1	1	57.0633
													GSM5926702_203496250099_R04C01	Male	38.69	0	0	0	1	1	1	0	0	0	64.5719
													GSM5926703_203496250099_R07C01	Female	26.28	0	1	0	1	1	1	0	0	1	69.0705
													GSM5926704_203496250099_R08C01	Female	24.97	1	1	0	0	1	0	1	0	0	56.5658
													GSM5926705_203496250102_R01C01	Male	22.54	0	0	0	0	1	1	1	0	1	47.8331
													GSM5926706_203496250102_R02C01	Male	26.62	0	0	0	0	1	1	0	0	0	45.5458
													GSM5926707_203496250102_R03C01	Male	31.63	0	0	0	0	0	1	0	0	0	54.6616
													GSM5926708_203496250102_R04C01	Female	29.37	1	0	0	1	1	1	1	0	0	51.413
													GSM5926709_203496250102_R05C01	Male	31.84	0	0	0	1	0	1	1	0	1	61.407
													GSM5926710_203496250102_R06C01	Male	25.9	0	1	0	1	1	1	1	0	0	53.1337
													GSM5926711_203496250102_R07C01	Female	18.9	0	0	0	1	1	1	1	0	1	48.4681
													GSM5926712_203496250102_R08C01	Female	29.1	0	0	0	1	1	1	0	0	1	55.9369
													GSM5926713_203496250105_R01C01	Female	45.03	0	0	0	0	0	0	0	0	0	60.8413
													GSM5926714_203496250105_R03C01	Female	44.58	0	0	0	1	1	1	1	0	0	73.0514
													GSM5926715_203496250105_R04C01	Female	30.68	0	0	0	1	1	1	0	0	0	51.5612
													GSM5926716_203496250105_R05C01	Female	16.17	1	0	0	0	0	0	0	0	0	49.9848
													GSM5926717_203496250105_R06C01	Male	21.75	0	0	0	1	1	1	1	0	1	52.0885
													GSM5926718_203496250105_R07C01	Male	22.1	0	0	0	0	0	0	0	0	0	50.5637
													GSM5926719_203496250105_R08C01	Male	44.45	1	1	0	0	0	0	0	0	0	60.9989
													GSM5926720_203504430027_R01C01	Female	46.47	1	1	1	1	1	1	1	0	0	63.859
													GSM5926721_203504430027_R03C01	Female	37.21	0	1	0	0	1	0	1	0	0	64.7175
													GSM5926722_203504430027_R04C01	Female	29.27	0	0	0	0	0	0	0	0	0	55.4611
													GSM5926723_203504430027_R05C01	Male	15.6	0	0	0	1	1	1	1	0	1	35.598
													GSM5926724_203504430027_R06C01	Female	25.63	0	0	0	0	0	0	0	1	1	49.0545
													GSM5926725_203504430027_R07C01	Male	20.68	0	0	0	1	1	1	1	0	1	42.9941
													GSM5926726_203504430027_R08C01	Female	28.69	0	0	1	0	1	1	0	0	0	56.1502
													GSM5926727_203504430033_R01C01	Male	41.03	0	0	1	1	1	1	0	0	0	61.7476
													GSM5926728_203504430033_R02C01	Male	21.34	0	0	0	0	0	0	0	0	0	50.6554
													GSM5926729_203504430033_R03C01	Male	29.43	0	0	0	1	1	1	1	1	0	64.037
													GSM5926730_203504430033_R04C01	Female	21.72	0	0	0	0	0	1	0	0	0	44.6649
													GSM5926731_203504430033_R05C01	Female	12.72	0	0	0	1	1	1	1	0	1	32.2435
													GSM5926732_203504430033_R06C01	Female	19.05	0	1	1	1	1	1	1	0	0	47.4525
													GSM5926733_203504430033_R07C01	Male	22.93	0	0	0	0	1	1	1	0	0	42.4413
													GSM5926734_203504430033_R08C01	Male	37.63	0	0	0	0	0	1	1	0	0	61.1054
													GSM5926735_203504430043_R01C01	Male	48.68	0	0	0	0	0	0	0	0	0	63.6217
													GSM5926736_203504430043_R03C01	Male	44.72	0	0	0	1	0	1	1	0	0	58.944
													GSM5926737_203504430043_R06C01	Male	28.3	0	0	0	0	1	1	1	0	1	50.8231
													GSM5926738_203504430043_R07C01	Male	23.69	0	0	0	1	1	0	0	1	0	43.6708
													GSM5926739_203504430058_R01C01	Male	27.19	0	0	0	1	1	1	1	0	1	59.3038
													GSM5926740_203504430058_R02C01	Male	36.72	0	0	0	1	1	1	1	0	0	59.8479
													GSM5926741_203504430058_R03C01	Male	26.52	0	0	0	1	1	1	1	0	0	51.9132
													GSM5926742_203504430058_R04C01	Female	27.03	1	0	0	1	1	1	1	0	1	65.1478
													GSM5926743_203504430058_R07C01	Female	24.02	1	0	0	1	0	0	0	1	1	61.1852
													GSM5926744_203504430058_R08C01	Female	43.92	1	0	0	1	0	1	1	0	0	63.3406
													GSM5926745_203508790045_R01C01	Male	31.62	0	0	0	0	0	1	1	0	1	54.2896
													GSM5926746_203508790045_R02C01	Female	28.99	0	0	0	0	0	1	0	0	0	51.5918
													GSM5926747_203508790045_R03C01	Male	33.1	0	0	0	0	0	0	0	1	1	54.9575
													GSM5926748_203508790045_R04C01	Female	41.16	0	1	0	1	0	1	1	0	0	61.3732
													GSM5926749_203508790045_R07C01	Male	19.04	0	0	0	0	0	0	0	0	0	46.0624
													GSM5926750_203508790045_R08C01	Female	23.13	1	0	0	1	0	1	0	0	0	50.6713
													GSM5926751_203537580089_R01C01	Female	47.52	1	0	0	1	0	1	0	0	0	65.1362
													GSM5926752_203537580089_R02C01	Female	37.24	0	0	0	1	1	1	1	0	0	71.012
													GSM5926753_203537580089_R03C01	Female	41.46	1	0	0	1	1	1	0	0	0	62.1589
													GSM5926754_203537580089_R04C01	Male	36.94	0	1	1	1	1	0	0	0	0	67.043
													GSM5926755_203537580089_R06C01	Male	22.38	0	0	0	1	1	1	1	0	1	47.2466
													GSM5926756_203537580089_R07C01	Male	23.98	0	0	1	0	0	0	0	1	0	45.9398
													GSM5926757_203496240034_R01C01	Male	25.43	0	0	0	0	0	0	0	0	0	47.3472
													GSM5926758_203496240034_R02C01	Male	40.52	0	0	0	1	1	0	0	1	0	59.7041
													GSM5926759_203496240034_R05C01	Female	40.5	1	0	0	1	1	1	1	0	1	70.9381
													GSM5926760_203496240034_R06C01	Female	27	0	0	0	1	1	1	1	0	1	59.2434
													GSM5926761_203496240034_R07C01	Male	32.85	1	0	0	1	1	1	1	0	1	55.3546
													GSM5926762_203496240034_R08C01	Female	25.46	0	0	0	1	1	1	1	0	0	48.2935
													GSM5926763_203496240035_R01C01	Male	21.59	0	0	0	0	0	0	0	0	0	48.0902
													GSM5926764_203496240035_R02C01	Male	46.39	0	0	0	1	1	0	0	1	0	64.1094
													GSM5926765_203496240035_R03C01	Female	37.3	0	0	0	1	1	1	0	0	0	57.2
													GSM5926766_203496240035_R05C01	Male	33.52	1	0	0	1	1	1	1	0	1	55.24
													GSM5926767_203496240035_R06C01	Male	21.83	1	0	0	0	0	1	0	0	0	51.5128
													GSM5926768_203496240035_R07C01	Female	23.51	0	0	0	1	1	1	1	0	1	51.4657
													GSM5926769_203496240035_R08C01	Male	20.86	1	0	0	0	0	0	0	0	0	40.8913
													GSM5926770_203496240041_R01C01	Male	45.58	1	0	0	0	1	1	1	0	1	55.6617
													GSM5926771_203496240041_R02C01	Female	29.78	0	0	0	1	0	1	0	1	1	59.8
													GSM5926772_203496240041_R03C01	Female	20.32	0	0	0	0	0	0	0	0	0	41.8118
													GSM5926773_203496240041_R04C01	Female	30.09	1	1	1	1	0	1	0	1	0	67.7816
													GSM5926774_203496240041_R05C01	Male	36	1	0	0	1	1	1	1	0	1	53.7515
													GSM5926775_203496240041_R06C01	Male	18.86	0	0	0	1	1	1	1	0	1	43.4502
													GSM5926776_203496240041_R07C01	Male	26.95	0	0	0	1	1	0	0	1	0	52.8503
													GSM5926777_203496240041_R08C01	Male	24.44	0	0	0	0	0	0	0	0	0	48.3414
													GSM5926778_203496240053_R02C01	Female	51.54	0	1	0	1	1	1	0	0	0	84.2478
													GSM5926779_203496240053_R03C01	Female	41.29	0	1	1	1	0	1	0	0	0	72.602
													GSM5926780_203496240053_R04C01	Male	19.92	0	0	0	1	1	1	1	0	0	49.2793
													GSM5926781_203496240053_R05C01	Male	38.85	0	0	0	0	0	1	1	0	0	59.8623
													GSM5926782_203496240053_R06C01	Female	18.99	0	0	0	0	1	1	1	0	1	44.0176
													GSM5926783_203496240053_R07C01	Female	26.76	0	1	1	1	1	1	1	0	1	57.621
													GSM5926784_203496240053_R08C01	Male	20.35	0	0	0	1	1	1	1	1	1	50.8806
													GSM5926785_203496240054_R01C01	Female	32.76	0	0	0	0	0	0	0	1	1	57.4324
													GSM5926786_203496240054_R03C01	Female	31.1	0	1	0	0	1	0	1	0	0	54.1387
													GSM5926787_203496240054_R05C01	Female	19.39	0	0	0	0	1	1	1	0	1	46.9529
													GSM5926788_203496240054_R06C01	Male	20.98	0	0	0	0	0	0	0	1	1	40.8895
													GSM5926789_203496240054_R07C01	Female	19.26	0	0	0	0	0	1	0	0	0	60.073
													GSM5926790_203496240054_R08C01	Male	29.01	0	0	0	0	1	0	1	0	1	49.4021
													GSM5926791_203496240087_R01C01	Female	39.2	0	0	0	1	1	1	0	0	0	71.2451
													GSM5926792_203496240087_R02C01	Male	46.64	1	0	0	1	1	1	1	0	0	76.62
													GSM5926793_203496240087_R03C01	Female	32.55	0	0	0	0	0	0	0	0	0	60.367
													GSM5926794_203496240087_R04C01	Male	19.57	0	0	0	0	1	1	1	0	1	42.2911
													GSM5926795_203496240087_R08C01	Male	19.05	0	1	0	0	1	0	1	0	0	41.7551
													GSM5926796_203496240115_R01C01	Female	23.31	0	0	0	0	0	0	0	0	0	56.1239
													GSM5926797_203496240115_R02C01	Male	20.52	0	0	0	0	0	1	0	1	0	37.7596
													GSM5926798_203496240115_R03C01	Female	23.04	0	0	0	0	1	1	1	0	1	48.1335
													GSM5926799_203496240115_R04C01	Female	20.52	0	0	0	0	0	0	0	0	0	45.5884
													GSM5926800_203496240115_R05C01	Male	18.46	0	0	0	1	1	1	1	0	1	51.5012
													GSM5926801_203496240115_R06C01	Female	22.79	0	0	0	1	1	1	1	0	1	54.1998
													GSM5926802_203496240115_R07C01	Male	20.15	0	0	0	0	0	0	0	0	0	40.6565
													GSM5926803_203496240116_R01C01	Female	38.95	1	1	1	1	1	1	1	0	1	62.6281
													GSM5926804_203496240116_R02C01	Female	39.21	0	0	0	1	1	0	0	0	0	58.2649
													GSM5926805_203496240116_R03C01	Female	23.01	1	0	0	0	0	0	0	0	0	49.8559
													GSM5926806_203496240116_R04C01	Male	27.19	0	0	0	0	1	0	1	0	1	49.7711
													GSM5926807_203496240116_R05C01	Female	23.14	0	0	0	1	1	1	1	0	1	47.9885
													GSM5926808_203496240116_R06C01	Female	34.61	1	0	0	0	1	1	1	0	1	60.053
													GSM5926809_203496240116_R07C01	Male	33.57	0	0	0	1	0	1	1	0	1	54.5835
													GSM5926810_203496240117_R01C01	Male	23.51	0	0	0	0	0	0	0	0	0	42.9241
													GSM5926811_203496240117_R02C01	Male	49.39	0	0	0	0	0	0	0	0	0	78.4894
													GSM5926812_203496240117_R03C01	Female	20.11	1	0	0	1	0	0	0	1	1	50.3773
													GSM5926813_203496240117_R04C01	Female	18.84	0	0	0	0	0	0	0	0	0	42.1418
													GSM5926814_203496240117_R05C01	Female	27.21	0	0	0	1	1	1	1	0	1	46.8075
													GSM5926815_203496240117_R06C01	Male	42.25	1	0	0	1	0	1	1	0	0	66.299
													GSM5926816_203496240117_R07C01	Female	23.47	0	0	0	1	1	1	1	0	1	56.0106
													GSM5926817_203496240117_R08C01	Female	21.1	0	0	0	0	0	0	0	0	0	52.6802
													GSM5926818_203496250035_R01C01	Female	29.07	0	1	0	1	1	1	1	1	1	78.0438
													GSM5926819_203496250035_R02C01	Female	31.13	1	0	0	1	1	1	1	0	1	52.4566
													GSM5926820_203496250035_R03C01	Female	24.05	1	1	1	1	0	1	0	1	0	53.2229
													GSM5926821_203496250035_R04C01	Female	32.37	0	0	0	1	1	1	1	0	1	64.2974
													GSM5926822_203496250035_R05C01	Female	18.63	0	0	0	0	1	0	1	0	0	54.2861
													GSM5926823_203496250035_R08C01	Female	22.22	1	0	0	0	0	0	0	0	0	45.7742
													GSM5926824_203496250091_R01C01	Female	22.87	0	0	0	0	1	1	1	0	1	52.3901
													GSM5926825_203496250091_R02C01	Female	23.82	0	0	0	1	1	1	0	0	1	52.7358
													GSM5926826_203496250091_R03C01	Male	21.53	0	0	0	0	1	1	1	0	1	45.5426
													GSM5926827_203496250091_R04C01	Male	34.88	0	0	0	0	1	1	1	0	1	56.9621
													GSM5926828_203496250091_R05C01	Female	20.68	0	0	0	1	1	1	1	0	1	40.103
													GSM5926829_203496250091_R06C01	Female	51.42	1	0	0	1	0	1	1	0	0	76.8403
													GSM5926830_203496250091_R07C01	Male	20.85	0	0	0	1	0	1	0	1	0	43.3202
													GSM5926831_203496250091_R08C01	Female	22.82	0	0	0	1	1	0	0	1	0	55.7004
													GSM5926832_203496250093_R01C01	Female	30.24	0	0	0	1	1	1	1	0	1	59.1227
													GSM5926833_203496250093_R02C01	Female	22.25	0	0	1	1	0	1	0	0	0	53.7838
													GSM5926834_203496250093_R03C01	Female	24.16	0	0	0	1	1	1	1	0	0	55.937
													GSM5926835_203496250093_R04C01	Female	42.18	1	0	0	1	1	1	1	0	1	66.5456
													GSM5926836_203496250093_R06C01	Female	24.86	0	0	0	1	1	1	1	0	0	45.5476
													GSM5926837_203496250093_R07C01	Male	41.22	1	0	0	1	1	1	1	0	1	52.1812
													GSM5926838_203496250106_R01C01	Female	22.46	1	0	0	0	0	1	0	1	0	56.8111
													GSM5926839_203496250106_R02C01	Male	24.69	1	0	0	0	1	0	1	0	1	56.1315
													GSM5926840_203496250106_R03C01	Female	30.76	0	1	0	1	1	1	1	0	0	63.3268
													GSM5926841_203496250106_R05C01	Female	20.18	0	0	0	1	1	1	1	0	0	40.8481
													GSM5926842_203496250106_R07C01	Male	46.57	0	1	1	1	0	1	0	0	0	71.2443
													GSM5926843_203504430028_R02C01	Female	24.24	0	0	0	1	1	1	1	0	0	57.457
													GSM5926844_203504430028_R03C01	Male	36.91	1	0	0	1	1	1	1	0	1	54.6746
													GSM5926845_203504430028_R06C01	Male	18.47	0	0	0	0	0	0	0	0	0	40.094
													GSM5926846_203504430028_R07C01	Male	28.14	0	0	0	0	0	0	0	0	0	52.548
													GSM5926847_203504430028_R08C01	Male	19.94	1	0	0	0	0	0	0	0	0	41.8777
													GSM5926848_203504430040_R01C01	Female	19.81	0	0	0	1	0	1	0	1	1	61.6165
													GSM5926849_203504430040_R02C01	Male	19.94	0	0	0	1	0	1	0	0	0	46.8829
													GSM5926850_203504430040_R04C01	Female	27.95	0	0	0	1	1	1	1	0	0	48.2851
													GSM5926851_203504430040_R05C01	Female	26.77	1	1	1	1	0	1	0	1	0	58.1132
													GSM5926852_203504430040_R06C01	Male	28.37	1	0	0	1	1	1	0	0	1	49.8892
													GSM5926853_203504430040_R07C01	Female	42.32	1	0	0	1	0	1	1	0	0	68.6501
													GSM5926854_203504430040_R08C01	Female	30.59	1	0	0	0	0	0	0	0	0	51.8567
													GSM5926855_203504430075_R01C01	Female	31.07	0	0	0	1	1	1	1	0	0	57.743
													GSM5926856_203504430075_R02C01	Female	19.13	1	0	0	0	0	0	0	0	0	46.5816
													GSM5926857_203504430075_R03C01	Male	30.27	0	1	1	1	1	1	1	0	0	65.1349
													GSM5926858_203504430075_R05C01	Male	29.48	0	1	0	1	1	1	1	0	0	52.9011
													GSM5926859_203504430075_R06C01	Female	28.7	0	1	0	1	0	1	0	0	1	55.9381
													GSM5926860_203504430075_R07C01	Female	42.67	1	0	0	1	1	1	1	0	1	64.765
													GSM5926861_203504430075_R08C01	Female	28.6	0	0	0	0	0	0	0	0	0	57.4154
													GSM5926862_203504430087_R01C01	Female	30.13	1	0	0	1	1	1	1	0	1	49.7832
													GSM5926863_203504430087_R02C01	Male	21.32	0	0	0	1	1	1	1	0	0	42.4307
													GSM5926864_203504430087_R05C01	Male	19.42	0	0	0	0	1	1	1	0	1	50.0021
													GSM5926865_203504430087_R06C01	Female	22.25	1	0	0	0	0	0	0	0	0	48.4239
													GSM5926866_203504430087_R08C01	Male	22.5	0	0	0	0	0	0	0	0	0	45.2682
													GSM5926867_203504440007_R01C01	Female	19.33	1	1	1	1	0	1	0	1	0	51.3477
													GSM5926868_203504440007_R03C01	Male	28.55	0	0	0	1	1	1	1	0	1	49.5966
													GSM5926869_203504440007_R04C01	Male	20.25	0	0	0	1	1	0	1	0	1	41.8982
													GSM5926870_203504440007_R05C01	Female	24.93	0	0	0	0	0	0	0	0	0	47.9546
													GSM5926871_203504440007_R07C01	Male	27	0	0	0	1	1	1	1	0	1	53.304
													GSM5926872_203504440008_R05C01	Female	29.9	0	0	0	1	1	1	0	0	1	57.3606
													GSM5926873_203504440008_R06C01	Female	33.94	1	1	1	1	1	1	1	0	1	63.9228
													GSM5926874_203504440008_R07C01	Female	29.76	1	0	0	0	0	1	0	1	0	51.5901
													GSM5926875_203504440008_R08C01	Male	28.04	0	0	0	0	0	0	0	0	0	48.1052
													GSM5926876_203504440015_R01C01	Female	20.78	1	0	0	0	0	1	0	0	0	45.5802
													GSM5926877_203504440015_R02C01	Male	42.82	0	0	0	1	1	1	1	0	0	65.5676
													GSM5926878_203504440015_R03C01	Male	28.7	0	0	0	0	0	0	0	0	0	54.0752
													GSM5926879_203504440015_R05C01	Female	28.92	0	1	1	1	1	1	1	1	1	60.4421
													GSM5926880_203504440015_R06C01	Female	25.85	0	0	0	1	1	1	1	0	0	52.9246
													GSM5926881_203504440015_R08C01	Female	21.02	0	0	0	0	0	0	0	0	0	39.0447
													GSM5926882_203504440016_R01C01	Male	29.19	0	0	0	1	1	0	0	0	0	47.617
													GSM5926883_203504440016_R02C01	Female	19.36	0	0	0	0	1	1	1	0	1	49.0952
													GSM5926884_203504440016_R03C01	Male	23.75	1	0	0	0	0	0	0	0	0	49.0894
													GSM5926885_203504440016_R04C01	Male	21.13	0	0	0	0	0	0	1	0	0	45.9287
													GSM5926886_203504440016_R05C01	Female	22.64	0	0	1	1	1	1	0	0	1	61.3103
													GSM5926887_203504440016_R06C01	Male	21.73	0	0	0	0	0	0	0	0	0	41.5956
													GSM5926888_203504440016_R07C01	Female	28.74	0	0	0	0	1	0	0	0	0	63.5121
													GSM5926889_203504440016_R08C01	Male	20.21	0	0	0	0	1	1	1	0	1	54.4088
													GSM5926890_203504440017_R02C01	Male	31.03	0	0	0	0	1	0	0	1	0	58.7859
													GSM5926891_203504440017_R04C01	Female	33.36	0	0	0	1	1	1	0	1	1	78.0628
													GSM5926892_203504440018_R01C01	Male	38.24	0	0	0	1	1	1	0	0	1	64.9318
													GSM5926893_203504440018_R02C01	Male	25.47	0	0	0	1	1	1	1	0	0	51.641
													GSM5926894_203504440018_R05C01	Female	27.63	0	1	0	0	0	0	0	0	0	50.4721
													GSM5926895_203504440018_R06C01	Male	25.47	0	0	0	1	1	1	1	0	1	48.4166
													GSM5926896_203504440018_R07C01	Male	24.85	0	0	0	0	1	1	1	0	1	47.5451
													GSM5926897_203504440018_R08C01	Male	31.42	1	1	1	0	0	0	0	0	0	57.1962
													GSM5926898_203504440039_R01C01	Male	19.38	0	0	0	0	0	0	0	0	0	45.7828
													GSM5926899_203504440039_R02C01	Female	31.36	1	0	0	1	1	1	1	0	1	51.2203
													GSM5926900_203504440039_R04C01	Male	23.07	1	0	0	0	0	0	0	1	0	49.0927
													GSM5926901_203504440039_R06C01	Male	20.83	0	0	0	0	1	1	1	0	1	40.1883
													GSM5926902_203504440039_R07C01	Female	29.22	0	0	0	0	0	0	1	0	1	53.932
													GSM5926903_203496250027_R01C01	Female	22.12	0	1	1	1	1	1	1	0	0	55.3734
													GSM5926904_203496250027_R02C01	Female	21.88	1	1	1	1	1	1	1	0	1	47.6289
													GSM5926905_203496250027_R03C01	Female	24.24	1	1	1	1	0	1	0	1	1	55.3551
													GSM5926906_203496250027_R04C01	Male	32.11	1	1	1	0	0	1	1	1	1	63.8124
													GSM5926907_203496250027_R05C01	Male	31.44	0	1	1	1	1	1	0	0	1	54.607
													GSM5926908_203496250027_R06C01	Female	20.27	1	0	0	0	0	0	0	0	0	54.6556
													GSM5926909_203496250031_R01C01	Male	25.84	0	0	0	1	1	1	1	0	0	44.7616
													GSM5926910_203496250031_R03C01	Female	35.18	0	0	0	1	1	1	1	0	1	54.5456
													GSM5926911_203496250031_R06C01	Male	32.18	0	1	0	1	1	1	1	0	0	50.8694
													GSM5926912_203496250032_R01C01	Female	28.13	0	0	1	1	1	1	1	0	0	68.0207
													GSM5926913_203496250032_R02C01	Male	52.85	0	0	0	1	1	1	0	0	0	73.3496
													GSM5926914_203496250032_R03C01	Male	33.75	0	0	0	0	0	0	0	0	0	56.8656
													GSM5926915_203496250032_R05C01	Female	30.07	0	0	0	0	1	0	1	0	1	56.144
													GSM5926916_203496250032_R06C01	Male	19.78	0	0	0	0	1	0	1	0	1	38.4211
													GSM5926917_203496250032_R07C01	Female	25.67	1	1	1	1	0	1	0	1	0	48.0106
													GSM5926918_203496250032_R08C01	Female	27.08	0	0	0	1	1	1	1	0	1	50.3571
													GSM5926919_203496250033_R01C01	Female	21.79	0	0	0	0	0	0	0	0	0	48.2364
													GSM5926920_203496250033_R02C01	Female	22.62	1	0	0	0	0	0	0	0	0	41.669
													GSM5926921_203496250033_R03C01	Male	21.46	0	0	0	0	1	1	1	0	0	45.9296
													GSM5926922_203496250033_R04C01	Female	26.7	0	0	0	0	1	0	0	0	0	46.7398
													GSM5926923_203496250033_R05C01	Male	28.18	1	1	1	1	0	1	0	1	1	54.3138
													GSM5926924_203496250033_R06C01	Female	26.74	0	0	0	0	1	0	1	0	0	48.8435
													GSM5926925_203496250033_R07C01	Male	30.99	0	0	0	1	1	1	1	0	0	56.9344
													GSM5926926_203496250045_R01C01	Female	30.28	0	1	1	1	1	1	1	0	0	53.9158
													GSM5926927_203496250045_R02C01	Male	20.66	0	1	0	1	1	1	0	0	1	54.4712
													GSM5926928_203496250045_R04C01	Female	22.74	1	0	0	0	0	0	0	0	0	42.0145
													GSM5926929_203496250045_R05C01	Male	49.79	0	1	0	1	1	1	0	0	0	67.6108
													GSM5926930_203496250045_R06C01	Female	35.09	0	0	0	1	1	1	1	0	1	73.8219
													GSM5926931_203496250045_R07C01	Female	29.01	1	1	1	1	0	1	0	1	0	58.1429
													GSM5926932_203496250045_R08C01	Female	31.86	0	0	0	1	1	1	1	0	1	62.1039
													GSM5926933_203496250046_R01C01	Male	29.34	0	0	0	0	0	0	0	0	0	55.9326
													GSM5926934_203496250046_R02C01	Male	31.33	0	0	0	0	0	0	0	0	0	49.4537
													GSM5926935_203496250046_R03C01	Female	23.18	1	0	0	0	0	1	0	1	0	55.6147
													GSM5926936_203496250046_R04C01	Male	46.56	1	0	0	0	0	1	1	0	0	61.9052
													GSM5926937_203496250046_R05C01	Female	25.73	1	0	0	0	0	0	0	0	0	49.2438
													GSM5926938_203496250046_R06C01	Male	52.65	1	0	0	0	1	1	1	0	0	78.9731
													GSM5926939_203496250046_R08C01	Female	20.83	0	0	0	1	1	0	0	1	1	48.7668
													GSM5926940_203496250047_R01C01	Male	27.35	0	0	0	1	1	1	1	0	1	48.261
													GSM5926941_203496250047_R02C01	Female	19.79	0	0	0	0	1	1	1	0	1	43.7205
													GSM5926942_203496250047_R03C01	Female	21.02	1	0	0	0	0	0	0	0	0	37.6891
													GSM5926943_203496250047_R04C01	Male	26.41	0	1	0	1	1	1	1	0	0	52.209
													GSM5926944_203496250047_R05C01	Male	34.64	0	1	0	1	1	1	1	0	0	58.4308
													GSM5926945_203496250047_R06C01	Male	25.78	0	1	0	1	1	1	1	0	1	50.5571
													GSM5926946_203496250047_R07C01	Male	23.9	0	0	0	0	0	0	0	0	0	53.3569
													GSM5926947_203496250055_R01C01	Male	22.62	0	1	0	1	1	1	1	0	1	43.8387
													GSM5926948_203496250055_R02C01	Male	23.4	0	0	1	1	1	1	0	0	1	55.377
													GSM5926949_203496250055_R03C01	Female	18.91	0	0	0	1	1	1	1	0	0	45.3493
													GSM5926950_203496250055_R05C01	Male	27.03	0	0	0	1	1	1	1	0	1	58.5431
													GSM5926951_203496250055_R06C01	Male	27.9	0	0	0	1	1	1	1	0	0	43.649
													GSM5926952_203496250055_R08C01	Female	33.51	0	1	0	1	1	1	0	0	1	60.2954
													GSM5926953_203496250056_R01C01	Male	21.55	1	0	0	0	0	0	0	0	0	40.429
													GSM5926954_203496250056_R02C01	Female	29.53	0	0	0	1	1	1	1	0	0	54.8482
													GSM5926955_203496250056_R04C01	Female	25.03	0	0	0	1	1	1	1	0	1	54.4147
													GSM5926956_203496250056_R05C01	Male	23.27	0	0	0	0	0	0	0	0	0	50.8074
													GSM5926957_203496250056_R06C01	Male	24.56	0	0	1	1	1	1	0	0	1	48.6761
													GSM5926958_203496250056_R07C01	Female	24.96	1	0	0	0	0	0	0	0	0	41.5895
													GSM5926959_203496250056_R08C01	Female	31.13	0	1	0	0	1	0	1	0	0	54.8073
													GSM5926960_203496250057_R01C01	Female	27.27	0	0	0	0	1	0	0	0	0	52.386
													GSM5926961_203496250057_R02C01	Female	28.27	1	0	0	0	1	1	1	0	1	54.7382
													GSM5926962_203496250057_R03C01	Male	27.27	0	1	1	1	1	1	1	0	0	59.9677
													GSM5926963_203496250057_R04C01	Male	27.92	1	0	0	0	0	0	0	0	0	45.0855
													GSM5926964_203496250057_R05C01	Female	31.73	0	0	0	1	1	1	1	0	1	61.9025
													GSM5926965_203496250057_R06C01	Male	20.97	0	0	0	0	0	0	0	0	0	47.0609
													GSM5926966_203496250057_R07C01	Female	19.27	0	1	1	1	0	1	0	0	0	38.0782
													GSM5926967_203496250057_R08C01	Male	21.87	1	1	1	1	0	1	0	1	0	50.2554
													GSM5926968_203496250101_R02C01	Female	23.55	1	1	1	1	0	1	0	1	0	44.5527
													GSM5926969_203496250101_R04C01	Female	21.91	1	0	0	0	0	0	0	0	0	51.5744
													GSM5926970_203496250101_R06C01	Female	20.88	0	0	0	0	1	0	1	0	1	46.0834
													GSM5926971_203496250101_R07C01	Female	24.79	0	0	0	0	0	0	0	0	0	51.795
													GSM5926972_203496250101_R08C01	Male	30.18	0	1	1	1	1	1	1	0	1	51.9672
													GSM5926973_203496250104_R02C01	Female	24.29	0	0	0	1	1	0	0	1	0	54.937
													GSM5926974_203496250104_R03C01	Male	30.28	1	0	0	0	0	0	0	0	0	56.8157
													GSM5926975_203496250104_R04C01	Female	53.69	0	0	0	1	1	0	0	0	0	66.1959
													GSM5926976_203496250104_R05C01	Male	19.34	1	0	0	0	0	1	0	1	0	41.261
													GSM5926977_203496250104_R07C01	Female	20.64	0	0	0	0	1	1	1	0	1	39.9817
													GSM5926978_203508790073_R02C01	Male	20.45	0	0	0	0	1	1	1	0	1	48.3032
													GSM5926979_203508790073_R03C01	Female	41.2	1	0	0	0	1	1	1	0	0	63.6928
													GSM5926980_203508790073_R04C01	Male	24.59	0	0	0	0	1	0	1	0	1	46.0632
													GSM5926981_203508790073_R06C01	Male	29.67	0	0	0	1	1	1	0	0	1	59.2145
													GSM5926982_203508790073_R07C01	Female	28.3	1	0	0	0	1	1	1	0	1	62.7602
													GSM5926983_203508790073_R08C01	Female	33.7	1	0	0	0	0	1	1	0	1	60.891
													GSM5926984_203508790074_R01C01	Female	24.24	1	1	1	1	0	1	0	1	0	50.9738
													GSM5926985_203508790074_R02C01	Male	29.47	0	1	0	1	1	1	1	0	1	63.8421
													GSM5926986_203508790074_R03C01	Male	29.69	0	0	0	0	0	0	0	0	0	48.7815
													GSM5926987_203508790074_R04C01	Female	23.3	1	0	0	0	0	0	0	0	0	54.8612
													GSM5926988_203508790074_R06C01	Female	32.84	0	0	0	1	1	1	1	0	1	56.8741
													GSM5926989_203508790074_R08C01	Female	26.7	1	1	1	0	1	1	1	0	1	65.6997
													GSM5926990_203511880002_R01C01	Male	27.9	0	1	0	1	1	1	1	0	0	55.7676
													GSM5926991_203511880002_R02C01	Female	31.96	0	1	0	0	1	0	1	0	0	65.8679
													GSM5926992_203511880002_R03C01	Male	33.67	0	1	1	1	1	1	1	0	0	70.9405
													GSM5926993_203511880002_R05C01	Male	22.5	0	0	0	1	1	0	0	1	0	43.4284
													GSM5926994_203511880002_R06C01	Male	46.18	0	1	1	1	1	1	0	0	0	74.2686
													GSM5926995_203511880002_R07C01	Female	33.16	0	0	0	0	1	1	1	0	1	59.0591
													GSM5926996_203511880002_R08C01	Male	24.24	0	0	0	0	0	0	0	0	0	46.2567
													GSM5926997_203511880013_R01C01	Male	27.31	0	1	0	0	1	0	1	0	0	57.75
													GSM5926998_203511880013_R02C01	Female	24.95	0	0	0	1	1	0	0	1	0	49.5517
													GSM5926999_203511880013_R03C01	Male	19.7	1	0	0	0	0	0	0	0	0	44.517
													GSM5927000_203511880013_R05C01	Female	26.63	0	1	0	1	1	1	1	0	0	54.7906
													GSM5927001_203511880013_R06C01	Female	32.47	0	0	0	1	1	1	1	0	1	56.6873
													GSM5927002_203511880013_R07C01	Female	38.58	0	0	0	0	1	1	1	0	1	58.4654
													GSM5927003_203511880013_R08C01	Male	33.95	0	0	0	0	0	1	1	0	0	57.9042
													GSM5927004_203511880015_R01C01	Male	31.84	0	0	0	1	1	1	0	0	1	61.532
													GSM5927005_203511880015_R02C01	Male	29.03	0	0	0	1	1	0	0	1	0	57.0699
													GSM5927006_203511880015_R03C01	Male	30.13	0	1	0	0	1	0	1	0	0	49.044
													GSM5927007_203511880015_R04C01	Female	28.85	1	1	1	0	0	0	0	0	0	51.6657
													GSM5927008_203511880015_R05C01	Male	31.55	0	1	1	1	1	1	1	0	1	56.0522
													GSM5927009_203511880015_R06C01	Female	34.22	0	0	0	0	0	0	0	0	0	66.1134
													GSM5927010_203511880015_R07C01	Female	29.57	0	0	0	0	1	1	1	0	1	50.5056
													GSM5927011_203511880019_R01C01	Male	37.61	0	1	0	1	1	1	0	0	0	61.1957
													GSM5927012_203511880019_R02C01	Female	19.77	0	0	0	0	1	0	1	0	1	56.2012
													GSM5927013_203511880019_R04C01	Male	20.82	0	0	0	0	1	1	1	0	1	53.8394
													GSM5927014_203511880019_R06C01	Male	30.67	0	0	0	0	0	0	0	0	0	49.5952
													GSM5927015_203511880019_R08C01	Male	44.56	0	0	0	0	0	1	1	0	0	63.8676
													GSM5927016_203511880037_R02C01	Male	21.36	0	0	0	0	1	1	1	0	1	52.57
													GSM5927017_203511880037_R03C01	Male	25.42	0	1	0	1	1	1	1	0	1	56.362
													GSM5927018_203511880037_R04C01	Female	21.48	0	0	0	1	1	1	1	0	0	40.6854
													GSM5927019_203511880037_R05C01	Female	48.48	1	0	0	1	0	1	1	0	0	71.4556
													GSM5927020_203511880037_R06C01	Male	34.03	0	0	0	0	1	1	1	0	1	58.1022
													GSM5927021_203511880037_R07C01	Female	30.59	0	0	0	1	1	1	1	0	1	53.8528
													GSM5927022_203511880037_R08C01	Female	25.65	0	1	1	0	1	1	0	0	0	55.2573
													GSM5927023_203511880043_R01C01	Female	19.33	0	1	1	0	1	1	0	0	0	48.0146
													GSM5927024_203511880043_R02C01	Female	27.43	0	0	0	1	1	1	1	0	0	50.8956
													GSM5927025_203511880043_R05C01	Female	34.61	0	0	0	1	1	0	0	1	0	57.9757
													GSM5927026_203511880043_R06C01	Female	32.58	1	0	0	1	0	1	0	0	0	51.6808
													GSM5927027_203511880043_R07C01	Male	27.08	1	1	1	1	1	1	1	0	0	56.7402
													GSM5927028_203511880044_R01C01	Female	32.28	0	1	1	1	0	1	0	0	0	60.946
													GSM5927029_203511880044_R02C01	Female	24.95	0	0	0	1	1	1	1	0	0	45.5021
													GSM5927030_203511880044_R03C01	Male	32.47	1	0	0	1	1	1	0	0	0	54.516
													GSM5927031_203511880044_R05C01	Male	21.58	1	0	0	0	0	1	0	1	1	47.0895
													GSM5927032_203511880044_R07C01	Female	24.11	0	0	0	0	1	1	1	0	1	50.4547
													GSM5927033_203511880044_R08C01	Male	23.73	0	0	0	1	1	0	0	1	0	54.8101
													GSM5927034_203511880045_R01C01	Male	20.2	0	0	0	0	0	1	0	0	0	43.5104
													GSM5927035_203511880045_R02C01	Male	23.98	0	0	0	1	1	1	1	0	1	46.413
													GSM5927036_203511880045_R03C01	Male	30.81	0	1	0	1	1	1	1	0	1	54.5318
													GSM5927037_203511880045_R04C01	Female	32.02	0	0	0	0	0	0	0	0	0	57.3206
													GSM5927038_203511880045_R05C01	Female	31.27	0	1	1	1	1	1	1	0	1	53.1091
													GSM5927039_203511880045_R06C01	Male	30.57	0	0	0	0	1	1	0	0	0	48.0782
													GSM5927040_203511880045_R08C01	Male	37.6	0	0	0	1	0	1	0	0	0	61.5986
													GSM5927041_203511880067_R01C01	Female	23.13	0	0	0	0	0	0	0	0	0	50.2108
													GSM5927042_203511880067_R02C01	Male	30.1	0	1	0	1	1	1	1	0	1	55.9853
													GSM5927043_203511880067_R04C01	Female	29.43	1	0	0	0	0	0	0	0	0	53.3312
													GSM5927044_203511880067_R05C01	Female	26.79	0	0	0	0	0	1	1	0	0	55.8082
													GSM5927045_203511880067_R06C01	Male	43.32	0	1	0	0	0	0	0	0	0	66.5681
													GSM5927046_203511880067_R07C01	Female	30.51	0	0	0	1	1	0	1	0	1	70.2623
													GSM5927047_203511880067_R08C01	Female	19.65	0	0	0	1	1	1	1	0	1	46.8778
													GSM5927048_203511880086_R01C01	Female	27.97	0	0	0	0	1	1	1	0	1	58.2345
													GSM5927049_203511880086_R02C01	Female	28.93	0	0	0	0	0	0	0	0	0	44.3459
													GSM5927050_203511880086_R03C01	Male	30.25	0	1	0	0	1	0	1	0	0	53.1428
													GSM5927051_203511880086_R04C01	Female	21.25	1	1	1	1	1	1	1	0	1	62.4109
													GSM5927052_203511880086_R05C01	Female	25.23	0	0	0	1	1	1	0	0	1	48.2361
													GSM5927053_203511880086_R06C01	Female	40.09	0	0	0	1	1	1	0	0	0	63.2979
													GSM5927054_203511880086_R07C01	Male	33.92	0	0	0	1	1	1	1	0	1	58.32
													GSM5927055_203490650118_R01C01	Female	36.13	0	1	1	0	0	0	0	0	0	59.3692
													GSM5927056_203490650118_R03C01	Female	32.75	0	0	0	1	1	1	1	0	0	56.2584
													GSM5927057_203490650118_R04C01	Male	28.73	0	0	0	1	1	1	1	0	1	58.8328
													GSM5927058_203490650118_R05C01	Female	28.13	0	0	0	1	1	1	1	0	0	55.5333
													GSM5927059_203490650118_R06C01	Female	32.17	0	1	1	0	1	1	0	0	0	67.0915
													GSM5927060_203496240010_R01C01	Male	25.27	0	0	0	1	1	1	0	0	0	59.1244
													GSM5927061_203496240010_R02C01	Female	31.76	0	0	0	0	0	0	0	0	0	58.7374
													GSM5927062_203496240010_R03C01	Female	26.07	0	0	0	1	1	1	0	0	0	51.8995
													GSM5927063_203496240010_R04C01	Male	23.84	0	0	0	1	1	1	1	0	0	48.9966
													GSM5927064_203496240010_R05C01	Female	35.46	1	0	0	1	0	1	1	0	1	60.8071
													GSM5927065_203496240010_R06C01	Male	33.9	0	0	0	0	1	1	1	0	1	59.6939
													GSM5927066_203496240010_R07C01	Female	25.62	0	0	0	1	1	0	0	0	0	56.1073
													GSM5927067_203496240010_R08C01	Male	41.82	0	0	0	1	1	0	0	1	0	58.9414
													GSM5927068_203496240036_R02C01	Female	28.3	0	0	0	1	1	1	1	0	1	63.4705
													GSM5927069_203496240036_R03C01	Male	38.43	0	0	0	0	1	1	1	0	1	59.4438
													GSM5927070_203496240036_R04C01	Male	21.04	1	0	0	1	1	1	1	0	1	48.8209
													GSM5927071_203496240036_R05C01	Female	40.06	0	0	0	1	1	1	1	0	0	59.023
													GSM5927072_203496240036_R06C01	Male	31.53	1	0	0	0	0	0	0	0	0	53.1973
													GSM5927073_203496240040_R02C01	Female	25.27	0	0	0	1	1	1	0	0	0	57.4822
													GSM5927074_203496240040_R03C01	Male	28.94	0	0	0	1	1	0	1	0	1	54.0143
													GSM5927075_203496240040_R05C01	Female	24.02	0	0	0	1	1	1	1	0	0	50.2233
													GSM5927076_203496240040_R06C01	Female	26.18	0	0	0	1	1	1	1	1	0	56.203
													GSM5927077_203496240040_R07C01	Female	31.2	0	0	0	1	1	1	0	0	0	64.2677
													GSM5927078_203496240040_R08C01	Male	19.95	0	0	0	1	1	0	0	1	1	46.5388
													GSM5927079_203496240046_R01C01	Female	33.89	0	0	0	1	1	1	1	0	1	65.1513
													GSM5927080_203496240046_R03C01	Female	29.15	0	0	0	1	1	0	0	1	0	50.1137
													GSM5927081_203496240046_R04C01	Female	27.56	0	0	1	1	0	1	0	0	0	48.7353
													GSM5927082_203496240046_R05C01	Female	48.29	1	0	0	1	0	1	1	0	0	80.9158
													GSM5927083_203496240046_R06C01	Female	30.13	0	0	0	1	1	1	0	0	0	49.1961
													GSM5927084_203496240046_R08C01	Female	32.73	0	0	0	1	1	1	1	1	0	56.1329
													GSM5927085_203496240055_R01C01	Male	35.79	0	0	0	0	1	1	1	0	1	65.9667
													GSM5927086_203496240055_R02C01	Male	39.21	0	0	0	1	1	1	1	0	0	59.3237
													GSM5927087_203496240055_R05C01	Male	49.7	0	1	1	0	0	1	1	0	0	77.1997
													GSM5927088_203496240055_R07C01	Female	27.87	0	0	0	1	1	1	1	0	0	51.216
													GSM5927089_203496240092_R01C01	Male	39.95	0	0	0	0	0	1	1	0	0	67.5323
													GSM5927090_203496240092_R02C01	Female	27.43	1	1	1	1	0	0	0	1	1	69.5059
													GSM5927091_203496240092_R03C01	Female	31.69	0	0	0	0	0	1	1	0	1	55.3197
													GSM5927092_203496240092_R04C01	Female	31.46	1	0	0	1	0	1	1	0	1	58.7672
													GSM5927093_203496240092_R05C01	Male	24.82	1	0	0	0	1	1	1	0	1	47.1319
													GSM5927094_203496240092_R06C01	Female	25.27	0	0	0	1	1	1	1	0	0	55.3762
													GSM5927095_203496240092_R08C01	Female	26.08	0	0	0	1	1	1	1	0	0	59.1022
													GSM5927096_203496240093_R01C01	Female	40.23	1	0	0	1	0	1	1	0	1	58.5539
													GSM5927097_203496240093_R03C01	Female	23.39	0	0	0	1	1	1	1	0	1	51.4144
													GSM5927098_203496240093_R04C01	Female	31.06	1	0	0	1	1	1	1	0	1	58.8854
													GSM5927099_203496240093_R05C01	Female	28.55	1	1	1	0	0	0	0	1	1	54.8807
													GSM5927100_203496240093_R06C01	Female	33.37	0	0	0	1	1	0	1	0	1	61.851
													GSM5927101_203496240093_R07C01	Female	46.75	0	1	0	0	0	0	0	0	0	84.9701
													GSM5927102_203496240093_R08C01	Female	40.81	0	0	0	1	1	0	0	1	0	70.0994
													GSM5927103_203496250006_R01C01	Female	32.33	0	0	0	1	1	1	1	0	1	51.1087
													GSM5927104_203496250006_R02C01	Female	41.28	1	0	0	1	1	1	1	0	1	62.5716
													GSM5927105_203496250006_R03C01	Female	29.91	1	0	0	1	1	1	1	0	1	54.8996
													GSM5927106_203496250006_R04C01	Female	51.53	1	0	0	0	0	0	0	0	0	70.1585
													GSM5927107_203496250006_R05C01	Male	27.75	1	1	1	0	0	0	0	0	0	53.8044
													GSM5927108_203496250006_R06C01	Female	27.63	0	0	0	0	0	0	0	0	0	53.2302
													GSM5927109_203496250009_R01C01	Male	30.29	0	0	0	1	1	1	1	0	1	53.1519
													GSM5927110_203496250009_R02C01	Male	32.11	0	0	0	1	1	1	1	0	1	57.6303
													GSM5927111_203496250009_R03C01	Female	34.33	0	1	0	0	1	0	1	0	0	62.3949
													GSM5927112_203496250009_R04C01	Female	34.21	0	0	0	0	0	0	0	0	0	58.7661
													GSM5927113_203496250009_R05C01	Male	22.69	0	0	0	0	1	0	1	0	1	52.9442
													GSM5927114_203496250009_R06C01	Female	33.05	0	0	1	1	0	1	0	0	0	68.7932
													GSM5927115_203496250009_R08C01	Female	20.52	1	0	0	1	0	1	0	0	0	45.7791
													GSM5927116_203496250010_R01C01	Male	24.91	0	0	0	1	1	1	1	0	1	53.7864
													GSM5927117_203496250010_R03C01	Female	26.85	0	0	0	0	1	1	1	0	1	56.5192
													GSM5927118_203496250010_R04C01	Female	25.72	0	0	0	1	1	1	1	0	0	57.2547
													GSM5927119_203496250010_R06C01	Female	47.49	0	0	0	1	1	0	0	1	0	79.1759
													GSM5927120_203496250010_R07C01	Male	29.96	0	0	0	0	0	0	0	1	1	60.9177
[truncated: 155 more rows]
[truncated: 17 more columns]

## Sheet: Summary Table
Study	Size	Model	Significant up with delta CheekAge	Significant down with delta CheekAge
GSE167202	525	Delta CheekAge ~ Sex+ Age + InfectionStatus + WBC + Ethnicity	SexMale, InfectionStatusother infection, InfectionStatuspositive	Age
GSE151617	50	Delta CheekAge ~ ProgeriaStatus + age + Rapamycin + ABT-263	ProgeriaStatus, ABT-263
GSE197674	2138	Delta CheekAge ~ gender + age + brainRT + chestRT + apRT + alk + anth + vinc + cort + plat + epip	apRT, alk, cort	genderMale, Age
GSE183647	565	Delta CheekAge~ Sex + age + meningioma.grade	meningioma.grade2, meningioma.grade3	age
GSE179847	118	Delta CheekAge~ donor.age + sex + days.per.passage + passage.category	passage.categoryM, passage.categoryL
GSE216024	140	Delta CheekAge ~ Age + Sex + BMI + AdenomaStatus + Race	BMI	Age
GSE199057	229	Delta CheekAge ~ Status + Sex + Age + Race	StatusTumor, RaceCA	StatusCancer, Age
GSE172365	206	Delta CheekAge ~ Age + Sex + Ethnicity + Smoking + Treatment + Steroid + Asthma + DNAConc	SteroidOral_Nasal_Inhaled, SteroidUnknown	Age, EthnicityBlack, EthnicityHispanic, EthnicityMore_Than_One_Race, EthnicityWhite, DNACanc
GSE188593	64	Delta CheekAge ~ Age + Classification + Sex	ClassificationDysplastic, ClassificationSkin, SexM	Age
