# Supplementary material for: CheekAge: a next-generation buccal epigenetic aging clock associated with lifestyle and health
Source: GeroScience. 2024 Mar 5;46(3):3429–43. doi: 10.1007/s11357-024-01094-3 (PMC11009193; doi:10.1007/s11357-024-01094-3)
Supplement: Supplementary file 29 — Supplementary Table 11 (XLSX 1046 KB) [file 11357_2024_1094_MOESM29_ESM.xlsx]

## Sheet: Table S11
Table S11
CheekAge	PeDBE	Zhang 2019	Horvath 2018	PhenoAge	PeDBE rotated	Horvath 2018 rotated	PhenoAge rotated	Zhang 2019 rotated
48.9331	33.8474	51.7741	46.3114	53.9291	44.9834	45.9423	44.461	52.5618
31.7404	28.9013	31.8069	30.9954	54.4412	27.4342	27.9135	45.0936	30.5658
86.2839	45.0846	85.4461	85.2435	97.3373	84.8542	91.7698	98.077	89.6549
66.4183	36.8076	63.7061	57.7026	67.4688	55.4866	59.351	61.1847	65.706
39.7807	31.1899	39.9903	40.3608	53.5571	35.5541	38.9377	44.0015	39.5806
53.6819	40.6549	49.4078	51.1376	56.8337	69.1373	51.6232	48.0486	49.955
47.8645	35.0833	40.5735	40.7701	50.7162	49.3683	39.4195	40.4925	40.2231
66.174	35.7092	62.5484	67.9417	64.1703	51.5891	71.4036	57.1105	64.4308
25.3149	23.3707	23.967	26.5748	45.4931	7.81071	22.71	34.0412	21.9293
40.2893	28.3124	37.4404	42.3126	42.1397	25.3446	41.2352	29.8993	36.7717
53.7365	43.5353	53.6223	55.0023	64.2015	79.357	56.1724	57.1491	54.5977
84.8901	49.7788	75.5693	74.2666	86.9432	101.51	78.8487	85.2387	78.7746
81.6543	43.9229	74.8784	76.219	89.6574	80.7324	81.1469	88.5912	78.0135
76.2104	43.9446	70.6414	69.6005	82.1752	80.8092	73.3562	79.3494	73.346
38.4757	29.8005	38.3901	38.8639	47.1941	30.6244	37.1757	36.1422	37.8179
65.6727	39.874	68.5908	68.364	75.8086	66.3664	71.9006	71.4857	71.087
38.1115	34.0705	42.1968	43.5952	60.6179	45.7749	42.7449	52.7227	42.0113
77.8584	40.006	72.1406	77.4864	80.8116	66.8347	82.6389	77.6651	74.9975
74.1502	37.1926	67.3837	66.6142	71.5998	56.8527	69.841	66.2871	69.7573
49.0609	34.6396	46.6173	43.2216	58.4934	47.7941	42.3051	50.0987	46.881
69.9138	34.7669	74.9621	74.264	73.6494	48.2457	78.8457	68.8187	78.1057
80.0269	47.4651	72.8862	73.8511	89.2935	93.3006	78.3596	88.1416	75.8189
23.4839	26.117	29.5523	31.9554	51.0762	17.5551	29.0436	40.9372	28.0822
36.1923	37.7639	44.4203	41.1249	52.1062	58.8796	39.8371	42.2094	44.4608
47.1653	36.7086	44.988	44.269	53.5974	55.1352	43.5381	44.0513	45.0861
39.2172	29.4246	38.8494	42.4348	48.0387	29.2907	41.379	37.1854	38.3238
89.1364	32.1652	93.9189	81.9066	88.7994	39.0147	87.842	87.5314	98.9886
83.9736	35.9011	81.4976	78.7685	79.6156	52.27	84.148	76.1879	85.3052
81.9331	46.3701	73.4125	78.0353	81.627	89.4153	83.2849	78.6723	76.3986
83.0635	43.9141	84.6017	78.8339	95.8239	80.7011	84.225	96.2077	88.7247
93.4288	46.2568	78.8143	75.6242	92.1716	89.0134	80.4467	91.6965	82.3493
55.6746	35.8068	57.5689	55.7029	66.9553	51.9356	56.9971	60.5504	58.9453
85.5099	48.074	68.6046	74.2833	73.9088	95.461	78.8684	69.1391	71.1023
85.543	46.9894	79.2517	76.3193	95.5395	91.6126	81.265	95.8564	82.8311
58.1661	39.5858	60.5613	70.8745	73.2994	65.3439	74.8558	68.3864	62.2417
84.5283	40.9323	79.9817	76.584	85.5426	70.1214	81.5766	83.5088	83.6353
84.5163	43.5839	77.3841	77.1007	94.013	79.5296	82.1848	93.9709	80.7738
73.6525	35.7468	80.7667	76.7617	79.7207	51.7226	81.7858	76.3178	84.5001
83.6631	35.71	85.5649	76.589	77.8069	51.592	81.5825	73.9539	89.7858
76.7808	48.053	78.313	78.9965	91.9908	95.3864	84.4163	91.4733	81.7971
69.7287	40.3008	65.0386	68.0484	73.1258	67.8809	71.5292	68.1719	67.174
85.205	46.088	75.5823	71.9961	86.3414	88.4145	76.1761	84.4954	78.7889
78.0585	43.6794	73.7991	73.2393	89.116	79.8685	77.6394	87.9225	76.8245
55.427	35.9854	51.6147	48.7655	64.3558	52.5691	48.831	57.3396	52.3862
39.1979	33.4991	43.7919	45.5673	58.5283	43.7475	45.0664	50.1418	43.7685
79.4073	44.5493	71.0027	76.8278	87.4924	82.9548	81.8636	85.9171	73.7441
51.8524	38.129	54.7831	53.9857	67.5766	60.175	54.9758	61.3178	55.8764
50.9727	34.5458	51.5959	54.1126	62.8083	47.4612	55.1251	55.4282	52.3654
65.2127	42.94	68.4565	67.7524	77.8734	77.245	71.1807	74.0361	70.9391
51.076	30.3791	50.3474	52.638	51.1286	32.6775	53.3894	41.0019	50.99
82.1808	39.2583	82.1707	79.4379	82.9822	64.1817	84.936	80.3462	86.0468
61.2869	35.0059	63.8555	61.3275	70.1798	49.0939	63.6179	64.5332	65.8707
53.4061	39.4889	49.8997	54.8334	64.7073	64.9999	55.9736	57.7738	50.4969
27.6087	24.6254	22.5957	28.668	32.4935	12.2626	25.1739	17.9846	20.4187
61.6564	34.3746	61.161	61.2266	60.1242	46.8538	63.4991	52.1129	62.9024
35.0999	29.2931	35.3452	38.5658	50.2548	28.8243	36.8247	39.9227	34.4636
40.3681	34.1104	38.509	41.1133	53.0966	45.9167	39.8235	43.4327	37.9489
38.7858	28.5083	36.92	38.6927	47.8283	26.0395	36.9742	36.9256	36.1984
40.4822	29.4672	41.4937	40.801	52.3781	29.4418	39.4558	42.5453	41.2368
43.7752	29.3346	42.1402	44.549	51.1423	28.9715	43.8677	41.0189	41.949
58.2474	35.0341	55.6125	54.747	65.8339	49.194	55.8719	59.1653	56.7902
48.2636	35.5567	51.6295	49.0491	68.7121	51.048	49.1648	62.7203	52.4025
39.1459	32.8285	39.38	38.2583	51.0733	41.368	36.4628	40.9337	38.9083
26.1109	24.4732	23.2507	28.7131	34.4903	11.7226	25.227	20.4511	21.1403
39.8393	33.8277	46.0001	40.8562	58.4422	44.9135	39.5208	50.0354	46.201
42.7103	31.6917	39.2668	40.4888	50.4215	37.3346	39.0884	40.1285	38.7837
19.8128	21.6617	25.0311	22.2126	38.9396	1.74695	17.5752	25.9466	23.1016
39.0861	29.189	33.9713	35.3715	44.9396	28.4549	33.0648	33.3576	32.9501
40.2495	29.6503	35.0543	37.4129	48.289	30.0914	35.4677	37.4946	34.1431
48.9143	35.4013	48.5279	51.1864	56.9941	50.4969	51.6807	48.2468	48.9857
37.4144	31.8104	35.4631	35.3017	43.7775	37.756	32.9825	31.9222	34.5935
59.814	39.8881	58.325	58.0839	66.1882	66.4163	59.7998	59.6029	59.7782
34.8556	28.2731	28.8334	31.2485	41.2642	25.2052	28.2114	28.8179	27.2902
32.4899	27.6552	32.3703	30.0881	44.7868	23.0128	26.8455	33.1688	31.1864
52.7147	39.2885	51.028	50.5563	63.3788	64.289	50.939	56.1329	51.7399
41.9697	34.3205	46.8188	43.7513	64.5212	46.6621	42.9287	57.5439	47.1029
41.7122	36.1851	41.7812	41.4557	50.785	53.2777	40.2265	40.5776	41.5535
36.7464	29.5552	32.4075	30.69	43.4046	29.7542	27.5541	31.4615	31.2275
47.0952	37.8207	51.1663	48.1899	63.5864	59.0812	48.1534	56.3893	51.8922
36.1171	32.3901	40.1533	38.7708	51.7511	39.8126	37.0661	41.7708	39.7602
30.6338	32.0775	35.3404	37.3624	44.3765	38.7035	35.4082	32.662	34.4583
43.2216	29.1568	40.8932	43.97	48.4782	28.3405	43.1862	37.7283	40.5753
61.5048	39.2202	61.1035	65.4685	71.4144	64.0467	68.4924	66.0581	62.839
37.1477	27.0603	26.0053	27.4814	42.5113	20.9019	23.7772	30.3583	24.1748
29.4432	24.7736	24.3328	27.4698	37.9953	12.7886	23.7635	24.7802	22.3323
61.0054	46.0333	60.3654	66.1031	64.974	88.2202	69.2394	58.1033	62.0259
70.7445	35.7937	71.6396	69.3404	70.7307	51.8891	73.05	65.2137	74.4456
29.573	31.6335	36.3312	30.0321	46.8392	37.128	26.7796	35.7039	35.5498
43.003	34.8891	45.0153	44.6685	54.5455	48.6794	44.0084	45.2223	45.1162
65.053	40.7701	68.8923	64.8219	82.8725	69.5459	67.7312	80.2108	71.4192
70.9245	36.9669	71.731	66.5292	75.2755	56.0517	69.7409	70.8273	74.5464
29.0869	31.3441	31.1276	33.5876	45.0043	36.1015	30.9648	33.4375	29.8175
43.9413	33.9118	39.224	42.2368	45.517	45.212	41.1459	34.0708	38.7365
30.5465	31.9323	33.8213	34.2196	48.8004	38.1885	31.7088	38.1263	32.7849
44.3227	37.8871	47.0743	49.1122	63.4379	59.3168	49.2391	56.2059	47.3844
35.8555	27.6707	34.2768	33.1787	49.529	23.0679	30.4836	39.0262	33.2867
55.3436	38.4273	56.5031	53.4485	77.61	61.2333	54.3434	73.7107	57.7712
45.5382	31.7919	38.9214	42.8637	45.8476	37.6902	41.8839	34.479	38.4031
35.4293	26.0956	27.8847	34.85	38.6215	17.4789	32.4508	25.5537	26.245
34.2654	31.7891	35.3215	34.3263	48.9094	37.6802	31.8344	38.2609	34.4375
60.0154	30.6227	46.4728	42.4222	48.2647	33.5417	41.3642	37.4645	46.7218
47.4347	30.7773	37.2874	42.703	51.7678	34.0904	41.6948	41.7914	36.6032
52.3556	37.4485	49.2173	53.5591	57.4411	57.7605	54.4736	48.7989	49.7452
32.3763	26.6674	30.2612	32.121	42.641	19.508	29.2385	30.5184	28.863
60.3085	35.5067	56.7837	59.7989	66.5874	50.8708	61.8186	60.096	58.0803
30.345	30.2009	36.9354	37.8989	49.885	32.045	36.0397	39.4659	36.2154
38.389	34.7949	39.1881	39.0076	55.4528	48.3452	37.3448	46.3431	38.6969
27.8939	24.2513	21.0641	22.4121	37.5753	10.9354	17.81	24.2614	18.7315
21.6883	26.5418	28.2025	23.8364	40.6732	19.0622	19.4866	28.0879	26.5952
41.9472	36.4754	44.8533	43.1111	54.5469	54.3077	42.1751	45.2242	44.9377
59.3854	27.9492	60.9466	57.927	57.3419	24.056	59.6151	48.6763	62.6662
55.5067	35.7523	53.8295	56.2592	67.6398	51.7423	57.6519	61.3959	54.826
38.3064	33.4453	39.9455	35.6291	46.9393	43.5566	33.368	35.8275	39.5313
41.6915	33.3911	42.2538	42.2891	54.2591	43.3643	41.2075	44.8686	42.0741
35.0539	35.6779	41.7705	41.9993	50.5384	51.4782	40.8663	40.2729	41.5417
54.6684	34.0195	58.2708	60.5307	67.0738	45.5939	62.68	60.6968	59.7185
62.2549	37.5017	55.8034	60.6246	64.4673	57.9494	62.7905	57.4773	57.0004
72.3127	39.9349	66.3261	65.3289	72.4895	66.5824	68.328	67.386	68.5922
37.4742	30.6423	36.69	32.2266	46.8444	33.6111	29.3628	35.7104	35.9451
56.7785	39.6205	55.3037	57.4343	65.5966	65.4668	59.0352	58.8722	56.4499
19.7143	23.6331	23.7971	19.9283	36.6065	8.74197	14.8863	23.0648	21.7422
42.45	30.5916	41.9339	42.7432	46.2186	33.4315	41.7421	34.9373	41.7218
43.4792	32.6898	39.6623	37.432	46.3815	40.8761	35.4902	35.1385	39.2193
23.2005	24.1038	22.1167	25.7652	35.1448	10.4119	21.7569	21.2594	19.891
31.9872	30.9114	35.2201	38.4793	47.4111	34.5661	36.723	36.4102	34.3258
61.3267	24.6132	63.939	58.9185	54.7968	12.2194	60.7823	45.5328	65.9627
55.8202	40.6838	54.5956	53.8554	73.0784	69.2397	54.8224	68.1134	55.6699
22.1723	28.9675	30.8593	32.1377	43.5735	27.6689	29.2582	31.6702	29.5219
32.849	29.5192	35.1865	37.7727	50.1569	29.6263	35.8913	39.8018	34.2887
32.917	26.8154	30.3846	32.4253	44.3138	20.0331	29.5967	32.5846	28.999
45.1767	33.3619	41.4512	44.3593	53.4567	43.2609	43.6444	43.8775	41.19
45.5566	29.3291	41.4531	44.1578	49.1337	28.9519	43.4072	38.538	41.1921
40.2869	35.4378	38.8706	39.841	53.4495	50.6263	38.3259	43.8686	38.3471
33.8307	30.4313	33.5096	34.4314	51.0117	32.8627	31.9581	40.8576	32.4415
38.3273	28.8009	37.5144	39.7984	44.7482	27.0779	38.2756	33.1212	36.8531
56.6093	36.8526	47.2674	46.2693	61.7782	55.6463	45.8927	54.156	47.5971
52.451	33.2933	56.6476	56.5164	63.796	43.0172	57.9547	56.6482	57.9304
44.7795	33.7816	42.8529	43.3367	52.8799	44.75	42.4407	43.1651	42.7341
47.0206	33.4105	46.5997	44.6217	57.2808	43.4331	43.9533	48.6009	46.8616
34.34	29.7106	34.8665	38.2877	46.0373	30.3055	36.4974	34.7134	33.9362
68.01	38.459	63.4073	62.9651	72.8341	61.3459	65.5456	67.8117	65.3769
44.1002	36.4323	44.7341	48.4227	57.3987	54.155	48.4275	48.7465	44.8064
36.5207	24.895	35.3221	38.6227	43.0178	13.2192	36.8917	30.9838	34.4381
24.3213	24.0447	23.2827	24.5927	35.1764	10.2023	20.3769	21.2985	21.1755
31.9749	29.5026	32.2644	30.1069	32.2767	29.5676	26.8677	17.7169	31.0698
28.0373	27.3634	28.3826	34.3371	41.155	21.9775	31.8471	28.683	26.7935
38.6166	36.3353	43.7287	42.1361	47.1886	53.8109	41.0274	36.1354	43.6989
26.6252	25.703	24.0626	32.8243	36.5942	16.0861	30.0664	23.0497	22.0346
36.5808	26.1747	31.8269	34.3875	32.997	17.7596	31.9064	18.6065	30.5879
40.3823	32.6099	38.9241	41.6955	47.0915	40.5924	40.5087	36.0154	38.4061
21.5897	17.8922	14.2075	20.2538	33.5679	-11.6276	15.2694	19.3117	11.1782
35.3283	29.6186	34.0022	38.2267	42.6913	29.9792	36.4257	30.5806	32.9841
37.1394	28.998	35.7743	33.3529	48.1892	27.7771	30.6886	37.3713	34.9363
33.2994	31.3948	37.5384	36.5607	47.3398	36.2812	34.4645	36.3222	36.8797
31.0884	26.2637	27.7365	28.6862	29.3511	18.0754	25.1953	14.1033	26.0818
38.1685	28.7265	33.1518	37.3083	38.924	26.8137	35.3445	25.9274	32.0473
44.1598	36.2789	47.588	51.6241	54.2408	53.6104	52.1959	44.8461	47.9503
42.5798	31.6641	46.2996	46.8766	56.6021	37.2368	46.6076	47.7626	46.531
41.0527	25.3776	31.9257	33.5589	32.8574	14.9315	30.931	18.4342	30.6967
58.2314	39.2919	56.982	61.7434	61.7448	64.3009	64.1074	54.1146	58.2988
16.7561	15.9554	14.1387	16.9108	21.4805	-18.4997	11.3343	4.38185	11.1025
36.9197	31.3737	43.2012	47.0588	41.2176	36.2064	46.822	28.7604	43.1177
29.7536	24.0488	26.115	29.6489	39.9329	10.2168	26.3286	27.1735	24.2956
42.1068	33.2895	42.6484	47.0292	36.0893	43.004	46.7871	22.4261	42.5088
66.1161	39.9722	63.0242	63.1292	68.7048	66.715	65.7387	62.7113	64.9549
71.2823	38.3713	66.8057	63.5639	73.4485	61.0348	66.2504	68.5706	69.1206
57.5983	30.8832	60.4137	59.2856	62.3173	34.4659	61.2143	54.8218	62.0792
24.4087	15.7723	13.6494	23.6979	23.8284	-19.1492	19.3236	7.28186	10.5635
61.7606	36.1309	62.7701	61.7418	70.541	53.0855	64.1056	64.9794	64.6749
36.6408	31.0065	37.4148	40.5451	48.6282	34.9036	39.1547	37.9136	36.7435
52.117	37.2643	52.3095	53.6623	54.0711	57.1068	54.5951	44.6365	53.1515
53.1786	36.1182	47.1324	50.5673	50.0196	53.0403	50.952	39.6322	47.4484
31.9817	25.8106	32.4454	32.1581	38.8835	16.4678	29.2822	25.8773	31.2692
54.4146	30.3039	49.1541	49.6502	45.2284	32.4108	49.8724	33.7142	49.6756
49.96	31.8006	43.488	46.5032	51.9535	37.7209	46.1681	42.0209	43.4338
44.4156	33.8348	46.1671	46.9205	58.1894	44.9388	46.6593	49.7231	46.385
31.3922	22.6816	25.2161	26.9409	34.6366	5.36588	23.141	20.6318	23.3054
29.9762	27.2644	33.0738	32.6703	36.3132	21.626	29.8851	22.7026	31.9614
63.9084	36.0996	59.9848	62.3853	67.3479	52.9746	64.8631	61.0354	61.6067
40.6268	31.794	38.7823	40.9339	39.6524	37.6976	39.6122	26.827	38.2499
65.8079	41.3657	61.9392	66.7562	65.6034	71.6593	70.0081	58.8807	63.7597
42.2374	28.5589	34.2483	37.9919	46.4883	26.2191	36.1492	35.2704	33.2552
51.3038	31.1552	41.8867	43.9654	52.4386	35.4311	43.1808	42.62	41.6698
47.0845	35.2714	43.0506	45.3843	56.0897	50.0358	44.8509	47.1297	42.9519
57.2215	32.1141	63.1575	62.4309	56.7293	38.8334	64.9167	47.9197	65.1017
29.8186	22.9736	24.6546	26.2216	32.531	6.40197	22.2942	18.031	22.6868
37.9304	27.9469	38.4234	37.5388	45.4319	24.0477	35.6158	33.9656	37.8545
46.8462	39.4933	48.8316	48.31	54.9001	65.0157	48.2948	45.6603	49.3203
55.3532	32.934	55.9201	57.0802	54.3054	41.7425	58.6183	44.9259	57.129
31.8465	34.413	39.0045	42.3079	48.7731	46.9903	41.2296	38.0926	38.4947
38.3195	29.0242	39.564	43.3698	51.2872	27.8702	42.4796	41.1979	39.111
61.199	44.4478	64.5387	63.3337	71.3899	82.5947	65.9794	66.0279	66.6232
35.6542	34.7064	39.9425	43.0391	39.7752	48.0312	42.0903	26.9787	39.528
30.5812	22.111	26.4915	28.7029	27.0379	3.34109	25.215	11.2462	24.7103
52.0809	33.2094	53.3327	51.871	56.0928	42.7196	52.4866	47.1336	54.2786
74.9133	44.497	63.27	70.3728	80.2098	82.7692	74.2652	76.9218	65.2257
30.7309	26.7923	27.4242	30.4313	50.858	19.9512	27.2496	40.6677	25.7378
34.5115	26.3237	32.609	36.953	43.903	18.2884	34.9263	32.0772	31.4494
58.1148	35.9917	53.6159	54.6288	55.6884	52.5916	55.7327	46.634	54.5907
38.9308	25.1837	31.8567	33.5831	42.131	14.2434	30.9596	29.8886	30.6207
69.0243	29.7613	73.8055	67.4152	62.6589	30.4855	70.7839	55.2437	76.8316
73.7595	36.932	64.5664	61.4614	64.6079	55.928	63.7755	57.651	66.6537
68.8071	30.4906	67.0135	64.9884	52.5308	33.0732	67.9273	42.7339	69.3495
75.3594	37.3702	58.2574	54.7484	62.6405	57.4828	55.8735	55.221	59.7037
36.0429	30.3927	37.8609	34.4404	51.7407	32.7258	31.9687	41.758	37.2349
58.6913	39.073	63.6409	58.9115	83.6394	63.5243	60.774	81.1579	65.6342
29.1396	26.0373	30.1769	26.5718	41.0257	17.2721	22.7065	28.5233	28.7702
24.0964	20.8582	21.5224	22.7489	28.6688	-1.10376	18.2065	13.2605	19.2364
76.3878	38.8343	71.4453	69.5919	73.3341	62.6776	73.346	68.4292	74.2316
13.9733	18.9847	17.5086	19.2112	27.6361	-7.75127	14.0422	11.985	14.8148
52.2571	33.4693	48.288	49.4418	42.4404	43.642	49.6271	30.2707	48.7214
75.5801	40.8336	72.0687	75.9698	70.9932	69.7713	80.8536	65.5379	74.9183
27.923	23.5405	27.7114	29.5553	32.3013	8.41321	26.2183	17.7472	26.0541
48.456	28.8619	44.5905	44.4363	54.0543	27.2943	43.735	44.6157	44.6483
73.3537	45.6084	63.7374	65.4505	72.5216	86.7128	68.4712	67.4257	65.7406
18.9466	18.6391	21.7603	19.6427	29.988	-8.97739	14.55	14.89	19.4984
68.7919	32.3685	72.475	66.3701	64.3838	39.7361	69.5536	57.3742	75.3659
57.0383	36.1697	53.5996	57.8413	64.0123	53.223	59.5143	56.9153	54.5727
71.4117	38.3111	56.9152	56.2009	51.3015	60.8211	57.5834	41.2156	58.2252
71.2795	24.8551	69.1875	65.4526	57.431	13.0776	68.4736	48.7864	71.7444
73.1649	37.3367	69.5898	64.8863	60.8185	57.3638	67.807	52.9705	72.1876
71.945	33.104	78.4896	72.8811	71.6774	42.3457	77.2179	66.383	81.9916
60.8977	37.2115	62.2008	57.5425	72.4404	56.9197	59.1626	67.3254	64.0478
66.6109	37.0328	57.5493	60.4401	50.2491	56.2857	62.5733	39.9156	58.9237
61.7065	37.16	62.9174	59.4651	61.1057	56.7369	61.4256	53.3253	64.8372
43.9685	25.3496	39.7766	45.3751	43.5875	14.8322	44.8401	31.6875	39.3453
42.4066	33.7958	43.04	45.5035	54.5585	44.8003	44.9912	45.2385	42.9402
62.1216	36.5543	56.8566	54.5905	63.5807	54.5879	55.6877	56.3823	58.1606
40.3681	30.2329	39.4148	39.3333	39.2443	32.1589	37.7282	26.3229	38.9467
74.0067	36.9978	72.2689	73.1148	66.9335	56.1615	77.493	60.5235	75.1388
79.2346	40.8123	78.9845	70.4713	85.5018	69.6957	74.3812	83.4583	82.5367
43.6557	26.8192	36.5436	39.4408	45.1141	20.0465	37.8548	33.5731	35.7837
65.9102	36.6464	65.766	66.3921	63.837	54.9144	69.5796	56.6988	67.9753
52.2813	32.5873	47.5003	46.8449	46.3367	40.5125	46.5702	35.0833	47.8537
77.18	42.3246	75.1122	64.5024	88.8407	75.0616	67.3551	87.5824	78.2711
50.4687	37.3365	51.715	47.0759	56.7957	57.3631	46.8422	48.0017	52.4966
54.2417	38.1117	61.7315	58.0516	68.7077	60.1135	59.7618	62.7149	63.5309
39.4963	33.3272	37.4094	41.5375	47.141	43.1375	40.3228	36.0766	36.7375
54.7655	32.3094	49.178	45.5343	56.1297	39.5262	45.0275	47.1791	49.7018
66.9392	41.7391	63.5665	64.4223	72.4994	72.9841	67.2609	67.3983	65.5523
32.0047	29.1226	32.8741	31.7363	42.2939	28.2192	28.7856	30.0898	31.7414
43.6927	33.2538	41.1402	45.4947	54.6613	42.8772	44.9809	45.3655	40.8474
76.418	37.4545	69.3087	65.3054	63.6034	57.7817	68.3003	56.4103	71.8779
40.4888	32.3172	47.1233	42.9158	58.1156	39.554	41.9452	49.632	47.4384
36.5746	30.4567	35.6594	40.713	47.357	32.9527	39.3523	36.3434	34.8097
63.5419	42.3271	61.0515	60.7115	64.5401	75.0705	62.8928	57.5672	62.7817
70.0347	40.2999	68.4898	67.612	70.6398	67.8775	71.0155	65.1014	70.9758
68.4187	35.6889	66.4851	64.1941	73.8136	51.5174	66.9922	69.0215	68.7675
62.0102	38.5897	55.7905	54.3032	62.3039	61.8097	55.3495	54.8052	56.9862
75.5451	22.3452	80.9683	74.0498	62.2836	4.17239	78.5935	54.7802	84.7221
71.3094	32.7276	73.2904	66.5203	81.1391	41.01	69.7304	78.0697	76.2641
50.3577	33.953	45.5313	47.0935	54.3774	45.3581	46.8629	45.0147	45.6846
69.1672	42.2382	69.5565	68.8041	81.3549	74.755	72.4188	78.3362	72.1508
15.1079	16.7849	9.24857	17.5105	25.715	-15.5563	12.0402	9.6121	5.71545
71.7067	39.7269	68.9731	68.0031	87.1103	65.8444	71.4759	85.445	71.5083
28.0541	28.4338	32.9039	31.9601	36.709	25.7752	29.0492	23.1915	31.7742
84.1808	37.2892	74.5691	72.4866	78.9442	57.1951	76.7535	75.3587	77.6728
24.1396	26.3688	25.0652	27.0498	41.9618	18.4486	23.2691	29.6795	23.1391
80.3458	41.78	79.676	75.6945	81.1326	73.129	80.5295	78.0617	83.2986
70.0369	43.1129	72.4574	73.363	72.1324	77.8585	77.7851	66.945	75.3465
28.1432	26.0778	26.8613	29.8824	38.1724	17.416	26.6035	24.999	25.1177
42.2704	32.0532	37.2287	44.8139	44.5871	38.6172	44.1796	32.9222	36.5385
58.056	26.481	47.6448	51.5769	48.6773	18.8464	52.1404	37.9742	48.0128
74.6812	39.1274	68.6514	62.1288	75.0343	63.7173	64.5612	70.5292	71.1538
39.8385	30.689	41.4858	44.5539	47.2806	33.7771	43.8734	36.249	41.2282
70.6716	34.3759	65.0775	63.5858	66.5905	46.8585	66.2762	60.0998	67.2168
68.0943	29.5019	69.0314	64.489	62.569	29.5652	67.3393	55.1327	71.5724
46.9394	32.4298	49.502	50.0251	59.3519	39.9535	50.3137	51.1591	50.0587
48.6471	30.2838	47.6691	48.0838	50.8916	32.3392	48.0286	40.7092	48.0397
62.8374	40.4846	59.3813	62.6635	69.0414	68.5328	65.1905	63.1271	60.9418
13.4415	20.6369	20.895	19.5834	28.3849	-1.88896	14.4803	12.9099	18.5452
78.0933	42.179	71.2821	69.4362	85.4174	74.5447	73.1627	83.3541	74.0518
73.6976	37.5075	71.5203	66.6758	74.4333	57.9697	69.9134	69.787	74.3142
68.8232	43.8997	61.9311	60.5884	60.4677	80.65	62.748	52.5372	63.7507
25.187	29.3438	28.2408	28.869	40.0622	29.004	25.4105	27.3332	26.6373
78.4859	44.7438	63.2376	63.7021	67.6491	83.6449	66.4131	61.4074	65.19
49.0427	26.6381	41.0859	40.2392	35.6611	19.404	38.7946	21.8971	40.7876
39.7668	33.5352	37.0019	38.9335	40.7972	43.8755	37.2576	28.241	36.2887
64.6133	37.8817	60.607	59.3032	65.8132	59.2977	61.235	59.1397	62.2921
53.2139	30.4411	48.1106	48.568	48.2191	32.8975	48.5985	37.4083	48.526
36.6778	32.0008	40.222	38.5837	54.4287	38.4312	36.8459	45.0781	39.8358
70.3615	32.0419	66.9495	60.3756	65.4258	38.5774	62.4975	58.6612	69.2789
42.5921	30.3079	35.8661	32.6786	45.5749	32.4248	29.8948	34.1422	35.0374
29.3069	25.5547	24.8223	27.4337	35.4548	15.5598	23.721	21.6423	22.8715
76.4605	44.8327	73.2268	71.7361	81.9021	83.9604	75.8701	79.0122	76.1941
75.9146	39.3458	71.4525	69.7485	78.7451	64.4921	73.5304	75.1128	74.2395
75.9602	31.5797	68.2548	63.9176	67.8972	36.9371	66.6668	61.7138	70.717
40.7601	30.5112	41.8998	43.9589	53.2215	33.1462	43.1731	43.587	41.6842
36.6051	32.0356	36.9231	38.9627	46.3318	38.555	37.292	35.0772	36.2018
50.5368	34.9473	51.8878	50.5206	56.8025	48.8858	50.8969	48.0101	52.687
39.1342	33.5244	39.5685	39.9168	57.6896	43.8372	38.415	49.1058	39.116
35.6987	25.7431	30.5318	37.5084	39.0872	16.2283	35.5801	26.129	29.1611
34.0548	20.9292	24.0811	29.556	29.9067	-0.851785	26.2192	14.7896	22.055
54.682	35.6455	50.2664	52.6608	62.1539	51.3632	53.4162	54.6199	50.9008
24.212	21.9454	22.4181	27.875	35.0722	2.75353	24.2404	21.1698	20.223
30.7995	29.0444	34.6702	33.326	38.7982	27.9417	30.6569	25.772	33.72
35.026	36.0085	40.6464	41.2871	54.7048	52.6511	40.0281	45.4191	40.3034
49.5863	34.584	45.9976	42.4537	51.4529	47.5969	41.4013	41.4025	46.1983
57.0989	31.3583	55.1492	54.1818	61.0996	36.1519	55.2066	53.3178	56.2797
42.9727	30.6931	41.7719	46.9506	47.334	33.7914	46.6946	36.315	41.5432
54.0855	32.1921	51.6145	52.5184	55.2422	39.1102	53.2485	46.0829	52.386
44.201	33.3857	44.002	40.7683	52.3694	43.3452	39.4174	42.5345	43.9999
67.1532	39.1767	59.7299	57.0416	72.7404	63.8922	58.573	67.696	61.3258
56.0851	32.5812	52.7018	51.7574	56.2924	40.4907	52.3528	47.3801	53.5836
40.4143	31.1502	38.1386	37.9051	46.2213	35.4132	36.0471	34.9406	37.5408
43.8445	36.5963	48.6247	47.6205	58.3388	54.7367	47.4832	49.9077	49.0923
28.8096	28.8528	32.9629	30.1397	44.3462	27.262	26.9063	32.6246	31.8392
42.0103	34.6053	38.877	43.5805	47.3221	47.6725	42.7276	36.3003	38.3542
34.4215	24.9636	33.164	35.0161	39.794	13.4626	32.6464	27.002	32.0608
61.5343	37.0683	63.9503	64.4464	65.1211	56.4114	67.2892	58.2849	65.9751
42.1942	34.6919	43.5912	46.0667	46.3544	47.9799	45.6541	35.1051	43.5474
53.4429	34.8503	50.0516	46.8612	63.0309	48.5419	46.5894	55.7031	50.6643
38.2493	24.8385	31.7758	37.0076	41.796	13.0188	34.9906	29.4747	30.5315
54.6701	39.0427	51.3795	52.2762	57.3298	63.417	52.9635	48.6614	52.127
51.5921	22.4545	51.4415	53.8597	44.1961	4.56	54.8275	32.4392	52.1954
53.7444	31.9425	47.5879	50.0321	49.8962	38.2244	50.322	39.4797	47.9502
35.0007	29.4116	32.3619	40.1104	41.2638	29.2446	38.643	28.8174	31.1772
43.7207	34.565	42.4288	45.7461	54.0109	47.5295	45.2768	44.5621	42.2669
58.2561	39.1377	55.3946	55.949	58.7769	63.7538	57.2868	50.4488	56.5501
47.1251	26.1897	41.1444	42.2031	41.098	17.8128	41.1063	28.6126	40.852
44.3492	25.0847	43.1673	42.5952	50.3208	13.8924	41.5679	40.0042	43.0804
40.0896	26.8682	30.5216	37.2962	34.2966	20.2202	35.3302	20.2118	29.1499
32.1109	26.6905	28.4469	30.9504	43.2572	19.5899	27.8606	31.2795	26.8644
45.321	25.6197	34.0218	36.8403	38.5372	15.7906	34.7937	25.4496	33.0057
28.0972	26.8924	30.2395	26.0452	37.6503	20.3061	22.0866	24.3541	28.8391
33.375	27.1326	31.194	28.0993	37.0355	21.1583	24.5045	23.5947	29.8906
36.2362	23.7757	30.5441	38.0388	40.5612	9.24766	36.2044	27.9496	29.1747
37.6136	31.4684	36.0823	42.3993	46.7726	36.5423	41.3372	35.6217	35.2756
34.1692	29.4248	37.5674	39.1291	45.5908	29.2915	37.4879	34.1619	36.9116
41.3425	30.8599	39.5111	43.1355	46.098	34.3835	42.2038	34.7883	39.0528
41.4044	34.3673	40.3232	43.4878	40.4022	46.8279	42.6186	27.7532	39.9474
23.7675	16.2693	8.63728	24.9968	22.6407	-17.3859	20.8525	5.81496	5.04206
19.0679	24.8798	24.5464	25.0464	34.7657	13.1653	20.9109	20.7911	22.5676
46.1311	35.7977	44.056	47.3659	56.3533	51.9032	47.1835	47.4553	44.0594
46.4544	37.1087	47.6901	49.1324	58.1506	56.555	49.2629	49.6753	48.0628
33.7759	26.8365	31.6505	33.2678	38.1209	20.1078	30.5885	24.9354	30.3935
31.9637	28.3324	33.1886	40.5324	46.5722	25.4156	39.1396	35.3741	32.0879
38.2685	34.7354	47.0348	46.3215	60.3574	48.1341	45.9541	52.401	47.3409
37.5432	29.6679	42.9905	46.3185	53.6972	30.1539	45.9505	44.1746	42.8857
55.5437	27.476	57.9742	58.2331	49.6179	22.3769	59.9755	39.136	59.3918
54.9639	30.4432	56.0036	56.4381	54.065	32.9049	57.8625	44.6288	57.2209
40.4121	34.8488	39.7475	40.8923	53.8817	48.5365	39.5634	44.4025	39.3131
41.2531	29.6425	38.0867	39.5113	52.8257	30.0638	37.9378	43.0981	37.4836
56.3397	37.3249	64.7875	64.3249	81.0808	57.322	67.1462	77.9977	66.8973
55.2096	37.5338	57.4489	56.6077	66.8944	58.0631	58.0622	60.4752	58.8131
52.8107	38.0561	48.8133	55.7911	51.4215	59.9162	57.101	41.3637	49.3001
52.3579	37.5614	49.5799	55.2944	54.789	58.1609	56.5163	45.5231	50.1445
52.2377	32.1332	46.5682	52.6907	52.324	38.9011	53.4514	42.4784	46.8269
52.8622	36.8985	49.5158	51.0381	53.0879	55.8092	51.5062	43.422	50.074
28.7362	27.9112	28.7993	34.1819	37.6155	23.9212	31.6645	24.3112	27.2526
28.7572	29.2869	29.0821	34.5002	40.3728	28.8023	32.0391	27.7169	27.5641
53.2445	35.1084	49.2757	50.6972	56.9924	49.4577	51.1048	48.2447	49.8094
53.4998	34.152	48.9065	50.5801	49.8734	46.064	50.967	39.4516	49.4027
33.6099	31.3493	37.8168	41.5097	50.2562	36.1196	40.2901	39.9244	37.1863
31.7198	30.1042	34.0579	38.3177	47.4409	31.702	36.5328	36.4471	33.0455
48.3669	34.6636	53.2786	48.8415	65.5378	47.8795	48.9204	58.7996	54.2191
48.159	36.9336	51.4218	47.3455	62.1997	55.9337	47.1595	54.6765	52.1737
52.2511	33.7607	51.8037	53.6752	55.2162	44.6758	54.6102	46.0508	52.5943
50.8542	37.6991	54.7182	52.0965	62.764	58.6496	52.752	55.3735	55.805
36.6119	28.5567	36.496	39.1059	46.9619	26.2114	37.4606	35.8554	35.7313
40.4492	36.0062	43.751	44.5104	57.3136	52.643	43.8222	48.6414	43.7234
44.1763	36.1221	45.6257	47.4185	52.0884	53.0541	47.2454	42.1874	45.7886
44.7964	34.4845	41.3651	44.1417	46.6959	47.2438	43.3883	35.5269	41.0951
38.5679	32.7223	42.2377	43.087	44.9049	40.9914	42.1467	33.3147	42.0564
39.3383	32.4199	41.9957	42.5007	49.9972	39.9183	41.4566	39.6045	41.7898
54.5964	33.6211	57.6205	61.2722	66.314	44.1802	63.5529	59.7584	59.0021
58.0613	31.004	56.0491	54.909	58.5795	34.8945	56.0626	50.205	57.2711
33.7784	37.4148	45.6439	45.673	57.4374	57.641	45.1907	48.7944	45.8087
35.7369	36.4642	44.4547	43.1919	52.7021	54.2681	42.2702	42.9455	44.4986
17.5506	22.8468	20.0054	23.2116	31.079	5.95193	18.7511	16.2376	17.5652
19.9926	22.7006	21.4691	22.6472	34.2963	5.43316	18.0867	20.2114	19.1776
36.5361	32.1295	32.3753	34.6355	45.8046	38.8882	32.1983	34.426	31.1919
37.5243	34.8984	36.4877	34.1742	53.1733	48.7123	31.6553	43.5274	35.7222
62.3009	38.3236	59.0251	61.8745	66.2432	60.8653	64.2618	59.6709	60.5494
61.3377	41.3444	57.1994	62.5422	64.7068	71.5835	65.0478	57.7732	58.5383
17.7674	22.3783	23.4391	21.2354	38.1654	4.28958	16.4249	24.9904	21.3478
16.7616	22.444	22.7004	19.2253	34.5735	4.52291	14.0588	20.5537	20.5341
34.8603	28.4705	34.2664	35.5918	38.4414	25.9054	33.324	25.3313	33.2751
33.5991	27.0298	33.5145	38.4642	43.3318	20.7937	36.7052	31.3717	32.4469
57.9814	37.6595	61.8868	60.3972	68.8809	58.5093	62.5228	62.9289	63.702
58.4054	36.7266	61.6412	58.2505	68.25	55.1991	59.9959	62.1496	63.4313
52.6694	31.7706	54.0067	56.2838	60.0337	37.6146	57.6809	52.0012	55.0212
53.1137	29.4376	54.2343	55.13	64.9511	29.3369	56.3228	58.0749	55.2719
54.9827	38.5874	53.075	59.0564	69.7146	61.8015	60.9445	63.9586	53.9948
54.318	39.3402	56.0741	60.3695	69.8387	64.4723	62.4903	64.1119	57.2986
40.7149	31.9742	38.056	40.7059	50.7083	38.3369	39.3439	40.4828	37.4498
39.1274	27.19	37.3736	43.7612	52.5239	21.362	42.9404	42.7254	36.6981
34.4557	32.1086	39.8847	40.4203	42.2599	38.8139	39.0078	30.0477	39.4643
35.3916	30.1022	37.8567	42.3393	38.3603	31.6948	41.2666	25.2311	37.2303
40.4753	38.2788	43.8821	47.938	59.3121	60.7064	47.857	51.1099	43.8679
42.0918	34.9977	46.1088	45.8604	57.5013	49.0646	45.4114	48.8732	46.3208
38.1381	32.7888	38.2861	37.2009	50.9698	41.2274	35.2181	40.8059	37.7033
38.8923	30.1757	36.342	37.3329	54.4245	31.9556	35.3735	45.0729	35.5617
16.4016	24.9141	24.9962	28.5821	39.8996	13.287	25.0728	27.1323	23.063
22.0069	24.1584	22.3383	26.7853	39.3956	10.6055	22.9577	26.5098	20.1352
50.8585	37.0641	51.1352	49.1099	63.8175	56.3965	49.2364	56.6748	51.8579
48.201	34.0982	49.2212	48.6799	66.5139	45.8732	48.7303	60.0053	49.7495
51.1622	27.9639	45.8335	48.3911	41.0089	24.1082	48.3903	28.5025	46.0176
49.0559	29.0059	46.97	48.4557	45.0478	27.8051	48.4663	33.4912	47.2695
33.3406	29.8576	31.7607	36.1753	45.1149	30.8269	34.0108	33.5741	30.5149
36.6692	30.1897	31.7988	37.9072	46.7246	32.0055	36.0495	35.5623	30.5568
32.4293	35.2666	39.5191	38.9889	52.8623	50.0187	37.3228	43.1433	39.0615
33.6913	33.0796	35.2073	35.9486	51.7874	42.259	33.744	41.8157	34.3116
32.1505	34.1704	41.1962	40.3298	59.6134	46.1293	38.9012	51.482	40.9091
34.4693	31.9402	37.0186	37.4968	52.4983	38.2165	35.5665	42.6937	36.3071
28.1303	27.8028	29.1865	31.2718	42.0511	23.5365	28.2389	29.7899	27.6791
30.8015	26.532	28.1846	27.2376	38.4659	19.0274	23.4901	25.3615	26.5755
35.6361	24.0908	30.2823	35.9613	42.1035	10.3659	33.759	29.8546	28.8863
31.9649	35.8802	42.4188	40.7389	55.1666	52.1959	39.3827	45.9895	42.2559
63.0869	44.0471	61.6142	65.9539	76.5961	81.1729	69.0637	72.4583	63.4016
62.8306	42.3148	64.2197	66.1434	79.2901	75.0268	69.2868	75.7858	66.2719
38.9534	24.1504	28.2767	35.3483	41.4445	10.5773	33.0374	29.0406	26.6769
40.2096	25.5503	31.5223	35.1499	39.2191	15.5444	32.8038	26.2919	30.2523
63.0254	40.8495	58.6932	59.7071	70.2941	69.8277	61.7106	64.6744	60.1838
62.8965	39.7494	59.2923	58.6932	67.1849	65.9242	60.5171	60.834	60.8438
77.196	35.7156	72.0824	73.4448	75.7345	51.6118	77.8814	71.3942	74.9335
76.1004	34.9011	73.8453	72.1995	79.7356	48.7219	76.4155	76.3362	76.8754
39.4128	35.4506	44.7327	44.0846	59.3396	50.6717	43.321	51.1439	44.8049
41.1977	27.4445	40.7071	47.3803	44.8481	22.2652	47.2005	33.2446	40.3703
80.0261	39.055	83.6241	74.8315	96.7725	63.4607	79.5137	97.3793	87.6477
44.4607	34.8242	38.616	43.9855	47.6585	48.4491	43.2044	36.7158	38.0667
86.7166	34.947	90.9376	83.4923	80.3682	48.8847	89.7085	77.1175	95.7044
88.7943	48.1801	82.8304	82.9037	104.451	95.8373	89.0156	106.863	86.7734
87.8056	46.6269	86.0985	83.5682	106.854	90.3266	89.7977	109.832	90.3736
84.1885	45.759	84.7983	77.2544	88.134	87.247	82.3658	86.7094	88.9413
80.3749	48.0882	74.2343	79.5978	95.3674	95.5114	85.1242	95.6439	77.304
87.1423	31.7853	87.8926	82.1865	75.1037	37.6668	88.1714	70.615	92.35
82.864	43.5566	72.3053	76.7006	91.378	79.4326	81.7139	90.7163	75.179
82.3036	38.8568	84.3912	80.4592	97.7085	62.7572	86.1381	98.5356	88.4929
68.5768	43.026	63.3108	63.3171	69.6709	77.55	65.9599	63.9046	65.2706
43.4979	34.3427	37.5509	37.5526	46.595	46.7409	35.6321	35.4022	36.8934
78.596	36.9534	76.9113	77.6199	87.3894	56.0039	82.7959	85.7898	80.253
41.3906	31.2173	33.8832	38.2683	41.3999	35.6514	36.4746	28.9855	32.853
78.8609	42.5822	70.0736	72.2307	84.9174	75.9756	76.4523	82.7365	72.7205
71.6886	42.4486	65.9322	69.5428	73.3554	75.5015	73.2883	68.4555	68.1583
73.3661	41.2746	64.4586	69.7776	70.5205	71.3358	73.5647	64.954	66.535
77.7515	38.6792	68.9077	67.3082	77.1733	62.1272	70.6579	73.1713	71.4362
59.7637	39.0994	57.3208	55.1831	69.569	63.6181	56.3853	63.7788	58.672
40.4929	33.5751	43.8739	41.5076	51.9025	44.0171	40.2877	41.9578	43.8588
54.3401	41.553	57.3762	54.0947	65.5581	72.3237	55.1041	58.8247	58.733
68.5643	42.4389	65.7352	66.0506	64.6815	75.467	69.1775	57.7419	67.9413
66.0436	36.5503	69.219	64.7076	67.0627	54.5736	67.5967	60.6831	71.779
50.1933	34.7069	53.5977	54.3428	64.4488	48.0328	55.3962	57.4545	54.5706
48.5311	42.1888	51.0799	52.0137	59.7207	74.5797	52.6546	51.6145	51.7969
60.2605	43.6584	64.5774	60.2869	70.8862	79.7939	62.393	65.4057	66.6659
52.4577	38.1582	54.2831	57.1292	61.8551	60.2785	58.676	54.2508	55.3256
36.209	36.6628	47.8754	47.4821	60.5989	54.9728	47.3203	52.6993	48.2669
53.9884	36.322	55.1839	49.69	61.031	53.7634	49.9193	53.233	56.3179
44.9553	37.1595	46.5441	48.014	64.5459	56.7352	47.9464	57.5744	46.8003
46.6176	39.0349	54.957	50.1852	63.8363	63.3892	50.5021	56.6979	56.068
59.6174	39.5609	60.0495	61.62	59.8229	65.2556	63.9622	51.7408	61.6779
52.5222	38.8534	52.645	50.1563	57.9242	62.7452	50.4682	49.3957	53.5211
38.7109	34.7728	40.3467	40.0126	54.4436	48.2667	38.5278	45.0965	39.9733
59.259	38.2249	61.6524	60.8	61.4793	60.5151	62.997	53.7867	63.4437
63.9099	42.2108	58.6922	63.9407	61.4178	74.6575	66.694	53.7108	60.1827
62.5827	38.9971	66.5338	64.3335	74.3201	63.2552	67.1563	69.6472	68.821
37.7005	32.4196	40.0434	40.8933	50.1831	39.9175	39.5645	39.8341	39.6391
47.139	36.3447	44.6858	45.2669	50.3761	53.844	44.7127	40.0725	44.7532
59.0721	29.7185	51.6461	52.7286	61.5306	30.3337	53.496	53.85	52.4207
57.3122	41.6661	59.561	59.8599	65.738	72.7251	61.8903	59.0469	61.1398
36.3968	29.7949	35.0194	39.1305	49.6627	30.6048	37.4895	39.1914	34.1047
56.2274	37.034	59.0812	54.5207	70.9511	56.2898	55.6055	65.4859	60.6112
43.5953	31.8903	52.7269	50.0951	58.67	38.0392	50.3961	50.3168	53.6113
58.3037	41.5804	59.5115	55.6201	80.4791	72.4208	56.8996	77.2545	61.0853
54.3093	41.2333	52.4816	55.0786	65.6604	71.1893	56.2623	58.951	53.3411
56.7966	28.5487	54.7933	52.4142	55.6221	26.1829	53.1259	46.5522	55.8876
65.0476	40.9195	62.4747	61.1553	75.2412	70.076	63.4153	70.7848	64.3496
27.9286	26.2653	29.4382	31.3352	36.2134	18.0811	28.3135	22.5793	27.9564
49.4958	39.9639	52.427	53.0778	60.495	66.6852	53.9071	52.5709	53.281
58.9693	38.2843	58.6069	59.2677	70.8001	60.7261	61.1933	65.2994	60.0887
48.5122	40.0925	49.7527	51.6697	59.1823	67.1418	52.2496	50.9496	50.335
73.7044	45.7832	63.8559	65.3956	73.0635	87.3328	68.4065	68.095	65.8711
53.7981	38.9033	54.9906	53.8995	64.3956	62.9223	54.8743	57.3888	56.105
38.1969	33.6563	41.6514	44.0617	50.7012	44.3053	43.2941	40.474	41.4105
31.353	35.9217	47.3247	47.5825	59.7329	52.343	47.4385	51.6296	47.6602
42.6722	35.0052	45.7825	41.567	57.3166	49.0912	40.3576	48.6452	45.9613
49.336	35.9313	49.2419	49.6589	61.6145	52.3773	49.8826	53.9537	49.7722
41.5463	35.846	42.8747	44.3983	52.1942	52.0746	43.6903	42.3181	42.7581
55.0086	42.0791	57.7043	57.8598	77.38	74.1905	59.536	73.4266	59.0945
53.0813	32.1935	54.1022	54.0328	55.6497	39.115	55.0312	46.5863	55.1264
28.4773	26.6929	23.9851	27.2802	33.8922	19.5983	23.5404	19.7123	21.9493
41.7285	34.4954	40.0856	40.3279	47.2517	47.2824	38.899	36.2134	39.6856
30.5939	34.7134	37.0537	36.2441	48.8126	48.0562	34.0919	38.1414	36.3456
75.1649	46.3255	66.5607	69.7408	77.3668	89.2571	73.5214	73.4103	68.8507
52.2492	38.8667	52.2033	53.2624	51.6715	62.7924	54.1244	41.6725	53.0345
64.3436	39.9183	61.2917	56.5376	71.8799	66.5235	57.9796	66.6331	63.0464
55.9045	43.8785	61.2806	55.9366	70.9146	80.575	57.2722	65.4408	63.0342
31.36	31.1638	33.9656	34.4409	52.9357	35.4618	31.9693	43.234	32.9438
39.5797	32.2814	38.2048	40.8373	46.0044	39.427	39.4986	34.6727	37.6138
58.9827	30.5472	61.2519	60.0199	55.1978	33.2739	62.0787	46.0281	63.0025
40.6934	29.951	46.5622	43.268	51.1214	31.1585	42.3599	40.9931	46.8203
33.6236	34.5417	41.8316	36.3295	55.4691	47.4467	34.1924	46.3632	41.6091
49.6747	38.0424	54.7106	55.3116	62.1036	59.8676	56.5366	54.5578	55.7966
46.6041	35.5664	50.1445	47.2572	55.2901	51.0824	47.0556	46.142	50.7665
86.9342	44.472	93.379	85.0517	108.227	82.6805	91.544	111.528	98.3939
40.3518	33.2664	44.954	41.077	52.1267	42.922	39.7807	42.2347	45.0486
70.2384	46.3769	64.836	64.7888	79.4147	89.4394	67.6923	75.9398	66.9508
66.2098	33.0351	60.9342	58.5896	65.6457	42.1011	60.3951	58.9329	62.6525
42.5525	24.5087	34.1023	36.8621	38.5433	11.8487	34.8193	25.4571	33.0945
30.4163	33.4017	41.0743	39.138	51.032	43.4018	37.4983	40.8826	40.7748
71.1775	28.8131	74.8865	63.447	69.4551	27.1212	66.1128	63.6381	78.0224
58.8208	45.3911	61.5943	66.695	75.1022	85.9418	69.9361	70.6132	63.3796
67.1459	36.7171	64.3512	62.3797	63.6292	55.1653	64.8565	56.4422	66.4167
51.9117	41.4021	46.8406	51.2482	56.1119	71.7882	51.7534	47.1571	47.127
31.1059	27.1867	30.6796	32.0878	35.0781	21.3505	29.1994	21.177	29.3239
60.4755	42.4342	58.0601	63.525	62.5095	75.4503	66.2046	55.0591	59.4864
41.5614	36.3071	47.9728	47.9277	52.8429	53.7106	47.8448	43.1194	48.3742
63.6091	41.9378	61.1262	59.144	67.2131	73.6888	61.0477	60.8688	62.864
68.5528	43.9324	60.3641	62.0354	65.1854	80.7661	64.4512	58.3643	62.0245
53.0885	31.5331	51.8812	52.1586	61.0229	36.7719	52.825	53.223	52.6797
53.0644	41.0133	55.8843	54.7607	67.9012	70.4088	55.8881	61.7188	57.0895
36.1972	35.1384	39.3272	39.8317	51.2681	49.5638	38.3149	41.1743	38.8502
66.9702	45.066	61.7024	62.6073	68.3304	84.7882	65.1244	62.2489	63.4988
41.8844	35.723	44.528	46.9131	49.8078	51.6382	46.6505	39.3706	44.5794
39.4459	30.8884	38.5294	42.0178	48.1555	34.4844	40.8881	37.3297	37.9713
66.7042	35.7338	59.5654	58.1696	66.7465	51.6765	59.9008	60.2926	61.1447
58.3187	40.709	53.5303	56.8378	59.4255	69.3292	58.333	51.25	54.4963
35.9131	32.6571	44.7165	39.4303	51.2045	40.7599	37.8424	41.0957	44.787
54.3707	28.9108	51.9306	50.2545	57.1653	27.4677	50.5837	48.4582	52.7341
67.8736	41.8654	59.3181	65.1279	70.9161	73.4321	68.0914	65.4427	60.8722
67.6917	38.8399	65.3748	64.5955	74.7086	62.6973	67.4647	70.1271	67.5443
52.5645	38.6649	50.7167	55.1345	45.9649	62.0763	56.3281	34.624	51.3969
53.2052	38.8181	52.7522	53.8731	57.3073	62.6201	54.8433	48.6337	53.6392
53.2273	38.1426	51.9698	55.2824	63.5123	60.2233	56.5021	56.2978	52.7773
53.9787	37.7822	52.8634	55.1536	55.8291	58.9446	56.3505	46.8079	53.7617
34.6063	30.8483	38.0308	35.5699	48.6893	34.3421	33.2982	37.9891	37.422
55.7534	38.7648	49.1862	52.0728	55.5652	62.4307	52.7241	46.4819	49.7108
57.1883	39.6072	58.7858	59.1503	69.0676	65.4198	61.0551	63.1595	60.2859
57.3227	37.3028	57.5547	60.276	59.4252	57.2434	62.3802	51.2496	58.9297
47.7732	34.0408	47.1164	47.7364	55.31	45.6695	47.6197	46.1667	47.4308
68.9951	35.6634	69.3845	70.5154	65.7171	51.4266	74.4332	59.021	71.9614
60.6075	41.6816	61.829	58.6988	68.4076	72.7801	60.5237	62.3442	63.6383
33.1062	27.356	25.9979	33.7376	42.9872	21.9511	31.1414	30.946	24.1665
47.9561	33.7291	46.1321	47.0065	56.345	44.5637	46.7605	47.4451	46.3465
60.589	32.1169	63.9784	62.3412	60.8943	38.8432	64.8112	53.0641	66.006
25.7031	29.8569	31.5639	34.1013	41.4081	30.8246	31.5695	28.9956	30.2981
82.3186	44.1488	80.7356	77.8272	96.8444	81.5338	83.04	97.4682	84.4658
74.8722	33.9367	73.3496	67.79	72.7031	45.3003	71.225	67.6498	76.3294
69.5447	33.5145	67.908	66.7812	71.2361	43.8022	70.0376	65.8379	70.3348
37.9884	32.2616	36.6912	34.0616	51.5513	39.3568	31.5229	41.5241	35.9463
69.3763	28.8654	68.5799	63.6214	60.775	27.3068	66.3181	52.9168	71.075
80.917	47.5221	71.5997	73.5794	92.0777	93.5028	78.0399	91.5805	74.4017
64.3925	35.2902	58.8939	56.3517	64.4152	50.1025	57.7608	57.413	60.4049
84.0906	45.6984	80.3638	81.5486	88.4048	87.0319	87.4205	87.044	84.0562
37.9431	32.4047	43.427	38.3412	49.781	39.8645	36.5604	39.3375	43.3665
68.6851	43.9542	63.7346	67.2911	73.0149	80.8433	70.6378	68.035	65.7374
29.6161	32.8016	40.2866	39.5457	46.0975	41.2729	37.9782	34.7877	39.9071
62.8581	38.3271	58.045	60.5855	64.8221	60.878	62.7445	57.9156	59.4697
66.7999	42.1271	62.0277	64.7497	74.0544	74.3605	67.6462	69.319	63.8571
41.4108	31.7968	40.1807	45.5985	54.7462	37.7075	45.1031	45.4703	39.7904
33.721	32.6917	38.1823	37.662	43.326	40.8827	35.7609	31.3645	37.589
44.7977	39.6199	51.0403	52.2451	59.1696	65.4647	52.9269	50.9338	51.7534
31.2366	28.5006	29.7741	32.1414	39.3148	26.0122	29.2625	26.41	28.3265
66.0917	46.3916	64.6179	68.5584	81.2136	89.4917	72.1295	78.1617	66.7105
71.229	47.1436	67.1897	65.8274	77.3124	92.1599	68.9148	73.3431	69.5436
30.8134	33.8323	38.7816	37.9497	55.1534	44.9299	36.0996	45.9732	38.2492
59.0161	38.1976	65.5725	61.0883	78.4807	60.4185	63.3364	74.7861	67.7621
80.1164	28.571	87.2385	80.0768	67.4193	26.262	85.688	61.1235	91.6294
65.8662	40.1196	60.8349	56.3444	73.1474	67.2378	57.7523	68.1987	62.5432
67.1061	44.5535	66.1897	67.5582	75.8742	82.9698	70.9522	71.5667	68.442
58.8811	40.3634	60.6007	60.1088	68.8794	68.1028	62.1834	62.9271	62.2851
50.9663	30.004	53.8286	51.862	49.4577	31.3464	52.4759	38.9381	54.8249
79.0449	42.9447	75.0874	74.6787	82.5105	77.2615	79.3338	79.7636	78.2437
52.3702	41.4324	53.5389	55.952	61.9135	71.8957	57.2904	54.323	54.5058
74.2794	35.7803	76.1121	71.1228	77.0408	51.8416	75.1481	73.0076	79.3726
32.9779	31.7122	36.1426	33.1292	50.2085	37.4074	30.4252	39.8655	35.342
67.925	40.9798	69.8269	70.1896	88.008	70.2901	74.0496	86.5539	72.4487
66.1237	39.3645	62.3895	62.7105	69.8739	64.5586	65.2458	64.1554	64.2557
48.3775	36.5146	47.9867	49.3387	57.8701	54.4468	49.5057	49.3288	48.3895
51.3617	37.0924	50.8551	49.8142	66.5735	56.4971	50.0654	60.0789	51.5494
77.6816	43.7205	69.7205	73.4417	77.4486	80.0142	77.8778	73.5114	72.3315
55.5296	38.0418	62.0282	60.4508	69.5226	59.8656	62.586	63.7214	63.8576
73.6302	38.9403	64.4424	64.264	66.6189	63.0536	67.0745	60.135	66.5171
65.0049	38.2768	62.6381	65.6071	70.5704	60.6993	68.6555	65.0156	64.5295
73.4133	41.4179	68.1737	66.7441	76.3687	71.8443	69.9939	72.1774	70.6276
26.7019	26.3729	24.6911	31.1593	31.9429	18.4629	28.1065	17.3045	22.727
52.2792	39.1336	49.848	54.7229	59.7181	63.7394	55.8435	51.6114	50.4399
28.8313	26.3884	26.5049	31.5562	41.6731	18.5178	28.5736	29.3229	24.725
42.4847	34.8639	45.0229	46.5563	52.5183	48.5899	46.2305	42.7185	45.1246
40.1113	32.1412	43.383	46.1605	54.3799	38.9296	45.7646	45.0178	43.318
58.1146	26.0841	61.7764	59.4967	53.7884	17.4381	61.4629	44.2872	63.5803
53.6281	41.3136	54.0225	51.754	69.9324	71.4742	52.3489	64.2276	55.0385
58.9753	46.2013	62.8937	64.3267	74.0417	88.8164	67.1483	69.3032	64.8111
61.5579	36.5292	64.6046	58.1105	66.1108	54.4988	59.8311	59.5074	66.6959
54.7535	32.4391	55.5349	53.8217	53.991	39.9867	54.7827	44.5375	56.7046
62.2039	42.692	62.5874	61.9812	71.8717	76.3648	64.3873	66.623	64.4736
50.8714	38.996	51.6755	55.2427	58.1094	63.2513	56.4554	49.6244	52.4531
16.3559	20.4498	15.5917	20.7053	30.9287	-2.55291	15.8009	16.0519	12.703
70.0823	37.367	69.3518	63.7769	80.5358	57.4714	66.5012	77.3245	71.9254
35.5191	32.439	41.7815	42.6356	61.7881	39.9863	41.6154	54.1682	41.5538
57.9263	31.28	58.0758	56.1947	53.4328	35.8738	57.576	43.848	59.5037
54.5448	38.4648	52.4222	51.6901	57.6634	61.3664	52.2735	49.0734	53.2756
44.095	35.5124	47.0522	45.1024	55.4285	50.8911	44.5191	46.313	47.3601
21.2323	25.9823	25.4884	26.6284	35.9706	17.0772	22.7731	22.2794	23.6054
79.8967	46.8608	76.7381	76.6999	100.074	91.1564	81.713	101.458	80.0622
61.0255	39.0232	57.7677	58.8179	65.719	63.3476	60.6638	59.0235	59.1643
65.3382	33.1189	62.3772	63.6043	65.7332	42.3985	66.2979	59.0409	64.2421
45.4741	39.4891	52.3365	52.2204	61.0701	65.0009	52.8979	53.2813	53.1813
52.6783	40.6602	52.8199	55.466	53.2372	69.1561	56.7183	43.6064	53.7137
23.2634	31.4249	36.4482	32.9013	43.5793	36.3879	30.157	31.6773	35.6786
38.1694	33.6904	45.0169	42.0564	53.3967	44.4262	40.9336	43.8034	45.1179
51.0287	36.9137	54.8697	54.312	70.3881	55.8629	55.3599	64.7905	55.9718
37.3457	31.8681	36.4106	37.126	42.4951	37.9604	35.13	30.3382	35.6372
75.6225	47.531	68.5413	70.1618	74.6831	93.5344	74.0169	70.0955	71.0325
50.6359	36.7414	49.4678	54.8649	54.1841	55.2517	56.0107	44.776	50.0211
67.8532	42.6144	65.0363	71.1952	70.196	76.0898	75.2334	64.5532	67.1714
63.897	35.0098	68.2826	63.4843	65.871	49.1077	66.1567	59.2112	70.7475
61.9058	38.0135	60.9534	58.4768	67.5304	59.7652	60.2623	61.2607	62.6737
54.322	44.9553	57.9988	60.1435	67.9481	84.3956	62.2243	61.7767	59.4189
39.1594	31.6842	39.6637	37.9653	46.8951	37.308	36.118	35.7729	39.2209
46.7141	35.5487	42.0536	40.5418	54.6397	51.0199	39.1507	45.3387	41.8536
48.1154	30.0839	46.2284	47.3142	46.6252	31.6301	47.1226	35.4396	46.4526
57.8718	32.6574	53.5081	52.8846	61.2726	40.7611	53.6796	53.5314	54.4719
24.0443	25.2758	24.3853	27.8584	34.5238	14.5704	24.221	20.4924	22.3901
36.6468	30.1201	36.319	35.3902	36.6433	31.7585	33.0867	23.1103	35.5364
41.7848	35.2047	40.328	35.8495	47.1498	49.7994	33.6273	36.0875	39.9527
82.6854	41.6015	84.6149	77.1934	87.0261	72.4957	82.2939	85.3411	88.7392
31.862	30.006	32.6785	32.8959	47.7467	31.3538	30.1507	36.8248	31.526
35.2655	26.0744	30.4941	36.7033	38.1327	17.4037	34.6324	24.95	29.1196
67.2364	29.0988	63.9885	61.2553	57.8656	28.1349	63.533	49.3233	66.0171
41.9823	37.4113	40.6103	45.0913	55.4872	57.6284	44.5061	46.3855	40.2637
35.4343	41.6779	43.7429	46.9397	56.8468	72.7668	46.6818	48.0648	43.7145
40.2455	19.7711	33.1656	40.3055	34.79	-4.96104	38.8726	20.8212	32.0625
52.298	34.5023	52.9025	55.1918	60.0951	47.3072	56.3955	52.077	53.8047
63.4687	38.418	61.1085	63.0538	76.2377	61.2004	65.65	72.0157	62.8445
63.0965	33.4247	65.1937	59.3776	64.8611	43.4835	61.3226	57.9638	67.3448
63.0098	41.3345	59.578	62.1436	67.1827	71.5484	64.5785	60.8313	61.1585
37.5466	29.2477	29.3977	30.5414	38.211	28.6631	27.3791	25.0467	27.9118
42.4497	37.6136	43.09	45.0939	59.0082	58.3464	44.5091	50.7345	42.9953
83.66	46.3452	73.1544	70.7375	76.8514	89.3269	74.6946	72.7737	76.1143
41.2888	19.2907	34.2312	39.2635	35.4468	-6.66553	37.646	21.6325	33.2364
46.5671	33.0778	42.1575	46.5115	56.3088	42.2528	46.1778	47.4003	41.9681
47.2131	36.5078	44.083	49.8586	50.6399	54.4229	50.1177	40.3984	44.0892
68.3092	39.8713	74.0744	71.2406	82.5143	66.3568	75.2868	79.7682	77.1278
71.6754	43.4965	80.1901	72.5773	92.9461	79.2194	76.8602	92.6533	83.8649
57.8753	39.0756	49.8252	52.9459	56.9483	63.5335	53.7518	48.1902	50.4148
43.1911	38.6443	52.2872	48.8224	71.3781	62.0035	48.898	66.0133	53.1269
68.9525	44.188	67.4316	66.201	81.2952	81.6731	69.3545	78.2625	69.8101
34.5446	30.5106	31.9289	33.2499	41.9963	33.1441	30.5674	29.7221	30.7002
37.9427	24.6267	31.3319	36.6509	33.5181	12.2671	34.5707	19.2502	30.0425
22.9854	25.8967	25.4002	24.9702	34.8362	16.7735	20.8212	20.8783	23.5081
48.2854	40.2498	46.2285	46.8718	57.9637	67.6999	46.6019	49.4444	46.4527
46.456	18.4241	45.8941	48.5585	45.9863	-9.74017	48.5874	34.6504	46.0842
29.5279	31.4136	31.9495	35.8366	47.3854	36.3479	33.6122	36.3785	30.7229
30.8114	28.0048	34.268	34.8124	45.8862	24.253	32.4066	34.5267	33.2769
33.4215	34.3221	39.2219	36.7413	56.6533	46.6677	34.6772	47.8259	38.7341
52.6658	38.0999	49.7555	43.8707	54.9451	60.0718	43.0693	45.716	50.3381
45.2817	37.1671	47.852	45.8418	60.6873	56.762	45.3894	52.8085	48.2412
41.801	37.1068	50.0566	50.0492	70.8549	56.548	50.342	65.367	50.6697
70.7682	46.4387	69.2631	69.3435	87.6921	89.6588	73.0536	86.1637	71.8277
82.9859	43.8807	72.9736	68.806	78.4459	80.5825	72.421	74.7431	75.9152
30.1137	34.595	38.8616	33.4099	43.137	47.6359	30.7557	31.1311	38.3373
53.6581	42.877	60.3312	57.1253	74.3233	77.0215	58.6714	69.6511	61.9882
23.1996	27.0281	29.1154	27.7254	30.5878	20.7875	24.0643	15.6308	27.6009
56.2793	34.5071	52.3535	51.6335	52.7299	47.324	52.2069	42.9799	53.2
67.3132	34.2619	61.1997	60.9134	60.2811	46.4542	63.1305	52.3067	62.945
52.2851	40.7877	52.1266	48.6427	63.2663	69.6085	48.6865	55.9939	52.9501
43.8649	35.2854	51.6769	51.463	59.1501	50.0857	52.0062	50.9097	52.4546
54.3394	27.1819	52.1566	52.5642	53.6641	21.3332	53.3025	44.1337	52.9831
73.0212	30.7144	77.7775	73.3595	64.5119	33.8671	77.781	57.5325	81.2071
70.0362	39.9787	68.418	66.4145	73.1686	66.7379	69.6059	68.2248	70.8967
34.8611	26.0845	33.6258	33.7682	38.0912	17.4395	31.1775	24.8987	32.5695
64.8558	33.7179	56.6338	55.3702	58.9535	44.5238	56.6055	50.6669	57.9151
67.8896	37.1228	59.0228	60.3416	75.1933	56.6047	62.4574	70.7256	60.5469
57.4692	37.0401	51.4701	53.9489	53.8388	56.3114	54.9324	44.3494	52.2269
48.4662	41.6019	57.4955	54.8871	70.3341	72.4971	56.0368	64.7238	58.8644
59.5384	31.4021	47.4778	44.8307	50.8894	36.3073	44.1993	40.7065	47.829
57.9785	29.3618	58.7799	59.3751	64.7264	29.0681	61.3197	57.7974	60.2794
59.2254	36.089	55.9681	52.5006	57.5678	52.9369	53.2277	48.9553	57.1819
60.9925	46.384	69.4968	62.6743	86.7467	89.4648	65.2033	84.9959	72.0851
67.6443	35.4416	67.802	66.1298	67.5533	50.6397	69.2707	61.289	70.2182
48.8268	32.343	51.8212	51.1936	54.2579	39.6456	51.6891	44.8672	52.6136
67.8795	41.1651	67.6392	68.3643	74.9502	70.9475	71.9011	70.4254	70.0388
72.2351	41.8728	69.1857	63.8371	78.9337	73.4586	66.572	75.3456	71.7424
52.3213	41.2582	56.469	57.3426	69.2605	71.2776	58.9272	63.3977	57.7336
64.343	40.2709	68.4067	65.8326	83.4888	67.7747	68.9209	80.9719	70.8843
50.2049	40.8095	51.8379	55.135	56.7438	69.6856	56.3287	47.9376	52.632
42.8305	32.4709	39.7862	44.642	48.936	40.0995	43.9771	38.2937	39.3558
41.728	33.3101	40.9986	41.8108	45.5047	43.0771	40.6445	34.0555	40.6914
36.9688	30.2283	33.3473	38.5161	42.5531	32.1423	36.7663	30.4098	32.2627
26.3193	32.4665	38.7496	34.1209	48.515	40.0836	31.5926	37.7738	38.2139
31.8786	31.301	35.976	35.1341	48.9877	35.9484	32.7852	38.3576	35.1585
53.9758	31.2354	45.7453	50.0058	55.438	35.7157	50.291	46.3247	45.9203
51.0554	42.7502	58.2605	57.7328	80.1134	76.5716	59.3865	76.8028	59.7072
68.9944	39.1526	64.3299	60.793	74.6361	63.8067	62.9887	70.0375	66.3932
71.7615	45.9282	66.7616	67.4489	78.6775	87.8475	70.8235	75.0292	69.072
52.6678	35.6583	50.5198	47.7419	47.2398	51.4086	47.6261	36.1987	51.18
54.7512	38.2949	54.0757	56.5462	67.2991	60.7637	57.9898	60.9751	55.0971
57.0397	36.8666	52.8384	53.7638	56.9404	55.6958	54.7145	48.1804	53.7341
56.5932	36.8187	50.8218	54.3514	63.489	55.5258	55.4062	56.269	51.5127
55.8463	37.9836	50.2395	51.38	59.8216	59.6591	51.9086	51.7392	50.8712
69.0224	32.7785	70.5032	64.0189	61.0233	41.1909	66.786	53.2234	73.1938
53.8516	34.9463	51.3741	49.8359	66.7188	48.8825	50.091	60.2583	52.121
65.9042	44.278	56.0659	56.0432	53.4802	81.9924	57.3977	43.9066	57.2896
47.1078	39.6738	51.1433	48.906	66.9137	65.656	48.9964	60.499	51.8668
71.7498	35.9208	68.9	65.5522	65.2143	52.3399	68.5909	58.4	71.4277
22.3793	26.0325	23.8681	24.9558	35.903	17.2553	20.8043	22.1959	21.8204
74.3722	36.7356	72.3005	68.1225	70.8942	55.2312	71.6164	65.4157	75.1736
76.6399	32.7479	78.3219	70.7056	75.4923	41.0822	74.6571	71.095	81.8069
73.3388	40.4519	74.4258	72.8611	81.4473	68.417	77.1944	78.4503	77.5149
57.2729	25.9776	56.7712	57.0565	55.6938	17.0604	58.5905	46.6407	58.0666
28.2492	24.7281	22.969	25.5503	33.578	12.627	21.5041	19.3242	20.8299
70.8878	41.4147	69.2393	65.3395	80.9737	71.8332	68.3405	77.8654	71.8015
68.1539	37.311	71.2084	68.3369	78.2208	57.2724	71.8688	74.4652	73.9707
41.5212	32.3387	34.7014	36.0047	41.308	39.6302	33.8101	28.872	33.7543
71.795	30.7021	68.0491	64.0457	64.7702	33.8234	66.8176	57.8514	70.4903
74.8805	47.6016	70.8656	71.5952	84.0766	93.7847	75.7042	81.698	73.593
38.2638	32.8676	38.8324	41.2583	48.123	41.507	39.9941	37.2895	38.3051
43.9758	35.6069	53.0224	48.3267	63.956	51.2262	48.3145	56.8459	53.9369
65.456	43.7054	65.1055	68.7455	77.6961	79.9607	72.3497	73.817	67.2477
53.0639	27.6275	50.6132	53.2335	54.5196	22.9145	54.0903	45.1904	51.2829
66.4192	41.8788	64.2986	60.833	73.4572	73.4796	63.0358	68.5813	66.3588
47.9237	40.8905	58.739	53.3413	76.3432	69.9731	54.2172	72.146	60.2342
64.9071	45.8576	58.4732	61.0436	65.7198	87.5969	63.2837	59.0244	59.9414
75.0051	32.4871	73.578	69.8552	67.9825	40.157	73.656	61.8192	76.581
63.7127	44.1141	62.2379	62.6841	70.3626	81.4107	65.2148	64.759	64.0887
50.6862	29.153	45.0721	48.0864	47.1152	28.327	48.0316	36.0448	45.1787
65.5648	46.1422	65.2217	61.4901	69.474	88.6066	63.8093	63.6614	67.3756
43.9685	33.9377	42.2987	40.2383	45.6735	45.3039	38.7935	34.2641	42.1236
35.9488	32.9322	39.5328	36.8179	44.3365	41.736	34.7673	32.6126	39.0766
71.9905	24.4223	76.4882	68.8515	68.7039	11.5419	72.4745	62.7102	79.7869
56.2597	42.0591	63.1535	57.0466	74.6396	74.1193	58.5788	70.0417	65.0973
21.3284	26.9577	28.3176	25.3292	44.6906	20.538	21.2437	33.05	26.722
45.6026	39.9132	52.3429	49.8805	62.0336	66.5054	50.1434	54.4714	53.1883
25.497	24.3694	20.6667	24.9609	29.6618	11.3542	20.8102	14.4871	18.2938
38.9657	30.34	37.3278	38.1028	51.6645	32.5387	36.2798	41.6639	36.6476
73.8443	42.3013	76.5377	72.2109	85.8816	74.9788	76.4289	83.9275	79.8414
43.9103	36.7394	45.7684	45.6665	52.9836	55.2444	45.1832	43.2932	45.9458
27.1967	28.9536	32.8956	29.3654	43.2355	27.6198	25.9948	31.2527	31.7651
43.8523	23.9053	33.5038	39.973	34.035	9.70749	38.4812	19.8887	32.4351
29.3317	29.3537	32.0317	33.0282	42.8493	29.0393	30.3064	30.7757	30.8134
29.0383	21.2701	20.4221	15.6274	34.7338	0.35759	9.82364	20.7518	18.0243
43.1287	33.107	41.5438	43.3552	52.1706	42.3562	42.4624	42.289	41.292
65.0964	43.7517	62.7651	64.1469	73.9138	80.1248	66.9367	69.1453	64.6694
35.6802	30.525	35.355	33.4313	42.5825	33.1949	30.7809	30.4462	34.4744
31.443	26.3414	26.9611	26.4707	36.5673	18.3513	22.5875	23.0165	25.2277
44.759	38.3585	42.2667	46.3575	53.5715	60.9894	45.9965	44.0194	42.0883
35.9049	29.0481	36.2444	38.9501	40.9843	27.955	37.2772	28.4721	35.4541
38.9639	29.6265	40.1252	40.8978	47.7397	30.007	39.5698	36.8161	39.7293
49.9211	34.3678	53.6897	53.2376	62.282	46.83	54.0952	54.7782	54.6719
63.6803	42.2955	57.9123	60.1007	64.1281	74.9582	62.1738	57.0584	59.3235
65.5359	45.0041	65.8445	68.0327	72.818	84.5686	71.5107	67.7918	68.0618
34.5307	31.3769	34.4321	34.0689	40.9041	36.2178	31.5314	28.3731	33.4577
44.2237	36.9349	44.2477	45.075	57.8383	55.9381	44.4868	49.2895	44.2706
69.2131	40.1978	68.8455	65.6599	77.2174	67.5155	68.7177	73.2257	71.3676
67.7542	46.153	67.1623	70.0657	83.603	88.6449	73.9038	81.113	69.5134
25.2252	29.8483	34.566	29.4796	40.0802	30.7941	26.1293	27.3554	33.6052
64.1911	40.4927	61.7719	60.4156	77.6642	68.5615	62.5445	73.7776	63.5753
48.3762	34.5716	48.6158	47.2658	59.5485	47.5528	47.0656	51.4019	49.0825
37.1771	34.2531	37.5354	37.3079	43.9581	46.4228	35.344	32.1452	36.8763
61.7287	39.225	57.2554	56.795	67.4524	64.0638	58.2827	61.1644	58.6
29.855	24.5592	24.3308	30.7084	38.1194	12.0277	27.5757	24.9335	22.3301
28.4374	31.6593	33.3623	32.2423	47.349	37.2197	29.3813	36.3335	32.2793
56.7217	36.1929	56.1288	56.3924	59.5226	53.3054	57.8088	51.3699	57.3589
44.9422	28.0637	41.5434	45.4721	47.9823	24.4622	44.9542	37.1157	41.2915
46.2941	32.3558	43.2526	42.0999	44.461	39.691	40.9849	32.7665	43.1744
38.4387	34.7036	38.1062	34.2859	39.9149	48.0213	31.7868	27.1513	37.5051
57.572	36.4181	55.6602	54.8515	58.5765	54.1043	55.9949	50.2013	56.8426
39.4661	33.1001	35.3727	34.1652	52.6112	42.3318	31.6448	42.8333	34.4939
42.5468	33.9422	46.0213	45.4027	51.6894	45.3197	44.8726	41.6946	46.2245
32.8535	18.5232	23.8115	27.5847	35.672	-9.38867	23.8987	21.9107	21.758
36.7917	28.3255	32.6121	34.6662	44.9266	25.391	32.2344	33.3415	31.4528
34.648	30.8978	32.7848	36.6051	47.1788	34.5177	34.5168	36.1234	31.6431
33.107	29.7282	29.6692	30.6716	43.6824	30.368	27.5324	31.8048	28.2109
55.2516	34.4277	58.6444	59.112	68.3881	47.0422	61.01	62.3202	60.1301
47.2774	36.3273	44.7192	47.3632	59.1672	53.7823	47.1803	50.9309	44.79
73.5945	39.5109	70.9934	68.9927	80.0597	65.0781	72.6408	76.7364	73.7337
39.903	37.0946	44.9601	46.0281	48.2002	56.5048	45.6088	37.3849	45.0554
55.8974	41.6783	55.4712	54.2707	75.1185	72.7681	55.3113	70.6333	56.6344
46.1286	36.2656	43.7155	45.8346	49.2356	53.5632	45.381	38.6639	43.6843
31.2685	31.5924	33.9316	34.4688	52.4585	36.9825	32.0021	42.6446	32.9063
45.7326	39.6699	47.6868	50.713	62.7897	65.6422	51.1235	55.4053	48.0591
70.5207	36.3303	69.4114	67.7881	69.0287	53.793	71.2228	63.1114	71.991
21.913	26.8389	23.8692	22.9443	42.4749	20.1165	18.4365	30.3133	21.8216
50.3109	32.2961	43.9334	46.7415	52.1507	39.4792	46.4486	42.2644	43.9244
73.7429	39.4977	72.1907	67.4896	71.9739	65.0314	70.8714	66.7492	75.0527
39.5716	29.6967	35.3649	34.8547	43.6775	30.2561	32.4564	31.7986	34.4852
18.3326	22.8562	21.2024	18.2968	23.3616	5.98525	12.9658	6.70526	18.8838
64.2206	40.1795	61.7814	63.884	72.8638	67.4503	66.6272	67.8483	63.5858
78.8095	41.2414	74.8661	67.3715	81.3179	71.2182	70.7324	78.2905	77.9999
39.1828	33.6197	37.3559	42.7535	47.9372	44.1754	41.7542	37.0601	36.6785
58.0484	42.1765	57.8006	57.014	66.5395	74.536	58.5404	60.0369	59.2005
49.5656	37.6037	50.2197	48.0495	67.7966	58.3112	47.9882	61.5896	50.8494
51.4193	36.6655	56.564	52.7063	64.251	54.9823	53.4698	57.2102	57.8383
39.1844	29.9625	38.227	39.9753	44.0993	31.1992	38.4839	32.3197	37.6382
83.2502	39.5753	74.9802	69.7423	74.9559	65.3067	73.5231	70.4325	78.1257
38.9488	30.8739	35.0603	30.0369	45.6625	34.4329	26.7853	34.2504	34.1498
45.7461	37.4667	48.3382	49.2621	53.0641	57.8249	49.4155	43.3926	48.7767
76.0033	50.3049	69.3555	69.313	83.7231	103.377	73.0178	81.2613	71.9295
60.6477	32.1505	54.2615	52.3602	63.9096	38.9627	53.0624	56.7885	55.3019
73.794	44.1243	69.5294	69.4499	79.7785	81.4469	73.1789	76.3891	72.121
28.141	24.6622	23.9599	29.9308	34.0882	12.3932	26.6604	19.9544	21.9216
38.1766	31.1133	37.7817	33.8131	43.0261	35.2825	31.2303	30.9941	37.1477
73.2991	44.9703	66.8838	67.6928	77.0173	84.4488	71.1106	72.9786	69.2066
55.0873	38.2998	54.7824	58.4911	65.8079	60.781	60.2791	59.1332	55.8757
44.7588	39.6715	48.5447	51.3138	65.6073	65.648	51.8307	58.8855	49.0042
35.4024	32.5769	37.9791	34.7439	47.0854	40.4754	32.326	36.008	37.3651
71.5913	26.1643	68.1509	64.8377	57.663	17.7227	67.7498	49.073	70.6024
36.1385	32.046	37.379	41.9369	44.3155	38.5919	40.7929	32.5868	36.704
65.4462	36.8809	60.0341	62.5088	68.3834	55.7467	65.0085	62.3144	61.661
46.1709	35.3633	47.4679	50.4126	53.8782	50.3619	50.7698	44.3981	47.818
40.0053	40.9513	51.5643	50.2435	67.2077	70.1889	50.5708	60.8622	52.3306
30.3679	34.0622	35.2581	29.6327	45.614	45.7455	26.3094	34.1905	34.3676
45.4942	34.1169	49.2782	50.1187	57.3772	45.9396	50.4239	48.72	49.8122
39.1009	34.917	43.143	43.5585	54.0911	48.7783	42.7017	44.6611	43.0537
53.0829	37.9246	55.0845	56.847	61.0389	59.4498	58.3438	53.2427	56.2084
47.4013	37.2858	42.6115	44.7642	51.5407	57.1833	44.121	41.511	42.4682
37.136	35.1061	38.7055	38.3217	41.9458	49.4494	36.5375	29.6597	38.1653
53.8794	41.846	51.0295	56.316	62.1756	73.3632	57.7188	54.6467	51.7414
52.8724	39.441	50.722	53.9219	59.332	64.8302	54.9007	51.1345	51.4027
46.2326	38.6701	45.9759	47.1073	61.3301	62.095	46.8791	53.6024	46.1744
64.5521	43.1965	61.4105	62.4709	67.428	78.155	64.9639	61.1342	63.1772
49.5045	39.5629	50.0357	55.2342	66.7361	65.2625	56.4454	60.2797	50.6467
77.7589	45.0351	70.5286	73.7327	87.2528	84.6788	78.2203	85.6211	73.2218
42.4914	35.5424	48.3111	50.1603	62.8173	50.9972	50.4728	55.4393	48.7469
48.6274	40.3954	51.6216	51.3615	68.1714	68.2165	51.8868	62.0525	52.3937
42.0049	36.7141	48.6907	47.7968	61.2077	55.1546	47.6907	53.4513	49.1651
78.5158	41.1332	78.921	72.0423	84.9357	70.8341	76.2305	82.7591	82.4669
42.5438	35.1683	40.9183	43.2083	46.8103	49.67	42.2896	35.6682	40.603
61.631	40.6742	58.8799	59.1104	72.9305	69.2057	61.0082	67.9307	60.3895
40.2679	35.355	41.9752	44.7845	54.363	50.3326	44.1449	44.9969	41.7672
46.0347	41.2907	45.0208	50.3356	55.6192	71.3931	50.6791	46.5486	45.1222
52.0523	40.9029	50.231	53.3923	59.2379	70.0172	54.2772	51.0183	50.8618
79.0971	32.1908	75.4626	71.1821	78.1799	39.1054	75.2179	74.4146	78.6571
39.5485	25.9736	35.09	39.0974	42.1857	17.0463	37.4505	29.956	34.1824
63.8071	45.0323	63.7812	62.8057	81.2318	84.6688	65.3579	78.1842	65.7887
41.5752	33.3189	36.0524	42.2237	45.768	43.1083	41.1306	34.3808	35.2426
52.5106	36.5845	46.5116	50.8682	54.0428	54.6949	51.3061	44.6014	46.7646
56.1625	21.0421	55.7732	54.484	52.601	-0.451234	55.5624	42.8206	56.9672
37.2522	29.3461	33.3019	36.9421	44.3867	29.0123	34.9135	32.6746	32.2127
46.0967	41.1916	49.0747	49.6445	56.9003	71.0414	49.8656	48.1309	49.588
50.9071	34.1064	51.5704	49.5645	61.0239	45.9024	49.7715	53.2242	52.3374
35.659	28.2735	30.8168	35.021	45.116	25.2064	32.6521	33.5755	29.4751
49.1922	38.8067	52.143	54.7058	64.4113	62.5794	55.8235	57.4082	52.9681
37.5515	37.6247	49.8723	43.0688	73.8546	58.3857	42.1253	69.0721	50.4667
60.7569	48.581	56.31	63.8672	65.378	97.26	66.6075	58.6023	57.5585
56.7172	39.0377	57.4586	58.5618	70.6053	63.399	60.3624	65.0587	58.8237
45.4725	33.4821	50.8131	53.562	65.0665	43.6874	54.4771	58.2175	51.5031
59.1689	35.5041	59.0453	60.1385	70.5361	50.8614	62.2183	64.9733	60.5717
42.8052	34.6484	41.1579	45.0851	55.3496	47.8255	44.4987	46.2155	40.8669
28.4859	28.3554	32.6878	34.1992	40.411	25.4972	31.6847	27.7641	31.5362
45.0268	37.707	44.4097	50.4783	64.0414	58.6776	50.8472	56.9514	44.4491
74.2554	39.7286	77.8437	71.765	74.8804	65.8506	75.904	70.3392	81.2801
40.599	32.7054	45.2803	44.8043	50.3332	40.9315	44.1683	40.0195	45.4081
71.5132	44.3533	76.3654	69.9192	94.0293	82.2595	73.7314	93.9911	79.6516
55.9902	32.7029	58.3284	55.6126	64.7329	40.9224	56.8908	57.8054	59.782
54.7237	39.8843	49.4835	53.1194	68.0875	66.4028	53.9561	61.9488	50.0384
38.0331	34.1454	41.8444	44.4079	58.5233	46.0405	43.7016	50.1356	41.6231
82.1517	50.2426	79.3627	78.3001	87.6937	103.155	83.5966	86.1656	82.9534
39.2434	35.2073	45.9038	46.5812	56.5281	49.8083	46.2599	47.6712	46.095
65.1015	37.8029	66.0767	64.3163	74.2432	59.0179	67.1361	69.5522	68.3175
42.7123	35.5027	42.1286	41.251	51.1504	50.8566	39.9856	41.0289	41.9362
62.3765	38.0818	58.1421	55.5687	66.1062	60.0074	56.8391	59.5017	59.5767
42.7963	36.3136	43.9583	47.5582	57.8523	53.7339	47.4098	49.3068	43.9518
43.9647	39.62	50.518	54.4815	68.2428	65.4653	55.5593	62.1407	51.178
47.6219	41.4311	53.4198	51.9333	69.8334	71.8912	52.5599	64.1053	54.3746
56.3012	38.1459	50.6425	53.5888	58.9024	60.2349	54.5085	50.6039	51.3152
64.2974	28.5422	60.2887	59.2349	59.2356	26.16	61.1547	51.0154	61.9414
78.9176	44.3702	77.9989	73.8264	96.236	82.3193	78.3305	96.7167	81.451
62.61	43.4032	57.9469	55.4916	61.0625	78.8886	56.7484	53.2719	59.3617
56.8349	38.6311	52.6681	52.5165	71.3805	61.9564	53.2464	66.0163	53.5465
37.9803	38.8393	52.1968	48.0989	60.6846	62.6951	48.0464	52.8052	53.0274
69.0139	41.8766	71.6983	71.6839	90.025	73.4717	75.8086	89.0451	74.5103
65.1546	25.098	63.9732	58.8897	66.6737	13.9395	60.7484	60.2027	66.0003
36.9389	29.6679	36.4132	39.2182	47.0275	30.1539	37.5927	35.9365	35.6401
67.4041	37.996	67.4224	65.0553	64.2151	59.703	68.006	57.1659	69.8
62.0221	38.3061	63.9382	63.3701	69.6932	60.8033	66.0222	63.9322	65.9618
42.0488	33.5167	41.4361	42.7807	49.7585	43.8099	41.7862	39.3096	41.1734
73.8886	39.2448	73.3535	70.206	82.7116	64.1338	74.069	80.012	76.3337
30.0495	33.2516	36.3694	38.8082	47.7419	42.8692	37.1101	36.8189	35.5919
65.4977	43.1535	64.3657	65.1665	78.0037	78.0025	68.1369	74.197	66.4326
23.2041	27.4378	25.5332	29.7005	36.9758	22.2413	26.3893	23.521	23.6547
59.7966	47.1547	62.727	64.0285	78.0077	92.1993	66.7973	74.2019	64.6275
34.4373	27.2701	32.8712	37.7015	41.9706	21.6464	35.8074	29.6903	31.7382
25.5801	28.158	28.904	32.0134	40.9011	24.7967	29.1119	28.3694	27.368
42.4569	40.2588	46.4647	45.2432	57.5453	67.7319	44.6849	48.9275	46.7129
48.8304	34.1874	49.1715	49.816	55.3847	46.1896	50.0676	46.2589	49.6947
60.1424	36.7268	56.9958	59.8496	66.4789	55.1998	61.8783	59.962	58.3139
57.5489	23.7032	52.5278	53.6703	48.8894	8.99044	54.6045	38.2362	53.392
34.7449	28.0249	29.2809	35.6473	43.5528	24.3244	33.3893	31.6446	27.7831
23.8745	27.3961	28.0511	28.5782	45.674	22.0935	25.0682	34.2647	26.4284
71.3696	44.8216	70.5327	69.9012	77.9205	83.9209	73.7101	74.0942	73.2263
38.2459	33.6009	42.4834	42.3167	48.1106	44.1088	41.24	37.2742	42.327
76.2441	41.2288	81.9593	76.1492	84.9515	71.1735	81.0648	82.7786	85.8138
67.251	42.4734	64.9384	65.3595	73.9772	75.5895	68.364	69.2236	67.0635
50.0687	30.2911	55.0484	52.9438	50.1748	32.3652	53.7493	39.8239	56.1687
66.2712	42.3839	66.4897	66.2339	80.796	75.2718	69.3933	77.6459	68.7725
40.8024	35.4529	45.1342	44.0723	56.4724	50.6799	43.3066	47.6024	45.2471
67.5067	43.5669	68.5182	64.6724	76.7415	79.4694	67.5553	72.638	71.007
57.9515	29.0732	58.8644	58.0131	58.9003	28.044	59.7165	50.6012	60.3725
37.0978	32.2375	41.7033	39.0985	49.9939	39.2712	37.4518	39.6004	41.4677
64.0228	45.5435	63.3215	62.3875	82.9157	86.4823	64.8657	80.2641	65.2824
39.5289	38.4144	46.9283	43.8498	63.9044	61.1875	43.0447	56.7821	47.2236
44.2507	38.2779	48.9106	53.8157	56.8425	60.7033	54.7756	48.0596	49.4073
44.2652	37.9423	47.9252	50.9681	56.7907	59.5124	51.4237	47.9955	48.3217
42.6356	35.6603	51.9499	52.6168	68.044	51.4156	53.3644	61.8952	52.7554
43.0177	38.267	47.863	54.4621	59.933	60.6647	55.5365	51.8768	48.2532
72.425	42.6592	69.0079	65.0035	88.7392	76.2485	67.945	87.457	71.5466
52.3856	37.5633	55.5342	58.8156	67.4899	58.1677	60.6611	61.2107	56.7038
38.8386	25.3196	37.1566	41.3324	40.7023	14.7257	40.0814	28.1238	36.459
52.0051	40.9551	51.6655	49.1694	56.4027	70.2022	49.3064	47.5163	52.4421
40.5245	35.3607	42.2641	44.099	53.1773	50.3526	43.338	43.5325	42.0855
53.5045	43.1907	56.5906	54.8686	76.0102	78.1343	56.015	71.7347	57.8676
58.9335	36.1935	55.5305	58.9487	57.3175	53.3074	60.8179	48.6462	56.6998
74.511	45.6261	72.1081	72.6415	91.5983	86.7754	76.9359	90.9884	74.9617
48.3709	40.1109	55.2898	54.7909	74.7113	67.2069	55.9236	70.1304	56.4347
47.5439	38.2544	51.1145	50.3545	54.8545	60.62	50.7015	45.604	51.8351
54.7546	42.501	55.6885	59.4829	75.5488	75.6873	61.4466	71.1647	56.8739
48.822	33.2571	43.4205	47.2518	57.2281	42.8888	47.0492	48.5358	43.3594
65.8469	43.1949	62.1463	61.376	76.8708	78.1493	63.675	72.7976	63.9878
44.1286	39.7967	43.9242	44.4506	55.9705	66.0922	43.7519	46.9824	43.9142
33.5442	33.6326	34.1241	35.0616	40.2066	44.2214	32.7	27.5115	33.1184
70.1726	43.72	68.5379	71.3179	71.1041	80.0126	75.3778	65.6748	71.0287
34.5751	34.6955	40.7242	39.9547	47.6932	47.9926	38.4597	36.7587	40.3891
40.6733	29.0436	44.7434	48.2208	48.8014	27.939	48.1898	38.1275	44.8167
61.942	44.0662	68.8058	65.3887	87.6264	81.2407	68.3985	86.0826	71.3239
78.6048	51.1841	71.3444	74.9345	90.7681	106.496	79.6349	89.963	74.1204
55.9312	40.3288	53.262	59.7136	67.4373	67.9803	61.7181	61.1458	54.2008
29.4855	32.4654	36.0683	35.7929	39.7188	40.08	33.5608	26.909	35.2602
23.6668	26.8481	25.818	26.7531	31.636	20.1489	22.9198	16.9256	23.9684
71.3423	40.7713	66.8699	64.1241	71.3869	69.55	66.9098	66.0242	69.1913
41.6738	34.5912	42.0113	35.6037	55.4986	47.6224	33.3381	46.3996	41.8069
40.6889	36.0427	45.8268	42.5998	59.8326	52.7726	41.5733	51.7528	46.0102
53.503	37.6545	49.3311	48.1216	59.3367	58.4913	48.0731	51.1402	49.8705
24.9028	30.3664	32.2869	37.0729	49.3843	32.6325	35.0675	38.8475	31.0945
64.6594	32.7192	61.8815	60.9292	52.0422	40.9804	63.1491	42.1304	63.6961
34.254	29.837	37.1057	40.1696	48.3506	30.7538	38.7126	37.5707	36.403
29.7972	26.6481	34.8187	26.1842	40.0602	19.4393	22.2503	27.3307	33.8837
43.3687	35.4122	48.1834	50.9507	58	50.5356	51.4032	49.4892	48.6061
67.9325	40.8224	62.9465	63.5741	75.0187	69.7316	66.2625	70.5101	64.8693
37.6141	30.0069	33.5421	38.6241	46.313	31.3567	36.8934	35.0539	32.4773
44.8211	39.3527	46.3168	48.916	57.04	64.5167	49.0081	48.3035	46.55
40.4097	32.5657	43.1765	43.9684	48.6823	40.4358	43.1842	37.9804	43.0905
49.3523	37.8788	52.545	50.4446	69.9207	59.2872	50.8074	64.2131	53.411
46.2014	28.4865	47.2105	49.7342	45.2312	25.9623	49.9713	33.7177	47.5345
35.7462	31.9662	36.3618	34.2848	41.6945	38.3086	31.7855	29.3494	35.5834
76.7543	46.619	68.4033	71.2345	76.2995	90.2983	75.2796	72.092	70.8805
52.2495	30.3844	47.3311	46.4488	64.4195	32.6962	46.104	57.4183	47.6673
63.84	42.4999	66.4295	66.3162	81.6327	75.6833	69.4902	78.6794	68.7062
52.7311	31.14	57.8966	56.7524	69.4823	35.3771	58.2325	63.6717	59.3063
57.9248	38.639	58.4206	62.3855	69.1328	61.9843	64.8633	63.2399	59.8835
34.4551	35.1529	39.6917	42.4726	48.5334	49.6155	41.4235	37.7965	39.2517
61.2717	41.7076	57.3115	58.29	65.7968	72.8724	60.0424	59.1195	58.6617
54.8592	30.0727	54.025	52.6059	53.3796	31.5905	53.3515	43.7823	55.0414
75.2375	31.6712	70.797	70.2929	65.3766	37.2619	74.1713	58.6005	73.5174
62.1484	30.891	60.4011	60.0395	56.7067	34.4939	62.1018	47.8918	62.0652
28.2243	30.788	33.299	31.2591	40.0171	34.1283	28.224	27.2775	32.2095
79.1182	44.6306	74.1231	69.9042	91.0258	83.2433	73.7137	90.2813	77.1815
46.6336	38.669	52.6423	51.867	60.1655	62.0911	52.4818	52.1639	53.5181
42.642	37.3897	46.7282	48.4249	55.5951	57.5518	48.43	46.5188	47.0032
42.7315	34.6973	41.6242	41.7943	51.9381	47.9991	40.6251	42.0018	41.3805
42.7861	34.9571	48.3711	49.3683	56.5772	48.9205	49.5406	47.7319	48.813
40.4144	36.512	44.3487	46.1832	56.327	54.4378	45.7913	47.4228	44.3819
29.2258	24.0859	23.1696	27.6084	38.1506	10.3484	23.9266	24.972	21.0509
79.4088	51.234	76.1141	74.3806	91.9453	106.673	78.9829	91.417	79.3748
43.9976	33.6799	38.9836	39.7997	41.6796	44.3889	38.2772	29.331	38.4717
46.0822	39.3765	48.2692	46.4506	55.1096	64.6013	46.106	45.9191	48.7007
30.5877	28.585	26.4559	25.8933	35.8294	26.3119	21.9077	22.105	24.6711
72.9498	41.0204	68.1401	72.7102	72.2508	70.4341	77.0166	67.0913	70.5905
44.323	35.5399	40.3602	44.2113	55.8306	50.9886	43.4702	46.8097	39.9882
50.7737	38.6718	55.5437	53.0246	64.1335	62.1009	53.8445	57.065	56.7143
67.385	39.5236	69.5632	69.68	77.2551	65.1232	73.4497	73.2723	72.1583
43.1235	35.7082	39.3905	43.7808	50.3473	51.5858	42.9634	40.0369	38.9199
55.5855	32.3145	48.533	50.958	45.9442	39.5445	51.4118	34.5984	48.9913
31.2133	30.5685	32.9254	37.1549	39.8047	33.3495	35.164	27.0151	31.7979
82.8402	40.969	74.8297	72.9704	68.5473	70.2516	77.323	62.5169	77.9599
58.5799	32.6035	57.0528	58.2127	67.3718	40.5697	59.9514	61.0648	58.3767
62.9591	32.5679	59.6002	57.2742	70.5595	40.4434	58.8467	65.0022	61.183
46.2469	30.2904	41.0224	39.5932	51.8458	32.3625	38.0342	41.8878	40.7176
52.059	42.7587	57.9171	64.4883	77.8432	76.6015	67.3385	73.9987	59.3289
41.5575	38.208	48.6959	44.9905	58.8181	60.4554	44.3874	50.4997	49.1708
57.6559	33.3923	55.0996	56.3684	55.9861	43.3685	57.7805	47.0018	56.2251
35.6166	35.6473	41.213	42.6958	54.8569	51.3696	41.6863	45.607	40.9276
32.7479	30.9317	34.3494	37.1894	43.6779	34.638	35.2046	31.7992	33.3667
51.6524	33.1295	50.0549	48.7128	62.4667	42.436	48.769	55.0064	50.6678
45.9686	32.775	40.8258	44.2642	47.0949	41.1784	43.5324	36.0197	40.501
41.1325	38.0865	44.5316	51.6126	50.7031	60.0242	52.1824	40.4764	44.5834
70.2052	36.2831	73.0474	65.7666	74.9863	53.6256	68.8433	70.47	75.9964
48.6019	38.2438	45.1643	43.2116	53.2372	60.5822	42.2934	43.6064	45.2804
51.9025	37.3525	52.7602	54.4518	58.36	57.4198	55.5244	49.9339	53.648
51.9952	33.9221	43.574	45.0584	51.5283	45.2484	44.4673	41.4956	43.5285
43.8053	33.5864	45.6235	49.1028	53.5737	44.0573	49.228	44.0221	45.7862
49.5274	36.6459	44.6675	42.8204	49.9413	54.9127	41.8329	39.5355	44.733
64.78	40.8558	62.1615	60.4552	72.0869	69.8501	62.5911	66.8888	64.0046
52.0522	36.6292	45.8462	50.0668	58.8769	54.8534	50.3628	50.5724	46.0316
33.0488	32.9619	36.3333	38.5361	48.4277	41.8416	36.7898	37.6659	35.5521
63.8589	40.7318	55.3137	59.3502	68.3892	69.4098	61.2904	62.3215	56.4609
69.2524	46.3456	69.3744	67.4154	83.9808	89.3285	70.784	81.5796	71.9503
70.812	43.1914	71.2495	72.1378	84.0871	78.1368	76.3429	81.7109	74.0159
44.9245	36.3897	46.524	44.7745	65.1281	54.0039	44.1331	58.2936	46.7782
35.8208	35.3004	41.9235	45.2423	46.9357	50.1387	44.6838	35.8231	41.7103
75.7205	40.574	67.2718	68.1223	67.6254	68.8499	71.6161	61.3781	69.6341
50.6299	38.2403	56.2547	53.9931	63.6563	60.57	54.9845	56.4757	57.4975
37.5856	29.6962	35.744	40.2111	44.9036	30.2545	38.7615	33.3131	34.9029
79.9015	43.3707	73.5371	75.4682	82.6052	78.7732	80.2632	79.8805	76.5359
57.6686	40.9729	53.0428	57.2866	66.1592	70.2655	58.8613	59.5671	53.9594
86.1824	36.5622	78.7779	71.2768	77.4012	54.6158	75.3293	73.4528	82.3092
39.7059	37.5575	43.5704	46.4659	52.89	58.1471	46.1241	43.1775	43.5245
68.1987	37.7664	68.5749	66.8585	78.5303	58.8883	70.1286	74.8474	71.0696
46.9411	30.8586	41.3319	46.2488	51.327	34.3787	45.8686	41.247	41.0585
76.0004	40.7943	72.7542	73.0331	77.7803	69.6318	77.3967	73.9211	75.6735
27.78	21.5024	24.3358	31.4745	36.9859	1.18194	28.4775	23.5335	22.3356
53.0006	21.2545	48.7398	52.8543	53.1002	0.302306	53.6439	43.4371	49.2191
58.9422	44.6258	59.7518	62.0157	72.5639	83.2265	64.428	67.478	61.35
41.7812	35.949	45.0592	47.4956	49.678	52.44	47.3362	39.2102	45.1645
58.852	43.3275	55.9447	57.6139	71.1768	78.6197	59.2466	65.7647	57.156
56.9301	42.1053	55.9733	57.1272	65.682	74.2832	58.6737	58.9777	57.1876
42.798	35.6366	43.0193	42.6071	50.3374	51.3317	41.5819	40.0247	42.9174
54.6037	37.4599	50.2861	44.722	57.6088	57.801	44.0713	49.006	50.9226
63.4617	43.0124	59.9845	65.8314	68.6277	77.5018	68.9195	62.6162	61.6064
53.4611	39.7004	52.841	59.487	60.5243	65.7506	61.4514	52.6072	53.7371
43.7344	38.5005	46.8045	50.6315	53.9361	61.493	51.0275	44.4696	47.0872
72.179	47.1796	69.1205	72.2749	83.2811	92.2875	76.5043	80.7154	71.6706
42.3587	34.0698	46.0107	49.2428	56.8548	45.7726	49.3928	48.0748	46.2128
39.8092	33.3231	37.3131	44.7316	44.38	43.1232	44.0827	32.6664	36.6314
30.4012	31.5913	37.2186	34.6299	53.9005	36.9783	32.1917	44.4257	36.5273
52.2645	37.598	54.0626	52.6429	61.0607	58.2908	53.3951	53.2697	55.0827
66.7826	38.3561	71.8029	69.7147	76.769	60.9809	73.4906	72.6719	74.6255
21.1906	27.9702	25.3749	25.2032	43.2739	24.1305	21.0955	31.3002	23.4802
40.0876	36.5954	37.5763	42.7987	47.3121	54.7335	41.8073	36.2879	36.9213
72.8092	49.5337	69.2616	69.3704	96.8049	100.64	73.0854	97.4195	71.8261
76.0322	38.7105	75.0154	70.2423	71.0142	62.2383	74.1116	65.5639	78.1644
74.5432	48.5858	71.8456	70.7738	93.4358	97.277	74.7373	93.2581	74.6726
45.1228	35.9996	42.6966	43.7714	56.9485	52.6195	42.9523	48.1905	42.5619
26.7613	30.8304	32.9446	31.206	44.6099	34.2788	28.1615	32.9504	31.8191
55.0983	39.4479	58.2947	57.545	74.1203	64.8547	59.1655	69.4004	59.7448
74.0515	38.7132	77.0531	70.7099	79.5099	62.2477	74.6621	76.0573	80.4092
37.4595	38.0937	41.1359	42.7603	50.7648	60.0499	41.7622	40.5526	40.8427
71.1132	38.8624	70.9322	67.6022	76.4908	62.777	71.004	72.3283	73.6664
72.7555	44.4727	60.6663	61.0525	69.5588	82.6831	63.2942	63.7662	62.3574
43.3202	39.2999	42.4758	49.4271	58.4221	64.3295	49.6097	50.0106	42.3187
66.5697	44.5762	71.725	71.9038	86.9415	83.0505	76.0675	85.2365	74.5397
74.313	46.9751	74.6078	73.6958	95.8438	91.5618	78.1768	96.2323	77.7154
55.8124	31.1146	57.2182	56.3522	58.7152	35.2872	57.7614	50.3726	58.5589
31.5042	27.7938	27.1448	25.1729	47.8237	23.5045	21.0598	36.9199	25.43
76.0731	53.4283	73.6902	75.4985	93.4582	114.458	80.2989	93.2857	76.7046
47.94	38.7482	48.2208	44.5911	54.645	62.3721	43.9173	45.3453	48.6474
21.1319	21.0484	17.8065	20.1582	31.1257	-0.42908	15.1568	16.2952	15.1429
36.3184	29.8172	35.0867	37.1072	48.499	30.6838	35.1078	37.754	34.1789
53.9496	36.9373	52.2963	55.2201	69.3661	55.9468	56.4288	63.5282	53.137
31.8308	31.7726	35.1284	33.169	42.2436	37.6217	30.4721	30.0276	34.2248
29.7071	30.6775	31.2099	37.432	38.6412	33.7361	35.4902	25.578	29.9081
77.1473	43.931	70.7573	69.2018	76.938	80.7612	72.8869	72.8806	73.4736
51.891	31.7192	53.8852	53.4687	58.1977	37.4324	54.3673	49.7334	54.8874
40.3636	35.5984	40.9372	42.7513	48.9139	51.1962	41.7515	38.2665	40.6238
24.2228	31.2431	33.6536	35.7694	45.9928	35.743	33.5331	34.6585	32.6001
58.0922	41.2186	54.736	55.0489	66.1146	71.1372	56.2273	59.512	55.8245
48.2739	33.6802	47.8922	51.6005	61.3967	44.3901	52.1681	53.6847	48.2854
63.1192	42.4126	69.8176	70.1133	85.5601	75.3737	73.9598	83.5304	72.4385
29.3599	34.8194	37.2248	39.0449	52.5578	48.432	37.3887	42.7672	36.5341
77.0373	41.1645	74.3118	69.7268	77.0952	70.9453	73.5049	73.0748	77.3894
49.5883	34.2869	42.7713	48.3922	43.925	46.5428	48.3916	32.1044	42.6443
56.9601	35.8547	53.761	55.3094	60.2214	52.1053	56.5339	52.233	54.7505
67.739	42.5363	68.7852	72.6834	79.3541	75.8124	76.9851	75.8649	71.3012
33.2592	30.7037	35.867	41.4055	56.8277	33.8291	40.1675	48.0413	35.0384
71.2028	46.991	75.0672	74.099	89.9593	91.6183	78.6515	88.964	78.2214
44.9573	34.9101	45.613	45.9929	56.449	48.7539	45.5673	47.5735	45.7747
23.6641	28.5285	28.6137	27.7757	37.6522	26.1112	24.1236	24.3565	27.0482
27.5593	28.7335	27.8474	30.3456	40.5596	26.8385	27.1486	27.9476	26.2039
38.8357	42.1355	48.6	48.7437	64.7181	74.3903	48.8053	57.7872	49.0651
75.219	49.1153	70.3811	73.4428	85.4324	99.1555	77.879	83.3725	73.0593
32.1911	34.9901	41.6146	47.7985	52.5465	49.0378	47.6927	42.7532	41.37
43.2813	28.8288	44.4957	47.4563	45.3385	27.1769	47.2899	33.8502	44.5439
61.1231	40.9689	53.505	53.979	70.287	70.2514	54.9679	64.6656	54.4685
38.5126	35.216	40.3574	45.0397	51.9728	49.8394	44.4452	42.0447	39.9851
78.053	33.5712	80.0475	72.9773	78.2452	44.0032	77.3311	74.4953	83.7078
46.3577	29.4572	46.9957	52.1074	51.7774	29.4065	52.7648	41.8033	47.2978
65.4325	38.7432	60.5832	63.8043	69.9301	62.3541	66.5334	64.2248	62.2659
34.8219	30.3017	35.5975	39.5388	47.1235	32.4027	37.9701	36.055	34.7415
76.7151	37.7779	78.1781	70.9222	78.5002	58.9292	74.912	74.8102	81.6485
34.029	30.6024	36.3869	36.3865	41.815	33.4698	34.2595	29.4982	35.6111
36.7339	25.8502	35.9001	41.528	41.3003	16.6084	40.3116	28.8624	35.0749
77.3232	38.4437	74.1916	72.8003	76.4826	61.2916	77.1227	72.3181	77.2569
40.8094	36.3122	41.7848	40.872	56.5247	53.7287	39.5394	47.667	41.5575
40.8468	35.7524	39.611	37.1972	49.933	51.7427	35.2138	39.5252	39.1628
79.8187	48.546	62.7218	64.7768	66.1152	97.1356	67.6781	59.5127	64.6218
63.7222	32.886	68.4678	66.0019	62.4265	41.5722	69.1202	54.9567	70.9516
34.0616	34.0921	37.7594	42.1855	48.2349	45.8516	41.0855	37.4278	37.1231
49.5542	29.8387	40.4707	45.3283	42.6143	30.76	44.785	30.4854	40.1098
63.5839	45.4426	63.1693	64.9514	77.3962	86.1244	67.8837	73.4467	65.1147
55.5995	39.1496	59.7724	60.9013	74.8753	63.7961	63.1162	70.3329	61.3727
52.1437	43.2097	54.6511	59.0741	68.0001	78.202	60.9654	61.8409	55.731
50.5558	39.8908	49.4884	51.5182	54.3989	66.4259	52.0712	45.0413	50.0438
59.3246	42.134	52.7279	62.3198	66.9675	74.3852	64.786	60.5655	53.6125
74.6912	45.8077	68.5667	73.987	79.0331	87.4197	78.5196	75.4685	71.0605
66.1615	37.653	60.7664	59.5199	69.2539	58.486	61.4902	63.3896	62.4677
54.4291	41.1392	50.9025	54.7782	65.9476	70.8555	55.9086	59.3058	51.6016
27.2179	28.5128	29.3163	29.2852	36.2221	26.0556	25.9004	22.59	27.8222
30.1482	25.6068	28.0418	31.6458	40.8394	15.7446	28.6791	28.2931	26.4181
23.6389	28.3992	30.2945	25.0259	40.4234	25.6524	20.8867	27.7794	28.8997
58.8565	38.2379	60.2289	62.8674	67.1658	60.5612	65.4305	60.8105	61.8755
39.8797	36.4727	48.9958	48.9108	67.5104	54.2983	49.002	61.236	49.5011
63.6688	41.0705	59.5907	61.3539	68.7443	70.6116	63.649	62.7601	61.1725
39.8962	30.5626	32.7524	39.0882	47.8375	33.3285	37.4397	36.937	31.6074
58.6994	31.3243	58.1832	53.7659	57.3387	36.0311	54.7171	48.6724	59.622
20.8922	22.9769	18.0962	25.2266	29.6207	6.41365	21.123	14.4363	15.4621
44.1483	35.5579	45.775	46.6474	64.7015	51.0525	46.3377	57.7666	45.9531
58.0298	40.7862	53.3543	57.3788	56.8111	69.6031	58.9698	48.0207	54.3025
70.7021	47.6931	70.4595	68.915	85.0086	94.1095	72.5493	82.8491	73.1457
48.4649	32.3538	49.5812	47.7899	54.0811	39.684	47.6826	44.6488	50.146
40.3093	36.908	45.4779	43.1366	57.5538	55.8429	42.2052	48.9381	45.6258
49.4832	37.7833	51.2666	48.667	56.1854	58.9482	48.7151	47.248	52.0027
50.9143	34.4431	47.4082	49.0157	55.3405	47.0968	49.1255	46.2043	47.7522
54.9197	33.7376	55.8187	58.0935	58.2803	44.5939	59.8111	49.8354	57.0173
63.0437	40.6052	71.3836	70.4615	79.6445	68.9607	74.3697	76.2237	74.1636
58.4254	33.3272	61.8195	58.8948	67.7837	43.1377	60.7544	61.5736	63.6277
21.3527	26.6709	25.4276	21.5033	32.2194	19.5204	16.7402	17.6461	23.5383
47.1094	38.8147	51.6432	50.2469	60.7594	62.6081	50.5748	52.8975	52.4176
48.5389	34.6813	45.873	48.1344	50.2955	47.9422	48.0881	39.973	46.0611
46.7997	29.5795	42.9621	39.8698	50.3989	29.8403	38.3597	40.1006	42.8544
50.2727	31.2641	48.1749	47.8635	50.936	35.8175	47.7693	40.7641	48.5969
31.0297	33.6414	42.224	38.3416	49.788	44.2524	36.5609	39.3461	42.0413
72.7563	49.8719	68.6545	70.4766	81.7602	101.84	74.3875	78.8369	71.1572
63.5277	34.1473	59.9148	57.6779	65.8987	46.0475	59.322	59.2454	61.5296
41.7988	34.0744	42.7018	42.9466	52.2495	45.7886	41.9815	42.3864	42.5677
56.0405	41.7318	59.7731	60.2156	63.1136	72.958	62.3091	55.8054	61.3735
62.4825	41.6235	60.0456	59.2862	71.4105	72.5738	61.2151	66.0533	61.6736
55.3079	41.0376	57.1787	59.9102	67.1915	70.495	61.9496	60.8422	58.5154
36.649	26.6949	30.1575	38.6002	45.7929	19.6056	36.8652	34.4115	28.7488
72.3778	29.5109	74.9552	67.4426	68.3454	29.597	70.8161	62.2674	78.0981
39.7997	33.2171	36.6755	40.3388	40.4557	42.747	38.9118	27.8193	35.9291
66.3883	34.6668	61.4681	57.9822	65.546	47.8906	59.6801	58.8098	63.2406
50.4092	40.0466	46.1355	47.3068	51.9631	66.979	47.1139	42.0327	46.3502
44.0062	17.0269	42.4604	44.0408	41.9012	-14.6977	43.2694	29.6047	42.3017
50.0534	39.9793	50.6941	54.8706	57.4889	66.7402	56.0174	48.858	51.372
35.7832	30.5452	34.3764	40.3226	38.9138	33.2667	38.8927	25.9147	33.3964
29.5392	34.9513	36.3842	38.2489	44.7761	48.9002	36.4517	33.1556	35.6081
74.4709	48.176	67.1327	70.765	80.3496	95.8229	74.727	77.0945	69.4808
24.3857	28.9583	31.3139	33.0461	41.6343	27.6362	30.3275	29.275	30.0227
55.1376	41.9921	56.301	54.7746	60.649	73.8818	55.9044	52.7612	57.5486
53.7473	38.8094	53.8771	59.0871	56.5867	62.589	60.9808	47.7436	54.8784
29.768	28.2938	26.5333	28.675	37.5434	25.2787	25.1821	24.2221	24.7563
54.4313	38.5991	47.6336	49.3505	59.8697	61.843	49.5196	51.7986	48.0006
46.3336	38.6716	45.2354	47.2822	52.201	62.1001	47.085	42.3266	45.3587
29.3621	27.1798	27.722	26.4481	36.2375	21.3258	22.5608	22.6091	26.0658
33.1414	33.4934	34.0589	37.1207	49.7575	43.7274	35.1237	39.3085	33.0466
58.0495	47.112	54.1167	59.0477	68.9141	92.0478	60.9344	62.9699	55.1424
31.287	24.7877	26.2878	31.3328	36.8082	12.8385	28.3107	23.314	24.4859
71.2567	45.1691	64.1858	64.2875	77.756	85.154	67.1022	73.8911	66.2345
36.1027	29.7426	38.9212	40.4747	49.6488	30.4189	39.0718	39.1742	38.4029
67.3762	47.4537	67.6321	65.6669	88.9428	93.2599	68.7259	87.7084	70.0309
46.3423	36.7856	45.0965	47.9471	55.3418	55.4085	47.8677	46.206	45.2056
27.5808	28.7617	27.4729	31.0445	40.2375	26.9386	27.9713	27.5497	25.7915
32.5981	27.579	32.4101	38.2673	39.2024	22.7425	36.4734	26.2712	31.2302
62.0364	35.7663	63.9085	64.5946	66.6941	51.792	67.4637	60.2278	65.929
75.1874	49.0469	80.3801	77.8773	94.8263	98.9129	83.099	94.9756	84.0742
51.106	41.2573	56.1989	60.3865	67.7522	71.2747	62.5102	61.5347	57.4362
17.4126	22.5799	20.3123	22.3621	35.4719	5.00512	17.7511	21.6635	17.9033
53.294	32.4812	58.9429	57.511	69.9495	40.136	59.1255	64.2488	60.4589
41.261	38.0039	48.6017	51.7102	57.4186	59.731	52.2973	48.771	49.067
60.2122	44.4802	58.8303	61.6078	73.534	82.7096	63.9479	68.6761	60.3349
84.7915	50.863	80.8836	78.718	108.605	105.357	84.0885	111.994	84.6288
72.7154	46.274	76.4115	74.3784	93.683	89.0742	78.9804	93.5633	79.7024
67.5378	34.7268	62.4866	63.2664	57.4689	48.1035	65.9002	48.8332	64.3627
32.6869	27.4878	29.5784	32.3513	40.652	22.4186	29.5095	28.0617	28.1109
46.4533	36.5813	44.9418	51.2523	51.7534	54.6835	51.7583	41.7737	45.0352
49.8767	39.0688	53.6504	52.1854	60.1103	63.5094	52.8566	52.0958	54.6287
74.6635	36.2751	73.4478	68.4342	77.8219	53.597	71.9833	73.9724	76.4375
70.936	35.6582	65.5908	67.056	71.2541	51.4084	70.361	65.8602	67.7823
55.4958	38.8193	54.5912	58.6231	60.9915	62.6242	60.4345	53.1842	55.665
57.3317	40.2055	55.8121	59.1067	66.1683	67.5427	61.0038	59.5784	57.01
76.4194	49.076	73.133	75.6132	91.1133	99.0162	80.4338	90.3894	76.0908
44.1137	33.38	37.0824	43.1014	48.996	43.3249	42.1637	38.3678	36.3772
68.3232	43.6234	65.295	63.4655	72.0456	79.6698	66.1346	66.8378	67.4564
37.5496	43.4151	47.4352	44.6967	58.6754	78.9306	44.0416	50.3234	47.7819
50.616	33.8665	44.6636	47.6283	58.0471	45.0512	47.4923	49.5475	44.7288
46.6076	39.5194	50.4898	52.4436	58.3257	65.1083	53.1605	49.8916	51.147
54.3578	36.4585	45.4571	48.869	47.0844	54.248	48.9528	36.0067	45.6029
77.3482	40.0706	77.8689	73.2984	84.4694	67.064	77.709	82.1832	81.3078
58.7974	32.0757	55.4156	54.7963	55.2138	38.6973	55.9299	46.0478	56.5732
35.1382	25.8284	28.1278	31.3616	35.7364	16.5311	28.3446	21.9902	26.5129
72.2455	48.1195	71.3039	73.1673	89.0418	95.6224	77.5547	87.8307	74.0758
78.6613	44.7501	78.5495	74.8051	90.5471	83.6673	79.4826	89.69	82.0576
65.9628	42.3945	61.5527	67.0379	71.0329	75.3094	70.3397	65.5869	63.3339
71.5614	46.3037	69.8636	66.3763	90.5175	89.1796	69.561	89.6535	72.4891
49.646	36.7985	42.5182	48.1845	54.9434	55.4542	48.147	45.7138	42.3654
60.7817	33.2793	58.9735	59.3034	61.7861	42.9677	61.2353	54.1656	60.4926
27.0375	22.0674	23.9883	32.9422	33.621	3.18673	30.2051	19.3773	21.9528
44.0816	37.4841	48.962	49.138	61.2087	57.8868	49.2695	53.4525	49.4639
55.5811	37.6171	53.7105	50.8019	68.3891	58.3587	51.2281	62.3214	54.6949
28.0105	30.8193	31.8223	35.5902	48.8055	34.2391	33.3221	38.1326	30.5827
32.1828	22.5944	25.1339	32.529	33.6533	5.05659	29.7188	19.4172	23.2148
24.6313	31.0347	31.8405	33.4814	39.3008	35.0036	30.8399	26.3928	30.6028
54.3774	35.1844	52.6775	49.0491	51.7456	49.7271	49.1648	41.764	53.5569
18.767	29.1785	32.4507	29.4519	39.0997	28.4177	26.0966	26.1443	31.275
45.689	39.4443	52.8644	45.7677	72.8993	64.8418	45.3023	67.8922	53.7628
18.4813	24.0101	21.7993	21.1338	33.7243	10.0793	16.3053	19.5049	19.5414
24.7549	20.8223	17.5755	25.8918	24.9867	-1.23104	21.906	8.71252	14.8885
59.8214	41.1395	54.4286	58.5886	58.2875	70.8566	60.3939	49.8443	55.4859
59.7226	40.7368	56.8207	54.1336	69.2892	69.4277	55.1498	63.4332	58.1211
24.9299	29.0891	30.2001	30.7949	40.2455	28.1004	27.6776	27.5596	28.7957
48.4747	32.2459	45.2161	47.5579	52.9028	39.301	47.4095	43.1934	45.3374
23.4385	26.4539	28.9786	29.3668	35.3315	18.7503	25.9965	21.49	27.4501
44.7426	34.7576	40.1407	43.3995	49.3329	48.2128	42.5146	38.784	39.7463
58.6175	37.668	57.8708	56.2059	64.1416	58.5393	57.5892	57.0751	59.2778
51.077	37.4063	56.4154	55.9335	66.1831	57.6108	57.2686	59.5967	57.6746
57.3677	27.7143	51.8135	52.7916	51.9316	23.2224	53.5702	41.9938	52.6051
55.4281	30.9626	47.5442	50.3432	57.7756	34.7477	50.6881	49.2121	47.902
45.1622	32.3885	42.5231	41.5711	51.9863	39.8072	40.3624	42.0613	42.3708
46.0421	39.512	48.44	46.7948	56.3936	65.0819	46.5113	47.505	48.8889
53.2266	30.7485	49.3182	49.7729	52.55	33.9881	50.0168	42.7576	49.8563
74.3318	40.7911	75.226	72.3884	89.6198	69.6203	76.6379	88.5446	78.3964
52.216	37.7414	52.078	56.4416	55.2787	58.7996	57.8666	46.128	52.8965
47.6712	36.9404	49.6201	50.3989	56.0876	55.9578	50.7537	47.1271	50.1888
45.9927	37.5486	44.0538	45.8113	57.093	58.1157	45.3536	48.3689	44.057
60.7309	43.1917	62.8226	66.5976	71.5684	78.138	69.8215	66.2484	64.7328
63.6981	45.4648	61.1722	63.0343	72.9297	86.2032	65.627	67.9298	62.9147
44.9018	37.015	43.5072	46.1602	57.1138	56.2225	45.7643	48.3946	43.4549
27.446	32.6161	34.513	29.8219	49.3407	40.6147	26.5322	38.7936	33.5468
26.6498	19.7049	15.8332	27.8989	25.5267	-5.19593	24.2686	9.3796	12.9691
38.9861	36.6116	40.224	45.1856	57.7966	54.7911	44.6171	49.238	39.8381
34.8235	34.816	39.3729	39.8184	52.4491	48.4201	38.2992	42.633	38.9006
38.309	30.8081	34.5186	40.2835	52.0763	34.1996	38.8467	42.1725	33.553
33.8798	29.8505	34.9116	36.1115	45.9596	30.8021	33.9358	34.6175	33.9859
65.2513	44.3858	62.7557	58.9819	74.899	82.3747	60.8569	70.3621	64.6591
38.6257	35.6418	40.7715	42.0655	47.5344	51.3502	40.9443	36.5626	40.4412
44.6257	31.2908	36.5667	37.248	54.1549	35.9121	35.2735	44.74	35.8091
53.5137	31.3653	56.5836	54.1008	55.6041	36.1766	55.1113	46.5299	57.8599
55.0855	37.1132	50.892	51.2694	46.6426	56.5708	51.7783	35.461	51.59
49.8743	39.3835	52.6328	54.0863	64.0501	64.626	55.0942	56.9621	53.5077
50.648	42.0801	54.6049	53.7286	68.1022	74.1941	54.6731	61.967	55.6802
52.3945	43.5743	51.1399	52.6517	67.7412	79.4955	53.4055	61.5211	51.8631
32.4867	33.4551	33.1371	35.4712	43.0756	43.5913	33.182	31.0552	32.0311
41.5604	35.3172	38.6234	42.3181	44.6585	50.1982	41.2417	33.0103	38.0749
26.0812	26.5808	25.8175	31.0232	36.6028	19.2006	27.9462	23.0603	23.9678
65.0898	35.0607	59.5852	55.286	63.3027	49.2883	56.5063	56.0389	61.1665
43.9649	37.6988	48.1413	52.1487	55.5601	58.6485	52.8134	46.4756	48.5599
58.8017	33.7602	58.3479	62.4964	55.108	44.6739	64.9938	45.9171	59.8034
61.448	31.0752	61.089	56.5591	52.6491	35.1473	58.0049	42.8801	62.8231
77.9595	42.4196	81.3992	78.8121	92.2237	75.3987	84.1993	91.761	85.1968
51.1316	35.6225	46.754	50.207	57.7996	51.2816	50.5278	49.2418	47.0316
59.7024	42.2624	53.7085	64.2604	57.381	74.8406	67.0703	48.7247	54.6926
65.4922	36.9775	59.5631	59.1163	62.98	56.0893	61.015	55.6403	61.1421
48.5261	33.2212	45.4799	44.5935	54.7294	42.7617	43.92	45.4495	45.628
43.2123	35.1813	46.3075	40.9026	54.3429	49.7161	39.5754	44.9721	46.5397
57.4405	33.1873	60.3022	59.8414	55.1067	42.6413	61.8686	45.9156	61.9564
59.8949	42.6568	58.7292	58.4014	68.7697	76.2401	60.1736	62.7915	60.2235
72.3101	43.4956	72.2912	72.7363	83.9268	79.2161	77.0474	81.513	75.1634
38.865	37.9836	45.7231	45.6407	53.2315	59.6592	45.1527	43.5994	45.8959
75.2997	46.9088	70.5123	72.0159	86.07	91.3266	76.1994	84.1602	73.2038
61.9887	34.3544	63.0695	63.6036	62.9948	46.7824	66.2972	55.6587	65.0047
61.844	35.7196	58.9933	60.6742	63.5446	51.626	62.8489	56.3377	60.5144
47.9721	34.3651	49.8195	52.3822	59.9486	46.8201	53.0883	51.896	50.4085
36.7168	33.5059	36.9519	43.4206	48.1703	43.7718	42.5394	37.3479	36.2336
33.1285	35.3331	44.5655	42.2773	64.2342	50.2548	41.1936	57.1895	44.6207
51.6016	38.3865	49.4536	48.9029	64.2165	61.0887	48.9927	57.1676	50.0055
35.5689	26.6534	32.6193	36.4053	43.5246	19.4584	34.2816	31.6098	31.4607
40.2761	37.768	43.3234	44.1657	49.7753	58.8942	43.4165	39.3304	43.2524
42.5681	36.6489	44.7973	46.3995	60.2865	54.9234	46.0459	52.3134	44.8761
29.7899	27.6626	33.9348	39.7818	39.4048	23.0391	38.2562	26.5212	32.9099
15.015	25.6799	24.8878	23.2291	33.639	16.0043	18.7718	19.3995	22.9436
44.6115	34.4824	46.4054	47.949	50.8597	47.2365	47.8699	40.6698	46.6475
38.1898	31.75	38.9603	40.0502	48.1085	37.5414	38.5721	37.2716	38.446
57.0865	39.2742	54.6503	57.6909	62.4552	64.2383	59.3372	54.9921	55.7302
68.0217	41.235	62.958	65.0981	69.1479	71.1955	68.0564	63.2586	64.8819
29.492	32.1771	36.3882	37.2302	39.6442	39.0568	35.2527	26.817	35.6125
59.3682	44.3601	59.8028	59.8077	71.1112	82.2835	61.8289	65.6837	61.4062
47.7925	32.0337	47.7679	46.4886	51.6069	38.5482	46.1508	41.5927	48.1485
41.5989	36.021	45.5383	51.1751	53.0301	52.6955	51.6674	43.3506	45.6924
35.0859	35.5537	37.2853	38.1851	46.3247	51.0374	36.3766	35.0684	36.6008
47.397	40.9458	47.7455	49.4389	56.365	70.1693	49.6237	47.4698	48.1238
34.7227	36.1414	40.9055	45.5167	62.2816	53.1228	45.0067	54.7777	40.5889
57.3325	37.683	55.0512	58.8964	61.7733	58.5925	60.7562	54.1499	56.1718
55.1117	36.1129	50.2391	54.9525	61.5249	53.0215	56.1138	53.843	50.8708
49.3066	25.3161	39.4269	43.5392	47.926	14.7134	42.679	37.0462	38.96
47.5501	35.6687	45.8871	47.1579	52.5819	51.4456	46.9387	42.797	46.0766
54.9527	39.1697	57.573	63.3923	72.815	63.8676	66.0484	67.7881	58.9498
78.4247	42.0761	79.0989	75.4106	89.9961	74.1797	80.1954	89.0095	82.6628
51.7021	41.709	52.1121	54.0567	53.6939	72.8774	55.0594	44.1706	52.9341
41.527	31.8113	38.7248	40.9882	46.0992	37.7591	39.6762	34.7898	38.1866
20.933	27.2875	23.9371	22.3647	38.7187	21.7082	17.7542	25.6738	21.8963
30.0674	30.8364	33.0341	32.1983	41.3043	34.2999	29.3295	28.8673	31.9177
57.8327	39.9804	59.5686	58.5192	70.8099	66.7441	60.3123	65.3114	61.1481
71.958	38.5436	69.5017	67.142	77.8559	61.646	70.4622	74.0144	72.0905
58.6252	33.5924	54.0002	54.9072	53.7509	44.0785	56.0605	44.2409	55.0141
62.7265	35.527	61.413	59.5105	66.3435	50.9429	61.4791	59.7948	63.18
65.9973	38.245	66.3019	67.0408	64.4783	60.5866	70.3432	57.491	68.5656
56.2133	31.2182	51.6878	54.3794	48.8669	35.6547	55.4393	38.2085	52.4667
51.1405	39.0264	49.8631	50.9076	56.2378	63.3591	51.3525	47.3126	50.4565
69.378	36.1431	65.3041	64.4165	70.6949	53.1287	67.2541	65.1694	67.4664
69.9513	45.3355	72.2334	70.1632	83.9198	85.7443	74.0186	81.5043	75.0998
58.353	32.8894	60.9608	59.4992	65.6614	41.5844	61.4658	58.9523	62.6818
72.8045	37.3838	70.8552	71.0804	69.8642	57.5309	75.0983	64.1433	73.5815
56.5056	35.2389	55.6287	56.9033	64.434	49.9206	58.4102	57.4362	56.808
56.9615	45.0064	68.8972	65.8408	92.3945	84.5768	68.9306	91.9719	71.4246
73.1442	40.325	72.8881	70.9143	85.0123	67.9668	74.9027	82.8537	75.8209
26.4848	31.9759	34.0175	32.4274	47.1877	38.343	29.5991	36.1343	33.001
27.277	21.4429	16.8123	26.893	25.1118	0.970611	23.0846	8.86709	14.0477
61.3799	37.2122	60.5186	58.7728	64.0509	56.9221	60.6108	56.9631	62.1947
53.411	33.2712	50.5873	52.0106	60.6174	42.9391	52.6508	52.7221	51.2544
43.9425	40.0784	48.9794	48.2883	64.7139	67.0917	48.2693	57.782	49.483
49.4444	38.9205	48.191	52.1917	54.133	62.9834	52.864	44.7129	48.6145
47.3143	44.92	52.7784	54.974	62.4173	84.2703	56.1391	54.9453	53.668
18.392	29.905	30.7993	28.6357	39.4411	30.9951	25.1359	26.566	29.4558
68.9556	42.3205	74.9211	69.2007	81.7088	75.047	72.8856	78.7733	78.0605
68.2619	44.816	59.7213	59.9994	75.138	83.9013	62.0546	70.6573	61.3164
52.3402	36.2852	54.3183	54.2343	67.0685	53.633	55.2684	60.6903	55.3644
47.6292	38.0632	53.7962	51.7181	58.3269	59.9416	52.3065	49.893	54.7893
49.3122	23.3333	44.8191	48.104	39.7672	7.67808	48.0523	26.9688	44.9001
42.6675	34.4736	48.0988	47.6621	59.0986	47.2051	47.5321	50.8462	48.513
75.2136	49.5902	73.0924	71.5773	95.4649	100.841	75.6831	95.7643	76.0461
37.9661	35.1981	40.8402	39.2452	51.7332	49.7757	37.6245	41.7487	40.5169
68.6605	45.0134	65.2829	64.2541	81.1138	84.6015	67.0629	78.0384	67.4431
49.0158	40.8279	54.8827	58.3093	68.2655	69.7511	60.0652	62.1688	55.9862
54.0706	41.3424	51.4954	58.5944	60.8305	71.5764	60.4008	52.9853	52.2547
63.232	44.8483	65.9604	64.4671	75.2615	84.0157	67.3135	70.8099	68.1894
70.7584	41.2105	70.2035	67.6511	81.0541	71.1085	71.0616	77.9647	72.8636
52.5393	33.8136	50.4652	54.8266	61.1821	44.8634	55.9656	53.4196	51.1198
29.7609	32.308	35.7054	35.2821	45.2603	39.5214	32.9595	33.7537	34.8604
41.9489	32.7022	43.5285	47.0008	53.4911	40.9199	46.7537	43.92	43.4784
64.3622	44.9183	60.7888	62.6711	74.0121	84.2643	65.1995	69.2667	62.4924
25.4042	30.899	34.9551	32.1077	47.9155	34.5221	29.2228	37.0332	34.0339
61.103	42.0675	59.6174	60.6738	67.4934	74.1493	62.8485	61.215	61.2019
49.7104	40.1822	50.829	49.9391	58.4108	67.46	50.2125	49.9966	51.5206
45.1819	37.4183	47.6272	50.7309	66.2122	57.6534	51.1445	59.6326	47.9934
56.5468	32.6713	53.1418	53.5447	55.6481	40.8105	54.4566	46.5843	54.0684
50.4311	20.5252	43.7704	43.403	45.1134	-2.28544	42.5187	33.5722	43.7448
69.5934	41.5873	66.893	63.2721	73.888	72.4455	65.9069	69.1134	69.2168
49.6996	36.8769	49.3853	51.6061	57.2211	55.7322	52.1747	48.5271	49.9302
62.9586	44.58	64.6266	64.6384	79.6424	83.0638	67.5153	76.2211	66.7201
59.0242	39.4254	64.8453	62.9945	78.5047	64.7746	65.5801	74.8158	66.961
82.9604	40.7872	88.6597	81.7007	96.7546	69.6066	87.5996	97.3573	93.195
39.8847	31.8516	42.9725	46.2114	56.5102	37.9019	45.8245	47.649	42.8659
58.7199	40.2745	56.7492	60.4317	65.9594	67.7876	62.5634	59.3203	58.0423
51.6478	28.1018	41.5307	47.3811	42.2081	24.5973	47.2014	29.9837	41.2775
57.7565	42.8914	52.7965	53.5199	63.4323	77.0724	54.4274	56.199	53.688
32.7857	35.0724	38.3245	37.5079	53.4204	49.3297	35.5795	43.8328	37.7456
58.4385	38.5406	57.3698	59.4837	65.6964	61.6352	61.4475	58.9955	58.726
66.0705	42.1388	59.193	60.0476	80.8572	74.402	62.1113	77.7215	60.7344
50.5051	33.8299	47.8026	50.1195	52.8956	44.9212	50.4248	43.1845	48.1867
68.644	37.4608	63.7114	58.8093	69.2463	57.8042	60.6537	63.3801	65.7119
55.4082	39.4057	55.9251	54.0133	60.8506	64.7048	55.0083	53.0101	57.1345
62.2544	48.2045	70.2135	68.7601	99.3497	95.9239	72.3669	100.563	72.8746
66.9194	45.971	54.9372	58.8581	66.2941	87.9993	60.7111	59.7337	56.0462
66.0153	45.5572	64.6386	68.8988	77.7636	86.531	72.5302	73.9004	66.7333
54.3689	31.5311	48.7349	48.0978	56.0829	36.7647	48.0451	47.1213	49.2138
22.63	32.6649	34.9583	33.8686	47.8856	40.7877	31.2956	36.9963	34.0374
46.7743	39.3834	51.4082	50.8228	57.5158	64.6256	51.2527	48.8912	52.1586
21.4861	26.615	20.7754	23.5923	36.1379	19.3219	19.1992	22.4861	18.4135
48.1733	39.6826	50.1993	50.8858	63.0411	65.6874	51.3268	55.7158	50.827
32.005	31.2481	35.1976	37.9109	45.4876	35.7606	36.0538	34.0344	34.3009
45.8847	34.7505	45.6773	49.063	62.9142	48.1876	49.1812	55.5591	45.8455
64.9448	38.4857	65.8135	63.8114	71.2555	61.4405	66.5417	65.8618	68.0276
46.2727	39.0315	43.048	49.3101	59.5132	63.3773	49.472	51.3582	42.949
57.0624	42.7078	52.5644	56.9239	61.9803	76.421	58.4344	54.4056	53.4323
54.8405	34.8385	54.9055	56.0142	62.7919	48.4999	57.3636	55.408	56.0113
57.2553	36.9516	58.2242	57.9668	62.1119	55.9973	59.662	54.5681	59.6672
35.3129	28.0133	31.6421	34.934	41.6133	24.2833	32.5497	29.249	30.3843
38.1829	35.5306	40.4128	43.626	47.9263	50.9554	42.7812	37.0466	40.0461
34.1146	18.8217	30.601	34.6751	30.9857	-8.32972	32.245	16.1223	29.2374
69.1391	45.5394	68.1041	67.1801	79.4357	86.468	70.5071	75.9657	70.5509
35.1237	28.7729	31.3743	36.3161	47.712	26.9784	34.1766	36.7819	30.0892
26.8852	29.1654	29.7815	31.0486	49.0114	28.3709	27.9761	38.3869	28.3346
69.3956	42.4559	69.1984	68.4191	83.8611	75.5274	71.9656	81.4317	71.7564
79.4869	51.4593	74.4038	74.1785	82.3611	107.473	78.745	79.5791	77.4906
50.0917	35.6258	52.6824	50.3872	63.8504	51.2933	50.7399	56.7154	53.5623
39.9802	31.7067	39.4202	44.3433	43.1644	37.388	43.6256	31.1649	38.9526
71.8503	46.1118	62.0324	61.2335	78.5992	88.4988	63.5073	74.9325	63.8623
68.9722	26.6719	73.9692	67.3657	60.7211	19.5239	70.7255	52.8502	77.0119
29.9044	34.0787	34.2101	33.6358	48.1604	45.8042	31.0216	37.3358	33.2132
48.5693	42.5855	55.9312	56.9143	73.6233	75.9872	58.4231	68.7865	57.1411
52.9921	42.8172	55.29	53.8811	68.9626	76.8092	54.8527	63.0297	56.4349
59.2712	40.7959	63.3295	62.197	77.8523	69.6374	64.6414	74.0099	65.2912
67.127	34.8708	68.064	63.6026	72.2315	48.6143	66.2959	67.0673	70.5067
62.329	45.2178	57.4778	62.9794	68.407	85.3268	65.5624	62.3435	58.8449
75.2844	48.2687	70.5176	72.6207	82.1454	96.1517	76.9113	79.3127	73.2096
75.6552	41.5495	71.2363	73.5089	66.1459	72.3113	77.9568	59.5507	74.0014
42.9464	35.5284	44.6894	48.4725	52.9085	50.9478	48.4861	43.2004	44.7572
54.8655	34.3162	49.177	52.1696	62.0657	46.6466	52.838	54.5111	49.7007
42.8851	32.6225	41.978	44.4164	53.0981	40.6371	43.7116	43.4347	41.7703
59.2218	36.0599	59.3671	58.5205	61.747	52.8335	60.3138	54.1174	60.9262
31.307	26.4932	30.7505	33.3135	33.3169	18.8897	30.6422	19.0017	29.4021
56.6011	36.5018	53.6782	54.051	48.9986	54.4014	55.0526	38.3711	54.6593
71.8905	41.6003	64.1812	65.4358	66.4754	72.4915	68.4538	59.9576	66.2294
64.2368	35.517	65.8203	58.8417	87.77	50.9074	60.6918	86.2599	68.0351
62.3704	46.6415	59.2651	64.2506	83.6537	90.3783	67.0588	81.1756	60.8138
72.906	40.5484	67.8184	68.0174	74.7945	68.7591	71.4927	70.2331	70.2362
47.9478	27.9834	42.6856	45.1756	51.6565	24.1772	44.6053	41.654	42.5498
73.1971	31.5162	73.2512	68.6913	68.0328	36.7118	72.286	61.8813	76.2209
62.1798	44.8413	62.5045	59.4611	76.9088	83.9911	61.4209	72.8446	64.3824
54.0761	37.4794	48.7688	50.9109	59.0556	57.87	51.3564	50.7931	49.2511
39.7365	25.1691	33.7873	34.6387	45.4236	14.1918	32.2022	33.9554	32.7474
55.5611	39.7644	51.6489	54.4989	67.1789	65.9774	55.5799	60.8267	52.4238
56.002	37.2318	53.2528	55.3845	65.5101	56.9916	56.6224	58.7654	54.1907
48.1825	33.073	50.4544	50.3935	54.1239	42.2358	50.7473	44.7017	51.1079
71.8594	41.4038	68.0165	67.6228	76.6029	71.7945	71.0282	72.4668	70.4544
60.6473	42.7611	58.7862	56.7749	70.9653	76.6102	58.2589	65.5035	60.2863
58.2146	41.824	59.1769	60.5346	64.8627	73.2854	62.6846	57.9657	60.7167
72.7083	48.2125	70.0703	75.5063	79.9875	95.9524	80.308	76.6472	72.7168
40.9109	33.3354	41.9522	37.5957	49.3558	43.1667	35.6828	38.8122	41.7419
66.9683	40.9531	71.2724	73.953	84.9541	70.1953	78.4796	82.7818	74.0411
48.6575	35.3649	44.4241	46.8308	50.3051	50.3675	46.5537	39.9848	44.465
45.2413	36.4273	45.3887	51.231	63.0294	54.1372	51.7332	55.7013	45.5275
51.7284	40.9883	46.668	51.7902	56.4933	70.32	52.3914	47.6283	46.9369
46.623	40.8637	53.0381	53.0667	58.6334	69.878	53.894	50.2715	53.9541
36.4624	35.405	40.0244	35.7407	59.7041	50.5098	33.4993	51.5941	39.6182
79.4104	50.7693	72.8857	72.2167	85.2915	105.024	76.4357	83.1986	75.8183
69.5793	44.7048	70.0848	72.7041	91.6127	83.5067	77.0095	91.0062	72.7329
34.0697	33.2175	38.5493	35.8111	46.5656	42.7483	33.5822	35.3659	37.9932
43.993	34.9002	50.3033	50.4464	59.4222	48.7188	50.8096	51.2459	50.9415
71.9996	45.8444	70.6864	72.0215	87.9301	87.5502	76.206	86.4576	73.3955
59.5588	37.91	53.8512	57.666	57.0606	59.3978	59.3079	48.3289	54.8499
22.5921	30.7923	31.7962	29.6016	43.6528	34.1433	26.2728	31.7682	30.554
41.9858	29.8717	38.3861	43.6386	50.4767	30.8771	42.7961	40.1967	37.8134
43.221	34.4247	43.004	46.0618	48.8543	47.0316	45.6485	38.1929	42.9006
30.1058	26.7545	30.7253	30.2902	39.681	19.8171	27.0834	26.8624	29.3742
53.3362	37.3152	47.2038	46.3383	58.3977	57.2875	45.9739	49.9805	47.527
52.836	40.0272	57.1904	57.242	68.1677	66.9101	58.8089	62.0479	58.5284
27.8247	30.9963	34.1335	38.8436	46.0582	34.8672	37.1518	34.7392	33.1287
52.8423	41.3839	57.4348	56.5734	73.9119	71.7238	58.0218	69.143	58.7976
32.954	29.6599	32.1933	30.1894	42.8578	30.1258	26.9648	30.7862	30.9915
25.6223	22.2329	21.3152	27.8859	28.9523	3.77366	24.2533	13.6107	19.0081
63.3582	42.6438	58.1151	57.7962	69.2329	76.1941	59.4612	63.3636	59.547
54.0304	38.3977	50.1044	53.0502	61.0925	61.1282	53.8745	53.3089	50.7224
64.2009	40.6781	62.9486	60.3795	78.8864	69.2195	62.502	75.2872	64.8716
43.3929	32.1341	42.6524	44.0273	56.8051	38.9043	43.2535	48.0134	42.5132
42.0735	30.9559	44.0787	45.9024	50.3391	34.7239	45.4608	40.0268	44.0844
59.1946	43.0767	54.8567	52.9928	66.0124	77.73	53.807	59.3858	55.9575
54.6337	33.2828	44.6221	47.3913	52.569	42.98	47.2134	42.7811	44.6831
53.0212	42.6104	54.4724	51.9894	66.1129	76.0756	52.6259	59.51	55.5342
58.715	44.6471	63.604	64.2353	72.638	83.3019	67.0408	67.5695	65.5936
69.4057	42.9526	64.4875	63.6847	73.6085	77.2895	66.3926	68.7682	66.5668
72.2284	44.9935	72.1356	75.7081	90.2632	84.5308	80.5456	89.3393	74.992
49.4179	40.7322	54.0395	57.5971	74.6679	69.4115	59.2268	70.0768	55.0573
37.3302	32.443	33.7396	39.3215	43.094	40.0005	37.7144	31.0779	32.6949
36.4403	27.3089	31.7736	36.6316	44.3927	21.7841	34.548	32.6821	30.5291
60.3513	38.371	61.2778	61.102	68.2636	61.0336	63.3525	62.1664	63.0311
63.2923	43.0598	57.4285	61.5177	65.574	77.6702	63.8418	58.8443	58.7906
34.802	30.3961	33.149	36.885	48.2425	32.7378	34.8463	37.4372	32.0442
70.0761	41.4698	63.8624	62.5177	69.9363	72.0285	65.0189	64.2324	65.8782
55.6709	32.2457	50.315	55.1759	57.7526	39.3004	56.3768	49.1837	50.9544
52.0144	36.978	52.8055	55.6812	60.1556	56.0912	56.9715	52.1517	53.6979
41.6386	37.557	46.7356	46.6136	58.4004	58.1455	46.2979	49.9838	47.0113
60.1184	35.3203	51.0508	49.541	64.9494	50.2092	49.7438	58.0728	51.7649
71.0297	40.2954	70.9911	71.2141	78.9564	67.8615	75.2556	75.3736	73.7313
44.8	34.4867	41.2276	42.919	51.6883	47.2516	41.949	41.6933	40.9436
72.9096	32.4181	69.097	67.3998	64.2448	39.912	70.7657	57.2026	71.6447
57.5734	37.3809	50.5705	56.5185	54.4291	57.5208	57.9572	45.0786	51.2358
55.7038	42.2887	55.669	57.473	67.9609	74.9342	59.0807	61.7926	56.8524
52.5265	43.033	57.633	56.6371	77.8912	77.5747	58.0968	74.058	59.0159
63.7293	38.3687	63.4754	63.9932	71.1001	61.0254	66.7558	65.6699	65.452
75.6848	41.3103	77.5141	71.1106	87.545	71.4625	75.1338	85.982	80.917
29.0496	34.2087	40.4291	34.8732	55.537	46.2653	32.4782	46.447	40.064
74.1769	34.2935	73.0222	72.5186	63.97	46.5662	76.7912	56.8631	75.9687
43.5158	35.8311	44.9292	43.7485	53.7411	52.0218	42.9253	44.2288	45.0213
44.345	35.3444	44.058	47.977	56.369	50.295	47.9029	47.4747	44.0616
79.1535	48.838	72.0655	69.5683	94.9087	98.1717	73.3183	95.0773	74.9148
74.8471	37.3589	68.6121	69.7022	70.8512	57.4424	73.4759	65.3625	71.1105
79.1276	43.208	74.5473	73.1491	83.5484	78.1959	77.5333	81.0455	77.6488
56.5386	38.5629	57.2439	56.4859	65.116	61.7144	57.9188	58.2786	58.5873
52.629	38.3695	50.0584	50.6785	63.9274	61.0283	51.0828	56.8105	50.6717
64.6518	40.7762	65.7858	65.3262	71.9733	69.5674	68.3248	66.7485	67.9971
36.4725	29.7411	29.4697	33.0292	35.5626	30.4139	30.3075	21.7755	27.9911
70.8996	45.8012	64.5648	68.4493	73.4263	87.3967	72.0011	68.5432	66.652
67.1992	39.5818	63.0844	62.6479	67.9119	65.3296	65.1721	61.732	65.0212
41.3773	29.9023	38.7359	44.7262	51.3799	30.9855	44.0763	41.3123	38.1988
38.4102	35.6398	42.2235	37.6107	56.3416	51.3431	35.7005	47.4408	42.0408
66.7703	46.1545	68.5248	69.0542	82.2207	88.6505	72.7131	79.4056	71.0143
54.3105	42.6197	53.9964	57.6211	59.6635	76.1083	59.255	51.5439	55.0098
58.3987	38.1033	51.5237	53.6735	56.7089	60.0837	54.6082	47.8946	52.2859
56.8658	43.0303	62.8401	61.646	78.7827	77.5655	63.9928	75.1591	64.7521
36.1751	32.4949	37.0756	36.9685	43.7959	40.1845	34.9445	31.9449	36.3698
28.3816	29.8588	30.7814	33.6992	43.3777	30.8313	31.0962	31.4284	29.4361
66.5277	40.1668	70.3538	64.6335	76.1487	67.4052	67.5095	71.9058	73.0292
36.0851	28.1823	32.7805	36.4769	39.7951	24.883	34.3659	27.0033	31.6383
57.7176	40.7969	57.7026	61.9336	62.6558	69.6409	64.3313	55.2399	59.0926
34.4025	32.0176	32.0376	33.4344	41.127	38.4911	30.7846	28.6484	30.8199
44.6314	30.7714	45.9368	44.7074	55.6541	34.0692	44.0541	46.5917	46.1313
48.3042	33.3523	46.7513	46.1075	53.6245	43.2267	45.7022	44.0848	47.0286
59.4253	37.0937	55.7994	57.3356	62.4386	56.5017	58.919	54.9716	56.996
23.0989	25.728	28.3338	26.4579	38.5839	16.175	22.5723	25.5073	26.7399
49.0114	35.0013	47.7686	48.0139	58.0608	49.0777	47.9462	49.5644	48.1493
33.2029	26.0619	26.5895	31.8112	34.485	17.3594	28.8738	20.4445	24.8183
72.75	40.2233	71.9468	70.461	78.6584	67.6059	74.3691	75.0056	74.784
34.1402	33.7625	34.6239	34.3502	49.1804	44.6822	31.8626	38.5956	33.669
35.9949	34.1028	37.42	37.4772	45.1879	45.8894	35.5433	33.6643	36.7492
63.288	42.3994	61.76	66.3652	65.9834	75.3269	69.5479	59.35	63.5622
39.7693	34.7962	42.9733	43.9936	49.3432	48.3498	43.2139	38.7967	42.8667
27.7198	29.5255	31.3392	33.9254	46.1418	29.6487	31.3625	34.8424	30.0505
49.6711	36.0094	47.8801	44.9872	60.9037	52.6545	44.3835	53.0757	48.2721
74.6703	42.8976	65.5849	65.0216	79.8101	77.0945	67.9663	76.4282	67.7758
61.7775	36.5982	64.9906	61.1176	71.5466	54.7435	63.3708	66.2214	67.121
28.539	26.399	21.7136	24.0246	37.2167	18.5557	19.7081	23.8186	19.447
22.6922	26.7134	29.6214	26.0483	40.8348	19.6712	22.0903	28.2874	28.1582
46.23	31.2095	42.2604	44.9114	56.3048	35.6236	44.2943	47.3954	42.0814
41.373	32.6539	40.8648	43.4365	54.6992	40.7488	42.5581	45.4123	40.544
31.0129	28.8152	32.6916	35.9668	46.2696	27.1285	33.7655	35.0004	31.5404
50.0551	40.5495	57.2909	50.9743	68.4124	68.7632	51.431	62.3502	58.6391
55.3806	41.1166	55.5837	52.3137	66.5896	70.7754	53.0076	60.0988	56.7584
43.2543	32.2247	39.8193	41.4493	53.8349	39.2257	40.219	44.3447	39.3922
86.7611	46.1214	81.54	77.7596	96.8509	88.5328	82.9604	97.4762	85.3519
24.5247	25.3983	24.3057	28.0765	40.2278	15.005	24.4776	27.5377	22.3025
58.2467	34.9144	64.3224	62.0681	70.6029	48.7691	64.4897	65.0558	66.385
32.6952	31.4349	32.7185	31.9403	44.1079	36.4236	29.0258	32.3303	31.57
73.6153	41.3021	67.3311	71.7346	75.9455	71.4333	75.8683	71.6547	69.6993
70.0913	34.3775	68.0882	64.7467	72.1644	46.8641	67.6427	66.9845	70.5334
30.6787	29.3918	32.541	33.0391	37.4224	29.1744	30.3192	24.0727	31.3744
59.3909	39.3022	57.1176	58.0755	69.1973	64.3375	59.79	63.3197	58.4481
28.368	31.6603	32.5881	31.2345	40.3033	37.2233	28.195	27.6311	31.4264
75.6247	42.8391	71.5233	69.8867	78.2543	76.8868	73.6931	74.5065	74.3175
77.9548	50.0363	68.0783	71.4744	66.95	102.423	75.562	60.5439	70.5225
56.8588	40.6913	56.9128	54.1353	59.8926	69.2661	55.1519	51.8269	58.2225
40.4515	33.9933	40.1091	44.0128	46.7007	45.5009	43.2365	35.5328	39.7116
75.7318	45.3878	67.7678	69.0833	80.5201	85.9301	72.7474	77.3051	70.1804
51.4763	37.5749	54.2028	51.1494	61.5365	58.209	51.6371	53.8574	55.2372
39.5392	34.9828	41.377	40.4179	56.403	49.012	39.005	47.5167	41.1082
42.2613	25.2087	36.0506	39.6245	38.0835	14.3321	38.071	24.8892	35.2407
44.1677	40.8576	44.7075	47.9037	54.5097	69.8564	47.8166	45.1781	44.7772
37.9309	33.7894	40.2903	44.5195	44.3852	44.7774	43.833	32.6728	39.9112
37.6349	36.4873	45.4225	45.6745	56.9146	54.3499	45.1926	48.1485	45.5647
39.2365	31.0137	33.3288	36.748	42.1046	34.9292	34.6851	29.8559	32.2424
64.9062	40.2359	61.6144	63.3978	71.8877	67.6506	66.0549	66.6427	63.4018
30.0067	31.4068	31.8336	33.0164	45.5551	36.3239	30.2925	34.1178	30.5951
56.4202	24.9881	52.9253	53.3738	50.6665	13.5497	54.2555	40.4312	53.8298
66.388	26.8021	62.5601	60.6898	60.5435	19.9859	62.8672	52.6309	64.4436
36.5051	34.9348	35.1739	34.827	48.9313	48.8416	32.4238	38.288	34.2749
45.4905	36.4776	45.3914	47.658	51.4559	54.3157	47.5274	41.4063	45.5305
38.8957	16.5219	25.6847	36.7887	33.2212	-16.4895	34.733	18.8835	23.8215
39.9839	34.4013	36.8169	37.9892	48.1536	46.9485	36.1461	37.3274	36.0848
71.9087	49.184	73.3102	73.6767	95.7392	99.3993	78.1543	96.1031	76.286
34.3034	36.1368	40.4357	45.9936	50.8534	53.1066	45.5682	40.662	40.0713
47.211	37.7655	49.1445	46.399	53.1105	58.8854	46.0454	43.45	49.665
37.7997	27.4512	38.7607	40.9127	47.2039	22.289	39.5873	36.1544	38.2261
63.0335	40.5341	61.5169	61.1561	71.9113	68.7086	63.4161	66.6718	63.2944
51.1416	37.6078	50.0859	50.4582	56.3514	58.3257	50.8235	47.453	50.702
30.5731	24.7091	25.7404	30.9138	32.9393	12.5595	27.8175	18.5353	23.8829
28.4704	30.0648	34.4267	38.4618	47.4124	31.5623	36.7024	36.4119	33.4518
72.3756	44.9261	63.0703	64.8586	75.9198	84.2919	67.7744	71.623	65.0056
26.1288	30.0196	31.5962	34.8976	51.165	31.4018	32.5069	41.0469	30.3337
21.1241	27.4061	24.1696	22.1419	34.2722	22.1288	17.492	20.1816	22.1526
28.6666	30.6185	34.013	31.6825	53.0657	33.5268	28.7223	43.3946	32.9961
61.7642	38.5449	68.0172	62.6545	78.4019	61.6507	65.1799	74.6887	70.4552
28.9294	25.4463	25.4276	29.7499	41.8251	15.1754	26.4474	29.5106	23.5383
49.7264	32.7965	50.8058	49.5647	56.0183	41.2546	49.7718	47.0415	51.4951
32.4852	35.3631	40.0119	41.5656	50.0859	50.3612	40.3559	39.714	39.6044
34.0788	29.8428	32.0624	32.9406	42.4277	30.7747	30.2033	30.255	30.8472
63.4351	35.1318	61.0164	62.0837	71.6596	49.5406	64.5081	66.361	62.7431
49.5968	39.4344	51.9418	52.8559	56.9739	64.8066	53.6458	48.2219	52.7464
77.7891	39.085	62.9841	65.1371	65.2171	63.5671	68.1022	58.4035	64.9107
39.6846	35.5724	38.4356	40.9741	57.8667	51.104	39.6596	49.3246	37.868
54.8787	41.1709	58.8312	59.7913	75.2547	70.9681	61.8096	70.8015	60.3358
58.1541	36.2426	55.5593	53.4175	63.833	53.4819	54.3069	56.6939	56.7316
33.0924	32.1686	36.4095	36.8703	44.5242	39.0266	34.8289	32.8445	35.6361
32.6888	24.4759	26.1789	27.7408	37.9684	11.7321	24.0825	24.747	24.3659
30.593	31.0508	34.4168	38.859	44.7209	35.0606	37.1699	33.0874	33.4409
20.044	27.7946	27.8655	22.9774	35.3368	23.5073	18.4754	21.4966	26.2239
33.4264	27.8842	30.7511	35.4641	42.0261	23.8251	33.1737	29.7589	29.4028
28.5967	30.6004	29.8536	31.1737	41.8307	33.4626	28.1234	29.5175	28.4141
23.2544	29.7649	30.5373	33.0406	42.3994	30.4981	30.321	30.22	29.1672
66.4915	36.9957	62.3198	63.6843	63.7374	56.1538	66.3921	56.5758	64.1789
34.3996	35.1152	38.0775	39.6238	48.0843	49.4817	38.0701	37.2418	37.4735
61.0586	29.3459	57.6758	55.6551	61.0176	29.0114	56.9409	53.2164	59.0631
27.3305	32.0212	34.6105	36.8634	51.8035	38.5037	34.8209	41.8356	33.6543
51.7028	32.6853	51.7822	52.6555	53.2778	40.8601	53.41	43.6565	52.5707
63.3655	47.0118	68.5827	63.6808	91.0785	91.6922	66.388	90.3464	71.0782
35.4784	32.3871	37.7666	35.5168	37.6293	39.8019	33.2358	24.3282	37.131
39.7825	36.515	43.5939	43.4496	52.2058	54.4483	42.5735	42.3324	43.5504
33.4604	29.7542	33.5002	35.5659	40.1566	30.4603	33.2936	27.4498	32.4312
81.2239	39.4539	85.5075	76.2233	89.4332	64.8758	81.152	88.3141	89.7225
57.8026	33.8355	53.924	51.5358	51.6269	44.941	52.092	41.6175	54.9301
48.7136	38.5807	46.0092	47.7767	52.476	61.7776	47.6671	42.6662	46.2111
38.9848	29.4989	38.1447	41.2741	46.2564	29.5543	40.0128	34.984	37.5475
54.5431	27.5634	53.9243	52.3334	48.8063	22.6869	53.0308	38.1335	54.9304
40.8325	37.908	47.3971	42.9843	57.2317	59.3907	42.0258	48.5403	47.74
60.6688	40.5298	55.8855	57.687	65.4576	68.6934	59.3327	58.7005	57.0909
59.4039	31.1994	59.0204	59.7311	57.4132	35.5879	61.7388	48.7645	60.5443
34.0383	34.0056	35.822	35.6354	42.7717	45.5447	33.3753	30.6799	34.9889
17.3936	26.5931	24.6244	18.0256	29.5218	19.2441	12.6466	14.3141	22.6535
54.6243	41.2342	52.2407	53.5269	59.3663	71.1926	54.4357	51.1768	53.0758
64.3359	32.0673	62.3641	58.9012	66.6213	38.6672	60.7618	60.1379	64.2277
46.8803	34.0731	47.9023	46.3936	63.0424	45.784	46.039	55.7174	48.2966
33.5498	19.5788	17.4075	27.3517	27.7385	-5.64339	23.6244	12.1114	14.7033
42.4523	30.3645	44.2532	46.8056	48.1984	32.6256	46.524	37.3827	44.2766
44.1557	33.3366	43.7956	41.14	55.9405	43.1711	39.8549	46.9455	43.7726
71.6785	41.6449	74.1572	65.6957	79.4323	72.6498	68.7598	75.9615	77.219
26.0485	28.8376	28.6739	27.1207	39.1525	27.2081	23.3526	26.2095	27.1145
39.0086	34.1296	40.8757	39.8797	51.1652	45.9847	38.3714	41.0472	40.5561
53.0917	36.1238	50.777	53.5068	54.29	53.0604	54.4121	44.9068	51.4633
41.8364	35.9859	41.5106	41.1366	49.0416	52.571	39.8509	38.4242	41.2554
61.9604	46.7478	62.1436	64.2729	71.6013	90.7556	67.085	66.2889	63.9848
70.9125	46.889	68.9588	74.3816	85.5036	91.2564	78.9841	83.4605	71.4925
50.0525	43.0874	62.5853	52.8005	79.7208	77.768	53.5806	76.3178	64.4714
32.0169	33.4297	34.6027	33.3653	39.0983	43.5012	30.7031	26.1426	33.6456
73.83	48.0715	69.4633	70.6579	100.121	95.452	74.6009	101.515	72.0482
37.7729	29.9994	31.8778	33.8574	46.2377	31.3303	31.2824	34.9609	30.6439
33.8937	29.4928	30.8272	29.4135	41.0814	29.5326	26.0515	28.5921	29.4865
51.2406	28.9569	43.8869	46.3241	53.9497	27.6313	45.9572	44.4864	43.8731
75.0062	37.1036	67.9774	61.2593	69.871	56.5366	63.5376	64.1518	70.4113
42.4961	28.5486	37.9797	40.7158	45.2143	26.1827	39.3556	33.6969	37.3658
75.9037	47.7674	67.7742	69.4278	82.2424	94.373	73.1529	79.4324	70.1875
28.2796	34.8254	37.6583	35.4946	46.0222	48.4533	33.2096	34.6948	37.0117
75.974	39.858	66.3534	64.5653	74.0476	66.3095	67.4291	69.3105	68.6223
54.5806	41.9643	50.298	52.6118	52.4935	73.7829	53.3585	42.6878	50.9356
41.414	40.6019	48.1254	48.6263	51.5106	68.9492	48.6672	41.4737	48.5423
22.6291	20.6442	23.1268	26.9006	26.5485	-1.86319	23.0934	10.6416	21.0038
67.1023	39.3949	64.8234	63.0918	73.4368	64.6666	65.6947	68.5562	66.9369
56.3817	43.4557	56.5406	59.7966	66.4512	79.0747	61.8159	59.9278	57.8125
47.7198	33.179	41.8379	40.7301	52.1361	42.6116	39.3724	42.2463	41.6159
58.1061	37.5393	57.8156	59.5864	65.6815	58.0825	61.5685	58.9771	59.2171
52.8242	41.0486	63.2078	54.6356	77.3643	70.5339	55.7408	73.4073	65.1571
46.4719	35.2287	41.0277	44.0546	49.6631	49.8842	43.2857	39.1918	40.7234
65.5079	28.411	61.0389	60.2524	49.0851	25.6943	62.3524	38.478	62.7678
24.0011	26.6344	23.6497	22.9476	42.4048	19.391	18.4404	30.2267	21.5798
53.2418	36.0674	53.1408	49.1081	57.9531	52.8602	49.2343	49.4313	54.0673
43.5888	37.1105	49.2327	49.7649	49.5824	56.5613	50.0074	39.0922	49.7621
57.9214	24.9315	50.2042	55.5475	45.587	13.3487	56.8142	34.1572	50.8324
71.2228	31.0198	67.2406	64.1766	65.3515	34.9506	66.9717	58.5694	69.5996
20.2515	25.4493	24.9821	19.5109	31.1371	15.1859	14.395	16.3093	23.0476
58.071	36.202	51.5073	52.4432	58.0572	53.3379	53.1601	49.5599	52.2678
33.8301	34.5308	36.6141	38.343	43.087	47.408	36.5625	31.0693	35.8615
47.5123	21.9077	40.0531	39.7888	38.6346	2.62004	38.2644	25.5699	39.6498
28.2932	32.9046	35.7461	39.7351	42.8605	41.6381	38.2011	30.7896	34.9052
38.9	33.9519	42.865	43.6594	57.5169	45.3541	42.8205	48.8925	42.7474
43.1535	36.5188	42.9408	39.9256	57.2468	54.4616	38.4255	48.5589	42.8309
59.001	40.5957	51.3037	48.7476	58.0611	68.9271	48.8099	49.5647	52.0435
31.2417	33.4791	38.111	34.1094	49.3632	43.6765	31.5791	38.8214	37.5105
40.9817	33.7755	43.5214	40.0951	55.3315	44.7284	38.6249	46.1932	43.4705
65.9853	41.1336	57.1826	59.1636	63.7576	70.8357	61.0707	56.6008	58.5197
60.8795	41.0677	56.8597	57.6573	66.2684	70.6016	59.2976	59.702	58.164
75.5677	40.6229	70.4676	66.9213	76.6622	69.0236	70.2024	72.54	73.1546
74.5841	43.4232	70.5858	65.1811	80.3205	78.9594	68.1541	77.0586	73.2847
47.2945	33.2881	44.686	47.1818	60.8622	42.9989	46.9668	53.0246	44.7535
58.229	45.3803	64.1742	62.0321	76.5368	85.9033	64.4473	72.3851	66.2217
72.9259	33.2494	71.0602	63.8525	63.7287	42.8617	66.5902	56.5651	73.8074
35.4798	30.001	34.6976	32.3163	40.3541	31.336	29.4683	27.6937	33.7502
44.1206	29.7298	44.9075	43.7393	52.8469	30.3736	42.9146	43.1243	44.9975
58.5948	44.6427	59.7098	62.1872	68.3704	83.2864	64.6299	62.2983	61.3037
46.8843	31.2897	48.5249	48.1779	52.9252	35.9083	48.1393	43.221	48.9824
27.7756	26.4509	28.0933	31.4026	40.9185	18.7398	28.3929	28.3909	26.4749
74.2598	41.6745	65.8129	64.4088	66.2674	72.7547	67.245	59.7008	68.0269
51.178	33.6969	47.6344	46.9046	51.8225	44.4493	46.6405	41.859	48.0014
31.71	34.6481	38.3139	35.4281	48.5832	47.8244	33.1314	37.858	37.734
64.1533	38.8384	67.2438	65.8614	70.1985	62.6921	68.9549	64.5563	69.6032
68.9651	41.2917	64.7807	59.906	75.0212	71.3967	61.9447	70.5131	66.8899
37.2163	25.114	32.3855	32.6994	34.4905	13.9964	29.9193	20.4513	31.2032
44.1943	38.9544	45.9165	46.8773	61.1057	63.1037	46.6084	53.3253	46.1089
34.0766	31.9693	35.842	40.0364	53.8214	38.3197	38.5559	44.3279	35.0109
42.888	36.2145	42.0981	42.3337	59.2695	53.3822	41.2601	51.0572	41.9026
33.2505	32.2122	35.7647	37.6816	50.1337	39.1816	35.7839	39.7731	34.9257
73.5862	42.492	77.5146	71.1661	91.1824	75.6553	75.1991	90.4748	80.9175
52.6868	37.9966	45.9722	47.019	50.7555	59.7051	46.7751	40.5411	46.1703
86.961	40.0385	80.0303	75.1826	84.6369	66.95	79.927	82.39	83.6889
51.0971	35.7587	45.1311	46.3888	55.7335	51.765	46.0333	46.6898	45.2438
40.2032	36.7897	43.9664	43.8091	56.3123	55.423	42.9968	47.4046	43.9607
46.8191	36.55	46.6697	43.9091	54.415	54.5723	43.1145	45.0612	46.9387
54.0574	40.5656	57.5519	59.2015	68.4263	68.8202	61.1154	62.3674	58.9266
50.7983	25.7529	45.1236	46.1461	45.2425	16.263	45.7477	33.7317	45.2356
67.334	44.6175	65.4071	65.4779	81.1549	83.1969	68.5034	78.0892	67.5799
36.5154	32.5435	38.2988	38.3694	55.9535	40.3569	36.5936	46.9614	37.7173
32.9764	33.7077	42.0835	43.6384	60.4493	44.4877	42.7958	52.5145	41.8865
38.6551	35.4886	39.6751	40.0898	48.9728	50.8065	38.6187	38.3392	39.2334
26.5336	26.0694	27.6239	27.1727	30.0051	17.3861	23.4138	14.9112	25.9578
67.7115	33.7164	67.4459	63.6674	68.6823	44.5187	66.3722	62.6836	69.8259
31.7206	27.1151	33.0647	36.1036	40.0654	21.0962	33.9265	27.3372	31.9514
37.8949	33.1383	36.8502	38.636	52.7165	42.4675	36.9075	42.9633	36.1215
62.1945	40.3764	61.6245	59.4128	67.2762	68.1489	61.3641	60.9468	63.413
43.8035	38.3828	48.1141	49.0341	47.4398	61.0755	49.1472	36.4457	48.5299
74.6934	42.0387	65.3867	60.4288	72.0238	74.047	62.56	66.8108	67.5574
50.029	39.1457	53.0852	52.1284	65.2952	63.7825	52.7895	58.5	54.0061
75.796	35.8521	63.341	58.8804	68.5787	52.0964	60.7374	62.5556	65.3039
43.1212	37.7676	44.1715	43.4939	48.2639	58.8927	42.6257	37.4636	44.1867
64.4703	42.8515	63.2406	63.551	83.6826	76.9308	66.2353	81.2113	65.1933
35.9423	27.4572	34.0683	37.9368	43.8225	22.3103	36.0844	31.9778	33.0569
60.3418	28.641	58.5264	57.2874	56.6902	26.5103	58.8622	47.8714	60.0001
56.454	39.7129	54.2684	57.2411	65.1315	65.7949	58.8077	58.2978	55.3094
49.8849	38.6616	49.8416	52.4338	55.3199	62.0648	53.149	46.1788	50.4328
42.1045	35.2504	40.3004	38.2179	46.5254	49.9615	36.4152	35.3162	39.9223
56.1738	38.4608	52.5305	51.8924	64.1284	61.3521	52.5117	57.0587	53.395
27.6478	28.9149	27.3283	25.7104	38.721	27.4823	21.6925	25.6767	25.6322
39.5561	32.213	43.6956	43.8537	43.7297	39.1843	43.0492	31.8632	43.6625
62.697	42.1484	61.4282	60.6292	73.2831	74.4362	62.796	68.3663	63.1967
38.7871	38.6339	42.0065	41.8389	50.9671	61.9664	40.6776	40.8024	41.8017
39.1425	33.9401	46.5355	45.1704	59.6421	45.3124	44.5992	51.5175	46.7908
26.996	25.9289	27.1569	30.6842	42.4714	16.8876	27.5472	30.3089	25.4434
27.8214	30.7834	29.0546	29.5677	37.3873	34.1118	26.233	24.0293	27.5338
40.2209	32.9505	43.217	44.0205	50.1829	41.8009	43.2456	39.8339	43.1352
63.7739	37.7853	61.4879	62.9037	71.5417	58.9554	65.4733	66.2154	63.2625
47.8796	35.1462	46.3683	41.4734	56.2235	49.5917	40.2474	47.2949	46.6067
66.0192	40.1141	58.317	57.9332	63.6836	67.2182	59.6225	56.5094	59.7695
43.7995	39.876	44.6993	40.6336	52.2549	66.3736	39.2588	42.3931	44.7681
43.6062	39.4903	48.9783	50.1589	64.7511	65.0051	50.4712	57.8279	49.4819
51.8472	34.9957	47.7469	47.6084	54.2943	49.0576	47.469	44.9121	48.1253
44.6879	38.7517	45.1045	45.5463	56.1322	62.3843	45.0416	47.1821	45.2145
51.1614	39.4527	58.2088	57.9735	68.1903	64.8717	59.6699	62.0759	59.6502
54.3662	39.7728	47.4914	45.4766	50.2269	66.0074	44.9596	39.8882	47.8439
45.6229	34.7318	41.8892	45.0917	51.2164	48.1213	44.5065	41.1104	41.6724
29.8239	29.5147	28.3934	31.8308	38.1266	29.6105	28.8969	24.9425	26.8054
45.7657	37.4074	45.1778	44.9702	49.8836	57.6148	44.3635	39.4642	45.2952
62.4225	41.1389	60.0969	57.8098	71.5378	70.8545	59.4772	66.2106	61.7302
43.3296	34.4181	41.0877	43.2276	54.335	47.0083	42.3122	44.9624	40.7896
25.6976	23.5344	19.0733	24.1253	36.9889	8.39153	19.8266	23.5372	16.5384
40.3368	30.176	31.2252	35.6036	35.4284	31.9566	33.3379	21.6097	29.925
66.615	31.9317	63.3557	62.6806	55.8342	38.1861	65.2107	46.8142	65.3201
49.8696	38.2719	45.8972	44.3118	52.3254	60.6819	43.5885	42.4803	46.0878
51.2409	39.0621	54.1884	56.5348	57.0512	63.4856	57.9763	48.3173	55.2213
68.4531	41.6701	61.4762	58.2912	71.4173	72.7392	60.0438	66.0617	63.2496
42.7949	31.7752	38.7566	42.3564	48.7623	37.631	41.2867	38.0793	38.2216
51.1697	33.7024	43.052	47.9276	53.8314	44.469	47.8447	44.3404	42.9534
24.2721	29.9934	29.9537	29.0543	36.5788	31.309	25.6286	23.0307	28.5243
79.6426	31.7767	78.158	69.8058	76.3319	37.6363	73.5978	72.1321	81.6263
57.149	40.1787	57.7517	57.3375	68.1144	67.4475	58.9212	61.9821	59.1467
33.3182	30.2973	35.2615	36.4465	48.4078	32.387	34.3301	37.6414	34.3714
47.7576	31.6659	40.4088	42.6738	52.2937	37.2431	41.6604	42.441	40.0417
40.5922	38.4563	39.5882	42.2144	49.5343	61.3363	41.1196	39.0328	39.1377
37.5905	26.2867	31.0217	35.2241	38.7485	18.1571	32.8912	25.7105	29.7008
56.1132	38.3654	59.0554	57.1606	69.0127	61.0136	58.713	63.0917	60.5828
44.3476	34.7822	42.3827	47.1417	45.9236	48.3	46.9196	34.573	42.2162
38.6083	30.4678	34.3968	34.7885	51.8875	32.9921	32.3784	41.9393	33.4188
32.2982	24.2089	24.9031	29.3465	30.7467	10.7848	25.9726	15.8271	22.9605
65.7194	33.3184	62.6397	63.9062	57.6095	43.1063	66.6533	49.0068	64.5313
34.0003	27.4055	34.267	33.3547	41.8263	22.1269	30.6907	29.5121	33.2758
78.6686	36.9409	70.6869	66.8409	80.641	55.9593	70.1079	77.4544	73.3962
69.128	49.3592	71.1143	73.2829	91.3118	100.021	77.6908	90.6346	73.867
25.7119	28.7038	28.0601	28.648	36.5172	26.7332	25.1503	22.9546	26.4383
39.0671	28.5446	38.0634	39.3465	45.9246	26.1683	37.7438	34.5741	37.4579
21.8477	28.8527	31.8945	30.0746	45.5642	27.2615	26.8296	34.129	30.6623
68.7129	42.0478	65.1195	63.4361	75.488	74.0792	66.1	71.0897	67.2631
42.816	37.4296	44.6817	42.9194	52.6034	57.6933	41.9494	42.8236	44.7488
42.3134	40.4978	49.4013	54.0293	51.8098	68.5797	55.0271	41.8433	49.9478
42.8088	38.3028	48.1738	45.2425	59.0554	60.7916	44.684	50.7928	48.5956
62.6614	44.6201	60.2708	60.3529	76.4207	83.206	62.4707	72.2417	61.9218
34.265	31.4595	34.6082	35.7484	49.9279	36.511	33.5084	39.5189	33.6517
77.3947	34.4531	74.0493	67.9456	69.7801	47.1325	71.4082	64.0396	77.1002
33.3072	32.8071	34.4838	30.1975	48.3839	41.2921	26.9743	37.6118	33.5146
61.3882	30.4733	56.8684	57.6508	49.9086	33.0116	59.29	39.495	58.1736
52.3684	40.015	52.7566	51.8687	60.3436	66.8668	52.4838	52.384	53.6441
51.6455	41.1429	51.868	51.13	57.1999	70.8687	51.6143	48.501	52.6652
62.9963	37.6697	60.4572	58.9535	62.3997	58.5451	60.8235	54.9236	62.1271
61.5426	36.6164	56.7533	54.78	61.7735	54.8081	55.9108	54.1501	58.0468
53.3472	35.392	58.3844	57.4532	71.1365	50.4637	59.0574	65.7148	59.8436
49.2136	33.5794	45.1846	49.1944	49.3666	44.0326	49.3359	38.8256	45.3027
66.9624	31.0267	67.1389	59.9243	68.3943	34.9753	61.9662	62.3278	69.4876
53.0315	37.6445	54.2875	50.2833	60.8115	58.456	50.6177	52.9619	55.3305
36.4987	34.8537	42.8416	41.028	52.8401	48.5538	39.7231	43.116	42.7216
53.0825	37.0823	47.5914	49.5325	54.8477	56.461	49.7339	45.5957	47.9541
39.0892	31.7945	40.4664	41.2988	43.5937	37.6993	40.0418	31.6952	40.1052
74.7127	40.0175	67.4107	66.0189	77.3333	66.8756	69.1403	73.3689	69.787
54.9735	30.6099	54.2276	53.7866	53.6938	33.4964	54.7414	44.1704	55.2645
55.6206	40.6213	57.6922	58.2965	70.5817	69.0178	60.0501	65.0296	59.0812
80.6585	42.0276	85.9492	74.6954	99.0839	74.0075	79.3535	100.234	90.2091
23.2648	31.5562	30.5055	30.2927	43.222	36.8541	27.0864	31.2361	29.1321
34.5999	25.0701	26.0951	26.6891	35.9756	13.8406	22.8445	22.2856	24.2736
57.6599	37.731	62.0629	57.1085	73.2089	58.7627	58.6516	68.2747	63.8958
69.4289	28.4164	59.9678	59.35	67.174	25.7135	61.2902	60.8206	61.588
25.4271	23.4868	25.2961	31.4269	36.6805	8.2226	28.4215	23.1563	23.3935
58.8152	40.0934	63.6759	63.0118	76.0824	67.1447	65.6006	71.8238	65.6728
41.0445	30.7229	38.31	40.87	47.769	33.8974	39.5371	36.8523	37.7296
41.4283	25.5501	33.658	37.8576	43.6752	15.5436	35.9911	31.7958	32.6049
78.8502	42.7198	77.2232	77.1593	93.6828	76.4635	82.2538	93.5631	80.5965
43.6652	35.9007	40.5818	46.6769	53.3735	52.2686	46.3725	43.7747	40.2322
49.0369	37.7532	44.6705	48.0801	51.7404	58.8416	48.0242	41.7576	44.7364
40.4782	33.2683	36.4544	38.0535	49.5698	42.9287	36.2217	39.0766	35.6855
42.5419	38.1556	51.0034	47.0055	67.9373	60.2692	46.7593	61.7634	51.7127
44.124	34.1793	40.722	42.3461	51.4583	46.1608	41.2747	41.4092	40.3867
71.3687	43.5536	67.6516	65.643	73.4302	79.4222	68.6978	68.548	70.0524
40.6266	38.7659	45.9441	47.6771	50.4698	62.4349	47.5499	40.1883	46.1394
46.6875	33.6612	50.1099	51.7058	57.1987	44.3227	52.292	48.4995	50.7285
67.5185	43.0481	60.5512	64.2674	60.1314	77.6284	67.0786	52.1218	62.2306
41.2179	34.284	41.5588	43.5851	53.2725	46.5326	42.7331	43.65	41.3085
39.7678	36.42	44.1052	44.2194	49.2875	54.1114	43.4797	38.7279	44.1136
60.0761	43.7314	66.9824	62.2539	79.4593	80.0527	64.7084	75.9949	69.3153
44.0116	33.3479	46.6279	42.9982	58.0743	43.2111	42.0422	49.581	46.8927
68.3861	46.5228	69.8026	65.4195	84.2317	89.957	68.4347	81.8895	72.4219
67.4252	38.1785	60.0489	60.5096	65.6794	60.3506	62.6552	58.9745	61.6773
44.2508	28.5269	39.8105	44.2981	50.2087	26.1057	43.5724	39.8658	39.3826
41.6371	34.4416	43.3468	40.1724	47.6884	47.0918	38.7159	36.7527	43.2782
46.6726	41.2529	49.6471	58.3093	70.3697	71.2591	60.0652	64.7677	50.2186
37.2604	29.8813	37.3089	39.4754	43.6633	30.9111	37.8954	31.7811	36.6268
60.9841	42.0743	61.5933	56.9339	77.9202	74.1734	58.4462	74.0939	63.3786
40.315	23.6248	36.9414	39.9226	50.404	8.71228	38.4218	40.107	36.222
61.6284	40.786	64.0188	65.1266	76.2328	69.6024	68.0899	72.0096	66.0505
56.5031	35.1542	61.3065	55.2951	63.487	49.6202	56.5171	56.2666	63.0627
40.5456	24.0031	29.3503	37.611	41.9012	10.0546	35.7009	29.6047	27.8596
55.5953	37.109	54.0247	54.0644	58.7113	56.5559	55.0684	50.3678	55.041
55.9842	40.2619	59.7148	55.4636	72.0008	67.7428	56.7154	66.7824	61.3092
69.5806	41.3511	62.1345	63.156	70.8067	71.6074	65.7703	65.3075	63.9748
36.0321	30.5247	33.3008	40.2812	40.7686	33.1939	38.844	28.2057	32.2114
63.6388	35.3582	55.8169	54.6731	63.9826	50.3438	55.7849	56.8787	57.0153
54.5001	34.9171	55.5007	57.4669	64.3176	48.7789	59.0735	57.2924	56.667
63.3444	42.4471	67.1258	62.7112	81.817	75.496	65.2466	78.9069	69.4732
29.0283	31.9143	34.8074	28.6346	42.9496	38.1245	25.1346	30.8996	33.8711
57.4112	42.767	63.0665	63.4453	70.5045	76.631	66.1109	64.9342	65.0015
42.4101	31.5188	37.5799	31.9175	51.4822	36.7213	28.9989	41.4387	36.9254
53.9007	34.895	47.3392	48.4752	53.7966	48.7005	48.4893	44.2974	47.6763
27.6577	22.0643	19.0144	25.3046	31.5051	3.17567	21.2148	16.7639	16.4735
61.2122	27.0577	61.0753	61.1925	49.9646	20.8927	63.459	39.5642	62.808
63.5709	43.1205	59.6494	60.9364	68.6013	77.8855	63.1575	62.5835	61.2372
52.2317	36.945	48.4104	49.6986	53.8582	55.974	49.9293	44.3734	48.8563
81.8441	41.283	78.2303	74.0337	91.6794	71.3656	78.5746	91.0886	81.706
64.5749	39.4652	61.1575	58.2588	76.0805	64.916	60.0057	71.8215	62.8985
51.9058	41.1901	53.966	58.5109	65.0835	71.036	60.3024	58.2385	54.9763
11.0977	21.0061	20.2367	16.2544	36.6426	-0.579205	10.5617	23.1094	17.8201
30.6559	28.9225	30.0028	31.4376	44.9501	27.5094	28.434	33.3705	28.5784
51.3632	41.331	56.021	55.5633	72.7033	71.536	56.8328	67.6501	57.2401
33.8604	32.0109	36.117	37.2514	46.2793	38.4672	35.2775	35.0123	35.3139
44.4185	37.5316	42.9452	41.8549	57.4878	58.0552	40.6964	48.8566	42.8358
64.9834	32.6573	61.5613	61.8888	58.9341	40.7606	64.2786	50.643	63.3434
39.2257	27.3839	41.5272	47.8341	47.0051	22.05	47.7346	35.9088	41.2737
44.3372	37.6966	45.9205	44.121	56.3581	58.6407	43.3639	47.4613	46.1134
48.0854	36.4498	50.3001	50.1908	61.6388	54.217	50.5087	53.9837	50.9379
62.7347	36.6236	56.0123	49.5282	71.3295	54.8338	49.7287	65.9533	57.2306
52.7743	39.9522	54.9586	56.679	63.4303	66.6438	58.1461	56.1965	56.0698
57.3003	30.1174	48.1228	50.7503	49.6095	31.7488	51.1673	39.1256	48.5394
49.396	39.9252	56.6592	61.0688	70.1935	66.548	63.3134	64.5502	57.9432
57.0094	37.8867	62.6084	60.2975	72.6382	59.3151	62.4055	67.5697	64.4969
50.4955	30.6906	48.7365	49.7651	63.7336	33.7826	50.0076	56.5711	49.2155
22.1328	18.991	15.5908	25.0875	21.7821	-7.72874	20.9592	4.75441	12.7021
42.9741	31.9803	40.306	40.5471	48.4427	38.3588	39.157	37.6845	39.9284
41.6817	22.7097	38.4344	42.8661	35.2773	5.4654	41.8867	21.423	37.8667
78.9719	43.3674	75.8432	75.1238	93.3687	78.7614	79.8578	93.1752	79.0763
34.2252	32.3479	36.8416	40.7262	49.4961	39.6628	39.3678	38.9856	36.112
73.0551	41.1996	67.5712	66.8669	73.8387	71.0697	70.1384	69.0525	69.9638
38.7998	34.999	44.103	45.0829	55.4017	49.0694	44.4961	46.2799	44.1112
55.3202	29.433	55.0575	55.9975	54.5665	29.3205	57.3439	45.2483	56.1787
30.0154	27.1388	28.5112	25.5352	36.2	21.1803	21.4862	22.5627	26.9352
30.4394	31.5294	37.3701	39.9145	50.7996	36.7588	38.4123	40.5956	36.6943
28.1378	34.5545	34.4379	34.0832	41.3646	47.4923	31.5482	28.9419	33.4641
49.0683	40.0771	55.7143	59.8446	68.9881	67.0869	61.8724	63.0613	56.9023
28.9766	29.2557	29.9975	32.5386	40.5137	28.6913	29.73	27.8908	28.5725
62.2364	43.6549	55.3776	59.9445	60.8138	79.7814	61.99	52.9647	56.5313
19.8782	23.5643	23.9175	20.0092	37.7073	8.49776	14.9815	24.4245	21.8748
37.5292	35.412	40.542	40.8809	62.0209	50.5347	39.5499	54.4556	40.1884
39.851	33.4774	41.4787	42.0586	50.295	43.6704	40.9362	39.9723	41.2202
41.0619	36.769	47.3152	42.841	54.3657	55.3496	41.8572	45.0003	47.6498
64.9937	35.7931	61.7675	61.5814	69.2411	51.8868	63.9167	63.3737	63.5705
49.1251	24.537	47.8696	48.582	49.8561	11.9491	48.615	39.4303	48.2606
34.4436	29.2254	31.4092	36.2847	39.2716	28.5838	34.1397	26.3566	30.1277
35.685	31.4972	35.9212	28.757	50.0274	36.6446	25.2787	39.6418	35.0981
53.4946	40.1003	47.7946	50.1732	54.3088	67.1694	50.488	44.93	48.1779
38.83	32.4241	34.9855	35.0589	43.1991	39.9333	32.6967	31.2078	34.0674
44.0739	36.3789	42.6692	43.3531	41.855	53.9653	42.4599	29.5476	42.5317
35.4232	28.7547	35.5783	42.2368	50.0553	26.9137	41.1459	39.6763	34.7203
46.15	33.947	56.674	56.6938	62.804	45.3367	58.1635	55.4229	57.9595
62.7322	41.9635	57.994	59.9777	64.2773	73.7803	62.0291	57.2427	59.4136
51.6594	38.3204	56.2067	54.9748	70.0921	60.8542	56.1401	64.4249	57.4447
58.9766	37.6769	63.6167	63.1087	73.9396	58.571	65.7146	69.1771	65.6076
28.6888	32.1368	36.3385	32.3528	46.043	38.9141	29.5114	34.7204	35.5578
42.6091	34.1827	40.6193	42.4549	56.9437	46.1731	41.4027	48.1845	40.2735
47.8756	33.0494	49.7227	49.6871	62.0055	42.152	49.9158	54.4366	50.3019
52.2776	36.7714	47.1864	52.0634	55.6596	55.3581	52.713	46.5985	47.5079
27.4218	26.984	33.1561	34.1074	53.7735	20.6312	31.5767	44.2689	32.052
80.5224	42.8912	80.1109	72.8535	99.712	77.0716	77.1854	101.01	83.7777
31.9767	30.0673	30.7438	29.3723	40.3771	31.5712	26.0029	27.7222	29.3947
48.8602	29.9329	45.8181	48.0839	52.7911	31.0942	48.0287	43.0554	46.0006
27.7785	23.4311	22.3387	27.332	38.176	8.02506	23.6013	25.0034	20.1356
37.2195	28.9635	37.8227	42.1499	54.5072	27.6549	41.0437	45.175	37.1928
22.5314	28.7581	28.6642	29.2493	38.5572	26.9259	25.8581	25.4743	27.1038
27.7703	28.1136	28.5584	29.957	39.5672	24.6393	26.6912	26.7218	26.9872
61.3469	35.4201	58.3959	54.8174	65.1407	50.5635	55.9548	58.3091	59.8563
52.4806	29.2614	50.7283	51.512	49.3437	28.7116	52.064	38.7973	51.4096
25.4616	20.5197	22.6042	26.3257	35.5593	-2.3047	22.4168	21.7714	20.4281
51.0562	32.9958	50.5341	49.6589	64.1073	41.9619	49.8827	57.0327	51.1957
31.6114	33.7366	40.802	40.8119	61.2297	44.5901	39.4687	53.4784	40.4748
58.6417	44.7145	63.0813	63.1229	83.815	83.541	65.7313	81.3749	65.0178
53.8712	35.9823	48.8088	50.7757	52.557	52.5582	51.1972	42.7663	49.2952
44.0805	39.8547	53.5845	55.8718	64.4848	66.2981	57.196	57.499	54.556
43.5199	37.417	44.183	42.9012	58.3349	57.6485	41.928	49.9029	44.1993
58.3582	36.8716	62.1245	58.8629	79.4271	55.7134	60.7168	75.955	63.9638
42.0885	32.9663	38.9469	36.9821	54.1344	41.857	34.9606	44.7146	38.4312
62.0172	38.2986	56.3755	50.9652	68.6243	60.7768	51.4203	62.612	57.6306
29.355	27.4362	25.2959	32.0913	36.3055	22.2358	29.2036	22.6931	23.3932
24.5728	28.7391	26.9759	28.2102	42.354	26.8584	24.6351	30.164	25.244
39.1754	32.7971	36.4829	34.7941	49.6258	41.2566	32.385	39.1458	35.7169
36.0769	28.4758	35.8449	41.2697	53.5998	25.9242	40.0076	44.0543	35.014
72.8277	40.1848	73.9717	69.5516	82.6435	67.4691	73.2987	79.9279	77.0147
40.3429	34.084	41.563	44.8372	49.4374	45.823	44.207	38.913	41.3131
66.4938	36.2389	62.1769	61.3964	68.4111	53.4688	63.699	62.3486	64.0214
65.2732	41.9525	64.7004	64.9873	74.4836	73.7413	67.9259	69.8491	66.8013
17.4633	24.649	22.9107	25.6613	32.9562	12.3465	21.6347	18.5562	20.7657
26.9892	31.0859	34.1853	29.5184	41.8423	35.1854	26.1749	29.5319	33.1859
37.7407	35.4401	38.9748	33.6174	42.9607	50.6346	30.9999	30.9133	38.4619
68.5257	36.5663	62.8319	59.7387	67.3365	54.6302	61.7478	61.0213	64.743
73.4905	41.5734	66.039	66.0034	79.5177	72.396	69.122	76.067	68.2759
53.4661	42.5666	55.1892	54.6751	69.461	75.9202	55.7872	63.6454	56.3238
57.6332	36.5485	58.8229	57.6876	62.7387	54.5672	59.3334	55.3423	60.3267
62.0913	41.3021	57.1063	57.9462	67.9309	71.4334	59.6377	61.7555	58.4357
72.2718	45.3072	67.1198	72.5715	80.578	85.6441	76.8534	77.3766	69.4666
69.5062	45.343	66.7214	66.9327	88.5586	85.771	70.2158	87.2339	69.0277
26.9647	27.3057	27.9285	28.3787	40.6231	21.7728	24.8334	28.026	26.2933
36.694	28.7412	35.5969	38.7565	49.5468	26.8659	37.0492	39.0482	34.7408
57.4202	33.0556	58.5914	59.1264	59.5408	42.174	61.027	51.3924	60.0717
32.3582	30.5259	38.0174	38.1112	50.6738	33.1982	36.2897	40.4402	37.4073
28.4787	30.7743	31.7595	33.9654	34.2879	34.0798	31.4096	20.201	30.5135
40.8516	33.8165	39.971	37.2763	47.8225	44.8738	35.3069	36.9185	39.5594
49.9308	31.165	44.6954	49.3361	51.1101	35.4658	49.5026	40.9791	44.7638
30.4468	29.9162	33.2899	34.3644	39.9309	31.0351	31.8792	27.1711	32.1995
42.3179	28.38	41.9765	43.8191	45.2306	25.5845	43.0085	33.717	41.7686
67.5492	37.5138	70.1414	67.8735	75.6669	57.9922	71.3234	71.3106	72.7953
51.7484	38.8473	52.9839	57.6984	51.398	62.7236	59.346	41.3347	53.8944
51.6578	32.6274	49.1237	49.3268	61.1233	40.6548	49.4917	53.347	49.642
32.5896	30.0281	36.0823	37.9069	45.8038	31.4319	36.0492	34.425	35.2756
55.9639	40.6429	59.701	59.4236	75.9333	69.0945	61.3768	71.6397	61.294
51.1069	31.0819	49.4991	51.8864	58.7645	35.1712	52.5046	50.4335	50.0556
71.4464	32.727	65.7905	62.5338	61.8658	41.008	65.0378	54.2641	68.0022
29.9088	27.4687	32.3602	32.5415	38.5664	22.351	29.7334	25.4857	31.1753
51.8529	32.0521	49.9041	51.1161	55.5106	38.6133	51.5979	46.4144	50.5017
76.6235	31.4188	72.9656	68.0415	62.8522	36.3665	71.5211	55.4825	75.9063
25.5742	27.7413	28.9867	29.1886	40.0798	23.3183	25.7867	27.355	27.4591
61.4511	37.6479	57.962	58.6034	69.0861	58.4681	60.4114	63.1824	59.3783
38.9822	27.0293	37.7671	42.8612	46.0031	20.7919	41.8809	34.6712	37.1316
30.2513	29.3524	31.0354	33.1972	42.8576	29.0345	30.5053	30.7859	29.7159
63.5371	36.4685	62.4136	59.0963	70.9827	54.2833	60.9915	65.5249	64.2822
37.4283	31.5543	39.9178	35.5611	41.3187	36.8471	33.2879	28.8852	39.5008
36.3817	33.0088	32.984	36.6587	46.7005	42.0081	34.5799	35.5325	31.8625
86.8327	50.0307	83.4418	79.5901	107.156	102.404	85.1151	110.205	87.447
65.4766	43.9771	68.109	70.2828	76.8002	80.9249	74.1594	72.7105	70.5563
64.5216	36.3484	62.2125	59.9131	69.5392	53.8571	61.953	63.742	64.0607
66.1459	34.1161	65.2236	65.4074	67.0407	45.9367	68.4205	60.6559	67.3777
29.2986	27.8849	29.1651	30.5273	39.5405	23.8278	27.3625	26.6888	27.6555
24.107	27.4658	27.3657	27.9435	41.825	22.3408	24.3211	29.5105	25.6734
52.9843	37.1135	52.4151	52.886	58.9775	56.5719	53.6813	50.6966	53.2678
42.8844	36.0881	43.4964	47.343	50.3453	52.9334	47.1566	40.0345	43.443
66.0768	29.4016	65.7181	61.6578	64.0168	29.2093	64.0068	56.9209	67.9225
32.5746	31.1102	36.2777	35.799	54.3733	35.2713	33.568	45.0096	35.4908
30.319	28.1317	30.8114	27.7017	38.9532	24.7034	24.0365	25.9634	29.4691
33.0872	25.1027	25.5957	32.0026	36.7212	13.9563	29.0991	23.2065	23.7235
79.7903	46.4805	69.4896	70.7273	82.6065	89.8071	74.6826	79.8821	72.0772
42.678	35.9573	42.1645	41.6325	58.2542	52.4694	40.4347	49.8032	41.9758
19.6274	24.4493	23.0814	21.8667	34.045	11.6376	17.168	19.901	20.9538
67.6392	36.309	70.0876	64.0833	77.0881	53.7172	66.8618	73.066	72.7359
61.5455	34.8936	53.1375	52.8219	62.1555	48.6954	53.6058	54.6219	54.0636
34.014	33.5018	35.9026	34.8931	44.7791	43.7572	32.5016	33.1594	35.0776
49.2235	34.0572	39.1274	43.5131	51.0909	45.7278	42.6483	40.9554	38.6301
22.8486	18.0313	14.3003	21.0339	27.5015	-11.1341	16.1877	11.8188	11.2804
43.4354	32.9577	39.8939	40.5887	52.3201	41.8267	39.2059	42.4736	39.4745
75.0081	36.7411	73.2126	67.3209	68.8042	55.2507	70.6728	62.8341	76.1784
28.8922	29.0372	37.2015	42.9023	41.5736	27.9162	41.9293	29.2	36.5085
33.9349	30.7548	36.008	38.4577	46.2705	34.0106	36.6975	35.0015	35.1938
27.6895	25.2037	24.7328	22.9981	34.1899	14.3144	18.4998	20.08	22.7729
34.7583	34.2422	38.2148	36.857	51.2476	46.3843	34.8133	41.1489	37.6247
30.3536	26.9209	29.7751	33.0657	44.065	20.4072	30.3505	32.2773	28.3275
39.523	29.9068	40.9603	37.4729	52.5152	31.0016	35.5383	42.7146	40.6492
76.2032	37.8974	71.5864	68.184	71.2092	59.3531	71.6888	65.8047	74.3871
55.2459	42.2246	55.4112	57.7209	69.9397	74.7067	59.3725	64.2366	56.5684
79.5713	47.5493	66.2582	69.3058	78.1191	93.5992	73.0093	74.3395	68.5175
58.8519	30.9086	64.1908	59.0157	63.7616	34.5562	60.8966	56.6057	66.24
77.5635	53.1762	77.4673	79.2381	97.8014	113.564	84.7007	98.6502	80.8654
67.8438	34.7005	68.7266	69.7398	68.036	48.0104	73.5201	61.8853	71.2367
43.1052	37.5196	44.6566	47.5412	54.0916	58.0127	47.3898	44.6617	44.7211
48.9762	38.3664	52.7593	57.0785	74.2934	61.0174	58.6164	69.6142	53.647
67.9499	32.4795	66.3288	62.0074	56.2049	40.13	64.4182	47.272	68.5952
43.1574	32.8154	43.0917	41.959	57.3116	41.3215	40.819	48.639	42.9971
45.342	35.3993	48.2041	44.5977	60.0044	50.4895	43.925	51.965	48.629
53.5757	37.4633	48.7696	49.4885	49.2112	57.8131	49.6821	38.6337	49.2519
28.4662	28.5311	27.0974	29.8387	40.3097	26.1204	26.5519	27.6389	25.3777
59.3583	33.9296	62.9368	61.0936	65.2256	45.2752	63.3426	58.414	64.8586
56.2807	40.7231	57.7909	61.154	67.0929	69.3793	63.4137	60.7204	59.1899
67.835	42.3346	67.8478	66.6565	80.2328	75.0969	69.8907	76.9502	70.2686
24.8018	26.6032	28.8759	28.3087	39.6492	19.2799	24.751	26.8231	27.337
53.6042	32.4308	46.7286	48.7221	57.0392	39.957	48.7799	48.3025	47.0036
59.5969	38.2102	57.1628	57.715	72.2142	60.4632	59.3656	67.046	58.4979
19.6784	23.7016	20.9341	19.1482	32.532	8.98474	13.968	18.0322	18.5883
38.6067	37.737	42.7694	38.2922	62.7418	58.7841	36.5027	55.3461	42.6421
37.8277	35.0883	40.1209	47.8302	53.3138	49.3863	47.7301	43.7011	39.7245
58.4144	26.4079	53.1107	53.7599	54.9211	18.5872	54.7099	45.6863	54.0342
69.6111	42.5318	63.1251	59.7916	78.1197	75.7964	61.8099	74.3403	65.0661
59.3667	40.0598	59.5238	58.0914	76.9042	67.0258	59.8087	72.839	61.0989
59.2083	43.8725	57.657	59.0031	68.132	80.5536	60.8818	62.0038	59.0424
69.0931	38.676	60.3992	60.6906	74.9517	62.1157	62.8683	70.4272	62.0632
46.9187	35.9029	45.8157	45.7414	53.3458	52.2766	45.2713	43.7406	45.998
45.4152	36.85	50.226	46.3947	58.8772	55.6369	46.0403	50.5727	50.8563
34.3124	33.8302	46.3866	40.1633	59.7382	44.9225	38.7052	51.6362	46.6268
63.8566	39.9485	63.2833	62.5469	69.4772	66.6309	65.0533	63.6654	65.2403
38.369	34.0289	40.0943	40.8706	41.7197	45.6275	39.5378	29.3805	39.6952
53.8909	39.0791	50.6977	50.7135	59.7565	63.546	51.124	51.6587	51.376
55.2148	34.056	60.2848	59.7404	60.7491	45.7234	61.7497	52.8848	61.9371
53.8422	40.7495	59.2586	56.756	72.3634	69.4728	58.2367	67.2303	60.8067
33.6359	24.7362	25.0772	30.5856	45.1699	12.6559	27.4312	33.642	23.1523
68.0876	41.9615	61.2248	64.6172	69.4095	73.773	67.4902	63.5818	62.9726
41.318	33.5011	42.2198	43.6362	55.629	43.7545	42.7932	46.5606	42.0366
30.4094	34.2827	40.3092	34.3125	55.5832	46.5279	31.8181	46.504	39.9319
26.0859	28.5807	37.1233	33.4137	52.1546	26.2963	30.7601	42.2693	36.4223
45.3008	33.9163	41.1676	41.0509	56.8266	45.2278	39.75	48.0399	40.8775
66.0948	44.6476	61.8916	62.9133	70.6612	83.3037	65.4845	65.1278	63.7072
67.3014	40.1924	62.1354	61.5825	71.8811	67.496	63.918	66.6346	63.9758
61.3036	38.2871	56.1974	58.1356	61.716	60.7357	59.8606	54.079	57.4344
65.258	40.385	57.1962	60.4878	69.8843	68.1796	62.6296	64.1682	58.5347
62.7082	40.9568	58.7858	60.4601	72.7728	70.2084	62.5969	67.7359	60.2858
41.0075	30.6497	36.799	41.4268	50.8675	33.6374	40.1925	40.6794	36.0651
72.7412	43.3445	63.8399	64.048	68.4162	78.6801	66.8202	62.3549	65.8535
32.867	36.0274	38.0601	42.0338	55.6322	52.7182	40.907	46.5646	37.4543
48.4802	38.2413	52.3973	53.0055	78.8311	60.5734	53.822	75.2189	53.2483
71.1169	44.7478	66.5893	66.2061	97.4548	83.6594	69.3606	98.2221	68.8822
59.4877	41.3837	57.4252	57.8389	61.0867	71.7229	59.5114	53.3018	58.787
69.2915	42.2419	67.3908	65.2788	81.217	74.7679	68.2691	78.1658	69.7651
53.1986	38.765	50.2403	51.8694	54.3961	62.4315	52.4846	45.0379	50.8721
44.8294	37.0594	44.9943	48.9936	47.1011	56.3799	49.0995	36.0273	45.0931
45.0171	37.0794	44.3649	48.4251	48.9801	56.4508	48.4304	38.3482	44.3998
39.5725	35.3236	42.3382	44.6955	50.2067	50.2211	44.0401	39.8633	42.1671
50.3514	29.7476	42.8332	42.9014	52.1716	30.4368	41.9283	42.2902	42.7124
63.8742	42.9955	63.9073	62.8947	80.3716	77.4417	65.4627	77.1217	65.9277
52.594	33.1102	48.9135	48.4945	52.503	42.3678	48.512	42.6996	49.4104
61.5005	34.6364	61.8569	56.3064	67.5852	47.7828	57.7076	61.3285	63.669
32.4886	28.5472	32.3214	32.1846	45.6471	26.1776	29.3134	34.2315	31.1326
76.9981	45.4343	84.2416	77.5976	94.7468	86.0948	82.7697	94.8773	88.3281
67.4844	40.0292	61.9168	62.2802	63.6204	66.9172	64.7394	56.4313	63.7349
25.8328	29.091	27.0516	28.8081	42.5823	28.107	25.3388	30.4459	25.3274
50.5171	30.9723	49.5307	49.3894	56.1012	34.7821	49.5653	47.1439	50.0904
[truncated: 6,047 more rows]
