# Supplementary material for: CheekAge: a next-generation buccal epigenetic aging clock associated with lifestyle and health
Source: GeroScience. 2024 Mar 5;46(3):3429–43. doi: 10.1007/s11357-024-01094-3 (PMC11009193; doi:10.1007/s11357-024-01094-3)
Supplement: Supplementary file 30 — Supplementary Table 12 (XLSX 74 KB) [file 11357_2024_1094_MOESM30_ESM.xlsx]

## Sheet: Table S12
Table S12
	PedBE FDR	PedBE -log(FDR)	Zhang 2019 FDR	Zhang 2019 -log(FDR)	PhenoAge FDR	PhenoAge -log(FDR)	Horvath 2018 FDR	Horvath 2018 -log(FDR)	PedBE rotated FDR	PedBE rotated -log(FDR)	Zhang 2019 rotated FDR	Zhang 2019 rotated -log(FDR)	PhenoAge rotated FDR	PhenoAge rotated -log(FDR)	Horvath 2018 rotated FDR	Horvath 2018 rotated -log(FDR)
Alcohol	0.000761	7.18145	0.00603	5.11101	0.129745	2.04219	0.00120824	6.71859	0.000761	7.18145	0.001208	6.71859	0.129745	2.04219	0.001611	6.43091
BMI	5.36e-06	12.1375	0.033102	3.40817	0.00744	4.90088	0.16155	1.82294	5.36e-06	12.1375	0.16155	1.82294	0.00744	4.90088	0.184629	1.68941
Smoking	0.917971	0.085589	0.170831	1.76708	0.867761	0.141839	0.0031333	5.76567	0.917971	0.085589	0.003133	5.76567	0.867761	0.141839	0.00376	5.58335
Social	0.551596	0.59494	0.677918	0.388729	0.867761	0.141839	0.928295	0.074406	0.551596	0.59494	0.928295	0.074406	0.867761	0.141839	0.928295	0.074406
Stress level	0.009688	4.63689	0.12821	2.05408	0.867761	0.141839	0.414485	0.88072	0.009688	4.63689	0.414485	0.88072	0.867761	0.141839	0.414485	0.88072
Activity	0.8028	0.21965	0.506859	0.679522	0.0505951	2.9839	0.516	0.661649	0.8028	0.21965	0.516	0.661649	0.050595	2.9839	0.516	0.661649
Sleep quality	0.441764	0.816979	0.447305	0.804514	0.867761	0.141839	0.454795	0.787909	0.441764	0.816979	0.454795	0.787909	0.867761	0.141839	0.454795	0.787909
Sex	2.06e-40	91.3802	4.12e-14	30.8198	1.86e-10	22.4037	0.0013212	6.62922	2.06e-40	91.3802	0.001321	6.62922	3.73e-10	21.7105	0.001652	6.40607
Plant diet	0.874388	0.134232	0.072791	2.62016	0.0505951	2.9839	0.0803189	2.52175	0.874388	0.134232	0.080319	2.52175	0.050595	2.9839	0.093705	2.3676
Chronological age	1e-12	27.631	4.014e-102	233.474	6.48e-124	283.652	1e-12	27.631	3.1e-88	201.497	1e-12	27.631	2.66e-06	12.8357	0.3285	1.11322
Education	0.551596	0.59494	0.494681	0.703843	0.991088	0.008952	0.820909	0.197343	0.551596	0.59494	0.820909	0.197343	0.991088	0.008952	0.820909	0.197343
Self-perceived aging	0.825334	0.191967	0.169979	1.77208	0.991088	0.008952	0.907412	0.097159	0.825334	0.191967	0.907412	0.097159	0.991088	0.008952	0.907412	0.097159
Immune health	0.477433	0.739331	0.447305	0.804514	0.867761	0.141839	0.414485	0.88072	0.477433	0.739331	0.414485	0.88072	0.867761	0.141839	0.414485	0.88072
Self-rated health	7.74e-09	18.6769	0.03752	3.28287	0.638026	0.449377	2.78e-05	10.489	7.74e-09	18.6769	2.78e-05	10.489	0.638026	0.449377	4.18e-05	10.0836
Race/Ethnicity	0.551596	0.59494	2e-13	29.2385	0.0750407	2.58973	2.84e-06	12.7703	0.551596	0.59494	2.84e-06	12.7703	0.075041	2.58973	5.69e-06	12.0771
Epithelial %	0.00324	5.73218	0.050361	2.98854	0.151795	1.88523	0.454795	0.787909	0.00324	5.73218	0.454795	0.787909	0.151795	1.88523	0.454795	0.787909
Neutrophil %	0.429953	0.844081	0.056979	2.86508	0.0505951	2.9839	0.424002	0.858017	0.429953	0.844081	0.424002	0.858017	0.050595	2.9839	0.4245	0.856843
Other immune %	0.135373	1.99972	0.124341	2.08473	0.16374	1.80948	0.424002	0.858017	0.135373	1.99972	0.424002	0.858017	0.16374	1.80948	0.4245	0.856843
