# Supplementary material for: CheekAge: a next-generation buccal epigenetic aging clock associated with lifestyle and health
Source: GeroScience. 2024 Mar 5;46(3):3429–43. doi: 10.1007/s11357-024-01094-3 (PMC11009193; doi:10.1007/s11357-024-01094-3)
Supplement: Supplementary file 31 — Supplementary Table 13 (XLSX 90 KB) [file 11357_2024_1094_MOESM31_ESM.xlsx]

## Sheet: Table S13
Table S13
Buccal Validation Dataset								GSE111165								GSE214901
Sample	Age (y)	CheekAge (y)	PedBE (y)	Horvath 2018 (y)	PhenoAge (y)	Zhang 2019 (y)		Sample	Age (y)	CheekAge (y)	PedBE (y)	Horvath 2018 (y)	PhenoAge (y)	Zhang 2019 (y)		Sample	Age (y)	CheekAge (y)	PedBE (y)	Horvath 2018 (y)	PhenoAge (y)	Zhang 2019 (y)
1	34.2396	40.7596	25.5709	34.2895	35.5023	29.2099		1	50	56.3621	42.8629	55.8471	63.378	51.6119		1	69	69.5277	43.9403	65.6761	80.8024	66.7279
2	33.577	38.5589	33.135	42.0413	55.95	40.6281		2	46	46.355	34.9281	44.6027	55.8164	42.4778		2	59	56.1757	38.9952	59.5412	67.8048	56.186
3	69.7112	73.8851	43.7365	61.1755	71.9161	58.5146		3	31	29.9297	26.1334	26.0493	34.3677	22.6969		3	60	60.073	37.7769	60.6948	72.9687	59.3463
4	69.3443	64.4277	43.1021	65.1169	76.081	63.8049		4	51	53.5124	38.9251	50.5841	72.8001	53.3668		4	73	62.909	41.8969	64.9549	67.2067	60.3729
5	71.9206	65.9754	35.888	61.1142	68.0481	63.3391		5	28	30.1099	29.4685	32.326	44.4436	30.0144		5	61	61.518	36.0429	60.0494	62.8339	56.1577
6	74.8036	74.3299	37.0943	71.0741	70.8465	72.863		6	61	61.7981	41.4555	48.5654	52.2037	47.5566		6	69	60.7074	26.7622	62.8079	54.8754	60.7833
7	36.7885	44.3456	32.9674	39.4489	54.1256	40.9686		7	43	48.3552	34.0245	48.0863	49.7783	40.9959		7	67	89.3651	45.4477	76.0138	92.7812	79.9902
8	40.0356	45.1256	32.8641	42.5756	51.7819	40.3363		8	39	40.2156	35.7971	36.6688	40.4023	38.3627		8	45	47.0929	28.0865	49.7098	51.198	43.8936
9	62.3272	65.8533	42.7926	63.3564	82.3105	65.5342		9	41	6.6284	16.3252	11.4713	26.5033	13.5283		9	70	69.368	45.8418	67.4592	81.6158	64.5925
10	54.2341	47.0217	28.4512	51.1892	55.1415	48.3876		10	31	31.422	34.1323	35.7335	44.8668	38.8817		10	73	61.9051	32.3419	67.8737	54.8758	66.0381
11	47.1294	50.9824	41.3602	53.307	64.5849	51.6054		11	36	37.132	37.1296	37.0392	41.6184	37.5716		11	60	66.0943	32.7195	60.8708	61.7471	60.89
12	33.2786	36.0545	20.411	33.0259	36.9438	26.0622		12	30	33.8581	31.9303	31.2497	43.641	32.9031		12	50	54.4543	35.2929	49.2922	59.0654	51.2564
13	20.0356	19.3753	17.2892	17.9918	24.1002	8.99743		13	24	28.5661	23.6167	24.22	42.3265	21.9255		13	60	47.8052	38.3981	53.0093	58.8802	50.1874
14	41.0322	40.9035	25.1012	39.1491	37.5523	35.6584		14	34	36.1609	24.1418	33.4543	40.5665	25.0741		14	62	59.6055	41.546	58.4424	59.6256	54.5783
15	29.5551	29.918	24.6456	33.3752	39.7117	25.8075		15	49	52.7778	40.4139	50.9813	63.0485	50.8164		15	28	30.7138	13.6457	27.0082	16.2652	17.2087
16	69.5332	73.041	35.5822	64.8043	77.8441	69.4533		16	38	42.9497	34.4829	37.1243	48.097	38.6565		16	67	65.1967	42.1187	59.5184	69.1416	60.7153
17	46.768	48.9269	38.6707	51.2775	68.1449	51.8567										17	51	50.2234	34.519	48.6983	49.7014	46.4089
18	36.2546	33.5088	33.9671	40.2629	50.0626	38.9605										18	73	64.313	34.7762	62.9286	66.2613	59.0843
19	42.0698	40.3074	32.3647	40.3554	42.8314	40.2678
20	30.7598	26.1726	28.0392	31.7987	36.9811	28.6282
21	35.3347	31.3612	27.622	34.8645	41.7927	33.9439
22	33.0349	32.39	27.7923	33.6037	45.6273	30.5952
23	27.7509	24.2899	22.8942	25.8483	38.4199	27.1829
24	30.9733	25.0758	25.171	29.4753	31.3408	27.2211
25	39.7618	38.9286	33.9981	41.1976	49.2482	38.7259
26	36.0383	34.5965	30.5414	39.6038	51.9975	39.0022
27	28.9062	27.8413	20.9892	26.0782	30.3769	23.015
28	31.9754	33.3569	29.1313	33.4539	43.6489	29.6937
29	32.5421	28.2062	29.3581	31.0004	39.1479	31.2724
30	36.0383	30.6454	30.127	38.8702	53.1892	38.054
31	36.2875	43.0395	27.6421	39.594	38.6034	34.0298
32	30.8994	32.6098	27.2398	33.7179	41.9752	27.7905
33	55.5455	60.8737	37.4244	55.6389	63.0619	53.6955
34	30.0753	30.0168	29.7411	34.5792	49.3528	33.9314
35	45.6537	50.2278	33.8153	47.1859	56.2356	48.9827
36	67.4634	66.2683	35.9975	60.965	66.7132	59.1787
37	26.8857	31.9475	28.4219	28.6147	38.6548	29.393
38	71.9206	66.0914	39.6141	61.2956	71.6659	61.7261
39	29.4456	29.5505	27.1619	28.02	33.1525	26.0961
40	42.9651	45.1528	19.4324	44.7327	40.9886	39.6248
41	37.1964	37.0885	28.7443	40.0768	46.476	33.4293
42	51.6605	54.0683	30.2524	51.9827	61.3981	53.1904
43	33.3279	34.7481	32.7896	36.4665	53.7124	37.5748
44	44.2656	45.1101	26.5779	38.0063	41.9363	34.0583
45	20.0356	19.2177	17.7553	17.5403	22.3177	9.42025
46	34.8227	34.1057	30.4308	38.9578	47.1973	34.9454
47	30.6667	31.5876	26.0797	32.0293	44.9188	26.8982
48	69.5332	72.3895	34.1292	69.1696	79.1469	72.3549
49	40.0246	47.4404	30.8833	42.2202	47.3641	40.2338
50	34.1985	34.4011	27.381	33.1282	42.1595	29.204
51	52.4052	51.7036	33.3158	54.536	58.8558	56.3975
52	46.768	50.2468	37.3183	50.8524	58.6277	50.64
53	30.7598	29.9478	27.4121	32.4894	39.551	30.5843
54	52.0739	54.3595	36.1673	57.5713	66.7733	55.5159
55	39.6167	44.5266	31.8641	42.5137	54.0518	42.9738
56	24.5092	22.497	24.5361	23.4183	33.387	23.5106
57	48.5311	49.5592	34.949	47.1136	58.6994	46.3098
58	36.0383	33.7933	29.6625	40.1622	45.1188	36.5217
59	22.3381	17.9021	18.2797	19.2102	34.6982	13.7073
60	30.2587	34.0128	31.5439	39.7364	48.2813	40.694
61	33.0048	34.2185	21.0205	35.1316	31.757	24.7911
62	19.4935	21.1568	19.2952	19.3224	23.6239	12.3634
63	20.2409	17.1239	22.3151	19.4127	33.9224	19.4901
64	19.7618	12.9516	19.1088	16.999	29.9754	11.6088
65	21.3854	23.5745	23.8916	17.7828	32.9177	23.7565
66	21.4976	22.1644	20.7786	19.0049	39.105	13.6248
67	24.6762	26.194	24.2093	21.0326	33.5286	22.2239
68	23.9014	26.6131	25.5274	24.2742	40.2586	27.5055
69	18.7461	17.4726	19.79	16.8345	26.0942	15.6613
70	20.1999	18.9713	22.3214	17.5337	30.5306	16.0593
71	64.7201	66.4735	39.5811	64.4782	75.8325	65.8231
72	41.4675	50.5512	36.2605	50.2316	62.4943	50.0349
73	18.7296	13.5772	21.1942	16.7627	34.0388	20.2646
74	72.8816	70.7186	44.0223	72.7122	91.2902	72.3859
75	55.384	59.1003	38.5806	55.392	64.8005	56.4293
76	50.6886	50.773	32.8035	51.9883	56.1623	45.9675
77	19.1951	16.4034	22.9817	18.939	35.3077	20.0591
78	18.3929	12.6471	17.7028	14.1695	18.4851	10.4292
79	61.2129	68.0579	45.3038	64.6534	81.583	68.8453
80	38.8665	41.5699	33.5694	42.7444	53.9771	42.5242
81	28.6379	25.1906	20.1084	26.8889	27.8403	17.9034
82	28.8953	31.1531	26.5237	31.9873	34.817	24.1868
83	47.1431	50.4536	37.4181	47.9757	65.6027	50.655
84	90.0698	86.9695	44.1112	77.0782	85.3652	75.1388
85	40.3614	34.0321	29.4517	40.5449	43.9259	38.6783
86	64.0027	62.1626	33.6807	61.95	56.8398	58.2675
87	31.1239	47.9017	33.4133	50.9726	60.0631	49.0629
88	33.5907	38.2147	31.6092	34.1294	44.1809	35.9601
89	30.423	31.4614	29.2462	32.0077	44.144	32.3227
90	40.8077	45.2745	35.9181	46.1483	58.0896	44.8329
91	36.5695	42.2135	35.16	44.7298	74.1107	50.3856
92	50.152	50.1704	33.6136	48.7668	55.575	45.2318
93	48.1123	42.0501	38.883	50.5625	63.5077	47.9978
94	79.0062	71.9434	36.8272	71.9399	68.396	70.15
95	30.2615	30.1152	29.2208	32.6817	40.6077	30.6092
96	78.2642	81.2366	41.1505	76.5466	91.3265	81.3667
97	82.3025	96.6934	38.7408	86.8477	97.1791	89.2763
98	34.9103	39.2648	27.7504	37.3076	45.2074	31.565
99	99.9918	80.3476	28.6046	86.1157	69.4607	96.0243
100	20.0301	17.7665	21.4686	18.702	29.749	20.9191
101	47.6331	54.7997	40.6593	54.6207	71.2527	56.0076
102	61.1855	63.6018	38.5191	63.0594	64.1524	62.3466
103	61.3936	64.7758	41.0922	61.757	65.8673	59.0241
104	39.8713	37.3368	27.0298	39.9754	41.7089	33.3135
105	35.8658	38.7971	36.9828	43.2246	58.7633	42.7386
106	41.8426	41.3138	28.2106	43.4046	53.2764	41.0664
107	24.6023	26.0294	22.8175	26.5484	39.3766	21.4091
108	50.5352	51.3403	35.8486	52.4799	62.5915	49.821
109	74.3162	78.82	42.1964	76.5031	87.4714	75.8962
110	61.5496	67.2891	40.4218	66.2293	85.1215	66.3967
111	57.0897	56.2597	19.7087	54.2483	47.7031	46.6212
112	31.6277	30.982	29.6171	33.2963	40.5394	33.2612
113	37.3361	41.5805	30.7685	38.9761	48.7899	35.0266
114	60.7118	66.5466	45.0011	65.5564	76.0763	61.7991
115	33.1526	35.6419	29.0756	32.3188	46.8413	31.9347
116	47.6605	48.1832	34.6487	49.4659	62.1479	48.6558
117	34.7515	34.6085	31.2444	33.6446	57.7129	34.5125
118	35.822	29.0697	27.8802	38.2207	44.8153	32.284
119	54.5024	52.7552	39.2913	54.1911	66.8492	52.125
120	26.8857	31.7442	29.1618	29.8592	41.4969	28.7656
121	21.013	36.3661	33.4113	39.8504	53.7933	37.8664
122	54.8884	47.4409	32.5961	58.3074	56.7758	50.4087
123	48.1314	51.5922	42.703	53.5287	66.2513	53.8642
124	41.8426	42.4356	35.9036	47.0787	65.4888	50.2321
125	59.8001	64.4509	40.4145	62.3515	73.0802	61.0382
126	59.9233	58.2565	36.1981	58.6313	65.035	56.2826
127	48.731	44.2909	36.1913	48.2921	61.9373	45.0711
128	26.8857	31.6409	28.5788	27.8463	38.6852	29.638
129	35.8658	43.8678	34.7159	41.4108	56.1399	41.1924
130	37.8754	39.0932	38.7696	41.2671	55.6168	46.1829
131	56.1314	65.777	33.0882	65.0473	70.5128	68.9545
132	73.7221	81.152	52.458	74.2671	74.1908	61.5658
133	40.0821	45.3774	35.7628	50.6094	56.6107	45.9272
134	25.1964	57.9145	42.1611	60.9436	74.7872	62.5399
135	40.2847	42.212	19.7484	37.8886	31.1391	35.5183
136	34.371	34.2278	29.0542	34.8162	44.6796	29.1356
137	28.3614	22.642	26.6144	25.3956	28.1137	25.7195
138	35.6386	40.294	24.6761	38.5145	42.7844	35.9386
139	68.0383	74.0896	44.6437	70.2187	91.4206	70.7342
140	44.4052	39.6982	36.2813	49.3872	63.5222	42.5436
141	75.0554	86.6935	40.4371	80.8445	101.078	92.001
142	56.9446	51.2998	40.2624	52.3666	58.5462	53.6825
143	45.6208	48.8308	32.2435	53.2641	63.098	53.1119
144	99.8549	94.27	22.7251	83.5109	93.1401	96.9804
145	60.0849	56.0409	27.0898	54.6809	52.9507	50.9816
146	41.4839	41.6246	32.7958	41.66	50.2935	42.0086
147	71.1677	72.3043	39.7718	65.7046	79.2165	72.6782
148	68.3504	68.2328	47.3861	69.6584	82.2268	67.9044
149	40.8268	38.8675	35.7783	43.921	54.0675	40.964
150	35.8658	39.0318	34.3983	40.4811	52.4357	41.0191
151	33.4018	30.1754	33.8947	33.6428	42.5265	37.4377
152	60.8515	59.291	37.7402	59.2433	70.0805	56.1918
153	61.5086	61.5858	42.708	55.1547	58.8262	56.0262
154	53.6783	52.2203	37.6985	54.9781	52.4468	50.6609
155	56.6324	59.0959	38.0319	60.0358	72.0383	57.9217
156	54.8966	53.5632	38.346	52.7675	65.1265	52.4512
157	35.8658	40.7472	35.8392	40.5446	57.4175	42.3995
158	46.8008	43.6817	33.2313	47.2068	49.609	44.6898
159	43.0363	41.6967	37.5377	43.9918	56.545	45.5162
160	55.1157	58.5846	46.2024	60.7434	67.2621	60.5411
161	46.245	52.448	36.7753	48.5746	55.265	49.7954
162	84.9446	84.0247	46.4754	82.0641	78.2382	74.659
163	49.7303	52.2505	32.9242	49.9869	56.4206	50.5778
164	42.5845	44.8462	27.0027	43.517	46.0893	39.6189
165	49.2402	48.7057	38.1194	52.9762	53.3983	48.9919
166	47.9233	45.7513	36.4145	50.1023	55.5572	49.6465
167	67.7153	66.8774	34.1291	62.0039	60.4898	63.1206
168	55.8905	54.827	37.8163	53.3789	64.6081	54.5203
169	40.7173	41.4586	27.4652	43.522	43.4092	41.2615
170	28.5366	26.5484	26.1632	26.8453	29.7191	26.744
171	57.7385	65.3883	21.9777	52.2174	53.5115	57.2735
172	39.551	37.6181	35.5221	45.9872	50.1827	42.865
173	33.755	32.0466	27.8352	33.3747	42.2363	32.2814
174	50.1656	51.0092	36.2496	51.5183	61.5861	52.9984
175	32.6571	30.884	28.5427	28.6505	41.5258	28.3517
176	63.0856	70.6103	32.8129	65.1027	63.7698	69.2284
177	30.0342	32.9281	25.4399	32.1501	40.3394	25.5382
178	36.5996	40.3554	35.795	42.9753	57.0773	43.4131
179	46.8747	44.0142	38.9369	44.0572	45.9284	42.4227
180	67.5866	69.2764	33.6849	65.1689	61.612	67.9874
181	48.4025	55.2097	30.7207	48.5931	54.3704	48.7617
182	32.5065	31.0489	28.1555	37.7246	44.1509	34.91
183	46.1875	42.8483	38.0424	43.2128	53.2561	43.9296
184	50.5161	51.4955	38.8758	57.6748	57.1025	52.2456
185	67.5674	72.245	44.3722	61.4901	83.1276	65.7253
186	42.0205	47.0417	32.3682	49.8549	50.902	42.9666
187	60.8268	61.1267	39.6488	61.6587	72.6347	64.2238
188	50.8227	53.5656	33.461	48.2432	56.6907	48.2466
189	47.6496	54.9253	36.5188	48.1716	59.0766	51.0824
190	45.5195	49.4224	33.2911	46.8045	54.2691	42.8266
191	48.5092	46.1354	36.6822	49.4494	61.3064	49.338
192	62.13	58.0512	33.5192	56.0745	61.4208	55.1145
193	27.5099	25.9878	26.2193	26.323	34.4385	26.3883
194	59.0007	55.0035	39.1997	51.8332	61.6266	53.7991
195	57.2758	56.615	35.8506	55.7066	67.5361	61.761
196	62.8747	67.0294	47.758	66.0622	83.0819	68.3589
197	67.8001	74.9563	38.4096	67.8632	80.0043	73.0602
199	55.1211	54.1697	34.2818	50.7384	54.5475	48.8454
200	37.0595	42.1184	34.8102	38.6141	46.5868	38.3259
201	56.7529	59.1109	42.3832	62.8388	79.469	65.115
202	38.7598	41.343	33.6966	41.0878	57.6979	43.0403
203	50.8665	47.2506	36.282	52.1549	59.4069	49.7369
204	63.2389	61.9275	30.3386	55.9247	59.1623	59.5798
205	46.1547	49.997	34.8104	48.9112	62.119	51.1482
206	45.7659	45.0609	29.4156	46.9343	50.8723	43.6563
207	47.2991	43.6917	38.3022	50.8618	57.2399	47.0971
208	48.9692	52.4383	38.0543	52.1929	62.2137	52.4902
209	81.7933	86.1386	44.8801	86.0189	92.7924	83.9269
210	63.5264	63.5967	37.7923	58.0052	69.0699	64.3889
211	26.8857	29.0711	28.7246	28.7179	34.5353	28.3869
212	36.4545	37.4059	28.1111	34.4212	47.7309	36.4029
213	48.2793	46.7273	26.7684	47.0629	50.4136	45.4691
214	56.4326	51.9737	31.8276	51.4893	53.1031	52.3106
215	32.2437	27.4742	27.3257	29.4047	32.9157	28.0794
216	44.4435	50.3256	34.3357	43.5899	47.0814	46.183
217	65.1444	65.22	43.0028	62.1603	76.1166	60.5218
218	49.3552	52.5082	35.2909	48.5495	48.43	48.3148
219	60.7392	59.1852	33.0769	55.4803	60.0423	60.8951
220	32.6762	30.8623	32.6286	34.1261	39.8492	36.229
221	57.5469	56.1633	29.5128	51.8716	48.5539	52.062
222	67.4634	67.7994	39.7873	62.3704	74.4092	61.8232
223	58.7433	62.7184	33.4225	57.6116	70.3231	59.6136
224	44.9035	43.4347	35.5298	46.7196	53.988	46.6547
225	26.4695	22.0723	27.5316	26.1993	38.5543	29.5073
226	64.1506	65.8122	33.2452	58.3051	66.0498	63.3863
