# Supplementary material for: CheekAge: a next-generation buccal epigenetic aging clock associated with lifestyle and health
Source: GeroScience. 2024 Mar 5;46(3):3429–43. doi: 10.1007/s11357-024-01094-3 (PMC11009193; doi:10.1007/s11357-024-01094-3)
Supplement: Supplementary file 32 — Supplementary Table 14 (XLSX 2219 KB) [file 11357_2024_1094_MOESM32_ESM.xlsx]

## Sheet: Table S14
Table S14
Figure 6 Cluster 1									Figure 6 Cluster 2									Figure 6 Cluster 3									Figure 6 Cluster 4										Figure S13 Cluster 1									Figure S13 Cluster 2
goId	description	size	overlap	interestGene	expect	enrichmentRatio	pValue	FDR	goId	description	size	overlap	interestGene	expect	enrichmentRatio	pValue	FDR	goId	description	size	overlap	interestGene	expect	enrichmentRatio	pValue	FDR	goId	description	size	overlap	interestGene	expect	enrichmentRatio	pValue	FDR		goId	description	size	overlap	interestGene	expect	enrichmentRatio	pValue	FDR	goId	description	size	overlap
GO:0050794	regulation of cellular process	8928	2124	A2M|1;AARS|1;ABAT|1;ABR|1;ACACA|1;ACACB|1;ACADVL|1;ACLY|1;ACP5|1;ACTC1|1;ACTN4|1;ACTN1|1;ACVR1B|1;ACVRL1|1;ADAM10|1;ADARB1|1;ADCY6|1;ADCY7|1;ADCY9|1;ADCYAP1|1;ADRA1D|1;AP2A1|1;AP2B1|1;AP1G1|1;JAG1|1;AKT1|1;AKT2|1;ALDH1A3|1;ALDOA|1;ALOX12|1;ALOX12B|1;ALOX15B|1;AMFR|1;AMH|1;ANG|1;ANXA2|1;APBA2|1;AIRE|1;XIAP|1;BIRC5|1;APLP1|1;APLP2|1;APOE|1;APOH|1;APP|1;ARHGDIA|1;ARHGDIG|1;ARRB2|1;ASCL1|1;ASGR2|1;ZF…	1949.02	1.08978	7.84e-14	1.24e-09	GO:0006139	nucleobase-containing compound metabolic process	5102	1480	AARS|1;ACACA|1;ACACB|1;ACLY|1;ACTN4|1;ACTN1|1;ACVR1B|1;ADA|1;ADARB1|1;ADCY6|1;ADCY9|1;ADORA2B|1;PARP4|1;ADSL|1;AES|1;JAG1|1;AHCY|1;AKT1|1;ALDOA|1;ALDOC|1;ANG|1;APAF1|1;AIRE|1;APEX1|1;BIRC5|1;APOE|1;APP|1;APRT|1;ARRB2|1;ZFHX3|1;ATF1|1;ATF4|1;BACH1|1;BAX|1;BCL3|1;BCL7A|1;BICD1|1;BID|1;BLM|1;BNC1|1;BMP2|1;BMP4|1;BMP7|1;BRCA1|1;BRCA2|1;ZFP36L1|1;KLF5|1;BTG1|1;TSPO|1;C1QBP|1;CALR|1;RUNX1|1;CBFA2T3|1;C…	1246.38	1.18744	0	0	GO:0051248	negative regulation of protein metabolic process	984	255	SERPINA3|1;ADARB1|1;ANG|1;ANXA2|1;APLP2|1;APOE|1;APP|1;ARRB2|1;AVP|1;BCL3|1;BDKRB2|1;CEACAM1|1;BMP7|1;ZFP36L1|1;TSPO|1;C3|1;LDLRAD4|1;CALR|1;CAPN3|1;SERPINA6|1;CDKN2D|1;CEBPA|1;CIRBP|1;CLN3|1;CRY1|1;CSK|1;CSNK2A1|1;CSNK2A2|1;CST5|1;CTSZ|1;DAPK3|1;DDX3X|1;DNMT1|1;DPEP1|1;DUSP3|1;DUSP6|1;DUSP9|1;EDNRB|1;EIF2S1|1;ELANE|1;FBLN1|1;FKBP1A|1;FOXJ1|1;FOXM1|1;FOXO1|1;FLNA|1;FLOT2|1;GAPDH|1;GPC3|1;GMFB|1;G…	191.52	1.33146	1.81e-07	0.002872	GO:0071840	cellular component organization or biogenesis	5803	1378	A2M|1;ABR|1;ACACA|1;ACACB|1;ASIC2|1;ASIC1|1;ACOX1|1;ACTN4|1;ACTN1|1;ACVRL1|1;ADAM10|1;ADARB1|1;ADCY6|1;ADORA2A|1;ADSL|1;AP2A1|1;AP2B1|1;AP1G1|1;ACAN|1;AKT1|1;AKT2|1;ALDH1A3|1;ALDOA|1;AMFR|1;ANG|1;ANXA2|1;APAF1|1;APOE|1;APP|1;SHROOM2|1;ARHGAP4|1;ARHGDIA|1;ARHGDIB|1;ARL1|1;ARVCF|1;ATF1|1;ATP1A3|1;ATP2A2|1;AVP|1;AXL|1;BAX|1;BBS2|1;BBS4|1;BCL2|1;BCL2L1|1;BCR|1;BFSP1|1;BICD1|1;BID|1;BIK|1;BMP4|1;BMP7|…	1254.18	1.09872	1.75e-07	0.001614		GO:0090304	nucleic acid metabolic process	4544	1899	AARS|1;ACTN4|1;ACTN1|1;ACVR1B|1;ACVRL1|1;ADARB1|1;ADCYAP1|1;ADORA2A|1;PARP4|1;ADRA1D|1;AES|1;JAG1|1;NR0B1|1;AKT1|1;AMH|1;AMHR2|1;ANG|1;APAF1|1;AIRE|1;APEX1|1;XIAP|1;BIRC5|1;APOBEC1|1;APOE|1;APP|1;AR|1;ARRB2|1;ASCL1|1;ZFHX3|1;ATF1|1;ATF4|1;ATRX|1;BACH1|1;BAX|1;BCL3|1;BCL7A|1;BICD1|1;BLM|1;BNC1|1;BMP2|1;BMP4|1;BMP7|1;BRCA1|1;BRCA2|1;ZFP36L1|1;KLF5|1;BTG1|1;BTK|1;C1QBP|1;C5AR1|1;CALR|1;CAPN3|1;RUNX1…	1710.74	1.11004	1.9e-12	3.01e-08	GO:0016070	RNA metabolic process	4084	1601
GO:0006357	regulation of transcription by RNA polymerase II	2361	643	ACVR1B|1;ACVRL1|1;ADCYAP1|1;JAG1|1;AKT1|1;AMH|1;AIRE|1;XIAP|1;APOE|1;APP|1;ASCL1|1;ZFHX3|1;ATF4|1;BACH1|1;BCL3|1;BNC1|1;BMP2|1;BMP4|1;BMP7|1;KLF5|1;CALR|1;RUNX1|1;CCNE1|1;CCNT1|1;CD40|1;CDH13|1;CDK2|1;CDK8|1;CDX2|1;CDX4|1;CEBPA|1;CHD3|1;CHD4|1;FOXN3|1;CREBBP|1;CRK|1;CRX|1;CRYM|1;DACH1|1;DBP|1;DCN|1;DDIT3|1;DDX3X|1;DLX3|1;DLX4|1;DNMT1|1;DNMT3B|1;ARID3A|1;ATN1|1;E2F1|1;E4F1|1;EDNRB|1;MEGF8|1;ELANE|…	515.417	1.24753	5.61e-12	4.45e-08	GO:0006725	cellular aromatic compound metabolic process	5282	1516	AARS|1;ABAT|1;ACACA|1;ACACB|1;ACLY|1;ACTN4|1;ACTN1|1;ACVR1B|1;ADA|1;ADARB1|1;ADCY6|1;ADCY9|1;ADORA2B|1;PARP4|1;ADSL|1;AES|1;JAG1|1;AHCY|1;AKT1|1;ALDOA|1;ALDOC|1;ANG|1;APAF1|1;AIRE|1;APEX1|1;BIRC5|1;APOE|1;APP|1;APRT|1;ARRB2|1;ZFHX3|1;ATF1|1;ATF4|1;BACH1|1;BAX|1;BCL2|1;BCL3|1;BCL7A|1;BICD1|1;BID|1;BLM|1;BLVRB|1;BNC1|1;BMP2|1;BMP4|1;BMP7|1;BRCA1|1;BRCA2|1;ZFP36L1|1;KLF5|1;BTG1|1;TSPO|1;C1QBP|1;CALR…	1290.36	1.17487	0	0	GO:0048523	negative regulation of cellular process	4167	913	SERPINA3|1;ABAT|1;ABR|1;ACACB|1;ACADVL|1;ASIC2|1;ASIC1|1;ACTC1|1;ACTN4|1;ACTN1|1;ACVRL1|1;ADA|1;ADAM10|1;ADARB1|1;ADCY6|1;AP2B1|1;JAG1|1;AKT2|1;ALOX12|1;ANG|1;ANXA2|1;APEX1|1;APLP2|1;APOE|1;APP|1;ARHGDIA|1;ARHGDIB|1;ARRB2|1;ZFHX3|1;AVP|1;AXL|1;AZU1|1;B2M|1;BCL2|1;BCL2A1|1;BCL2L1|1;BCL2L2|1;BCL3|1;BCL7A|1;BCR|1;BDKRB2|1;CEACAM1|1;BICD1|1;BID|1;BMP2|1;BMP7|1;BNIP2|1;BRCA2|1;ZFP36L1|1;BTG1|1;BUB1B|1…	811.039	1.12572	1.42e-06	0.011269	GO:0006996	organelle organization	3455	855	ABR|1;ACOX1|1;ACTN4|1;ACTN1|1;AP1G1|1;AKT1|1;AKT2|1;ALDOA|1;ANG|1;ANXA2|1;APOE|1;SHROOM2|1;ARHGAP4|1;ARHGDIA|1;ARHGDIB|1;ARL1|1;ATP2A2|1;AVP|1;BAX|1;BBS2|1;BBS4|1;BCL2|1;BCL2L1|1;BCR|1;BFSP1|1;BICD1|1;BID|1;BIK|1;BMP4|1;BMP7|1;BRCA1|1;BUB1B|1;CALM1|1;CAPN3|1;CCND2|1;CCNF|1;CDC25B|1;CDC27|1;CDH2|1;CDK2|1;CDKN1B|1;CETN1|1;CFL2|1;CHD2|1;CHD3|1;CHD4|1;CHGA|1;CLN3|1;CLTC|1;CNN1|1;CREBBP|1;CRK|1;CSNK1D…	746.719	1.14501	2.04e-07	0.001614		GO:0016070	RNA metabolic process	4084	1717	AARS|1;ACTN4|1;ACTN1|1;ACVR1B|1;ACVRL1|1;ADARB1|1;ADCYAP1|1;ADORA2A|1;AES|1;JAG1|1;NR0B1|1;AKT1|1;AMH|1;AMHR2|1;ANG|1;AIRE|1;APEX1|1;XIAP|1;BIRC5|1;APOBEC1|1;APOE|1;APP|1;AR|1;ARRB2|1;ASCL1|1;ZFHX3|1;ATF1|1;ATF4|1;ATRX|1;BACH1|1;BAX|1;BCL3|1;BCL7A|1;BICD1|1;BLM|1;BNC1|1;BMP2|1;BMP4|1;BMP7|1;BRCA1|1;BRCA2|1;ZFP36L1|1;KLF5|1;BTG1|1;BTK|1;C1QBP|1;C5AR1|1;CALR|1;CAPN3|1;RUNX1|1;CBFA2T3|1;CBFB|1;CCNE1…	1537.56	1.1167	4.65e-12	3.69e-08	GO:0090304	nucleic acid metabolic process	4544	1766
GO:0050789	regulation of biological process	9514	2230	A2M|1;AARS|1;ABAT|1;ABR|1;ACACA|1;ACACB|1;ACADVL|1;ACLY|1;ACOX1|1;ACP5|1;ACTC1|1;ACTN4|1;ACTN1|1;ACVR1B|1;ACVRL1|1;ADAM10|1;ADARB1|1;ADCY6|1;ADCY7|1;ADCY9|1;ADCYAP1|1;ADRA1D|1;AP2A1|1;AP2B1|1;AP1G1|1;JAG1|1;AKT1|1;AKT2|1;ALDH1A3|1;ALDOA|1;ALOX12|1;ALOX12B|1;ALOX15B|1;AMFR|1;AMH|1;ANG|1;ANXA2|1;APBA2|1;AIRE|1;XIAP|1;BIRC5|1;APLP1|1;APLP2|1;APOE|1;APOH|1;APP|1;ARHGDIA|1;ARHGDIG|1;ARRB2|1;ASCL1|1;AS…	2076.95	1.07369	1.59e-11	8.4e-08	GO:0006807	nitrogen compound metabolic process	8795	2357	AARS|1;ABAT|1;ABCA3|1;ACACA|1;ACACB|1;ACLY|1;ACP5|1;ACTN4|1;ACTN1|1;ACVR1B|1;ADA|1;ADARB1|1;ADCY6|1;ADCY9|1;ADORA2B|1;PARP4|1;ADSL|1;AP2A1|1;AES|1;JAG1|1;AHCY|1;AKT1|1;AKT2|1;ALDH3A2|1;ALDOA|1;ALDOC|1;ALOX12B|1;AMFR|1;ANG|1;APAF1|1;AIRE|1;APEX1|1;BIRC5|1;APLP2|1;APOE|1;APP|1;APRT|1;ARG2|1;ARRB2|1;ARSA|1;ASGR1|1;ZFHX3|1;ATF1|1;ATF4|1;ATP7B|1;AVP|1;AXL|1;B2M|1;BACH1|1;BAX|1;BCAT1|1;BCAT2|1;BCKDHA|1…	2148.56	1.09702	0	0	GO:0045936	negative regulation of phosphate metabolic process	508	141	ADARB1|1;APOE|1;ARRB2|1;BDKRB2|1;CEACAM1|1;BMP7|1;TSPO|1;LDLRAD4|1;CBFA2T3|1;CDKN2D|1;CEBPA|1;COX11|1;CSK|1;DLG3|1;DUSP3|1;DUSP6|1;DUSP9|1;FBLN1|1;FKBP1A|1;FOXM1|1;FOXO1|1;GMFB|1;GPS1|1;GPS2|1;IGF1R|1;SMAD6|1;SMAD7|1;MAPT|1;MLLT1|1;GADD45B|1;MYO1D|1;NF1|1;NF2|1;NTRK3|1;P2RX7|1;PAFAH1B1|1;PDGFB|1;PER1|1;PHB|1;PIK3R2|1;PIN1|1;PPARA|1;PPP1R1A|1;PPP5C|1;PRKAR1A|1;PKN1|1;DNAJC3|1;PRNP|1;PSEN1|1;PTPN1|…	98.8739	1.42606	2.6e-06	0.011567	GO:0046907	intracellular transport	1702	445	ACACA|1;ACACB|1;ACOX1|1;ACTN4|1;ADORA2A|1;ADORA2B|1;AP2A1|1;AP1B1|1;AP1G1|1;AKT1|1;AKT2|1;ANXA2|1;APBA2|1;APOE|1;APP|1;ARL1|1;ATP2A2|1;BBS2|1;BBS4|1;BCR|1;BICD1|1;BID|1;BMP4|1;PTTG1IP|1;CALM1|1;CDH1|1;CDH3|1;CHGA|1;AP2S1|1;CLN3|1;CLTC|1;CSNK1D|1;CSNK2A2|1;CTSZ|1;DAO|1;DYNC1H1|1;DYNC1LI2|1;DNM2|1;ECH1|1;EIF5A|1;STX2|1;F7|1;F10|1;FES|1;FGF9|1;GRIK5|1;GSK3A|1;HMOX1|1;HNRNPA1|1;IGF1|1;IL4R|1;IL13RA2|…	367.848	1.20974	1.18e-06	0.003818		GO:0019219	regulation of nucleobase-containing compound metabolic process	3572	1499	ACTN4|1;ACTN1|1;ACVR1B|1;ACVRL1|1;ADCYAP1|1;ADORA2A|1;ADORA2B|1;PARP4|1;AES|1;JAG1|1;NR0B1|1;AKT1|1;ABCD1|1;AMH|1;AMHR2|1;APAF1|1;AIRE|1;APEX1|1;XIAP|1;BIRC5|1;APOBEC1|1;APOE|1;APP|1;AR|1;ARRB2|1;ASCL1|1;ZFHX3|1;ATF1|1;ATF4|1;ATP7A|1;ATRX|1;BACH1|1;BAX|1;BCL3|1;BCL7A|1;BLM|1;BNC1|1;BMP2|1;BMP4|1;BMP7|1;BRCA1|1;BRCA2|1;ZFP36L1|1;KLF5|1;BTG1|1;BTK|1;TSPO|1;C1QBP|1;CALR|1;CAPN3|1;RUNX1|1;CBFA2T3|1;C…	1344.8	1.11466	5.1e-10	2.36e-06	GO:0010467	gene expression	4770	1836
GO:0006366	transcription by RNA polymerase II	2490	666	ACVR1B|1;ACVRL1|1;ADCYAP1|1;JAG1|1;AKT1|1;AMH|1;AIRE|1;XIAP|1;APOE|1;APP|1;ARRB2|1;ASCL1|1;ZFHX3|1;ATF4|1;BACH1|1;BCL3|1;BNC1|1;BMP2|1;BMP4|1;BMP7|1;KLF5|1;CALR|1;RUNX1|1;CCNE1|1;CCNT1|1;CD40|1;CDH13|1;CDK2|1;CDK8|1;CDX2|1;CDX4|1;CEBPA|1;CHD3|1;CHD4|1;FOXN3|1;CREBBP|1;CRK|1;CRX|1;CRYM|1;CSTF1|1;DACH1|1;DBP|1;DCN|1;DDIT3|1;DDX3X|1;DLX3|1;DLX4|1;DNMT1|1;DNMT3B|1;ARID3A|1;ATN1|1;DTX1|1;DVL2|1;E2F1|1…	543.578	1.22521	8.23e-11	3.26e-07	GO:0008152	metabolic process	9888	2639	AARS|1;ABAT|1;ABCA3|1;ACACA|1;ACACB|1;ACADVL|1;ACLY|1;ACO2|1;ACOX1|1;ACP5|1;ACTN4|1;ACTN1|1;ACVR1B|1;ACYP1|1;ADA|1;ADARB1|1;ADCY6|1;ADCY9|1;ADORA2B|1;PARP4|1;ADSL|1;AP2A1|1;AES|1;JAG1|1;AHCY|1;AKT1|1;AKT2|1;ALDH2|1;ALDH3A1|1;ALDH1A3|1;ALDH3A2|1;ALDOA|1;ALDOC|1;ALOX12|1;ALOX12B|1;ALOX15B|1;AMFR|1;ANG|1;APAF1|1;APBA2|1;AIRE|1;APEX1|1;BIRC5|1;APLP2|1;APOE|1;APP|1;APRT|1;ARF3|1;ARG2|1;ARL1|1;ARRB2|1;…	2415.57	1.0925	0	0	GO:0010563	negative regulation of phosphorus metabolic process	509	141	ADARB1|1;APOE|1;ARRB2|1;BDKRB2|1;CEACAM1|1;BMP7|1;TSPO|1;LDLRAD4|1;CBFA2T3|1;CDKN2D|1;CEBPA|1;COX11|1;CSK|1;DLG3|1;DUSP3|1;DUSP6|1;DUSP9|1;FBLN1|1;FKBP1A|1;FOXM1|1;FOXO1|1;GMFB|1;GPS1|1;GPS2|1;IGF1R|1;SMAD6|1;SMAD7|1;MAPT|1;MLLT1|1;GADD45B|1;MYO1D|1;NF1|1;NF2|1;NTRK3|1;P2RX7|1;PAFAH1B1|1;PDGFB|1;PER1|1;PHB|1;PIK3R2|1;PIN1|1;PPARA|1;PPP1R1A|1;PPP5C|1;PRKAR1A|1;PKN1|1;DNAJC3|1;PRNP|1;PSEN1|1;PTPN1|…	99.0686	1.42326	2.92e-06	0.011567	GO:0051641	cellular localization	2653	665	ACACA|1;ACACB|1;ASIC1|1;ACOX1|1;ACTN4|1;ADAM10|1;ADORA2A|1;ADORA2B|1;AP2A1|1;AP1B1|1;AP2B1|1;AP1G1|1;AKT1|1;AKT2|1;ANXA2|1;APBA2|1;APOE|1;APP|1;SHROOM2|1;ARL1|1;ATP2A2|1;ATP6AP1|1;BAX|1;BBS2|1;BBS4|1;BCL2|1;BCL2L1|1;BCR|1;BICD1|1;BID|1;BMP4|1;BMP7|1;ZFP36L1|1;BSG|1;BUB1B|1;PTTG1IP|1;CACNA1C|1;CALM1|1;CAPN3|1;CD4|1;CD19|1;CDH1|1;CDH2|1;CDH3|1;CDH13|1;CHGA|1;CHRNA3|1;CHRNB4|1;AP2S1|1;CLN3|1;CLTC|1;…	573.385	1.15978	1.28e-06	0.003818		GO:0006357	regulation of transcription by RNA polymerase II	2361	1021	ACVR1B|1;ACVRL1|1;ADCYAP1|1;AES|1;JAG1|1;NR0B1|1;AKT1|1;AMH|1;AMHR2|1;AIRE|1;XIAP|1;APOE|1;APP|1;AR|1;ASCL1|1;ZFHX3|1;ATF1|1;ATF4|1;ATRX|1;BACH1|1;BCL3|1;BNC1|1;BMP2|1;BMP4|1;BMP7|1;BRCA1|1;ZFP36L1|1;KLF5|1;C1QBP|1;CALR|1;RUNX1|1;CBFB|1;CCNE1|1;CCNT1|1;CD40|1;CDH13|1;CDK2|1;CDK8|1;CDX2|1;CDX4|1;CEBPA|1;CEBPB|1;CEBPE|1;CEBPG|1;CHD2|1;CHD3|1;CHD4|1;FOXN3|1;CREBBP|1;CREBL2|1;CRK|1;CRX|1;CRY1|1;CRYM|…	888.878	1.14864	5.96e-10	2.36e-06	GO:0006357	regulation of transcription by RNA polymerase II	2361	953
GO:0051252	regulation of RNA metabolic process	3332	860	ACTN4|1;ACTN1|1;ACVR1B|1;ACVRL1|1;ADCYAP1|1;JAG1|1;AKT1|1;AMH|1;AIRE|1;XIAP|1;BIRC5|1;APOE|1;APP|1;ARRB2|1;ASCL1|1;ZFHX3|1;ATF4|1;BACH1|1;BCL3|1;BCL7A|1;BLM|1;BNC1|1;BMP2|1;BMP4|1;BMP7|1;BRCA2|1;KLF5|1;CALR|1;CAPN3|1;RUNX1|1;CBFA2T3|1;CCNE1|1;CCNT1|1;CD40|1;CDC6|1;CDH1|1;CDH13|1;CDK2|1;CDK8|1;CDX2|1;CDX4|1;CEBPA|1;CHD3|1;CHD4|1;FOXN3|1;CIRBP|1;CLK3|1;COL1A1|1;CREBBP|1;CRK|1;CRX|1;CRYM|1;DACH1|1;D…	727.39	1.18231	2.11e-10	6.68e-07	GO:0010467	gene expression	4770	1396	AARS|1;ACACB|1;ACVR1B|1;ADARB1|1;AES|1;JAG1|1;AKT1|1;AKT2|1;ALOX12B|1;ANG|1;APBA2|1;AIRE|1;APEX1|1;BIRC5|1;APOE|1;APP|1;ARRB2|1;ZFHX3|1;ATF1|1;ATF4|1;ATP7B|1;AVP|1;BACH1|1;BAX|1;BBS2|1;BBS4|1;BCL2|1;BCL3|1;BCL7A|1;BICD1|1;BLM|1;BNC1|1;BMP2|1;BMP4|1;BMP7|1;BRCA1|1;BRCA2|1;ZFP36L1|1;KLF5|1;BTG1|1;C1QBP|1;C1R|1;CALR|1;RUNX1|1;CBFA2T3|1;CBFB|1;CCNE1|1;CCNT1|1;CD4|1;CDC6|1;CDH1|1;CDH3|1;CDH13|1;CDK2|1…	1165.28	1.198	0	0	GO:0048519	negative regulation of biological process	4669	1007	SERPINA3|1;ABAT|1;ABR|1;ACACB|1;ACADVL|1;ASIC2|1;ASIC1|1;ACTC1|1;ACTN4|1;ACTN1|1;ACVRL1|1;ADA|1;ADAM10|1;ADARB1|1;ADCY6|1;ADORA2B|1;AP2B1|1;JAG1|1;AKT2|1;ALOX12|1;ALOX15|1;ANG|1;ANXA2|1;APEX1|1;APLP2|1;APOE|1;APP|1;ARHGDIA|1;ARHGDIB|1;ARRB2|1;ZFHX3|1;AVP|1;AVPR2|1;AXL|1;AZU1|1;B2M|1;BBS2|1;BCL2|1;BCL2A1|1;BCL2L1|1;BCL2L2|1;BCL3|1;BCL7A|1;BCR|1;BDKRB2|1;CEACAM1|1;BICD1|1;BID|1;BMP2|1;BMP7|1;BNIP2|…	908.745	1.10812	5.91e-06	0.017553	GO:0016043	cellular component organization	5638	1332	A2M|1;ABR|1;ACACA|1;ACACB|1;ASIC2|1;ASIC1|1;ACOX1|1;ACTN4|1;ACTN1|1;ACVRL1|1;ADAM10|1;ADARB1|1;ADCY6|1;ADORA2A|1;ADSL|1;AP2A1|1;AP2B1|1;AP1G1|1;ACAN|1;AKT1|1;AKT2|1;ALDH1A3|1;ALDOA|1;AMFR|1;ANG|1;ANXA2|1;APAF1|1;APOE|1;APP|1;SHROOM2|1;ARHGAP4|1;ARHGDIA|1;ARHGDIB|1;ARL1|1;ARVCF|1;ATF1|1;ATP1A3|1;ATP2A2|1;AVP|1;AXL|1;BAX|1;BBS2|1;BBS4|1;BCL2|1;BCL2L1|1;BCR|1;BFSP1|1;BICD1|1;BID|1;BIK|1;BMP4|1;BMP7|…	1218.52	1.09313	1.38e-06	0.003818		GO:0010556	regulation of macromolecule biosynthetic process	3560	1489	AARS|1;ACTN4|1;ACTN1|1;ACVR1B|1;ACVRL1|1;ADCYAP1|1;ADORA2A|1;PARP4|1;AP2A1|1;AES|1;JAG1|1;NR0B1|1;AKT1|1;AKT2|1;AMH|1;AMHR2|1;ANG|1;AIRE|1;APEX1|1;XIAP|1;BIRC5|1;APOBEC1|1;APOE|1;APP|1;AR|1;ARRB2|1;ASCL1|1;ZFHX3|1;ATF1|1;ATF4|1;ATRX|1;AZU1|1;BACH1|1;BCL2|1;BCL3|1;BCL7A|1;BLM|1;BNC1|1;BMP2|1;BMP4|1;BMP7|1;BRCA1|1;BRCA2|1;ZFP36L1|1;KLF5|1;BTG1|1;BTK|1;C1QBP|1;CALR|1;CAPN3|1;RUNX1|1;CBFA2T3|1;CBFB|1…	1340.28	1.11096	1.86e-09	4.62e-06	GO:0006366	transcription by RNA polymerase II	2490	997
GO:2001141	regulation of RNA biosynthetic process	3112	808	ACTN4|1;ACTN1|1;ACVR1B|1;ACVRL1|1;ADCYAP1|1;JAG1|1;AKT1|1;AMH|1;AIRE|1;XIAP|1;BIRC5|1;APOE|1;APP|1;ARRB2|1;ASCL1|1;ZFHX3|1;ATF4|1;BACH1|1;BCL3|1;BCL7A|1;BLM|1;BNC1|1;BMP2|1;BMP4|1;BMP7|1;BRCA2|1;KLF5|1;CALR|1;CAPN3|1;RUNX1|1;CBFA2T3|1;CCNE1|1;CCNT1|1;CD40|1;CDC6|1;CDH1|1;CDH13|1;CDK2|1;CDK8|1;CDX2|1;CDX4|1;CEBPA|1;CHD3|1;CHD4|1;FOXN3|1;COL1A1|1;CREBBP|1;CRK|1;CRX|1;CRYM|1;DACH1|1;DAPK3|1;DBP|1;DC…	679.363	1.18935	2.82e-10	7.46e-07	GO:0016070	RNA metabolic process	4084	1217	AARS|1;ACTN4|1;ACTN1|1;ACVR1B|1;ADARB1|1;AES|1;JAG1|1;AKT1|1;ANG|1;AIRE|1;APEX1|1;BIRC5|1;APOE|1;APP|1;ARRB2|1;ZFHX3|1;ATF1|1;ATF4|1;BACH1|1;BAX|1;BCL3|1;BCL7A|1;BICD1|1;BLM|1;BNC1|1;BMP2|1;BMP4|1;BMP7|1;BRCA1|1;BRCA2|1;ZFP36L1|1;KLF5|1;BTG1|1;C1QBP|1;CALR|1;RUNX1|1;CBFA2T3|1;CBFB|1;CCNE1|1;CCNT1|1;CD4|1;CDC6|1;CDH1|1;CDH13|1;CDK2|1;CDK4|1;CDK8|1;CDKN1B|1;CEBPA|1;CEBPB|1;CEBPG|1;CHD2|1;CHD3|1;CHD…	997.693	1.21981	0	0	GO:0007154	cell communication	5304	1132	ABAT|1;ABR|1;ACADVL|1;ASIC2|1;ASIC1|1;ACTN4|1;ACVRL1|1;ADA|1;ADAM10|1;ADARB1|1;ADCY6|1;ADCY9|1;ADORA2B|1;AP2B1|1;AGRP|1;JAG1|1;AKT2|1;ALOX12B|1;ALOX15|1;AMFR|1;ANG|1;ANXA2|1;APBA2|1;APLP2|1;APOE|1;APP|1;AQP2|1;ARHGDIA|1;ARHGDIB|1;ARRB2|1;ASGR1|1;ASGR2|1;ASNA1|1;ATP1A3|1;ATP2A1|1;ATP6V0C|1;ATP6V0A1|1;AVP|1;AVPR2|1;AXL|1;AZU1|1;B2M|1;BBS2|1;BCL2|1;BCL2A1|1;BCL2L1|1;BCL2L2|1;BCL3|1;HCN2|1;BCR|1;BDKR…	1032.34	1.09654	7.69e-06	0.017553	GO:0051649	establishment of localization in cell	2039	523	ACACA|1;ACACB|1;ASIC1|1;ACOX1|1;ACTN4|1;ADORA2A|1;ADORA2B|1;AP2A1|1;AP1B1|1;AP2B1|1;AP1G1|1;AKT1|1;AKT2|1;ANXA2|1;APBA2|1;APOE|1;APP|1;SHROOM2|1;ARL1|1;ATP2A2|1;BAX|1;BBS2|1;BBS4|1;BCL2|1;BCR|1;BICD1|1;BID|1;BMP4|1;PTTG1IP|1;CACNA1C|1;CALM1|1;CAPN3|1;CD4|1;CD19|1;CDH1|1;CDH2|1;CDH3|1;CHGA|1;CHRNA3|1;CHRNB4|1;AP2S1|1;CLN3|1;CLTC|1;CSNK1D|1;CSNK2A2|1;CTSZ|1;CYBA|1;DAO|1;DMD|1;DYNC1H1|1;DYNC1LI2|1;D…	440.683	1.18679	1.44e-06	0.003818		GO:0006366	transcription by RNA polymerase II	2490	1068	ACVR1B|1;ACVRL1|1;ADCYAP1|1;AES|1;JAG1|1;NR0B1|1;AKT1|1;AMH|1;AMHR2|1;AIRE|1;XIAP|1;APOE|1;APP|1;AR|1;ARRB2|1;ASCL1|1;ZFHX3|1;ATF1|1;ATF4|1;ATRX|1;BACH1|1;BAX|1;BCL3|1;BNC1|1;BMP2|1;BMP4|1;BMP7|1;BRCA1|1;ZFP36L1|1;KLF5|1;C1QBP|1;C5AR1|1;CALR|1;RUNX1|1;CBFB|1;CCNE1|1;CCNT1|1;CD40|1;CDH13|1;CDK2|1;CDK4|1;CDK8|1;CDX2|1;CDX4|1;CEBPA|1;CEBPB|1;CEBPE|1;CEBPG|1;CHD2|1;CHD3|1;CHD4|1;FOXN3|1;CREBBP|1;CREB…	937.445	1.13927	1.98e-09	4.62e-06	GO:0006139	nucleobase-containing compound metabolic process	5102	1943
GO:1903506	regulation of nucleic acid-templated transcription	3106	806	ACTN4|1;ACTN1|1;ACVR1B|1;ACVRL1|1;ADCYAP1|1;JAG1|1;AKT1|1;AMH|1;AIRE|1;XIAP|1;BIRC5|1;APOE|1;APP|1;ARRB2|1;ASCL1|1;ZFHX3|1;ATF4|1;BACH1|1;BCL3|1;BCL7A|1;BLM|1;BNC1|1;BMP2|1;BMP4|1;BMP7|1;BRCA2|1;KLF5|1;CALR|1;CAPN3|1;RUNX1|1;CBFA2T3|1;CCNE1|1;CCNT1|1;CD40|1;CDC6|1;CDH1|1;CDH13|1;CDK2|1;CDK8|1;CDX2|1;CDX4|1;CEBPA|1;CHD3|1;CHD4|1;FOXN3|1;COL1A1|1;CREBBP|1;CRK|1;CRX|1;CRYM|1;DACH1|1;DAPK3|1;DBP|1;DC…	678.053	1.1887	3.39e-10	7.68e-07	GO:0034641	cellular nitrogen compound metabolic process	5715	1641	AARS|1;ABAT|1;ACACA|1;ACACB|1;ACLY|1;ACP5|1;ACTN4|1;ACTN1|1;ACVR1B|1;ADA|1;ADARB1|1;ADCY6|1;ADCY9|1;ADORA2B|1;PARP4|1;ADSL|1;AES|1;JAG1|1;AHCY|1;AKT1|1;AKT2|1;ALDOA|1;ALDOC|1;ALOX12B|1;ANG|1;APAF1|1;AIRE|1;APEX1|1;BIRC5|1;APOE|1;APP|1;APRT|1;ARG2|1;ARRB2|1;ZFHX3|1;ATF1|1;ATF4|1;BACH1|1;BAX|1;BCL3|1;BCL7A|1;BICD1|1;BID|1;BLM|1;BLVRB|1;BNC1|1;BMP2|1;BMP4|1;BMP7|1;BRCA1|1;BRCA2|1;ZFP36L1|1;KLF5|1;BT…	1396.13	1.17539	0	0	GO:0023051	regulation of signaling	3178	705	ABAT|1;ABR|1;ASIC1|1;ACTN4|1;ACVRL1|1;ADA|1;ADORA2B|1;AGRP|1;JAG1|1;ALOX12B|1;ALOX15|1;ANXA2|1;APBA2|1;APOE|1;APP|1;ARHGDIA|1;ARHGDIB|1;ARRB2|1;ATP2A1|1;ATP2A3|1;ATP2B3|1;ATP6V0C|1;AVP|1;AXL|1;BCL2|1;BCL2A1|1;BCL2L1|1;BCL2L2|1;BCL3|1;BCR|1;BDKRB2|1;CEACAM1|1;BICD1|1;BID|1;BIK|1;BMP2|1;BMP7|1;C1QBP|1;C3|1;LDLRAD4|1;CACNA1A|1;CACNA1C|1;CACNB3|1;CALB2|1;CALR|1;CAPN3|1;RUNX1|1;CD40|1;CD40LG|1;CD63|1;…	618.546	1.13977	7.75e-06	0.017553	GO:1903047	mitotic cell cycle process	764	217	APP|1;BACH1|1;BAX|1;BBS4|1;BCAT1|1;BCL2|1;BCL2L1|1;BID|1;BMP4|1;BMP7|1;BRCA1|1;ZFP36L1|1;BUB1B|1;CALM1|1;CCND2|1;CCNF|1;CDC25B|1;CDC27|1;CDC34|1;CDK2|1;CDK4|1;CDKN1B|1;CDKN3|1;CETN1|1;FOXN3|1;CLTC|1;CSNK1D|1;CYP1A1|1;DAPK3|1;DYNC1H1|1;DNM2|1;ARID3A|1;EML1|1;EP300|1;EPS8|1;ERCC2|1;ESRRB|1;FOXM1|1;PRMT2|1;HSPA2|1;IGF1|1;INSR|1;KIF22|1;LIG1|1;MAX|1;MCM5|1;MDM2|1;MECP2|1;MNAT1|1;MYBL2|1;MYH10|1;CNOT2…	165.121	1.31419	3.29e-06	0.007183		GO:2001141	regulation of RNA biosynthetic process	3112	1313	ACTN4|1;ACTN1|1;ACVR1B|1;ACVRL1|1;ADCYAP1|1;ADORA2A|1;AES|1;JAG1|1;NR0B1|1;AKT1|1;AMH|1;AMHR2|1;AIRE|1;APEX1|1;XIAP|1;BIRC5|1;APOBEC1|1;APOE|1;APP|1;AR|1;ARRB2|1;ASCL1|1;ZFHX3|1;ATF1|1;ATF4|1;ATRX|1;BACH1|1;BCL3|1;BCL7A|1;BLM|1;BNC1|1;BMP2|1;BMP4|1;BMP7|1;BRCA1|1;BRCA2|1;ZFP36L1|1;KLF5|1;BTG1|1;BTK|1;C1QBP|1;CALR|1;CAPN3|1;RUNX1|1;CBFA2T3|1;CBFB|1;CCNE1|1;CCNT1|1;CD4|1;CD40|1;CD40LG|1;CDC6|1;CDH1…	1171.62	1.12067	2.21e-09	4.62e-06	GO:0051252	regulation of RNA metabolic process	3332	1305
GO:0031323	regulation of cellular metabolic process	5417	1330	A2M|1;AARS|1;ABAT|1;ACACA|1;ACACB|1;ACADVL|1;ACLY|1;ACP5|1;ACTN4|1;ACTN1|1;ACVR1B|1;ACVRL1|1;ADARB1|1;ADCYAP1|1;AP2A1|1;JAG1|1;AKT1|1;AKT2|1;ALOX12B|1;AMH|1;ANG|1;ANXA2|1;AIRE|1;XIAP|1;BIRC5|1;APLP2|1;APOE|1;APP|1;ARRB2|1;ASCL1|1;ZFHX3|1;ATF4|1;ATP6V0C|1;ATP6V0A1|1;AVP|1;AVPR1A|1;AVPR2|1;BACH1|1;BCL2|1;BCL3|1;BCL7A|1;BCR|1;BDKRB2|1;CEACAM1|1;BLM|1;BNC1|1;BMP2|1;BMP4|1;BMP7|1;BRCA2|1;BST2|1;KLF5|1…	1182.56	1.12468	4.97e-10	9.7e-07	GO:0043170	macromolecule metabolic process	8163	2225	AARS|1;ABCA3|1;ACACA|1;ACACB|1;ACTN4|1;ACTN1|1;ACVR1B|1;ADARB1|1;ADORA2B|1;PARP4|1;AP2A1|1;AES|1;JAG1|1;AKT1|1;AKT2|1;ALOX12B|1;AMFR|1;ANG|1;APAF1|1;APBA2|1;AIRE|1;APEX1|1;BIRC5|1;APLP2|1;APOE|1;APP|1;ARRB2|1;ASGR1|1;ZFHX3|1;ATF1|1;ATF4|1;ATP7B|1;AVP|1;AXL|1;B2M|1;BACH1|1;BAX|1;BBS2|1;BBS4|1;BCL2|1;BCL3|1;BCL7A|1;BICD1|1;BID|1;BLM|1;BNC1|1;BMP2|1;BMP4|1;BMP7|1;BRCA1|1;BRCA2|1;ZFP36L1|1;KLF5|1;BTG…	1994.16	1.11576	0	0	GO:0032269	negative regulation of cellular protein metabolic process	926	232	SERPINA3|1;ADARB1|1;ANG|1;ANXA2|1;APLP2|1;APOE|1;APP|1;ARRB2|1;AVP|1;BDKRB2|1;CEACAM1|1;BMP7|1;ZFP36L1|1;TSPO|1;C3|1;LDLRAD4|1;CALR|1;CAPN3|1;SERPINA6|1;CDKN2D|1;CEBPA|1;CIRBP|1;CLN3|1;CRY1|1;CSK|1;CSNK2A1|1;CSNK2A2|1;CST5|1;CTSZ|1;DAPK3|1;DDX3X|1;DNMT1|1;DPEP1|1;DUSP3|1;DUSP6|1;DUSP9|1;EDNRB|1;EIF2S1|1;FBLN1|1;FKBP1A|1;FOXM1|1;FOXO1|1;GAPDH|1;GPC3|1;GMFB|1;GPI|1;GPS1|1;GPS2|1;IGF1R|1;IREB2|1;SMA…	180.231	1.28724	9.42e-06	0.018662	GO:0051128	regulation of cellular component organization	2292	578	ABR|1;ASIC2|1;ACTN4|1;ACVRL1|1;ADAM10|1;ADCY6|1;AP2A1|1;AP2B1|1;AKT1|1;AKT2|1;ALDOA|1;ANXA2|1;APAF1|1;APOE|1;APP|1;ARHGAP4|1;ARHGDIA|1;ARHGDIB|1;ATF1|1;AVP|1;AXL|1;BAX|1;BBS4|1;BCL2|1;BCL2L1|1;BCR|1;BICD1|1;BID|1;BIK|1;BMP4|1;BMP7|1;BRCA1|1;KLF5|1;BUB1B|1;C3|1;LDLRAD4|1;CALM1|1;RUNX1|1;CBFB|1;CCND2|1;CCNF|1;SCARB1|1;CDC27|1;CDC34|1;CDH2|1;CDH4|1;CDH13|1;CDKN1B|1;CETN1|1;CFL2|1;CHRNA3|1;CHRNA7|1;A…	495.363	1.16682	3.62e-06	0.007183		GO:0051252	regulation of RNA metabolic process	3332	1399	ACTN4|1;ACTN1|1;ACVR1B|1;ACVRL1|1;ADCYAP1|1;ADORA2A|1;AES|1;JAG1|1;NR0B1|1;AKT1|1;AMH|1;AMHR2|1;AIRE|1;APEX1|1;XIAP|1;BIRC5|1;APOBEC1|1;APOE|1;APP|1;AR|1;ARRB2|1;ASCL1|1;ZFHX3|1;ATF1|1;ATF4|1;ATRX|1;BACH1|1;BCL3|1;BCL7A|1;BLM|1;BNC1|1;BMP2|1;BMP4|1;BMP7|1;BRCA1|1;BRCA2|1;ZFP36L1|1;KLF5|1;BTG1|1;BTK|1;C1QBP|1;CALR|1;CAPN3|1;RUNX1|1;CBFA2T3|1;CBFB|1;CCNE1|1;CCNT1|1;CD4|1;CD40|1;CD40LG|1;CDC6|1;CDH1…	1254.44	1.11523	2.33e-09	4.62e-06	GO:0019219	regulation of nucleobase-containing compound metabolic process	3572	1392
GO:0006355	regulation of transcription, DNA-templated	3057	793	ACVR1B|1;ACVRL1|1;ADCYAP1|1;JAG1|1;AKT1|1;AMH|1;AIRE|1;XIAP|1;BIRC5|1;APOE|1;APP|1;ARRB2|1;ASCL1|1;ZFHX3|1;ATF4|1;BACH1|1;BCL3|1;BCL7A|1;BLM|1;BNC1|1;BMP2|1;BMP4|1;BMP7|1;BRCA2|1;KLF5|1;CALR|1;CAPN3|1;RUNX1|1;CBFA2T3|1;CCNE1|1;CCNT1|1;CD40|1;CDC6|1;CDH1|1;CDH13|1;CDK2|1;CDK8|1;CDX2|1;CDX4|1;CEBPA|1;CHD3|1;CHD4|1;FOXN3|1;COL1A1|1;CREBBP|1;CRK|1;CRX|1;CRYM|1;DACH1|1;DAPK3|1;DBP|1;DCN|1;DDIT3|1;DDX3…	667.357	1.18827	5.5e-10	9.7e-07	GO:0044237	cellular metabolic process	9305	2507	AARS|1;ABAT|1;ABCA3|1;ACACA|1;ACACB|1;ACADVL|1;ACLY|1;ACO2|1;ACOX1|1;ACP5|1;ACTN4|1;ACTN1|1;ACVR1B|1;ACYP1|1;ADA|1;ADARB1|1;ADCY6|1;ADCY9|1;ADORA2B|1;PARP4|1;ADSL|1;AP2A1|1;AES|1;JAG1|1;AHCY|1;AKT1|1;AKT2|1;ALDH2|1;ALDH3A1|1;ALDH1A3|1;ALDH3A2|1;ALDOA|1;ALDOC|1;ALOX12|1;ALOX12B|1;ALOX15B|1;AMFR|1;ANG|1;APAF1|1;AIRE|1;APEX1|1;BIRC5|1;APLP2|1;APOE|1;APP|1;APRT|1;ARF3|1;ARG2|1;ARL1|1;ARRB2|1;ARSA|1;A…	2273.15	1.10288	0	0	GO:0042326	negative regulation of phosphorylation	405	114	ADARB1|1;APOE|1;ARRB2|1;BDKRB2|1;CEACAM1|1;BMP7|1;LDLRAD4|1;CBFA2T3|1;CDKN2D|1;CEBPA|1;COX11|1;CSK|1;DUSP3|1;DUSP6|1;DUSP9|1;FBLN1|1;FOXM1|1;FOXO1|1;GMFB|1;GPS1|1;GPS2|1;IGF1R|1;SMAD6|1;SMAD7|1;MAPT|1;MLLT1|1;GADD45B|1;NF1|1;NF2|1;NTRK3|1;P2RX7|1;PAFAH1B1|1;PER1|1;PHB|1;PIK3R2|1;PIN1|1;PPARA|1;PPP5C|1;PRKAR1A|1;PKN1|1;DNAJC3|1;PRNP|1;PSEN1|1;PTPN1|1;PTPN2|1;PTPN6|1;PTPRR|1;RB1|1;STAT3|1;TARBP2|1;…	78.8267	1.44621	1.18e-05	0.020743	GO:0000278	mitotic cell cycle	900	249	APP|1;BACH1|1;BAX|1;BBS4|1;BCAT1|1;BCL2|1;BCL2L1|1;BID|1;BMP4|1;BMP7|1;BRCA1|1;ZFP36L1|1;BUB1B|1;CALM1|1;CCND2|1;CCNF|1;CDC25B|1;CDC27|1;CDC34|1;CDH13|1;CDK2|1;CDK4|1;CDKN1B|1;CDKN3|1;CETN1|1;FOXN3|1;CLTC|1;CSNK1D|1;CYLD|1;CYP1A1|1;DAPK3|1;DYNC1H1|1;DNM2|1;ARID3A|1;DUSP3|1;E4F1|1;EML1|1;EP300|1;EPS8|1;ERCC2|1;ESRRB|1;FOXM1|1;FOXA1|1;PRMT2|1;HSPA2|1;IGF1|1;INSR|1;KIF22|1;LIG1|1;SMAD3|1;MAX|1;MCM5|…	194.514	1.28011	5.43e-06	0.009563		GO:0010467	gene expression	4770	1955	A2M|1;AARS|1;ACACB|1;ACTC1|1;ACVR1B|1;ACVRL1|1;ADAM10|1;ADARB1|1;ADCYAP1|1;ADORA2A|1;AES|1;JAG1|1;NR0B1|1;AKT1|1;AKT2|1;ALOX12B|1;AMH|1;AMHR2|1;ANG|1;ANXA2|1;APBA2|1;AIRE|1;APEX1|1;XIAP|1;BIRC5|1;APOBEC1|1;APOE|1;APOH|1;APP|1;KLK3|1;AR|1;ARRB2|1;ASCL1|1;ZFHX3|1;ATF1|1;ATF4|1;ATP7A|1;ATP7B|1;ATRX|1;AVP|1;AVPR2|1;AZU1|1;BACH1|1;BAX|1;BBS2|1;BBS4|1;BCL2|1;BCL3|1;BCL7A|1;BICD1|1;BLM|1;BNC1|1;BMP2|1;B…	1795.83	1.08863	3.3e-09	4.62e-06	GO:2001141	regulation of RNA biosynthetic process	3112	1221
GO:0010556	regulation of macromolecule biosynthetic process	3560	906	AARS|1;ACTN4|1;ACTN1|1;ACVR1B|1;ACVRL1|1;ADCYAP1|1;AP2A1|1;JAG1|1;AKT1|1;AKT2|1;AMH|1;ANG|1;AIRE|1;XIAP|1;BIRC5|1;APOE|1;APP|1;ARRB2|1;ASCL1|1;ZFHX3|1;ATF4|1;BACH1|1;BCL2|1;BCL3|1;BCL7A|1;BLM|1;BNC1|1;BMP2|1;BMP4|1;BMP7|1;BRCA2|1;KLF5|1;CALR|1;CAPN3|1;RUNX1|1;CBFA2T3|1;CCNE1|1;CCNT1|1;CD40|1;CDC6|1;CDH1|1;CDH13|1;CDK2|1;CDK8|1;CDX2|1;CDX4|1;CEBPA|1;CHD3|1;CHD4|1;FOXN3|1;CIRBP|1;COL1A1|1;CREBBP|1;…	777.164	1.16578	1.4e-09	2.23e-06	GO:0044238	primary metabolic process	9173	2443	AARS|1;ABAT|1;ABCA3|1;ACACA|1;ACACB|1;ACADVL|1;ACLY|1;ACO2|1;ACOX1|1;ACTN4|1;ACTN1|1;ACVR1B|1;ADA|1;ADARB1|1;ADCY6|1;ADCY9|1;ADORA2B|1;PARP4|1;ADSL|1;AP2A1|1;AES|1;JAG1|1;AHCY|1;AKT1|1;AKT2|1;ALDH2|1;ALDH1A3|1;ALDH3A2|1;ALDOA|1;ALDOC|1;ALOX12|1;ALOX12B|1;ALOX15B|1;AMFR|1;ANG|1;APAF1|1;AIRE|1;APEX1|1;BIRC5|1;APLP2|1;APOE|1;APP|1;APRT|1;ARF3|1;ARG2|1;ARRB2|1;ARSA|1;ASGR1|1;ZFHX3|1;ATF1|1;ATF4|1;ATP…	2240.9	1.09019	0	0	GO:0048856	anatomical structure development	5048	1077	ABAT|1;ABR|1;ACACB|1;ACADVL|1;ASIC2|1;ACO2|1;ACTC1|1;ACTN4|1;ACTN1|1;ACVRL1|1;ADA|1;ADAM10|1;ADARB1|1;ADCY6|1;AP1B1|1;AP2B1|1;JAG1|1;AKT2|1;ALDH1A3|1;ALDH3A2|1;ALDOA|1;ALOX12|1;ALOX12B|1;ALOX15|1;ANG|1;ANXA2|1;APBA2|1;AIRE|1;APOE|1;APP|1;AQP2|1;AQP5|1;ARHGDIA|1;ARHGDIB|1;ARRB2|1;ARVCF|1;ASGR2|1;ZFHX3|1;ATP7B|1;AVPR2|1;AXL|1;AZU1|1;B2M|1;BBS2|1;BCL2|1;BCL2A1|1;BCL2L1|1;BCL2L2|1;BCL3|1;BCR|1;BFSP1|…	982.511	1.09617	1.74e-05	0.023154	GO:0090304	nucleic acid metabolic process	4544	1080	AARS|1;ACTN4|1;ACTN1|1;ACVRL1|1;ADARB1|1;ADORA2A|1;PARP4|1;JAG1|1;AKT1|1;AMH|1;ANG|1;APAF1|1;AIRE|1;APOE|1;APP|1;ZFHX3|1;ATF1|1;BACH1|1;BAX|1;BCL7A|1;BICD1|1;BMP4|1;BMP7|1;BRCA1|1;ZFP36L1|1;KLF5|1;CAPN3|1;RUNX1|1;CBFA2T3|1;CBFB|1;CD4|1;CDC34|1;CDH1|1;CDH13|1;CDK2|1;CDK4|1;CDKN1B|1;CDX4|1;CEBPB|1;CHD2|1;CHD3|1;CHD4|1;FOXN3|1;CLK3|1;COL1A1|1;COL4A2|1;CREBBP|1;CRK|1;CRX|1;CSTF1|1;CYLD|1;DACH1|1;DAPK…	982.081	1.09971	1.16e-05	0.018403		GO:1903506	regulation of nucleic acid-templated transcription	3106	1309	ACTN4|1;ACTN1|1;ACVR1B|1;ACVRL1|1;ADCYAP1|1;ADORA2A|1;AES|1;JAG1|1;NR0B1|1;AKT1|1;AMH|1;AMHR2|1;AIRE|1;APEX1|1;XIAP|1;BIRC5|1;APOBEC1|1;APOE|1;APP|1;AR|1;ARRB2|1;ASCL1|1;ZFHX3|1;ATF1|1;ATF4|1;ATRX|1;BACH1|1;BCL3|1;BCL7A|1;BLM|1;BNC1|1;BMP2|1;BMP4|1;BMP7|1;BRCA1|1;BRCA2|1;ZFP36L1|1;KLF5|1;BTG1|1;BTK|1;C1QBP|1;CALR|1;CAPN3|1;RUNX1|1;CBFA2T3|1;CBFB|1;CCNE1|1;CCNT1|1;CD4|1;CD40|1;CD40LG|1;CDC6|1;CDH1…	1169.36	1.11942	3.33e-09	4.62e-06	GO:0043170	macromolecule metabolic process	8163	3014
GO:2000112	regulation of cellular macromolecule biosynthetic process	3447	879	AARS|1;ACVR1B|1;ACVRL1|1;ADCYAP1|1;JAG1|1;AKT1|1;AKT2|1;AMH|1;ANG|1;AIRE|1;XIAP|1;BIRC5|1;APOE|1;APP|1;ARRB2|1;ASCL1|1;ZFHX3|1;ATF4|1;BACH1|1;BCL2|1;BCL3|1;BCL7A|1;BLM|1;BNC1|1;BMP2|1;BMP4|1;BMP7|1;BRCA2|1;KLF5|1;CALR|1;CAPN3|1;RUNX1|1;CBFA2T3|1;CCNE1|1;CCNT1|1;CD40|1;CDC6|1;CDH1|1;CDH13|1;CDK2|1;CDK8|1;CDX2|1;CDX4|1;CEBPA|1;CHD3|1;CHD4|1;FOXN3|1;CIRBP|1;COL1A1|1;CREBBP|1;CRK|1;CRX|1;CRYM|1;DACH1…	752.495	1.16811	1.86e-09	2.65e-06	GO:0044260	cellular macromolecule metabolic process	7260	1993	AARS|1;ABCA3|1;ACVR1B|1;ADARB1|1;ADORA2B|1;PARP4|1;AP2A1|1;AES|1;JAG1|1;AKT1|1;AKT2|1;ALOX12B|1;AMFR|1;ANG|1;APAF1|1;AIRE|1;APEX1|1;BIRC5|1;APLP2|1;APOE|1;APP|1;ARRB2|1;ASGR1|1;ZFHX3|1;ATF1|1;ATF4|1;AVP|1;AXL|1;B2M|1;BACH1|1;BAX|1;BCL2|1;BCL3|1;BCL7A|1;BID|1;BLM|1;BNC1|1;BMP2|1;BMP4|1;BMP7|1;BRCA1|1;BRCA2|1;ZFP36L1|1;KLF5|1;BTG1|1;BUB1B|1;TSPO|1;C1QBP|1;PTTG1IP|1;CALM1|1;CALR|1;RUNX1|1;CBFA2T3|1;…	1773.57	1.12372	0	0	GO:0007275	multicellular organism development	4632	994	ABAT|1;ABR|1;ACACB|1;ASIC2|1;ACO2|1;ACTC1|1;ACTN1|1;ACVRL1|1;ADA|1;ADAM10|1;ADARB1|1;ADCY6|1;AP1B1|1;AP2B1|1;JAG1|1;AKT2|1;ALDH1A3|1;ALDH3A2|1;ALOX12|1;ALOX12B|1;ALOX15|1;ANG|1;ANXA2|1;APBA2|1;AIRE|1;APOE|1;APP|1;AQP2|1;AQP5|1;ARHGDIA|1;ARHGDIB|1;ARRB2|1;ARVCF|1;ASGR2|1;ZFHX3|1;ATP7B|1;AVPR2|1;AXL|1;AZU1|1;B2M|1;BBS2|1;BCL2|1;BCL2A1|1;BCL2L1|1;BCL2L2|1;BCL3|1;BCR|1;BFSP1|1;CEACAM1|1;BIK|1;BMP2|1;…	901.543	1.10255	1.81e-05	0.023154	GO:0033043	regulation of organelle organization	1179	313	AKT1|1;AKT2|1;ANXA2|1;ARHGDIA|1;ARHGDIB|1;AVP|1;BAX|1;BBS4|1;BCL2|1;BCL2L1|1;BICD1|1;BID|1;BIK|1;BMP4|1;BMP7|1;BRCA1|1;BUB1B|1;CCND2|1;CCNF|1;CDC27|1;CDH2|1;CDKN1B|1;CETN1|1;CFL2|1;CLTC|1;CRK|1;CSNK2A2|1;CYLD|1;DAPK3|1;DHODH|1;DYNC1H1|1;DNM2|1;DNMT1|1;DNMT3B|1;DYRK1A|1;EPS8|1;FES|1;FGF13|1;FKBP4|1;KAT2A|1;GMFB|1;GPM6B|1;GRB2|1;GRIK5|1;ARHGAP35|1;GSK3A|1;HCK|1;NCKAP1L|1;HNRNPA1|1;HNRNPC|1;IAPP|1;I…	254.814	1.22835	1.51e-05	0.020793		GO:0006139	nucleobase-containing compound metabolic process	5102	2082	AARS|1;ACACA|1;ACACB|1;ACLY|1;ACTN4|1;ACTN1|1;ACVR1B|1;ACVRL1|1;ADA|1;ADARB1|1;ADCY6|1;ADCY7|1;ADCY9|1;ADCYAP1|1;ADORA2A|1;ADORA2B|1;PARP4|1;ADRA1D|1;ADSL|1;AES|1;JAG1|1;NR0B1|1;AHCY|1;AKT1|1;ABCD1|1;ALDOA|1;ALDOC|1;AMH|1;AMHR2|1;ANG|1;APAF1|1;AIRE|1;APEX1|1;XIAP|1;BIRC5|1;APOBEC1|1;APOE|1;APP|1;APRT|1;AR|1;ARRB2|1;ASCL1|1;ZFHX3|1;ATF1|1;ATF4|1;ATP7A|1;ATRX|1;BACH1|1;BAX|1;BCL3|1;BCL7A|1;BICD1|1;…	1920.82	1.08391	3.64e-09	4.62e-06	GO:0032774	RNA biosynthetic process	3251	1270
GO:0065007	biological regulation	10069	2329	A2M|1;AARS|1;ABAT|1;ABR|1;ACACA|1;ACACB|1;ACADVL|1;ACLY|1;ACR|1;ACOX1|1;ACP5|1;ACTC1|1;ACTN4|1;ACTN1|1;ACVR1B|1;ACVRL1|1;ADAM10|1;ADARB1|1;ADCY6|1;ADCY7|1;ADCY9|1;ADCYAP1|1;ADRA1D|1;AP2A1|1;AP2B1|1;AP1G1|1;JAG1|1;AKT1|1;AKT2|1;ALDH1A3|1;ALDOA|1;ALOX12|1;ALOX12B|1;ALOX15B|1;AMFR|1;AMH|1;ANG|1;ANXA2|1;APBA2|1;AIRE|1;XIAP|1;BIRC5|1;APLP1|1;APLP2|1;APOE|1;APOH|1;APP|1;APRT|1;AQP2|1;ARHGDIA|1;ARHGDIG|…	2198.11	1.05955	2.09e-09	2.65e-06	GO:0046483	heterocycle metabolic process	5243	1509	AARS|1;ACACA|1;ACACB|1;ACLY|1;ACP5|1;ACTN4|1;ACTN1|1;ACVR1B|1;ADA|1;ADARB1|1;ADCY6|1;ADCY9|1;ADORA2B|1;PARP4|1;ADSL|1;AES|1;JAG1|1;AHCY|1;AKT1|1;ALDOA|1;ALDOC|1;ALOX12|1;ANG|1;APAF1|1;AIRE|1;APEX1|1;BIRC5|1;APOE|1;APP|1;APRT|1;ARRB2|1;ZFHX3|1;ATF1|1;ATF4|1;BACH1|1;BAX|1;BCL3|1;BCL7A|1;BICD1|1;BID|1;BLM|1;BLVRB|1;BNC1|1;BMP2|1;BMP4|1;BMP7|1;BRCA1|1;BRCA2|1;ZFP36L1|1;KLF5|1;BTG1|1;TSPO|1;C1QBP|1;CA…	1280.83	1.17814	0	0	GO:0048731	system development	4148	897	ABAT|1;ABR|1;ACACB|1;ASIC2|1;ACO2|1;ACTC1|1;ACTN1|1;ACVRL1|1;ADA|1;ADAM10|1;ADARB1|1;ADCY6|1;AP1B1|1;AP2B1|1;JAG1|1;AKT2|1;ALDH1A3|1;ALDH3A2|1;ALOX12|1;ALOX12B|1;ALOX15|1;ANG|1;ANXA2|1;APBA2|1;AIRE|1;APOE|1;APP|1;AQP2|1;AQP5|1;ARHGDIA|1;ARRB2|1;ASGR2|1;ZFHX3|1;ATP7B|1;AVPR2|1;AXL|1;AZU1|1;B2M|1;BBS2|1;BCL2|1;BCL2A1|1;BCL2L1|1;BCL2L2|1;BCL3|1;BCR|1;BFSP1|1;CEACAM1|1;BIK|1;BMP2|1;BMP7|1;BRCA2|1;ZFP…	807.341	1.11105	1.86e-05	0.023154	GO:0050794	regulation of cellular process	8928	2028	A2M|1;SERPINA3|1;AARS|1;ABAT|1;ABR|1;ACACA|1;ACACB|1;ACADVL|1;ASIC2|1;ASIC1|1;ACLY|1;ACTN4|1;ACTN1|1;ACVRL1|1;ADA|1;ADAM10|1;ADARB1|1;ADCY6|1;ADCY7|1;ADCY9|1;ADORA2A|1;ADORA2B|1;PARP4|1;AP2A1|1;AP2B1|1;AP1G1|1;AGRP|1;JAG1|1;AKT1|1;AKT2|1;ALDH1A3|1;ALDOA|1;ALOX12B|1;ALOX15B|1;AMFR|1;AMH|1;ANG|1;ANXA2|1;APAF1|1;APBA2|1;AIRE|1;APLP1|1;APLP2|1;APOE|1;APP|1;ARHGAP4|1;ARHGAP5|1;ARHGDIA|1;ARHGDIB|1;ARR3…	1929.58	1.051	1.73e-05	0.020793		GO:2000112	regulation of cellular macromolecule biosynthetic process	3447	1442	AARS|1;ACVR1B|1;ACVRL1|1;ADCYAP1|1;ADORA2A|1;PARP4|1;AES|1;JAG1|1;NR0B1|1;AKT1|1;AKT2|1;AMH|1;AMHR2|1;ANG|1;AIRE|1;XIAP|1;BIRC5|1;APOBEC1|1;APOE|1;APP|1;AR|1;ARRB2|1;ASCL1|1;ZFHX3|1;ATF1|1;ATF4|1;ATRX|1;BACH1|1;BCL2|1;BCL3|1;BCL7A|1;BLM|1;BNC1|1;BMP2|1;BMP4|1;BMP7|1;BRCA1|1;BRCA2|1;ZFP36L1|1;KLF5|1;BTG1|1;BTK|1;C1QBP|1;CALR|1;CAPN3|1;RUNX1|1;CBFA2T3|1;CBFB|1;CCNE1|1;CCNT1|1;CD4|1;CD40|1;CD40LG|1;…	1297.74	1.11116	3.73e-09	4.62e-06	GO:1903506	regulation of nucleic acid-templated transcription	3106	1217
GO:0097659	nucleic acid-templated transcription	3238	830	ACTN4|1;ACTN1|1;ACVR1B|1;ACVRL1|1;ADCYAP1|1;JAG1|1;AKT1|1;AMH|1;ANG|1;AIRE|1;XIAP|1;BIRC5|1;APOE|1;APP|1;ARRB2|1;ASCL1|1;ZFHX3|1;ATF4|1;BACH1|1;BCL3|1;BCL7A|1;BLM|1;BNC1|1;BMP2|1;BMP4|1;BMP7|1;BRCA2|1;KLF5|1;CALR|1;CAPN3|1;RUNX1|1;CBFA2T3|1;CCNE1|1;CCNT1|1;CD40|1;CDC6|1;CDH1|1;CDH13|1;CDK2|1;CDK8|1;CDX2|1;CDX4|1;CEBPA|1;CHD3|1;CHD4|1;FOXN3|1;COL1A1|1;COL4A2|1;CREBBP|1;CRK|1;CRX|1;CRYM|1;CSTF1|1;D…	706.87	1.17419	2.34e-09	2.65e-06	GO:0046907	intracellular transport	1702	561	ACACA|1;ACACB|1;ACOX1|1;ACTN4|1;ADORA2B|1;AP2A1|1;AP1B1|1;AP1G1|1;AKT1|1;AKT2|1;APBA2|1;APOE|1;APP|1;ARF3|1;ARL4D|1;ARF6|1;ARL1|1;ASNA1|1;ATP2A2|1;BBS2|1;BBS4|1;BCL3|1;BICD1|1;BID|1;BMP4|1;TSPO|1;PTTG1IP|1;CACNB3|1;CALM1|1;CALR|1;CD63|1;CDH1|1;CDH3|1;AP2S1|1;CLN3|1;CLN5|1;CLTC|1;CSE1L|1;CSNK1D|1;CSNK2A2|1;CTSZ|1;DYNC1H1|1;DYNC1LI2|1;DNM2|1;ECH1|1;EIF5A|1;STX2|1;ERBB2|1;F7|1;FES|1;FGF9|1;FOXF1|1;F…	415.787	1.34925	0	0	GO:0023052	signaling	5257	1118	ABAT|1;ABR|1;ACADVL|1;ASIC2|1;ASIC1|1;ACTN4|1;ACVRL1|1;ADA|1;ADAM10|1;ADARB1|1;ADCY6|1;ADCY9|1;ADORA2B|1;AP2B1|1;AGRP|1;JAG1|1;AKT2|1;ALOX12B|1;ALOX15|1;AMFR|1;ANXA2|1;APBA2|1;APLP2|1;APOE|1;APP|1;ARHGDIA|1;ARHGDIB|1;ARRB2|1;ASGR2|1;ASNA1|1;ATP1A3|1;ATP2A1|1;ATP2A3|1;ATP2B3|1;ATP6V0C|1;ATP6V0A1|1;AVP|1;AVPR2|1;AXL|1;AZU1|1;B2M|1;BBS2|1;BCL2|1;BCL2A1|1;BCL2L1|1;BCL2L2|1;BCL3|1;HCN2|1;BCR|1;BDKRB2|…	1023.19	1.09266	1.9e-05	0.023154	GO:0031323	regulation of cellular metabolic process	5417	1270	A2M|1;SERPINA3|1;AARS|1;ABAT|1;ACACA|1;ACACB|1;ACADVL|1;ACLY|1;ACTN4|1;ACTN1|1;ACVRL1|1;ADARB1|1;ADORA2A|1;ADORA2B|1;PARP4|1;AP2A1|1;JAG1|1;AKT1|1;AKT2|1;ALOX12B|1;AMH|1;ANG|1;ANXA2|1;APAF1|1;AIRE|1;APLP2|1;APOE|1;APP|1;ARR3|1;ZFHX3|1;ATF1|1;ATP6V0A1|1;ATP6AP1|1;AVP|1;AXL|1;BACH1|1;BAX|1;BCL2|1;BCL7A|1;BCR|1;BDKRB2|1;BID|1;BMP4|1;BMP7|1;BRCA1|1;ZFP36L1|1;KLF5|1;C3|1;LDLRAD4|1;PTTG1IP|1;CALM1|1;CA…	1170.76	1.08477	1.84e-05	0.020793		GO:0006355	regulation of transcription, DNA-templated	3057	1289	ACVR1B|1;ACVRL1|1;ADCYAP1|1;ADORA2A|1;AES|1;JAG1|1;NR0B1|1;AKT1|1;AMH|1;AMHR2|1;AIRE|1;XIAP|1;BIRC5|1;APOBEC1|1;APOE|1;APP|1;AR|1;ARRB2|1;ASCL1|1;ZFHX3|1;ATF1|1;ATF4|1;ATRX|1;BACH1|1;BCL3|1;BCL7A|1;BLM|1;BNC1|1;BMP2|1;BMP4|1;BMP7|1;BRCA1|1;BRCA2|1;ZFP36L1|1;KLF5|1;BTG1|1;BTK|1;C1QBP|1;CALR|1;CAPN3|1;RUNX1|1;CBFA2T3|1;CBFB|1;CCNE1|1;CCNT1|1;CD4|1;CD40|1;CD40LG|1;CDC6|1;CDH1|1;CDH13|1;CDK2|1;CDK8|1…	1150.91	1.11998	4.02e-09	4.62e-06	GO:0006355	regulation of transcription, DNA-templated	3057	1199
GO:0032774	RNA biosynthetic process	3251	833	ACTN4|1;ACTN1|1;ACVR1B|1;ACVRL1|1;ADCYAP1|1;JAG1|1;AKT1|1;AMH|1;ANG|1;AIRE|1;XIAP|1;BIRC5|1;APOE|1;APP|1;ARRB2|1;ASCL1|1;ZFHX3|1;ATF4|1;BACH1|1;BCL3|1;BCL7A|1;BLM|1;BNC1|1;BMP2|1;BMP4|1;BMP7|1;BRCA2|1;KLF5|1;CALR|1;CAPN3|1;RUNX1|1;CBFA2T3|1;CCNE1|1;CCNT1|1;CD40|1;CDC6|1;CDH1|1;CDH13|1;CDK2|1;CDK8|1;CDX2|1;CDX4|1;CEBPA|1;CHD3|1;CHD4|1;FOXN3|1;COL1A1|1;COL4A2|1;CREBBP|1;CRK|1;CRX|1;CRYM|1;CSTF1|1;D…	709.708	1.17372	2.34e-09	2.65e-06	GO:0071704	organic substance metabolic process	9494	2524	AARS|1;ABAT|1;ABCA3|1;ACACA|1;ACACB|1;ACADVL|1;ACLY|1;ACO2|1;ACOX1|1;ACP5|1;ACTN4|1;ACTN1|1;ACVR1B|1;ADA|1;ADARB1|1;ADCY6|1;ADCY9|1;ADORA2B|1;PARP4|1;ADSL|1;AP2A1|1;AES|1;JAG1|1;AHCY|1;AKT1|1;AKT2|1;ALDH2|1;ALDH3A1|1;ALDH1A3|1;ALDH3A2|1;ALDOA|1;ALDOC|1;ALOX12|1;ALOX12B|1;ALOX15B|1;AMFR|1;ANG|1;APAF1|1;APBA2|1;AIRE|1;APEX1|1;BIRC5|1;APLP2|1;APOE|1;APP|1;APRT|1;ARF3|1;ARG2|1;ARRB2|1;ARSA|1;ASGR1|1;…	2319.32	1.08825	0	0	GO:0010646	regulation of cell communication	3150	694	ABAT|1;ABR|1;ASIC1|1;ACTN4|1;ACVRL1|1;ADA|1;ADORA2B|1;AGRP|1;JAG1|1;ALOX12B|1;ALOX15|1;APBA2|1;APOE|1;APP|1;ARHGDIA|1;ARHGDIB|1;ARRB2|1;ATP6V0C|1;AVP|1;AXL|1;BCL2|1;BCL2A1|1;BCL2L1|1;BCL2L2|1;BCL3|1;BCR|1;BDKRB2|1;CEACAM1|1;BICD1|1;BID|1;BIK|1;BMP2|1;BMP7|1;C1QBP|1;C3|1;LDLRAD4|1;CACNA1A|1;CACNA1C|1;CACNB3|1;CALB2|1;CALR|1;CAPN3|1;RUNX1|1;CD40|1;CD40LG|1;CD63|1;CDC34|1;CDH1|1;CDH2|1;CDH3|1;CDH11|…	613.096	1.13196	2.48e-05	0.025971	GO:0007049	cell cycle	1642	421	ADARB1|1;AKT2|1;ALOX15B|1;APAF1|1;APP|1;BACH1|1;BAX|1;BBS4|1;BCAT1|1;BCL2|1;BCL2L1|1;BCR|1;BID|1;BMP4|1;BMP7|1;BRCA1|1;ZFP36L1|1;BUB1B|1;CALM1|1;CAPN3|1;CCND2|1;CCNF|1;CDC25B|1;CDC27|1;CDC34|1;CDH13|1;CDK2|1;CDK4|1;CDKN1B|1;CDKN3|1;CETN1|1;CHD3|1;FOXN3|1;CLTC|1;CSNK1D|1;CSNK2A1|1;CSNK2A2|1;CYLD|1;CYP1A1|1;DACH1|1;DAPK3|1;DYNC1H1|1;DNM2|1;ARID3A|1;DUSP3|1;E4F1|1;PHC1|1;EML1|1;EP300|1;EPS8|1;ERCC2|…	354.88	1.18632	1.95e-05	0.020793		GO:0031323	regulation of cellular metabolic process	5417	2202	A2M|1;SERPINA3|1;AARS|1;ABAT|1;ACACA|1;ACACB|1;ACADVL|1;ACLY|1;ACP5|1;ACTN4|1;ACTN1|1;ACVR1B|1;ACVRL1|1;ADARB1|1;ADCYAP1|1;ADORA2A|1;ADORA2B|1;PARP4|1;AP2A1|1;AES|1;JAG1|1;NR0B1|1;AKT1|1;AKT2|1;ABCD1|1;ABCD2|1;ALOX12B|1;ALOX15|1;AMH|1;AMHR2|1;ANG|1;ANXA2|1;APAF1|1;AIRE|1;APEX1|1;XIAP|1;BIRC5|1;APLP2|1;APOBEC1|1;APOC1|1;APOE|1;APP|1;AR|1;ARAF|1;ARG2|1;ARR3|1;ARRB2|1;ASCL1|1;ZFHX3|1;ATF1|1;ATF4|1;A…	2039.41	1.07972	4.08e-09	4.62e-06	GO:0010556	regulation of macromolecule biosynthetic process	3560	1380
GO:0019222	regulation of metabolic process	5854	1420	A2M|1;AARS|1;ABAT|1;ACACA|1;ACACB|1;ACADVL|1;ACLY|1;ACOX1|1;ACP5|1;ACTC1|1;ACTN4|1;ACTN1|1;ACVR1B|1;ACVRL1|1;ADARB1|1;ADCYAP1|1;AP2A1|1;JAG1|1;AKT1|1;AKT2|1;ALOX12B|1;AMH|1;ANG|1;ANXA2|1;APBA2|1;AIRE|1;XIAP|1;BIRC5|1;APLP2|1;APOE|1;APP|1;ARRB2|1;ASCL1|1;ZFHX3|1;ATF4|1;ATP6V0C|1;ATP6V0A1|1;AVP|1;AVPR1A|1;AVPR2|1;BACH1|1;BBS4|1;BCL2|1;BCL3|1;BCL7A|1;BCR|1;BDKRB2|1;CEACAM1|1;BLM|1;BNC1|1;BMP2|1;BMP4…	1277.95	1.11115	3e-09	2.98e-06	GO:0090304	nucleic acid metabolic process	4544	1350	AARS|1;ACTN4|1;ACTN1|1;ACVR1B|1;ADARB1|1;PARP4|1;AES|1;JAG1|1;AKT1|1;ANG|1;APAF1|1;AIRE|1;APEX1|1;BIRC5|1;APOE|1;APP|1;ARRB2|1;ZFHX3|1;ATF1|1;ATF4|1;BACH1|1;BAX|1;BCL3|1;BCL7A|1;BICD1|1;BLM|1;BNC1|1;BMP2|1;BMP4|1;BMP7|1;BRCA1|1;BRCA2|1;ZFP36L1|1;KLF5|1;BTG1|1;C1QBP|1;CALR|1;RUNX1|1;CBFA2T3|1;CBFB|1;CCNE1|1;CCNT1|1;CD4|1;CDC6|1;CDC34|1;CDH1|1;CDH13|1;CDK2|1;CDK4|1;CDK8|1;CDKN1B|1;CDKN2D|1;CEBPA|1;…	1110.07	1.21614	0	0	GO:0032879	regulation of localization	2391	538	ABAT|1;ABR|1;ACACB|1;ASIC2|1;ASIC1|1;ACTN4|1;ACTN1|1;ACVRL1|1;ADA|1;ADAM10|1;ADARB1|1;ADORA2B|1;AP2B1|1;JAG1|1;AKT2|1;ALOX12B|1;ALOX15|1;ANG|1;ANXA2|1;APBA2|1;AIRE|1;APEX1|1;APOC4|1;APOE|1;APP|1;ARHGDIB|1;ARRB2|1;AVP|1;AVPR2|1;AXL|1;AZU1|1;B2M|1;BBS2|1;BCL2|1;BCL2L1|1;HCN2|1;BCR|1;CEACAM1|1;BICD1|1;BID|1;BMP2|1;BMP7|1;ZFP36L1|1;TSPO|1;C1QBP|1;C3|1;LDLRAD4|1;CACNA1A|1;CACNA1C|1;CACNB1|1;CACNB3|1;C…	465.369	1.15607	2.8e-05	0.025971	GO:0019222	regulation of metabolic process	5854	1365	A2M|1;SERPINA3|1;AARS|1;ABAT|1;ACACA|1;ACACB|1;ACADVL|1;ACLY|1;ACOX1|1;ACTN4|1;ACTN1|1;ACVRL1|1;ADARB1|1;ADORA2A|1;ADORA2B|1;PARP4|1;AP2A1|1;JAG1|1;AKT1|1;AKT2|1;ALOX12B|1;AMH|1;ANG|1;ANXA2|1;APAF1|1;APBA2|1;AIRE|1;APLP2|1;APOE|1;APP|1;ARR3|1;ZFHX3|1;ATF1|1;ATP6V0A1|1;ATP6AP1|1;AVP|1;AXL|1;BACH1|1;BAX|1;BBS2|1;BBS4|1;BCL2|1;BCL7A|1;BCR|1;BDKRB2|1;BID|1;BMP4|1;BMP7|1;BRCA1|1;ZFP36L1|1;KLF5|1;C1R|1…	1265.21	1.07887	2.07e-05	0.020793		GO:0031326	regulation of cellular biosynthetic process	3683	1533	AARS|1;ACADVL|1;ACP5|1;ACTN4|1;ACTN1|1;ACVR1B|1;ACVRL1|1;ADCYAP1|1;ADORA2A|1;ADORA2B|1;PARP4|1;AP2A1|1;AES|1;JAG1|1;NR0B1|1;AKT1|1;AKT2|1;ABCD1|1;ABCD2|1;AMH|1;AMHR2|1;ANG|1;AIRE|1;APEX1|1;XIAP|1;BIRC5|1;APOBEC1|1;APOC1|1;APOE|1;APP|1;AR|1;ARRB2|1;ASCL1|1;ZFHX3|1;ATF1|1;ATF4|1;ATRX|1;AVP|1;AVPR1A|1;AZU1|1;BACH1|1;BCL2|1;BCL3|1;BCL7A|1;CEACAM1|1;BLM|1;BNC1|1;BMP2|1;BMP4|1;BMP7|1;BRCA1|1;BRCA2|1;ZF…	1386.59	1.10559	4.7e-09	4.97e-06	GO:2000112	regulation of cellular macromolecule biosynthetic process	3447	1339
GO:0019219	regulation of nucleobase-containing compound metabolic process	3572	906	ACTN4|1;ACTN1|1;ACVR1B|1;ACVRL1|1;ADCYAP1|1;JAG1|1;AKT1|1;AMH|1;AIRE|1;XIAP|1;BIRC5|1;APOE|1;APP|1;ARRB2|1;ASCL1|1;ZFHX3|1;ATF4|1;BACH1|1;BCL3|1;BCL7A|1;BLM|1;BNC1|1;BMP2|1;BMP4|1;BMP7|1;BRCA2|1;KLF5|1;CALR|1;CAPN3|1;RUNX1|1;CBFA2T3|1;CCNE1|1;CCNT1|1;CD40|1;CDC6|1;CDH1|1;CDH13|1;CDK2|1;CDK8|1;CDX2|1;CDX4|1;CEBPA|1;CHD3|1;CHD4|1;FOXN3|1;CIDEA|1;CIRBP|1;CLK3|1;COL1A1|1;CREBBP|1;CRK|1;CRX|1;CRYM|1;D…	779.783	1.16186	3.01e-09	2.98e-06	GO:1901360	organic cyclic compound metabolic process	5453	1549	AARS|1;ABAT|1;ACACA|1;ACACB|1;ACADVL|1;ACLY|1;ACP5|1;ACTN4|1;ACTN1|1;ACVR1B|1;ADA|1;ADARB1|1;ADCY6|1;ADCY9|1;ADORA2B|1;PARP4|1;ADSL|1;AES|1;JAG1|1;AHCY|1;AKT1|1;ALDOA|1;ALDOC|1;ALOX12|1;ANG|1;APAF1|1;AIRE|1;APEX1|1;BIRC5|1;APOE|1;APP|1;APRT|1;ARRB2|1;ZFHX3|1;ATF1|1;ATF4|1;BACH1|1;BAX|1;BCL2|1;BCL3|1;BCL7A|1;BICD1|1;BID|1;BLM|1;BLVRB|1;BNC1|1;BMP2|1;BMP4|1;BMP7|1;BRCA1|1;BRCA2|1;ZFP36L1|1;KLF5|1;B…	1332.13	1.1628	0	0	GO:1905114	cell surface receptor signaling pathway involved in cell-cell signaling	518	138	ABAT|1;AP2B1|1;APOE|1;APP|1;ARRB2|1;ATP6V0C|1;AXL|1;BMP2|1;C3|1;CACNB3|1;RUNX1|1;CCNE1|1;CDH2|1;CDH3|1;CHRNA3|1;CHRNE|1;CLTC|1;COL1A1|1;CSNK1D|1;CSNK1G2|1;CSNK2A1|1;CSNK2A2|1;DAPK3|1;DDX3X|1;DLG4|1;DVL2|1;GPC4|1;FOXO1|1;GABRB3|1;GPC3|1;GLI1|1;GNAO1|1;GRIK5|1;GRIN2A|1;GRIN2B|1;GRIN2D|1;IGFBP4|1;ITGA3|1;ITGAM|1;JUP|1;LRP1|1;SMAD3|1;MECP2|1;MPP2|1;MYH6|1;NFATC1|1;NFATC4|1;NTSR1|1;P2RX1|1;P2RX4|1;P2R…	100.82	1.36877	3.17e-05	0.025971	GO:0043170	macromolecule metabolic process	8163	1864	A2M|1;SERPINA3|1;AARS|1;ABCA3|1;ACACA|1;ACACB|1;ACTN4|1;ACTN1|1;ACVRL1|1;ADAM10|1;ADARB1|1;ADORA2A|1;ADORA2B|1;PARP4|1;AP2A1|1;AP2B1|1;ACAN|1;JAG1|1;AKT1|1;AKT2|1;ALOX12B|1;AMFR|1;AMH|1;ANG|1;ANXA2|1;APAF1|1;APBA2|1;AIRE|1;APLP2|1;APOE|1;APP|1;KLK3|1;ARR3|1;ASGR2|1;ZFHX3|1;ATF1|1;ATP6AP1|1;ATP7B|1;AVP|1;AXL|1;BACH1|1;BAX|1;BBS2|1;BBS4|1;BCL2|1;BCL7A|1;BCR|1;BDKRB2|1;BICD1|1;BID|1;BLMH|1;BMP4|1;BM…	1764.24	1.05654	2.1e-05	0.020793		GO:0032774	RNA biosynthetic process	3251	1364	ACTN4|1;ACTN1|1;ACVR1B|1;ACVRL1|1;ADCYAP1|1;ADORA2A|1;AES|1;JAG1|1;NR0B1|1;AKT1|1;AMH|1;AMHR2|1;ANG|1;AIRE|1;APEX1|1;XIAP|1;BIRC5|1;APOBEC1|1;APOE|1;APP|1;AR|1;ARRB2|1;ASCL1|1;ZFHX3|1;ATF1|1;ATF4|1;ATRX|1;BACH1|1;BAX|1;BCL3|1;BCL7A|1;BLM|1;BNC1|1;BMP2|1;BMP4|1;BMP7|1;BRCA1|1;BRCA2|1;ZFP36L1|1;KLF5|1;BTG1|1;BTK|1;C1QBP|1;C5AR1|1;CALR|1;CAPN3|1;RUNX1|1;CBFA2T3|1;CBFB|1;CCNE1|1;CCNT1|1;CD4|1;CD40|1;…	1223.95	1.11443	5.19e-09	4.99e-06	GO:0031323	regulation of cellular metabolic process	5417	2046
GO:0006351	transcription, DNA-templated	3202	820	ACVR1B|1;ACVRL1|1;ADCYAP1|1;JAG1|1;AKT1|1;AMH|1;ANG|1;AIRE|1;XIAP|1;BIRC5|1;APOE|1;APP|1;ARRB2|1;ASCL1|1;ZFHX3|1;ATF4|1;BACH1|1;BCL3|1;BCL7A|1;BLM|1;BNC1|1;BMP2|1;BMP4|1;BMP7|1;BRCA2|1;KLF5|1;CALR|1;CAPN3|1;RUNX1|1;CBFA2T3|1;CCNE1|1;CCNT1|1;CD40|1;CDC6|1;CDH1|1;CDH13|1;CDK2|1;CDK8|1;CDX2|1;CDX4|1;CEBPA|1;CHD3|1;CHD4|1;FOXN3|1;COL1A1|1;COL4A2|1;CREBBP|1;CRK|1;CRX|1;CRYM|1;CSTF1|1;DACH1|1;DAPK3|1;D…	699.011	1.17309	3.76e-09	3.51e-06	GO:0034645	cellular macromolecule biosynthetic process	4293	1245	AARS|1;ACVR1B|1;PARP4|1;AES|1;JAG1|1;AKT1|1;AKT2|1;ALOX12B|1;ANG|1;AIRE|1;BIRC5|1;APOE|1;APP|1;ARRB2|1;ASGR1|1;ZFHX3|1;ATF1|1;ATF4|1;BACH1|1;BAX|1;BCL2|1;BCL3|1;BCL7A|1;BLM|1;BNC1|1;BMP2|1;BMP4|1;BMP7|1;BRCA1|1;BRCA2|1;ZFP36L1|1;KLF5|1;BTG1|1;C1QBP|1;CALR|1;RUNX1|1;CBFA2T3|1;CBFB|1;CCNE1|1;CCNT1|1;CD4|1;CDC6|1;CDC34|1;CDH1|1;CDH13|1;CDK2|1;CDK4|1;CDK8|1;CDKN1B|1;CDKN2D|1;CEBPA|1;CEBPB|1;CEBPG|1;C…	1048.75	1.18713	1.11e-16	1.04e-13	GO:0099072	regulation of postsynaptic membrane neurotransmitter receptor levels	58	25	ADAM10|1;AP2B1|1;DLG3|1;DLG4|1;DNM2|1;EFNB2|1;EPS8|1;GPC4|1;FLOT2|1;ITGB3|1;RAB8A|1;SNAP25|1;NUMB|1;SYNJ1|1;ARHGAP44|1;GPC6|1;GPHN|1;CACNG3|1;CACNG2|1;IQSEC2|1;CACNG5|1;CACNG4|1;VPS35|1;STX1B|1;GRASP|1	11.2888	2.21459	3.21e-05	0.025971	GO:0044085	cellular component biogenesis	2953	720	ACACA|1;ACACB|1;ASIC2|1;ASIC1|1;ACTN4|1;ACTN1|1;ACVRL1|1;ADSL|1;AP2B1|1;ALDH1A3|1;ALDOA|1;AMFR|1;ANG|1;ANXA2|1;APAF1|1;APOE|1;APP|1;SHROOM2|1;ARVCF|1;ATF1|1;BAX|1;BBS2|1;BBS4|1;BCL2|1;BICD1|1;BID|1;BIK|1;BMP7|1;BRCA1|1;KLF5|1;LDLRAD4|1;CAPN3|1;RUNX1|1;CBFB|1;CD79A|1;CDC34|1;CDH1|1;CDH2|1;CDH3|1;CDH4|1;CDH5|1;CDH11|1;CDH13|1;CDH15|1;CDK2|1;CDKN1B|1;CETN1|1;CFL2|1;CHGA|1;CHRNA3|1;CHRNB4|1;AP2S1|1;C…	638.223	1.12813	2.66e-05	0.024249		GO:0051171	regulation of nitrogen compound metabolic process	5172	2107	A2M|1;SERPINA3|1;AARS|1;ABAT|1;ACP5|1;ACTN4|1;ACTN1|1;ACVR1B|1;ACVRL1|1;ADARB1|1;ADCYAP1|1;ADORA2A|1;ADORA2B|1;PARP4|1;AP2A1|1;AES|1;JAG1|1;NR0B1|1;AKT1|1;AKT2|1;ABCD1|1;ALOX12B|1;ALOX15|1;AMH|1;AMHR2|1;ANG|1;ANXA2|1;APAF1|1;AIRE|1;APEX1|1;XIAP|1;BIRC5|1;APLP2|1;APOBEC1|1;APOC1|1;APOE|1;APP|1;AR|1;ARAF|1;ARR3|1;ARRB2|1;ASCL1|1;ZFHX3|1;ATF1|1;ATF4|1;ATP6AP1|1;ATP7A|1;ATRX|1;AVP|1;AVPR2|1;AXL|1;AZU…	1947.17	1.08208	5.35e-09	4.99e-06	GO:0006351	transcription, DNA-templated	3202	1249
GO:0031326	regulation of cellular biosynthetic process	3683	930	AARS|1;ACADVL|1;ACP5|1;ACTN4|1;ACTN1|1;ACVR1B|1;ACVRL1|1;ADCYAP1|1;AP2A1|1;JAG1|1;AKT1|1;AKT2|1;AMH|1;ANG|1;AIRE|1;XIAP|1;BIRC5|1;APOE|1;APP|1;ARRB2|1;ASCL1|1;ZFHX3|1;ATF4|1;AVP|1;AVPR1A|1;BACH1|1;BCL2|1;BCL3|1;BCL7A|1;CEACAM1|1;BLM|1;BNC1|1;BMP2|1;BMP4|1;BMP7|1;BRCA2|1;KLF5|1;C3|1;CALR|1;CAPN3|1;RUNX1|1;CBFA2T3|1;CCNE1|1;CCNT1|1;SCARB1|1;CD40|1;CDC6|1;CDH1|1;CDH3|1;CDH13|1;CDK2|1;CDK8|1;CDX2|1;C…	804.015	1.1567	4.44e-09	3.91e-06	GO:0009059	macromolecule biosynthetic process	4421	1273	AARS|1;ACTN4|1;ACTN1|1;ACVR1B|1;PARP4|1;AP2A1|1;AES|1;JAG1|1;AKT1|1;AKT2|1;ALOX12B|1;ANG|1;AIRE|1;APEX1|1;BIRC5|1;APOE|1;APP|1;ARRB2|1;ASGR1|1;ZFHX3|1;ATF1|1;ATF4|1;BACH1|1;BAX|1;BCL2|1;BCL3|1;BCL7A|1;BLM|1;BNC1|1;BMP2|1;BMP4|1;BMP7|1;BRCA1|1;BRCA2|1;ZFP36L1|1;KLF5|1;BTG1|1;C1QBP|1;CALR|1;RUNX1|1;CBFA2T3|1;CBFB|1;CCNE1|1;CCNT1|1;CD4|1;CDC6|1;CDC34|1;CDH1|1;CDH13|1;CDK2|1;CDK4|1;CDK8|1;CDKN1B|1;CD…	1080.02	1.17868	4.44e-16	3.91e-13	GO:0032502	developmental process	5388	1141	ABAT|1;ABR|1;ACACB|1;ACADVL|1;ASIC2|1;ACO2|1;ACTC1|1;ACTN4|1;ACTN1|1;ACVRL1|1;ADA|1;ADAM10|1;ADARB1|1;ADCY6|1;AP1B1|1;AP2B1|1;JAG1|1;AKT2|1;ALDH1A3|1;ALDH3A2|1;ALDOA|1;ALOX12|1;ALOX12B|1;ALOX15|1;AMFR|1;ANG|1;ANXA2|1;APBA2|1;AIRE|1;APEX1|1;APOE|1;APP|1;AQP2|1;AQP5|1;ARHGDIA|1;ARHGDIB|1;ARRB2|1;ARVCF|1;ASGR2|1;ZFHX3|1;ATP7B|1;AVPR2|1;AXL|1;AZU1|1;B2M|1;BBS2|1;BCL2|1;BCL2A1|1;BCL2L1|1;BCL2L2|1;BCL3…	1048.69	1.08803	3.27e-05	0.025971	GO:0010564	regulation of cell cycle process	660	186	AKT2|1;APAF1|1;APP|1;BAX|1;BBS4|1;BCL2|1;BCL2L1|1;BID|1;BMP4|1;BMP7|1;BRCA1|1;ZFP36L1|1;BUB1B|1;CALM1|1;CCND2|1;CCNF|1;CDC25B|1;CDC27|1;CDK2|1;CDK4|1;CDKN1B|1;CETN1|1;FOXN3|1;CLTC|1;CSNK1D|1;CSNK2A1|1;CSNK2A2|1;CYP1A1|1;DACH1|1;DAPK3|1;DYNC1H1|1;ARID3A|1;E4F1|1;PHC1|1;EP300|1;ERCC2|1;FOXM1|1;KAT2A|1;GLI1|1;PRMT2|1;HSPA2|1;IGF1|1;INSR|1;MAX|1;MDM2|1;MECP2|1;TRIM37|1;NUBP1|1;CNOT2|1;CNOT3|1;PCNA|1;…	142.644	1.30395	2.75e-05	0.024249		GO:0009889	regulation of biosynthetic process	3747	1557	AARS|1;ACACA|1;ACACB|1;ACADVL|1;ACP5|1;ACTN4|1;ACTN1|1;ACVR1B|1;ACVRL1|1;ADCYAP1|1;ADORA2A|1;ADORA2B|1;PARP4|1;AP2A1|1;AES|1;JAG1|1;NR0B1|1;AKT1|1;AKT2|1;ABCD1|1;ABCD2|1;AMH|1;AMHR2|1;ANG|1;AIRE|1;APEX1|1;XIAP|1;BIRC5|1;APOBEC1|1;APOC1|1;APOE|1;APP|1;AR|1;ARG2|1;ARRB2|1;ASCL1|1;ZFHX3|1;ATF1|1;ATF4|1;ATRX|1;AVP|1;AVPR1A|1;AZU1|1;BACH1|1;BCL2|1;BCL3|1;BCL7A|1;CEACAM1|1;BLM|1;BNC1|1;BMP2|1;BMP4|1;BM…	1410.68	1.10372	5.78e-09	5.09e-06	GO:0097659	nucleic acid-templated transcription	3238	1262
GO:0009889	regulation of biosynthetic process	3747	944	AARS|1;ACACA|1;ACACB|1;ACADVL|1;ACP5|1;ACTN4|1;ACTN1|1;ACVR1B|1;ACVRL1|1;ADCYAP1|1;AP2A1|1;JAG1|1;AKT1|1;AKT2|1;AMH|1;ANG|1;AIRE|1;XIAP|1;BIRC5|1;APOE|1;APP|1;ARRB2|1;ASCL1|1;ZFHX3|1;ATF4|1;AVP|1;AVPR1A|1;BACH1|1;BCL2|1;BCL3|1;BCL7A|1;CEACAM1|1;BLM|1;BNC1|1;BMP2|1;BMP4|1;BMP7|1;BRCA2|1;KLF5|1;C3|1;CALR|1;CAPN3|1;RUNX1|1;CBFA2T3|1;CCNE1|1;CCNT1|1;SCARB1|1;CD40|1;CDC6|1;CDH1|1;CDH3|1;CDH13|1;CDK2|1…	817.987	1.15405	5.26e-09	4.39e-06	GO:0044271	cellular nitrogen compound biosynthetic process	4328	1248	AARS|1;ACACA|1;ACACB|1;ACLY|1;ACP5|1;ACTN4|1;ACTN1|1;ACVR1B|1;ADA|1;ADCY6|1;ADCY9|1;ADORA2B|1;PARP4|1;ADSL|1;AES|1;JAG1|1;AKT1|1;AKT2|1;ALDOA|1;ALDOC|1;ALOX12B|1;ANG|1;AIRE|1;APEX1|1;BIRC5|1;APOE|1;APP|1;APRT|1;ARG2|1;ARRB2|1;ZFHX3|1;ATF1|1;ATF4|1;BACH1|1;BAX|1;BCL3|1;BCL7A|1;BLM|1;BNC1|1;BMP2|1;BMP4|1;BMP7|1;BRCA1|1;BRCA2|1;ZFP36L1|1;KLF5|1;BTG1|1;TSPO|1;C1QBP|1;CALR|1;RUNX1|1;CBFA2T3|1;CBFB|1;C…	1057.3	1.18037	6.66e-16	5.56e-13	GO:0060627	regulation of vesicle-mediated transport	479	129	ABR|1;ACTN4|1;ADORA2B|1;AP2B1|1;AKT2|1;ALOX15|1;ANXA2|1;APBA2|1;APOE|1;APP|1;ARRB2|1;AXL|1;AZU1|1;B2M|1;BCR|1;CEACAM1|1;BICD1|1;C3|1;CALR|1;SCARB1|1;CD63|1;CDH13|1;CSK|1;DLG4|1;DNM2|1;EFNB2|1;FES|1;GPC3|1;GRIK5|1;HCK|1;HMGB1|1;HMOX1|1;HTR2A|1;IL4R|1;ITGAM|1;ITGB2|1;ITGB3|1;KCNB1|1;LDLR|1;LRP1|1;RAB8A|1;MFGE8|1;P2RX1|1;PLCG2|1;SEPT5|1;SEPT4|1;PRKCB|1;PRKCG|1;MAP2K2|1;PRTN3|1;PSEN1|1;PTPN1|1;RAB5B|…	93.2295	1.38368	3.33e-05	0.025971	GO:0016070	RNA metabolic process	4084	973	AARS|1;ACTN4|1;ACTN1|1;ACVRL1|1;ADARB1|1;ADORA2A|1;JAG1|1;AKT1|1;AMH|1;ANG|1;AIRE|1;APOE|1;APP|1;ZFHX3|1;ATF1|1;BACH1|1;BAX|1;BCL7A|1;BICD1|1;BMP4|1;BMP7|1;BRCA1|1;ZFP36L1|1;KLF5|1;CAPN3|1;RUNX1|1;CBFA2T3|1;CBFB|1;CD4|1;CDH1|1;CDH13|1;CDK2|1;CDK4|1;CDKN1B|1;CDX4|1;CEBPB|1;CHD2|1;CHD3|1;CHD4|1;FOXN3|1;CLK3|1;COL1A1|1;COL4A2|1;CREBBP|1;CRK|1;CRX|1;CSTF1|1;CYLD|1;DACH1|1;DAPK3|1;DHX8|1;DNM2|1;DNMT1|…	882.663	1.10235	2.93e-05	0.024463		GO:0080090	regulation of primary metabolic process	5313	2158	A2M|1;SERPINA3|1;AARS|1;ABAT|1;ACACA|1;ACACB|1;ACADVL|1;ACOX1|1;ACTN4|1;ACTN1|1;ACVR1B|1;ACVRL1|1;ADARB1|1;ADCYAP1|1;ADORA2A|1;ADORA2B|1;PARP4|1;AP2A1|1;AES|1;JAG1|1;NR0B1|1;AKT1|1;AKT2|1;ABCD1|1;ABCD2|1;ALOX12B|1;ALOX15|1;AMH|1;AMHR2|1;ANG|1;ANXA2|1;APAF1|1;AIRE|1;APEX1|1;XIAP|1;BIRC5|1;APLP2|1;APOBEC1|1;APOC1|1;APOE|1;APP|1;AR|1;ARAF|1;ARR3|1;ARRB2|1;ASCL1|1;ZFHX3|1;ATF1|1;ATF4|1;ATP6AP1|1;ATP7…	2000.26	1.07886	9.89e-09	7.84e-06	GO:0034641	cellular nitrogen compound metabolic process	5715	2150
GO:0080090	regulation of primary metabolic process	5313	1297	A2M|1;AARS|1;ABAT|1;ACACA|1;ACACB|1;ACADVL|1;ACOX1|1;ACTN4|1;ACTN1|1;ACVR1B|1;ACVRL1|1;ADARB1|1;ADCYAP1|1;AP2A1|1;JAG1|1;AKT1|1;AKT2|1;ALOX12B|1;AMH|1;ANG|1;ANXA2|1;AIRE|1;XIAP|1;BIRC5|1;APLP2|1;APOE|1;APP|1;ARRB2|1;ASCL1|1;ZFHX3|1;ATF4|1;AVP|1;AVPR1A|1;AVPR2|1;BACH1|1;BBS4|1;BCL2|1;BCL3|1;BCL7A|1;BDKRB2|1;CEACAM1|1;BLM|1;BNC1|1;BMP2|1;BMP4|1;BMP7|1;BRCA2|1;BST2|1;KLF5|1;C3|1;LDLRAD4|1;PTTG1IP|1;…	1159.85	1.11825	5.85e-09	4.64e-06	GO:0019222	regulation of metabolic process	5854	1624	AARS|1;ABAT|1;ACACA|1;ACACB|1;ACADVL|1;ACLY|1;ACOX1|1;ACP5|1;ACTN4|1;ACTN1|1;ACVR1B|1;ADARB1|1;ADORA2B|1;PARP4|1;AP2A1|1;AES|1;JAG1|1;AKT1|1;AKT2|1;ALOX12B|1;ANG|1;APAF1|1;APBA2|1;AIRE|1;APEX1|1;BIRC5|1;APLP2|1;APOE|1;APP|1;ARG2|1;ARRB2|1;ZFHX3|1;ATF1|1;ATF4|1;ATP6V0C|1;ATP6V1E1|1;ATP6V0A1|1;AVP|1;AXL|1;BACH1|1;BAX|1;BBS2|1;BBS4|1;BCL2|1;BCL3|1;BCL7A|1;BID|1;BLM|1;BNC1|1;BMP2|1;BMP4|1;BMP7|1;BRCA…	1430.09	1.13559	1.09e-14	8.63e-12	GO:0001933	negative regulation of protein phosphorylation	371	104	ADARB1|1;APOE|1;ARRB2|1;BDKRB2|1;CEACAM1|1;BMP7|1;LDLRAD4|1;CDKN2D|1;CEBPA|1;CSK|1;DUSP3|1;DUSP6|1;DUSP9|1;FBLN1|1;FOXM1|1;FOXO1|1;GMFB|1;GPS1|1;GPS2|1;IGF1R|1;SMAD6|1;SMAD7|1;MLLT1|1;GADD45B|1;NF1|1;NF2|1;NTRK3|1;P2RX7|1;PAFAH1B1|1;PER1|1;PHB|1;PIK3R2|1;PIN1|1;PPP5C|1;PRKAR1A|1;PKN1|1;DNAJC3|1;PRNP|1;PSEN1|1;PTPN1|1;PTPN2|1;PTPN6|1;PTPRR|1;RB1|1;TARBP2|1;NR2F2|1;TGFB1|1;TIMP3|1;TSC2|1;WARS|1;SOC…	72.2091	1.44026	3.37e-05	0.025971	GO:0022402	cell cycle process	1194	314	AKT2|1;APAF1|1;APP|1;BACH1|1;BAX|1;BBS4|1;BCAT1|1;BCL2|1;BCL2L1|1;BID|1;BMP4|1;BMP7|1;BRCA1|1;ZFP36L1|1;BUB1B|1;CALM1|1;CAPN3|1;CCND2|1;CCNF|1;CDC25B|1;CDC27|1;CDC34|1;CDK2|1;CDK4|1;CDKN1B|1;CDKN3|1;CETN1|1;CHD3|1;FOXN3|1;CLTC|1;CSNK1D|1;CSNK2A1|1;CSNK2A2|1;CYP1A1|1;DACH1|1;DAPK3|1;DYNC1H1|1;DNM2|1;ARID3A|1;E4F1|1;PHC1|1;EML1|1;EP300|1;EPS8|1;ERCC2|1;ERN1|1;ESRRB|1;FANCA|1;FES|1;FOXM1|1;KAT2A|1;G…	258.056	1.21679	3.28e-05	0.026017		GO:0006351	transcription, DNA-templated	3202	1342	ACVR1B|1;ACVRL1|1;ADCYAP1|1;ADORA2A|1;AES|1;JAG1|1;NR0B1|1;AKT1|1;AMH|1;AMHR2|1;ANG|1;AIRE|1;XIAP|1;BIRC5|1;APOBEC1|1;APOE|1;APP|1;AR|1;ARRB2|1;ASCL1|1;ZFHX3|1;ATF1|1;ATF4|1;ATRX|1;BACH1|1;BAX|1;BCL3|1;BCL7A|1;BLM|1;BNC1|1;BMP2|1;BMP4|1;BMP7|1;BRCA1|1;BRCA2|1;ZFP36L1|1;KLF5|1;BTG1|1;BTK|1;C1QBP|1;C5AR1|1;CALR|1;CAPN3|1;RUNX1|1;CBFA2T3|1;CBFB|1;CCNE1|1;CCNT1|1;CD4|1;CD40|1;CD40LG|1;CDC6|1;CDH1|1;C…	1205.5	1.11323	1.02e-08	7.84e-06	GO:0046483	heterocycle metabolic process	5243	1982
GO:0060255	regulation of macromolecule metabolic process	5411	1318	A2M|1;AARS|1;ACACB|1;ACTC1|1;ACTN4|1;ACTN1|1;ACVR1B|1;ACVRL1|1;ADARB1|1;ADCYAP1|1;AP2A1|1;JAG1|1;AKT1|1;AKT2|1;ALOX12B|1;AMH|1;ANG|1;ANXA2|1;APBA2|1;AIRE|1;XIAP|1;BIRC5|1;APLP2|1;APOE|1;APP|1;ARRB2|1;ASCL1|1;ZFHX3|1;ATF4|1;AVP|1;AVPR2|1;BACH1|1;BBS4|1;BCL2|1;BCL3|1;BCL7A|1;BDKRB2|1;CEACAM1|1;BLM|1;BNC1|1;BMP2|1;BMP4|1;BMP7|1;BRCA2|1;BST2|1;KLF5|1;C3|1;LDLRAD4|1;PTTG1IP|1;CALR|1;CAPN3|1;RUNX1|1;CB…	1181.24	1.11577	7.19e-09	5.43e-06	GO:0060255	regulation of macromolecule metabolic process	5411	1511	AARS|1;ACACB|1;ACTN4|1;ACTN1|1;ACVR1B|1;ADARB1|1;ADORA2B|1;PARP4|1;AP2A1|1;AES|1;JAG1|1;AKT1|1;AKT2|1;ALOX12B|1;ANG|1;APAF1|1;APBA2|1;AIRE|1;APEX1|1;BIRC5|1;APLP2|1;APOE|1;APP|1;ARRB2|1;ZFHX3|1;ATF1|1;ATF4|1;AVP|1;AXL|1;BACH1|1;BAX|1;BBS2|1;BBS4|1;BCL2|1;BCL3|1;BCL7A|1;BID|1;BLM|1;BNC1|1;BMP2|1;BMP4|1;BMP7|1;BRCA1|1;BRCA2|1;ZFP36L1|1;KLF5|1;BTG1|1;TSPO|1;C1QBP|1;C1R|1;PTTG1IP|1;CALM1|1;CALR|1;RUN…	1321.87	1.14308	2.33e-14	1.76e-11	GO:0043086	negative regulation of catalytic activity	697	178	SERPINA3|1;ACACB|1;ADARB1|1;ANXA2|1;APLP2|1;APOE|1;APP|1;ARRB2|1;AVP|1;CEACAM1|1;BICD1|1;BMP7|1;C3|1;SERPINA6|1;CDKN2D|1;CEBPA|1;CLN3|1;COX11|1;CSK|1;CSNK2A1|1;CST5|1;DDX3X|1;NQO1|1;DLG3|1;DPEP1|1;DUSP3|1;DUSP6|1;DUSP9|1;EDNRB|1;ERCC4|1;FKBP1A|1;GAPDH|1;GCHFR|1;GPC3|1;GMFB|1;GPI|1;GPS1|1;GPS2|1;IGF1R|1;SMAD7|1;MAPT|1;MDM2|1;MLLT1|1;MMP9|1;GADD45B|1;MYO1D|1;PPP1R12A|1;NF1|1;NF2|1;NGFR|1;NOS1|1;FUR…	135.66	1.31211	3.44e-05	0.025971	GO:0050789	regulation of biological process	9514	2148	A2M|1;SERPINA3|1;AARS|1;ABAT|1;ABR|1;ACACA|1;ACACB|1;ACADVL|1;ASIC2|1;ASIC1|1;ACLY|1;ACOX1|1;ACTN4|1;ACTN1|1;ACVRL1|1;ADA|1;ADAM10|1;ADARB1|1;ADCY6|1;ADCY7|1;ADCY9|1;ADORA2A|1;ADORA2B|1;PARP4|1;AP2A1|1;AP2B1|1;AP1G1|1;AGRP|1;JAG1|1;AKT1|1;AKT2|1;ALDH1A3|1;ALDOA|1;ALOX12B|1;ALOX15B|1;AMFR|1;AMH|1;ANG|1;ANXA2|1;APAF1|1;APBA2|1;AIRE|1;APLP1|1;APLP2|1;APOE|1;APP|1;KLK3|1;ARHGAP4|1;ARHGAP5|1;ARHGDIA|1…	2056.23	1.04463	3.62e-05	0.027307		GO:0097659	nucleic acid-templated transcription	3238	1356	ACTN4|1;ACTN1|1;ACVR1B|1;ACVRL1|1;ADCYAP1|1;ADORA2A|1;AES|1;JAG1|1;NR0B1|1;AKT1|1;AMH|1;AMHR2|1;ANG|1;AIRE|1;APEX1|1;XIAP|1;BIRC5|1;APOBEC1|1;APOE|1;APP|1;AR|1;ARRB2|1;ASCL1|1;ZFHX3|1;ATF1|1;ATF4|1;ATRX|1;BACH1|1;BAX|1;BCL3|1;BCL7A|1;BLM|1;BNC1|1;BMP2|1;BMP4|1;BMP7|1;BRCA1|1;BRCA2|1;ZFP36L1|1;KLF5|1;BTG1|1;BTK|1;C1QBP|1;C5AR1|1;CALR|1;CAPN3|1;RUNX1|1;CBFA2T3|1;CBFB|1;CCNE1|1;CCNT1|1;CD4|1;CD40|1;…	1219.06	1.11234	1.04e-08	7.84e-06	GO:0009889	regulation of biosynthetic process	3747	1445
GO:0051171	regulation of nitrogen compound metabolic process	5172	1264	A2M|1;AARS|1;ABAT|1;ACP5|1;ACTN4|1;ACTN1|1;ACVR1B|1;ACVRL1|1;ADARB1|1;ADCYAP1|1;AP2A1|1;JAG1|1;AKT1|1;AKT2|1;ALOX12B|1;AMH|1;ANG|1;ANXA2|1;AIRE|1;XIAP|1;BIRC5|1;APLP2|1;APOE|1;APP|1;ARRB2|1;ASCL1|1;ZFHX3|1;ATF4|1;AVP|1;AVPR2|1;BACH1|1;BCL2|1;BCL3|1;BCL7A|1;BCR|1;BDKRB2|1;CEACAM1|1;BLM|1;BNC1|1;BMP2|1;BMP4|1;BMP7|1;BRCA2|1;BST2|1;KLF5|1;C3|1;LDLRAD4|1;PTTG1IP|1;CALR|1;CAPN3|1;RUNX1|1;CBFA2T3|1;CCN…	1129.07	1.1195	8.47e-09	6.1e-06	GO:0031323	regulation of cellular metabolic process	5417	1509	AARS|1;ABAT|1;ACACA|1;ACACB|1;ACADVL|1;ACLY|1;ACP5|1;ACTN4|1;ACTN1|1;ACVR1B|1;ADARB1|1;ADORA2B|1;PARP4|1;AP2A1|1;AES|1;JAG1|1;AKT1|1;AKT2|1;ALOX12B|1;ANG|1;APAF1|1;AIRE|1;APEX1|1;BIRC5|1;APLP2|1;APOE|1;APP|1;ARG2|1;ARRB2|1;ZFHX3|1;ATF1|1;ATF4|1;ATP6V0C|1;ATP6V1E1|1;ATP6V0A1|1;AVP|1;AXL|1;BACH1|1;BAX|1;BCL2|1;BCL3|1;BCL7A|1;BID|1;BLM|1;BNC1|1;BMP2|1;BMP4|1;BMP7|1;BRCA1|1;BRCA2|1;ZFP36L1|1;KLF5|1;B…	1323.34	1.1403	6.75e-14	4.87e-11	GO:0071840	cellular component organization or biogenesis	5803	1222	ABR|1;ACACA|1;ACACB|1;ASIC2|1;ASIC1|1;ACTC1|1;ACTN4|1;ACTN1|1;ACVRL1|1;ADAM10|1;ADARB1|1;ADCY6|1;ADSL|1;AP2B1|1;AKT2|1;ALDH1A3|1;ALDOA|1;ALOX15|1;AMFR|1;ANG|1;ANXA2|1;APEX1|1;APOC4|1;APOE|1;APP|1;ARHGDIA|1;ARHGDIB|1;ARRB2|1;ARVCF|1;ASNA1|1;ATP1A3|1;ATP2A1|1;AVP|1;AVPR2|1;AXL|1;AZU1|1;B2M|1;BBS2|1;BCL2|1;BCL2L1|1;BCL3|1;BCR|1;BFSP1|1;CEACAM1|1;BICD1|1;BID|1;BIK|1;BMP7|1;BRCA2|1;BTG1|1;BUB1B|1;TSPO…	1129.46	1.08193	3.84e-05	0.027661	GO:0060255	regulation of macromolecule metabolic process	5411	1264	A2M|1;SERPINA3|1;AARS|1;ACACB|1;ACTN4|1;ACTN1|1;ACVRL1|1;ADARB1|1;ADORA2A|1;ADORA2B|1;PARP4|1;AP2A1|1;JAG1|1;AKT1|1;AKT2|1;ALOX12B|1;AMH|1;ANG|1;ANXA2|1;APAF1|1;APBA2|1;AIRE|1;APLP2|1;APOE|1;APP|1;ARR3|1;ZFHX3|1;ATF1|1;ATP6AP1|1;AVP|1;AXL|1;BACH1|1;BAX|1;BBS2|1;BBS4|1;BCL2|1;BCL7A|1;BDKRB2|1;BID|1;BMP4|1;BMP7|1;BRCA1|1;ZFP36L1|1;KLF5|1;C1R|1;C1S|1;C3|1;LDLRAD4|1;PTTG1IP|1;CALM1|1;CAPN3|1;RUNX1|1;…	1169.46	1.08084	4.21e-05	0.029168		GO:0043170	macromolecule metabolic process	8163	3229	A2M|1;SERPINA3|1;AARS|1;ABCA3|1;ACACA|1;ACACB|1;ACR|1;ACTC1|1;ACTN4|1;ACTN1|1;ACVR1B|1;ACVRL1|1;ADAM10|1;ADARB1|1;ADCYAP1|1;ADORA2A|1;ADORA2B|1;PARP4|1;ADRA1D|1;AP2A1|1;AP2B1|1;AES|1;ACAN|1;JAG1|1;NR0B1|1;AKT1|1;AKT2|1;ALAS2|1;ALOX12B|1;ALOX15|1;AMFR|1;AMH|1;AMHR2|1;ANG|1;ANXA2|1;APAF1|1;APBA2|1;AIRE|1;APEX1|1;XIAP|1;BIRC5|1;APLP2|1;APOBEC1|1;APOC1|1;APOE|1;APOH|1;APP|1;KLK3|1;AR|1;ARAF|1;ARR3|1;…	3073.24	1.05068	2.7e-08	1.95e-05	GO:0006725	cellular aromatic compound metabolic process	5282	1995
GO:1903508	positive regulation of nucleic acid-templated transcription	1512	418	ACTN4|1;ACTN1|1;ACVR1B|1;ACVRL1|1;ADCYAP1|1;JAG1|1;AKT1|1;AIRE|1;APOE|1;APP|1;ASCL1|1;ZFHX3|1;ATF4|1;BACH1|1;BCL3|1;BLM|1;BMP2|1;BMP4|1;BMP7|1;BRCA2|1;KLF5|1;CAPN3|1;RUNX1|1;CCNE1|1;CCNT1|1;CD40|1;CDH1|1;CDH13|1;CDK2|1;CDK8|1;CDX2|1;CDX4|1;CEBPA|1;COL1A1|1;CREBBP|1;CRX|1;DBP|1;DCN|1;DDIT3|1;DDX3X|1;DLX3|1;DNM2|1;ARID3A|1;DTX1|1;DVL2|1;E2F1|1;E4F1|1;ELF1|1;ELK3|1;ERBB2|1;ERCC2|1;ERG|1;ESR2|1;ESRRB…	330.076	1.26637	9.6e-09	6.62e-06	GO:0018130	heterocycle biosynthetic process	3759	1085	ACACA|1;ACACB|1;ACLY|1;ACTN4|1;ACTN1|1;ACVR1B|1;ADA|1;ADCY6|1;ADCY9|1;ADORA2B|1;PARP4|1;ADSL|1;AES|1;JAG1|1;AKT1|1;ALDOA|1;ALDOC|1;ANG|1;AIRE|1;APEX1|1;BIRC5|1;APOE|1;APP|1;APRT|1;ARRB2|1;ZFHX3|1;ATF1|1;ATF4|1;BACH1|1;BAX|1;BCL3|1;BCL7A|1;BLM|1;BNC1|1;BMP2|1;BMP4|1;BMP7|1;BRCA1|1;BRCA2|1;ZFP36L1|1;KLF5|1;BTG1|1;TSPO|1;C1QBP|1;CALR|1;RUNX1|1;CBFA2T3|1;CBFB|1;CCNE1|1;CCNT1|1;CD4|1;CDC6|1;CDH1|1;CDH…	918.298	1.18153	1.8e-13	1.24e-10	GO:0007599	hemostasis	313	90	ABAT|1;ACTN1|1;ALOX12|1;ANXA2|1;APOE|1;ARRB2|1;AVPR2|1;AXL|1;CEACAM1|1;C1QBP|1;CD9|1;CD40|1;CD40LG|1;COL1A1|1;DGKA|1;F7|1;F8|1;F10|1;FBLN1|1;FLI1|1;FLNA|1;GATA6|1;GNA11|1;GNA15|1;GNAS|1;GP1BA|1;GP1BB|1;GPI|1;HNF4A|1;ITGB3|1;ITPK1|1;ITPR2|1;KRT1|1;MAFG|1;MYH9|1;NFE2|1;P2RX1|1;P2RX4|1;P2RX7|1;SERPINB2|1;SERPINA5|1;PDGFB|1;SERPINA1|1;PLAUR|1;PLCG2|1;SERPINF2|1;PRKACA|1;PRKAR1A|1;PRKCA|1;PRKCB|1;PRKC…	60.9203	1.47734	4.04e-05	0.027846	GO:0060627	regulation of vesicle-mediated transport	479	140	ABR|1;ACTN4|1;ADORA2A|1;ADORA2B|1;AP2A1|1;AP2B1|1;AP1G1|1;AKT2|1;ANXA2|1;APBA2|1;APOE|1;APP|1;ATP2A2|1;ATP6AP1|1;AXL|1;BCR|1;BICD1|1;C3|1;CALM1|1;SCARB1|1;CDH13|1;AP2S1|1;CSK|1;CYBA|1;DLG4|1;DNM2|1;EFNB2|1;FES|1;GRIK5|1;HCK|1;NCKAP1L|1;HMOX1|1;IL4R|1;IL13RA2|1;ITGB2|1;ITGB3|1;KCNB1|1;LAMP1|1;LDLR|1;LGALS3|1;LRP1|1;RAB8A|1;MFGE8|1;MSN|1;NSF|1;NTF3|1;OPHN1|1;PDPK1|1;PLCG2|1;SEPT5|1;SEPT4|1;PRKCB|1;…	103.525	1.35233	4.23e-05	0.029168		GO:0046483	heterocycle metabolic process	5243	2125	AARS|1;ACACA|1;ACACB|1;ACLY|1;ACP5|1;ACTN4|1;ACTN1|1;ACVR1B|1;ACVRL1|1;ADA|1;ADARB1|1;ADCY6|1;ADCY7|1;ADCY9|1;ADCYAP1|1;ADORA2A|1;ADORA2B|1;PARP4|1;ADRA1D|1;ADSL|1;AES|1;JAG1|1;NR0B1|1;AHCY|1;AKT1|1;ALAS2|1;ABCD1|1;ALDOA|1;ALDOC|1;ALOX12|1;AMH|1;AMHR2|1;ANG|1;APAF1|1;AIRE|1;APEX1|1;XIAP|1;BIRC5|1;APOBEC1|1;APOE|1;APP|1;APRT|1;AR|1;ARRB2|1;ASCL1|1;ZFHX3|1;ATF1|1;ATF4|1;ATP7A|1;ATRX|1;BACH1|1;BAX|1…	1973.9	1.07655	3.5e-08	2.41e-05	GO:0031326	regulation of cellular biosynthetic process	3683	1421
GO:1902680	positive regulation of RNA biosynthetic process	1513	418	ACTN4|1;ACTN1|1;ACVR1B|1;ACVRL1|1;ADCYAP1|1;JAG1|1;AKT1|1;AIRE|1;APOE|1;APP|1;ASCL1|1;ZFHX3|1;ATF4|1;BACH1|1;BCL3|1;BLM|1;BMP2|1;BMP4|1;BMP7|1;BRCA2|1;KLF5|1;CAPN3|1;RUNX1|1;CCNE1|1;CCNT1|1;CD40|1;CDH1|1;CDH13|1;CDK2|1;CDK8|1;CDX2|1;CDX4|1;CEBPA|1;COL1A1|1;CREBBP|1;CRX|1;DBP|1;DCN|1;DDIT3|1;DDX3X|1;DLX3|1;DNM2|1;ARID3A|1;DTX1|1;DVL2|1;E2F1|1;E4F1|1;ELF1|1;ELK3|1;ERBB2|1;ERCC2|1;ERG|1;ESR2|1;ESRRB…	330.295	1.26554	1.05e-08	6.93e-06	GO:2000112	regulation of cellular macromolecule biosynthetic process	3447	1004	AARS|1;ACVR1B|1;PARP4|1;AES|1;JAG1|1;AKT1|1;AKT2|1;ANG|1;AIRE|1;BIRC5|1;APOE|1;APP|1;ARRB2|1;ZFHX3|1;ATF1|1;ATF4|1;BACH1|1;BCL2|1;BCL3|1;BCL7A|1;BLM|1;BNC1|1;BMP2|1;BMP4|1;BMP7|1;BRCA1|1;BRCA2|1;ZFP36L1|1;KLF5|1;BTG1|1;C1QBP|1;CALR|1;RUNX1|1;CBFA2T3|1;CBFB|1;CCNE1|1;CCNT1|1;CD4|1;CDC6|1;CDH1|1;CDH13|1;CDK2|1;CDK4|1;CDK8|1;CDKN1B|1;CEBPA|1;CEBPB|1;CEBPG|1;CHD2|1;CHD3|1;CHD4|1;FOXN3|1;CIRBP|1;COL1A…	842.078	1.19229	2e-13	1.32e-10	GO:0065008	regulation of biological quality	3471	756	SERPINA3|1;ABAT|1;ABR|1;ACACA|1;ACACB|1;ACADVL|1;ASIC2|1;ASIC1|1;ACTN1|1;ACVRL1|1;ADA|1;ADAM10|1;ADCY6|1;ADCY9|1;ADORA2B|1;AP2B1|1;AKT2|1;ALDH1A3|1;ALDOA|1;ALOX12|1;ALOX12B|1;ALOX15|1;ANG|1;ANXA2|1;APBA2|1;APEX1|1;APOC4|1;APOE|1;APP|1;AQP2|1;AQP5|1;ARRB2|1;ASGR2|1;ATP1A3|1;ATP12A|1;ATP2A1|1;ATP2A3|1;ATP2B3|1;ATP4A|1;ATP4B|1;ATP6V0A1|1;ATP7B|1;AVP|1;AVPR2|1;AXL|1;AZU1|1;B2M|1;BBS2|1;BCL2|1;BCL2L1|…	675.574	1.11905	4.7e-05	0.029598	GO:0030522	intracellular receptor signaling pathway	270	86	ACTN4|1;ALOX15B|1;BRCA1|1;RUNX1|1;CBFB|1;CYLD|1;CYP24A1|1;EP300|1;ESR2|1;ESRRB|1;FKBP4|1;GPS2|1;NR4A1|1;FOXA1|1;HNF4A|1;PRMT2|1;IRF3|1;NEDD4|1;CNOT2|1;PDK3|1;PML|1;PPARA|1;MED1|1;PPP5C|1;MAP2K6|1;RARG|1;RB1|1;RNF6|1;RORA|1;SAFB|1;SEC14L1|1;SMARCA4|1;SRC|1;SREBF1|1;STAT3|1;TAF1|1;NR2F2|1;THRA|1;UBC|1;UBE2I|1;UBE2N|1;UBE3A|1;VDR|1;KMT2D|1;NCOA3|1;NRIP1|1;AXIN1|1;PIAS1|1;RIOK3|1;TRIP4|1;NR1D1|1;NCOR…	58.3543	1.47376	5.17e-05	0.033792		GO:0006725	cellular aromatic compound metabolic process	5282	2138	AARS|1;ABAT|1;ACACA|1;ACACB|1;ACLY|1;ACTN4|1;ACTN1|1;ACVR1B|1;ACVRL1|1;ADA|1;ADARB1|1;ADCY6|1;ADCY7|1;ADCY9|1;ADCYAP1|1;ADORA2A|1;ADORA2B|1;PARP4|1;ADRA1D|1;ADSL|1;AES|1;JAG1|1;NR0B1|1;AHCY|1;AKT1|1;ALAS2|1;ABCD1|1;ALDOA|1;ALDOC|1;AMH|1;AMHR2|1;ANG|1;AOC2|1;APAF1|1;AIRE|1;APEX1|1;XIAP|1;BIRC5|1;APOBEC1|1;APOE|1;APP|1;APRT|1;AR|1;ARRB2|1;ASCL1|1;ZFHX3|1;ATF1|1;ATF4|1;ATP7A|1;ATRX|1;BACH1|1;BAX|1;B…	1988.59	1.07513	5.1e-08	3.37e-05	GO:0051171	regulation of nitrogen compound metabolic process	5172	1955
GO:0051254	positive regulation of RNA metabolic process	1594	435	ACTN4|1;ACTN1|1;ACVR1B|1;ACVRL1|1;ADCYAP1|1;JAG1|1;AKT1|1;AIRE|1;APOE|1;APP|1;ASCL1|1;ZFHX3|1;ATF4|1;BACH1|1;BCL3|1;BLM|1;BMP2|1;BMP4|1;BMP7|1;BRCA2|1;KLF5|1;CAPN3|1;RUNX1|1;CCNE1|1;CCNT1|1;CD40|1;CDH1|1;CDH13|1;CDK2|1;CDK8|1;CDX2|1;CDX4|1;CEBPA|1;CIRBP|1;COL1A1|1;CREBBP|1;CRX|1;DBP|1;DCN|1;DDIT3|1;DDX3X|1;DLX3|1;DNM2|1;ARID3A|1;DTX1|1;DVL2|1;DYRK1A|1;E2F1|1;E4F1|1;ELF1|1;ELK3|1;ERBB2|1;ERCC2|1;E…	347.977	1.25008	2.63e-08	1.67e-05	GO:0044249	cellular biosynthetic process	5314	1479	AARS|1;ABAT|1;ACACA|1;ACACB|1;ACADVL|1;ACLY|1;ACP5|1;ACTN4|1;ACTN1|1;ACVR1B|1;ADA|1;ADCY6|1;ADCY9|1;ADORA2B|1;PARP4|1;ADSL|1;AP2A1|1;AES|1;JAG1|1;AKT1|1;AKT2|1;ALDH1A3|1;ALDH3A2|1;ALDOA|1;ALDOC|1;ALOX12|1;ALOX12B|1;ALOX15B|1;ANG|1;AIRE|1;APEX1|1;BIRC5|1;APOE|1;APP|1;APRT|1;ARF3|1;ARG2|1;ARRB2|1;ASGR1|1;ZFHX3|1;ATF1|1;ATF4|1;AVP|1;BACH1|1;BAX|1;BCAT1|1;BCAT2|1;BCL2|1;BCL3|1;BCL7A|1;BLM|1;BNC1|1;BM…	1298.17	1.13929	2.35e-13	1.49e-10	GO:0097120	receptor localization to synapse	46	21	ADAM10|1;DLG3|1;DLG4|1;GPC4|1;KIF5A|1;RAB8A|1;SNAP25|1;ARHGAP44|1;GPC6|1;GPHN|1;CACNG3|1;CACNG2|1;IQSEC2|1;NPTN|1;CACNG5|1;CACNG4|1;VPS35|1;ANKS1B|1;STX1B|1;GRASP|1;CEP112|1	8.95315	2.34554	4.86e-05	0.029598	GO:0007010	cytoskeleton organization	1201	314	ABR|1;ACTN4|1;ACTN1|1;ALDOA|1;ANG|1;APOE|1;SHROOM2|1;ARHGAP4|1;ARHGDIA|1;ARHGDIB|1;BBS2|1;BBS4|1;BCL2|1;BCR|1;BFSP1|1;BICD1|1;BRCA1|1;CAPN3|1;CCNF|1;CDK2|1;CDKN1B|1;CETN1|1;CFL2|1;CHD3|1;CLTC|1;CNN1|1;CRK|1;CSNK1D|1;CXADR|1;CYLD|1;DAPK3|1;DMD|1;DYNC1H1|1;DYNC1LI2|1;DYRK1A|1;EML1|1;EPB41L1|1;EPB42|1;EPS8|1;FES|1;FGF13|1;FKBP4|1;FLII|1;GAS8|1;KAT2A|1;GFAP|1;GMFB|1;GPM6B|1;GRB2|1;ARHGAP35|1;HCK|1;NC…	259.568	1.2097	5.33e-05	0.033792		GO:0060255	regulation of macromolecule metabolic process	5411	2186	A2M|1;SERPINA3|1;AARS|1;ACACB|1;ACTC1|1;ACTN4|1;ACTN1|1;ACVR1B|1;ACVRL1|1;ADARB1|1;ADCYAP1|1;ADORA2A|1;ADORA2B|1;PARP4|1;AP2A1|1;AES|1;JAG1|1;NR0B1|1;AKT1|1;AKT2|1;ALOX12B|1;ALOX15|1;AMH|1;AMHR2|1;ANG|1;ANXA2|1;APAF1|1;APBA2|1;AIRE|1;APEX1|1;XIAP|1;BIRC5|1;APLP2|1;APOBEC1|1;APOE|1;APP|1;AR|1;ARAF|1;ARR3|1;ARRB2|1;ASCL1|1;ZFHX3|1;ATF1|1;ATF4|1;ATP6AP1|1;ATP7A|1;ATRX|1;AVP|1;AVPR2|1;AXL|1;AZU1|1;BA…	2037.15	1.07307	6.52e-08	4.14e-05	GO:0080090	regulation of primary metabolic process	5313	2003
GO:0010468	regulation of gene expression	3930	979	A2M|1;AARS|1;ACACB|1;ACTC1|1;ACVR1B|1;ACVRL1|1;ADCYAP1|1;JAG1|1;AKT1|1;AKT2|1;ALOX12B|1;AMH|1;ANG|1;ANXA2|1;APBA2|1;AIRE|1;XIAP|1;BIRC5|1;APOE|1;APP|1;ARRB2|1;ASCL1|1;ZFHX3|1;ATF4|1;AVP|1;AVPR2|1;BACH1|1;BBS4|1;BCL2|1;BCL3|1;BCL7A|1;BLM|1;BNC1|1;BMP2|1;BMP4|1;BMP7|1;BRCA2|1;KLF5|1;C3|1;CALR|1;CAPN3|1;RUNX1|1;CBFA2T3|1;CCNE1|1;CCNT1|1;CD19|1;CD40|1;CDC6|1;CDH1|1;CDH3|1;CDH13|1;CDK2|1;CDK8|1;CDX2|1…	857.936	1.14111	2.96e-08	1.81e-05	GO:0019219	regulation of nucleobase-containing compound metabolic process	3572	1035	ACTN4|1;ACTN1|1;ACVR1B|1;ADORA2B|1;PARP4|1;AES|1;JAG1|1;AKT1|1;APAF1|1;AIRE|1;APEX1|1;BIRC5|1;APOE|1;APP|1;ARRB2|1;ZFHX3|1;ATF1|1;ATF4|1;BACH1|1;BAX|1;BCL3|1;BCL7A|1;BLM|1;BNC1|1;BMP2|1;BMP4|1;BMP7|1;BRCA1|1;BRCA2|1;ZFP36L1|1;KLF5|1;BTG1|1;TSPO|1;C1QBP|1;CALR|1;RUNX1|1;CBFA2T3|1;CBFB|1;CCNE1|1;CCNT1|1;CD4|1;CDC6|1;CDH1|1;CDH13|1;CDK2|1;CDK8|1;CDKN1B|1;CEBPA|1;CEBPB|1;CEBPG|1;CHD2|1;CHD3|1;CHD4|1;…	872.615	1.18609	3.12e-13	1.9e-10	GO:0098953	receptor diffusion trapping	6	6	DLG4|1;GPHN|1;CACNG3|1;CACNG2|1;CACNG5|1;CACNG4|1	1.1678	5.13786	5.41e-05	0.029598	GO:0048523	negative regulation of cellular process	4167	988	A2M|1;SERPINA3|1;AARS|1;ABAT|1;ABR|1;ACACB|1;ACADVL|1;ASIC2|1;ASIC1|1;ACTN4|1;ACTN1|1;ACVRL1|1;ADA|1;ADAM10|1;ADARB1|1;ADCY6|1;ADORA2A|1;AP2A1|1;AP2B1|1;JAG1|1;AKT1|1;AKT2|1;ALOX15B|1;ANG|1;ANXA2|1;APAF1|1;APLP1|1;APLP2|1;APOE|1;APP|1;ARHGAP4|1;ARHGDIA|1;ARHGDIB|1;ZFHX3|1;AVP|1;AXL|1;BACH1|1;BAX|1;BBS4|1;BCL2|1;BCL2L1|1;BCL2L2|1;BCL7A|1;BCR|1;BDKRB2|1;BICD1|1;BID|1;BMP4|1;BMP7|1;BNIP2|1;BRCA1|1;Z…	900.601	1.09705	5.54e-05	0.033792		GO:0034641	cellular nitrogen compound metabolic process	5715	2300	AARS|1;ABAT|1;ACACA|1;ACACB|1;ACLY|1;ACP5|1;ACTN4|1;ACTN1|1;ACVR1B|1;ACVRL1|1;ADA|1;ADAM10|1;ADARB1|1;ADCY6|1;ADCY7|1;ADCY9|1;ADCYAP1|1;ADORA2A|1;ADORA2B|1;PARP4|1;ADRA1D|1;ADSL|1;AES|1;JAG1|1;NR0B1|1;AHCY|1;AKT1|1;AKT2|1;ALAS2|1;ABCD1|1;ALDOA|1;ALDOC|1;ALOX12B|1;AMH|1;AMHR2|1;ANG|1;APAF1|1;AIRE|1;APEX1|1;XIAP|1;BIRC5|1;APOBEC1|1;APOE|1;APP|1;APRT|1;AR|1;ARG2|1;ARRB2|1;ASCL1|1;ZFHX3|1;ATF1|1;ATF4…	2151.61	1.06897	9.31e-08	5.68e-05	GO:0010468	regulation of gene expression	3930	1505
GO:0009892	negative regulation of metabolic process	2602	673	A2M|1;ACACB|1;ACADVL|1;ACP5|1;ACVR1B|1;ACVRL1|1;ADARB1|1;AP2A1|1;AKT1|1;ANG|1;ANXA2|1;XIAP|1;BIRC5|1;APLP2|1;APOE|1;APP|1;ARRB2|1;ASCL1|1;ZFHX3|1;ATF4|1;AVP|1;BACH1|1;BBS4|1;BCL2|1;BCL3|1;BCL7A|1;BCR|1;BDKRB2|1;CEACAM1|1;BLM|1;BMP2|1;BMP4|1;BMP7|1;BRCA2|1;BST2|1;KLF5|1;C3|1;LDLRAD4|1;CALR|1;CAPN3|1;RUNX1|1;CBFA2T3|1;CCNE1|1;CCNT1|1;CDC6|1;CDK2|1;CDX2|1;CDX4|1;CEBPA|1;FOXN3|1;CHRNA7|1;CIDEA|1;CIRB…	568.028	1.1848	3.3e-08	1.94e-05	GO:0034654	nucleobase-containing compound biosynthetic process	3701	1068	ACACA|1;ACACB|1;ACLY|1;ACTN4|1;ACTN1|1;ACVR1B|1;ADA|1;ADCY6|1;ADCY9|1;ADORA2B|1;PARP4|1;ADSL|1;AES|1;JAG1|1;AKT1|1;ALDOA|1;ALDOC|1;ANG|1;AIRE|1;APEX1|1;BIRC5|1;APOE|1;APP|1;APRT|1;ARRB2|1;ZFHX3|1;ATF1|1;ATF4|1;BACH1|1;BAX|1;BCL3|1;BCL7A|1;BLM|1;BNC1|1;BMP2|1;BMP4|1;BMP7|1;BRCA1|1;BRCA2|1;ZFP36L1|1;KLF5|1;BTG1|1;C1QBP|1;CALR|1;RUNX1|1;CBFA2T3|1;CBFB|1;CCNE1|1;CCNT1|1;CD4|1;CDC6|1;CDH1|1;CDH13|1;CD…	904.129	1.18125	3.45e-13	2.03e-10	GO:0098970	postsynaptic neurotransmitter receptor diffusion trapping	6	6	DLG4|1;GPHN|1;CACNG3|1;CACNG2|1;CACNG5|1;CACNG4|1	1.1678	5.13786	5.41e-05	0.029598	GO:1905114	cell surface receptor signaling pathway involved in cell-cell signaling	518	149	ABAT|1;ADORA2A|1;AP2A1|1;AP2B1|1;AKT1|1;APOE|1;APP|1;AXL|1;BMP4|1;C3|1;CALM1|1;RUNX1|1;CBFB|1;CDH2|1;CDH3|1;CHRNA3|1;CHRNA7|1;CHRNB4|1;AP2S1|1;CLTC|1;COL1A1|1;CSNK1D|1;CSNK1G2|1;CSNK2A1|1;CSNK2A2|1;CYLD|1;DAPK3|1;DLG4|1;DVL2|1;CELA1|1;FGF9|1;FOXO1|1;FZD2|1;GABRB3|1;GLI1|1;GNAO1|1;GRIK5|1;GRIN2A|1;GRIN2B|1;GRIN2C|1;GRIN2D|1;GSK3A|1;HIC1|1;IGFBP4|1;ITGA3|1;JUP|1;LRP1|1;LRP6|1;SMAD3|1;MECP2|1;NDP|1;…	111.954	1.33091	5.83e-05	0.034266		GO:0019222	regulation of metabolic process	5854	2350	A2M|1;SERPINA3|1;AARS|1;ABAT|1;ACACA|1;ACACB|1;ACADVL|1;ACLY|1;ACOX1|1;ACP5|1;ACTC1|1;ACTN4|1;ACTN1|1;ACVR1B|1;ACVRL1|1;ADARB1|1;ADCYAP1|1;ADORA2A|1;ADORA2B|1;PARP4|1;AP2A1|1;AES|1;JAG1|1;NR0B1|1;AKT1|1;AKT2|1;ABCD1|1;ABCD2|1;ALOX12B|1;ALOX15|1;AMH|1;AMHR2|1;ANG|1;ANXA2|1;APAF1|1;APBA2|1;AIRE|1;APEX1|1;XIAP|1;BIRC5|1;APLP2|1;APOBEC1|1;APOC1|1;APOE|1;APP|1;AR|1;ARAF|1;ARG2|1;ARR3|1;ARRB2|1;ASCL1|1…	2203.94	1.06627	1.59e-07	9.37e-05	GO:1901360	organic cyclic compound metabolic process	5453	2048
GO:0045893	positive regulation of transcription, DNA-templated	1429	394	ACVR1B|1;ACVRL1|1;ADCYAP1|1;JAG1|1;AKT1|1;AIRE|1;APOE|1;APP|1;ASCL1|1;ZFHX3|1;ATF4|1;BACH1|1;BCL3|1;BLM|1;BMP2|1;BMP4|1;BMP7|1;BRCA2|1;KLF5|1;CAPN3|1;RUNX1|1;CCNE1|1;CCNT1|1;CD40|1;CDH1|1;CDH13|1;CDK2|1;CDK8|1;CDX2|1;CDX4|1;CEBPA|1;COL1A1|1;CREBBP|1;CRX|1;DBP|1;DCN|1;DDIT3|1;DDX3X|1;DLX3|1;DNM2|1;ARID3A|1;DVL2|1;E2F1|1;ELF1|1;ELK3|1;ERBB2|1;ERCC2|1;ERG|1;ESR2|1;ESRRB|1;ETS1|1;ETV4|1;ETV6|1;EZH1|1…	311.957	1.263	3.84e-08	2.18e-05	GO:0019438	aromatic compound biosynthetic process	3768	1085	ACACA|1;ACACB|1;ACLY|1;ACTN4|1;ACTN1|1;ACVR1B|1;ADA|1;ADCY6|1;ADCY9|1;ADORA2B|1;PARP4|1;ADSL|1;AES|1;JAG1|1;AKT1|1;ALDOA|1;ALDOC|1;ANG|1;AIRE|1;APEX1|1;BIRC5|1;APOE|1;APP|1;APRT|1;ARRB2|1;ZFHX3|1;ATF1|1;ATF4|1;BACH1|1;BAX|1;BCL3|1;BCL7A|1;BLM|1;BNC1|1;BMP2|1;BMP4|1;BMP7|1;BRCA1|1;BRCA2|1;ZFP36L1|1;KLF5|1;BTG1|1;TSPO|1;C1QBP|1;CALR|1;RUNX1|1;CBFA2T3|1;CBFB|1;CCNE1|1;CCNT1|1;CD4|1;CDC6|1;CDH1|1;CDH…	920.496	1.17871	3.75e-13	2.13e-10	GO:0099628	neurotransmitter receptor diffusion trapping	6	6	DLG4|1;GPHN|1;CACNG3|1;CACNG2|1;CACNG5|1;CACNG4|1	1.1678	5.13786	5.41e-05	0.029598	GO:0099072	regulation of postsynaptic membrane neurotransmitter receptor levels	58	26	ADAM10|1;AP2B1|1;DLG3|1;DLG4|1;DNM2|1;EFNB2|1;EPS8|1;ITGB3|1;RAB8A|1;OPHN1|1;SNAP25|1;YWHAE|1;NUMB|1;RAB11A|1;SYNJ1|1;ARHGAP44|1;GPC6|1;GPHN|1;CACNG3|1;CACNG2|1;IQSEC2|1;GRIP1|1;CACNG5|1;CACNG4|1;STX1B|1;GRASP|1	12.5354	2.07413	6.51e-05	0.036865		GO:0009059	macromolecule biosynthetic process	4421	1801	AARS|1;ACTN4|1;ACTN1|1;ACVR1B|1;ACVRL1|1;ADCYAP1|1;ADORA2A|1;PARP4|1;AP2A1|1;AES|1;ACAN|1;JAG1|1;NR0B1|1;AKT1|1;AKT2|1;ALAS2|1;ALOX12B|1;AMH|1;AMHR2|1;ANG|1;AIRE|1;APEX1|1;XIAP|1;BIRC5|1;APOBEC1|1;APOE|1;APP|1;AR|1;ARRB2|1;ASCL1|1;ASGR1|1;ASGR2|1;ZFHX3|1;ATF1|1;ATF4|1;ATP7A|1;ATRX|1;AZU1|1;BACH1|1;BAX|1;BCL2|1;BCL3|1;BCL7A|1;BGN|1;BLM|1;BNC1|1;BMP2|1;BMP4|1;BMP7|1;BRCA1|1;BRCA2|1;ZFP36L1|1;KLF5|1…	1664.43	1.08205	1.95e-07	0.000111	GO:0034654	nucleobase-containing compound biosynthetic process	3701	1421
GO:0051172	negative regulation of nitrogen compound metabolic process	2128	561	A2M|1;ACP5|1;ACVRL1|1;ADARB1|1;AP2A1|1;AKT1|1;ANG|1;ANXA2|1;XIAP|1;BIRC5|1;APLP2|1;APOE|1;APP|1;ARRB2|1;ASCL1|1;ZFHX3|1;ATF4|1;AVP|1;BACH1|1;BCL3|1;BCL7A|1;BDKRB2|1;CEACAM1|1;BLM|1;BMP2|1;BMP4|1;BMP7|1;BRCA2|1;BST2|1;KLF5|1;C3|1;LDLRAD4|1;CALR|1;CAPN3|1;RUNX1|1;CBFA2T3|1;CCNE1|1;CCNT1|1;CDC6|1;CDK2|1;CDX2|1;CDX4|1;CEBPA|1;FOXN3|1;CHRNA7|1;CIRBP|1;COMT|1;CREBBP|1;CRYBA1|1;CRYM|1;CSK|1;CSNK2A1|1;CS…	464.552	1.20762	4.11e-08	2.25e-05	GO:0010556	regulation of macromolecule biosynthetic process	3560	1031	AARS|1;ACTN4|1;ACTN1|1;ACVR1B|1;PARP4|1;AP2A1|1;AES|1;JAG1|1;AKT1|1;AKT2|1;ANG|1;AIRE|1;APEX1|1;BIRC5|1;APOE|1;APP|1;ARRB2|1;ZFHX3|1;ATF1|1;ATF4|1;BACH1|1;BCL2|1;BCL3|1;BCL7A|1;BLM|1;BNC1|1;BMP2|1;BMP4|1;BMP7|1;BRCA1|1;BRCA2|1;ZFP36L1|1;KLF5|1;BTG1|1;C1QBP|1;CALR|1;RUNX1|1;CBFA2T3|1;CBFB|1;CCNE1|1;CCNT1|1;CD4|1;CDC6|1;CDH1|1;CDH13|1;CDK2|1;CDK4|1;CDK8|1;CDKN1B|1;CEBPA|1;CEBPB|1;CEBPG|1;CHD2|1;CHD…	869.683	1.18549	4.17e-13	2.28e-10	GO:0050804	modulation of chemical synaptic transmission	384	106	ABAT|1;ABR|1;ASIC1|1;ADORA2B|1;APBA2|1;APOE|1;APP|1;ARRB2|1;BCR|1;CACNA1A|1;CACNB3|1;CALB2|1;CDH1|1;CDH2|1;CDH11|1;CHRNA3|1;DCC|1;DLG4|1;FGF14|1;GFAP|1;GIP|1;GRIK1|1;GRIK5|1;GRIN2A|1;GRIN2B|1;GRIN2D|1;HTR2A|1;KCNB1|1;MAP1A|1;MAPT|1;MECP2|1;RAB8A|1;MPP2|1;NEUROD2|1;NF1|1;NFATC4|1;NTSR1|1;P2RX1|1;SEPT5|1;PRKACA|1;PRKCB|1;PRKCG|1;PRNP|1;LGMN|1;PSEN1|1;PSMC5|1;PTPRA|1;PTPRS|1;RAP1B|1;RARA|1;RASGRF1|1…	74.7393	1.41826	5.66e-05	0.029598	GO:0022607	cellular component assembly	2741	667	ACACA|1;ACACB|1;ASIC2|1;ASIC1|1;ACTN4|1;ACTN1|1;ACVRL1|1;ADSL|1;AP2B1|1;ALDH1A3|1;ALDOA|1;AMFR|1;ANG|1;ANXA2|1;APAF1|1;APOE|1;APP|1;SHROOM2|1;ARVCF|1;ATF1|1;BAX|1;BBS2|1;BBS4|1;BCL2|1;BICD1|1;BID|1;BIK|1;BMP7|1;BRCA1|1;KLF5|1;LDLRAD4|1;CAPN3|1;RUNX1|1;CBFB|1;CD79A|1;CDC34|1;CDH1|1;CDH2|1;CDH3|1;CDH4|1;CDH5|1;CDH11|1;CDH13|1;CDH15|1;CDK2|1;CDKN1B|1;CETN1|1;CFL2|1;CHRNA3|1;CHRNB4|1;AP2S1|1;CLTC|1;C…	592.404	1.12592	7.59e-05	0.040519		GO:1901360	organic cyclic compound metabolic process	5453	2196	AARS|1;ABAT|1;ACACA|1;ACACB|1;ACADVL|1;ACLY|1;ACP5|1;ACTN4|1;ACTN1|1;ACVR1B|1;ACVRL1|1;ADA|1;ADARB1|1;ADCY6|1;ADCY7|1;ADCY9|1;ADCYAP1|1;ADORA2A|1;ADORA2B|1;PARP4|1;ADRA1D|1;ADSL|1;AES|1;JAG1|1;NR0B1|1;AHCY|1;AKT1|1;ALAS2|1;ABCD1|1;ALDOA|1;ALDOC|1;ALOX12|1;AMH|1;AMHR2|1;ANG|1;AOC2|1;APAF1|1;APOF|1;AIRE|1;APEX1|1;XIAP|1;BIRC5|1;APOBEC1|1;APOC1|1;APOE|1;APP|1;APRT|1;AR|1;ARRB2|1;STS|1;ASCL1|1;ZFHX3|…	2052.97	1.06967	2.05e-07	0.000112	GO:0019222	regulation of metabolic process	5854	2189
GO:0031324	negative regulation of cellular metabolic process	2265	593	A2M|1;ACACB|1;ACADVL|1;ACP5|1;ACVRL1|1;ADARB1|1;AP2A1|1;AKT1|1;ANG|1;ANXA2|1;XIAP|1;BIRC5|1;APLP2|1;APOE|1;APP|1;ARRB2|1;ASCL1|1;ZFHX3|1;ATF4|1;AVP|1;BACH1|1;BCL2|1;BCL3|1;BCL7A|1;BCR|1;BDKRB2|1;CEACAM1|1;BLM|1;BMP2|1;BMP4|1;BMP7|1;BRCA2|1;BST2|1;KLF5|1;C3|1;LDLRAD4|1;CALR|1;CAPN3|1;RUNX1|1;CBFA2T3|1;CCNE1|1;CCNT1|1;CDC6|1;CDK2|1;CDX2|1;CDX4|1;CEBPA|1;FOXN3|1;CHRNA7|1;CIRBP|1;COMT|1;CREBBP|1;CRYB…	494.459	1.19929	4.49e-08	2.37e-05	GO:0006996	organelle organization	3455	1003	ABR|1;ACOX1|1;ACTG1|1;ACTN4|1;ACTN1|1;AP1G1|1;AKT1|1;AKT2|1;ALDOA|1;ANG|1;APEX1|1;APOE|1;ARF6|1;ARHGDIA|1;ARL1|1;ARRB2|1;ASNA1|1;ATP2A1|1;ATP2A2|1;AVP|1;BAX|1;BBS2|1;BBS4|1;BCL2|1;BCL2L1|1;BFSP1|1;BICD1|1;BID|1;BIK|1;BLM|1;BMP4|1;BMP7|1;BRCA1|1;BRCA2|1;BUB1B|1;TSPO|1;C1QBP|1;FMNL1|1;CALM1|1;CALR|1;CCND2|1;CCNE1|1;CCNF|1;CDC6|1;CDC25B|1;CDC27|1;CDH2|1;CDK2|1;CDKN1B|1;CEBPA|1;CFL2|1;CHD2|1;CHD3|1;C…	844.033	1.18834	5.42e-13	2.85e-10	GO:0016043	cellular component organization	5638	1187	ABR|1;ACACA|1;ACACB|1;ASIC2|1;ASIC1|1;ACTC1|1;ACTN4|1;ACTN1|1;ACVRL1|1;ADAM10|1;ADARB1|1;ADCY6|1;ADSL|1;AP2B1|1;AKT2|1;ALDH1A3|1;ALDOA|1;ALOX15|1;AMFR|1;ANG|1;ANXA2|1;APEX1|1;APOC4|1;APOE|1;APP|1;ARHGDIA|1;ARHGDIB|1;ARRB2|1;ARVCF|1;ASNA1|1;ATP1A3|1;ATP2A1|1;AVP|1;AVPR2|1;AXL|1;AZU1|1;B2M|1;BBS2|1;BCL2|1;BCL2L1|1;BCL3|1;BCR|1;BFSP1|1;CEACAM1|1;BICD1|1;BID|1;BIK|1;BMP7|1;BRCA2|1;BTG1|1;BUB1B|1;TSPO…	1097.35	1.0817	5.97e-05	0.029598	GO:0080090	regulation of primary metabolic process	5313	1239	A2M|1;SERPINA3|1;AARS|1;ABAT|1;ACACA|1;ACACB|1;ACADVL|1;ACOX1|1;ACTN4|1;ACTN1|1;ACVRL1|1;ADARB1|1;ADORA2A|1;ADORA2B|1;PARP4|1;AP2A1|1;JAG1|1;AKT1|1;AKT2|1;ALOX12B|1;AMH|1;ANG|1;ANXA2|1;APAF1|1;AIRE|1;APLP2|1;APOE|1;APP|1;ARR3|1;ZFHX3|1;ATF1|1;ATP6AP1|1;AVP|1;AXL|1;BACH1|1;BAX|1;BBS4|1;BCL2|1;BCL7A|1;BDKRB2|1;BID|1;BMP4|1;BMP7|1;BRCA1|1;ZFP36L1|1;KLF5|1;C1R|1;C1S|1;C3|1;LDLRAD4|1;PTTG1IP|1;CALM1|1…	1148.28	1.079	7.67e-05	0.040519		GO:0034645	cellular macromolecule biosynthetic process	4293	1751	AARS|1;ACVR1B|1;ACVRL1|1;ADCYAP1|1;ADORA2A|1;PARP4|1;AES|1;ACAN|1;JAG1|1;NR0B1|1;AKT1|1;AKT2|1;ALAS2|1;ALOX12B|1;AMH|1;AMHR2|1;ANG|1;AIRE|1;XIAP|1;BIRC5|1;APOBEC1|1;APOE|1;APP|1;AR|1;ARRB2|1;ASCL1|1;ASGR1|1;ASGR2|1;ZFHX3|1;ATF1|1;ATF4|1;ATP7A|1;ATRX|1;BACH1|1;BAX|1;BCL2|1;BCL3|1;BCL7A|1;BGN|1;BLM|1;BNC1|1;BMP2|1;BMP4|1;BMP7|1;BRCA1|1;BRCA2|1;ZFP36L1|1;KLF5|1;BTG1|1;BTK|1;C1QBP|1;C5AR1|1;CALR|1;CA…	1616.24	1.08337	2.25e-07	0.000119	GO:0034645	cellular macromolecule biosynthetic process	4293	1633
GO:0010557	positive regulation of macromolecule biosynthetic process	1747	470	ACTN4|1;ACTN1|1;ACVR1B|1;ACVRL1|1;ADCYAP1|1;JAG1|1;AKT1|1;AKT2|1;AIRE|1;APOE|1;APP|1;ARRB2|1;ASCL1|1;ZFHX3|1;ATF4|1;BACH1|1;BCL3|1;BLM|1;BMP2|1;BMP4|1;BMP7|1;BRCA2|1;KLF5|1;CAPN3|1;RUNX1|1;CCNE1|1;CCNT1|1;CD40|1;CDH1|1;CDH13|1;CDK2|1;CDK8|1;CDX2|1;CDX4|1;CEBPA|1;CIRBP|1;COL1A1|1;CREBBP|1;CRX|1;DBP|1;DCN|1;DDIT3|1;DDX3X|1;DKC1|1;DLX3|1;DNM2|1;ARID3A|1;DTX1|1;DVL2|1;E2F1|1;E4F1|1;EEF2|1;EIF5A|1;ELA…	381.378	1.23237	4.73e-08	2.4e-05	GO:0009058	biosynthetic process	5446	1509	AARS|1;ABAT|1;ACACA|1;ACACB|1;ACADVL|1;ACLY|1;ACP5|1;ACTN4|1;ACTN1|1;ACVR1B|1;ADA|1;ADCY6|1;ADCY9|1;ADORA2B|1;PARP4|1;ADSL|1;AP2A1|1;AES|1;JAG1|1;AKT1|1;AKT2|1;ALDH1A3|1;ALDH3A2|1;ALDOA|1;ALDOC|1;ALOX12|1;ALOX12B|1;ALOX15B|1;ANG|1;AIRE|1;APEX1|1;BIRC5|1;APOE|1;APP|1;APRT|1;ARF3|1;ARG2|1;ARRB2|1;ASGR1|1;ZFHX3|1;ATF1|1;ATF4|1;AVP|1;BACH1|1;BAX|1;BCAT1|1;BCAT2|1;BCL2|1;BCL3|1;BCL7A|1;BLM|1;BNC1|1;BM…	1330.42	1.13423	5.69e-13	2.85e-10	GO:0030154	cell differentiation	3562	773	ACADVL|1;ACTC1|1;ACTN4|1;ACTN1|1;ACVRL1|1;ADA|1;ADAM10|1;ADARB1|1;ADCY6|1;JAG1|1;AKT2|1;ANG|1;ANXA2|1;AIRE|1;APOE|1;APP|1;ARHGDIA|1;ARRB2|1;ZFHX3|1;AXL|1;AZU1|1;B2M|1;BBS2|1;BCL2|1;BCL2L1|1;BCL3|1;BFSP1|1;CEACAM1|1;BMP2|1;BMP7|1;BNIP2|1;BRCA2|1;ZFP36L1|1;BTG1|1;TSPO|1;C1QBP|1;LDLRAD4|1;CALR|1;CAPN3|1;CAPNS1|1;RUNX1|1;CBFA2T3|1;CD9|1;CD40LG|1;CD63|1;CD79A|1;CDC25B|1;CDH1|1;CDH2|1;CDH3|1;CDH4|1;CDH…	693.285	1.11498	6.18e-05	0.029598	GO:0051129	negative regulation of cellular component organization	640	178	ACTN4|1;ACVRL1|1;ADCY6|1;AKT1|1;APOE|1;APP|1;ARHGAP4|1;ARHGDIA|1;AVP|1;BBS4|1;BCL2L1|1;BMP4|1;BMP7|1;BRCA1|1;BUB1B|1;LDLRAD4|1;CCNF|1;CSK|1;CTSZ|1;DCC|1;ACE|1;DLG4|1;DNM2|1;DNMT1|1;DNMT3B|1;DYRK1A|1;EFNB2|1;EP300|1;EPS8|1;FBLN1|1;FGF13|1;FKBP4|1;KAT2A|1;GFAP|1;GMFB|1;GRIN2B|1;HNRNPA1|1;HNRNPC|1;HSPA2|1;IAPP|1;IGF1|1;ITGA3|1;LDLR|1;LGALS1|1;LGALS3|1;LMAN1|1;LRP1|1;SMAD6|1;MAG|1;MAPT|1;MDM2|1;MECP2…	138.321	1.28686	8.92e-05	0.044721		GO:0034654	nucleobase-containing compound biosynthetic process	3701	1517	ACACA|1;ACACB|1;ACLY|1;ACTN4|1;ACTN1|1;ACVR1B|1;ACVRL1|1;ADA|1;ADCY6|1;ADCY7|1;ADCY9|1;ADCYAP1|1;ADORA2A|1;ADORA2B|1;PARP4|1;ADSL|1;AES|1;JAG1|1;NR0B1|1;AKT1|1;ABCD1|1;ALDOA|1;ALDOC|1;AMH|1;AMHR2|1;ANG|1;AIRE|1;APEX1|1;XIAP|1;BIRC5|1;APOBEC1|1;APOE|1;APP|1;APRT|1;AR|1;ARRB2|1;ASCL1|1;ZFHX3|1;ATF1|1;ATF4|1;ATRX|1;BACH1|1;BAX|1;BCL3|1;BCL7A|1;BLM|1;BNC1|1;BMP2|1;BMP4|1;BMP7|1;BRCA1|1;BRCA2|1;ZFP36L…	1393.37	1.08873	6.48e-07	0.000332	GO:0009059	macromolecule biosynthetic process	4421	1678
GO:0009891	positive regulation of biosynthetic process	1852	495	ACTN4|1;ACTN1|1;ACVR1B|1;ACVRL1|1;ADCYAP1|1;JAG1|1;AKT1|1;AKT2|1;AIRE|1;APOE|1;APP|1;ARRB2|1;ASCL1|1;ZFHX3|1;ATF4|1;AVP|1;AVPR1A|1;BACH1|1;BCL3|1;BLM|1;BMP2|1;BMP4|1;BMP7|1;BRCA2|1;KLF5|1;CAPN3|1;RUNX1|1;CCNE1|1;CCNT1|1;SCARB1|1;CD40|1;CDH1|1;CDH3|1;CDH13|1;CDK2|1;CDK8|1;CDX2|1;CDX4|1;CEBPA|1;CIRBP|1;COL1A1|1;CREBBP|1;CRX|1;DBP|1;DCN|1;DDIT3|1;DDX3X|1;DKC1|1;DLX3|1;DNM2|1;ARID3A|1;DTX1|1;DVL2|1;E…	404.3	1.22434	4.84e-08	2.4e-05	GO:0051649	establishment of localization in cell	2039	629	ACACA|1;ACACB|1;ACOX1|1;ACTG1|1;ACTN4|1;ADORA2B|1;AP2A1|1;AP1B1|1;AP1G1|1;AKT1|1;AKT2|1;APBA2|1;APOE|1;APP|1;ARF3|1;ARL4D|1;ARF6|1;ARL1|1;ASNA1|1;ATP2A2|1;BAX|1;BBS2|1;BBS4|1;BCL2|1;BCL3|1;BICD1|1;BID|1;BMP4|1;TSPO|1;PTTG1IP|1;CACNA1C|1;CACNB3|1;CALM1|1;CALR|1;CD4|1;CD63|1;CDH1|1;CDH2|1;CDH3|1;AP2S1|1;CLN3|1;CLN5|1;CLTC|1;CSE1L|1;CSNK1D|1;CSNK2A2|1;CTSZ|1;DDIT3|1;DYNC1H1|1;DYNC1LI2|1;DNM2|1;E2F1|…	498.113	1.26276	5.91e-13	2.85e-10	GO:0050793	regulation of developmental process	2238	503	ABR|1;ACACB|1;ASIC2|1;ACTN4|1;ACVRL1|1;ADA|1;ADAM10|1;ADCY6|1;AP2B1|1;JAG1|1;ALDOA|1;ANXA2|1;APOE|1;APP|1;ARHGDIA|1;ARHGDIB|1;ARRB2|1;ZFHX3|1;AXL|1;B2M|1;BBS2|1;BCL2|1;BCR|1;CEACAM1|1;BMP2|1;BMP7|1;BNIP2|1;BRCA2|1;ZFP36L1|1;BTG1|1;TSPO|1;C1QBP|1;C3|1;FMNL1|1;LDLRAD4|1;CALR|1;CAPN3|1;RUNX1|1;CD40|1;CDH2|1;CDH3|1;CDH4|1;CDH5|1;CEACAM5|1;CEBPA|1;CEBPB|1;CETP|1;CHRNA3|1;CLTC|1;CNTN1|1;COL1A1|1;COL4A2…	435.59	1.15475	6.2e-05	0.029598	GO:0051171	regulation of nitrogen compound metabolic process	5172	1207	A2M|1;SERPINA3|1;AARS|1;ABAT|1;ACTN4|1;ACTN1|1;ACVRL1|1;ADARB1|1;ADORA2A|1;ADORA2B|1;PARP4|1;AP2A1|1;JAG1|1;AKT1|1;AKT2|1;ALOX12B|1;AMH|1;ANG|1;ANXA2|1;APAF1|1;AIRE|1;APLP2|1;APOE|1;APP|1;ARR3|1;ZFHX3|1;ATF1|1;ATP6AP1|1;AVP|1;AXL|1;BACH1|1;BAX|1;BCL2|1;BCL7A|1;BCR|1;BDKRB2|1;BID|1;BMP4|1;BMP7|1;BRCA1|1;ZFP36L1|1;KLF5|1;C1R|1;C1S|1;C3|1;LDLRAD4|1;PTTG1IP|1;CALM1|1;CAPN3|1;RUNX1|1;CBFA2T3|1;CBFB|1;…	1117.81	1.07979	9.14e-05	0.044721		GO:0010468	regulation of gene expression	3930	1604	A2M|1;AARS|1;ACACB|1;ACTC1|1;ACVR1B|1;ACVRL1|1;ADCYAP1|1;ADORA2A|1;AES|1;JAG1|1;NR0B1|1;AKT1|1;AKT2|1;ALOX12B|1;AMH|1;AMHR2|1;ANG|1;ANXA2|1;APBA2|1;AIRE|1;APEX1|1;XIAP|1;BIRC5|1;APOBEC1|1;APOE|1;APP|1;AR|1;ARRB2|1;ASCL1|1;ZFHX3|1;ATF1|1;ATF4|1;ATP7A|1;ATRX|1;AVP|1;AVPR2|1;AZU1|1;BACH1|1;BBS2|1;BBS4|1;BCL2|1;BCL3|1;BCL7A|1;BLM|1;BNC1|1;BMP2|1;BMP4|1;BMP7|1;BRCA1|1;BRCA2|1;ZFP36L1|1;KLF5|1;BTG1|1;B…	1479.58	1.08409	8.73e-07	0.000433	GO:0018130	heterocycle biosynthetic process	3759	1438
GO:0045935	positive regulation of nucleobase-containing compound metabolic process	1753	471	ACTN4|1;ACTN1|1;ACVR1B|1;ACVRL1|1;ADCYAP1|1;JAG1|1;AKT1|1;AIRE|1;APOE|1;APP|1;ARRB2|1;ASCL1|1;ZFHX3|1;ATF4|1;BACH1|1;BCL3|1;BLM|1;BMP2|1;BMP4|1;BMP7|1;BRCA2|1;KLF5|1;CAPN3|1;RUNX1|1;CCNE1|1;CCNT1|1;CD40|1;CDH1|1;CDH13|1;CDK2|1;CDK8|1;CDX2|1;CDX4|1;CEBPA|1;CIRBP|1;COL1A1|1;CREBBP|1;CRX|1;DBP|1;DCN|1;DDIT3|1;DDX3X|1;DKC1|1;DLX3|1;DNM2|1;DNMT1|1;ARID3A|1;DTX1|1;DVL2|1;DYRK1A|1;E2F1|1;E4F1|1;ELF1|1;E…	382.688	1.23077	5.45e-08	2.62e-05	GO:0006886	intracellular protein transport	1059	358	ACOX1|1;AP2A1|1;AP1B1|1;AP1G1|1;AKT1|1;AKT2|1;ARF3|1;ARL4D|1;ARF6|1;ARL1|1;ASNA1|1;BCL3|1;BID|1;BMP4|1;TSPO|1;PTTG1IP|1;CACNB3|1;CALR|1;CDH1|1;AP2S1|1;CLTC|1;CSE1L|1;CSNK2A2|1;ECH1|1;EIF5A|1;STX2|1;ERBB2|1;FGF9|1;GSK3A|1;HSP90AA1|1;IFNG|1;ITGAM|1;EIF6|1;JUP|1;KCNB1|1;KLC1|1;KPNB1|1;KPNA2|1;KPNA3|1;IPO5|1;LCP1|1;LMAN1|1;M6PR|1;SMAD3|1;MDM2|1;MT3|1;MYO1C|1;NEDD4|1;NF1|1;NFKBIA|1;NGFR|1;NUCB1|1;NUP8…	258.706	1.38381	5.92e-13	2.85e-10	GO:0048869	cellular developmental process	3726	806	ACADVL|1;ACTC1|1;ACTN4|1;ACTN1|1;ACVRL1|1;ADA|1;ADAM10|1;ADARB1|1;ADCY6|1;JAG1|1;AKT2|1;ALDOA|1;ANG|1;ANXA2|1;AIRE|1;APOE|1;APP|1;ARHGDIA|1;ARRB2|1;ZFHX3|1;AXL|1;AZU1|1;B2M|1;BBS2|1;BCL2|1;BCL2L1|1;BCL3|1;BFSP1|1;CEACAM1|1;BMP2|1;BMP7|1;BNIP2|1;BRCA2|1;ZFP36L1|1;BTG1|1;TSPO|1;C1QBP|1;FMNL1|1;LDLRAD4|1;CALR|1;CAPN3|1;CAPNS1|1;RUNX1|1;CBFA2T3|1;CD9|1;CD40LG|1;CD63|1;CD79A|1;CDC25B|1;CDH1|1;CDH2|1;C…	725.205	1.11141	6.25e-05	0.029598	GO:0018210	peptidyl-threonine modification	109	41	AKT1|1;APP|1;BCL2|1;BMP7|1;CALM1|1;CSNK1D|1;CSNK1G2|1;CSNK2A1|1;DYRK1A|1;GALNT1|1;GSK3A|1;MAP3K10|1;PDPK1|1;PLK1|1;PRKCA|1;PRKCB|1;PRKD1|1;MAPK1|1;TAF1|1;TGFB1|1;TRPC5|1;VRK1|1;MAP3K12|1;AXIN1|1;ULK1|1;S1PR2|1;SPRY2|1;PRKD2|1;TBK1|1;VRK3|1;NLK|1;CSNK1G1|1;GALNT16|1;RPTOR|1;WNK1|1;WNK3|1;MYLK2|1;CSNK1A1L|1;SPRED1|1;SBK1|1;POC1B-GALNT4|1	23.5578	1.7404	9.83e-05	0.044721		GO:0070268	cornification	99	61	CAPNS1|1;DSC1|1;DSC2|1;DSC3|1;DSG1|1;DSG2|1;DSG3|1;EVPL|1;JUP|1;KRT1|1;KRT2|1;KRT3|1;KRT6B|1;KRT7|1;KRT8|1;KRT9|1;KRT10|1;KRT12|1;KRT13|1;KRT16|1;KRT18|1;KRT19|1;KRT31|1;KRT33A|1;KRT33B|1;KRT35|1;KRT81|1;KRT82|1;KRT83|1;KRT84|1;KRT85|1;KRT86|1;FURIN|1;PCSK6|1;PI3|1;PKP2|1;PPL|1;ST14|1;TGM1|1;KRT38|1;KRT36|1;KRT75|1;TGM5|1;CASP14|1;KLK5|1;KLK13|1;KRT76|1;KRT20|1;KRT71|1;KRT40|1;KRT72|1;KRT80|1;KRT…	37.2719	1.63662	1.07e-06	0.000514	GO:0060255	regulation of macromolecule metabolic process	5411	2027
GO:0048523	negative regulation of cellular process	4167	1028	A2M|1;AARS|1;ABAT|1;ABR|1;ACACB|1;ACADVL|1;ACP5|1;ACTC1|1;ACTN4|1;ACTN1|1;ACVR1B|1;ACVRL1|1;ADAM10|1;ADARB1|1;ADCY6|1;ADCYAP1|1;AP2A1|1;AP2B1|1;JAG1|1;AKT1|1;AKT2|1;ALOX12|1;ALOX15B|1;ANG|1;ANXA2|1;XIAP|1;BIRC5|1;APLP1|1;APLP2|1;APOE|1;APOH|1;APP|1;ARHGDIA|1;ARHGDIG|1;ARRB2|1;ASCL1|1;ZFHX3|1;ATF4|1;AVP|1;AVPR1A|1;BACH1|1;BBS4|1;BCL2|1;BCL2L1|1;BCL3|1;BCL7A|1;BCR|1;BDKRB2|1;CEACAM1|1;BICD1|1;BLM|1…	909.674	1.13007	9.37e-08	4.37e-05	GO:0010468	regulation of gene expression	3930	1125	AARS|1;ACACB|1;ACVR1B|1;AES|1;JAG1|1;AKT1|1;AKT2|1;ALOX12B|1;ANG|1;APBA2|1;AIRE|1;APEX1|1;BIRC5|1;APOE|1;APP|1;ARRB2|1;ZFHX3|1;ATF1|1;ATF4|1;AVP|1;BACH1|1;BBS2|1;BBS4|1;BCL2|1;BCL3|1;BCL7A|1;BLM|1;BNC1|1;BMP2|1;BMP4|1;BMP7|1;BRCA1|1;BRCA2|1;ZFP36L1|1;KLF5|1;BTG1|1;C1QBP|1;C1R|1;CALR|1;RUNX1|1;CBFA2T3|1;CBFB|1;CCNE1|1;CCNT1|1;CD4|1;CDC6|1;CDH1|1;CDH3|1;CDH13|1;CDK2|1;CDK4|1;CDK8|1;CDKN1B|1;CEBPA|1…	960.072	1.17179	6.26e-13	2.92e-10	GO:0099177	regulation of trans-synaptic signaling	385	106	ABAT|1;ABR|1;ASIC1|1;ADORA2B|1;APBA2|1;APOE|1;APP|1;ARRB2|1;BCR|1;CACNA1A|1;CACNB3|1;CALB2|1;CDH1|1;CDH2|1;CDH11|1;CHRNA3|1;DCC|1;DLG4|1;FGF14|1;GFAP|1;GIP|1;GRIK1|1;GRIK5|1;GRIN2A|1;GRIN2B|1;GRIN2D|1;HTR2A|1;KCNB1|1;MAP1A|1;MAPT|1;MECP2|1;RAB8A|1;MPP2|1;NEUROD2|1;NF1|1;NFATC4|1;NTSR1|1;P2RX1|1;SEPT5|1;PRKACA|1;PRKCB|1;PRKCG|1;PRNP|1;LGMN|1;PSEN1|1;PSMC5|1;PTPRA|1;PTPRS|1;RAP1B|1;RARA|1;RASGRF1|1…	74.934	1.41458	6.35e-05	0.029598	GO:0098953	receptor diffusion trapping	6	6	DLG4|1;GPHN|1;CACNG3|1;CACNG2|1;CACNG5|1;CACNG4|1	1.29676	4.62691	0.000102	0.044721		GO:0019438	aromatic compound biosynthetic process	3768	1539	ACACA|1;ACACB|1;ACLY|1;ACTN4|1;ACTN1|1;ACVR1B|1;ACVRL1|1;ADA|1;ADCY6|1;ADCY7|1;ADCY9|1;ADCYAP1|1;ADORA2A|1;ADORA2B|1;PARP4|1;ADSL|1;AES|1;JAG1|1;NR0B1|1;AKT1|1;ALAS2|1;ABCD1|1;ALDOA|1;ALDOC|1;AMH|1;AMHR2|1;ANG|1;AIRE|1;APEX1|1;XIAP|1;BIRC5|1;APOBEC1|1;APOE|1;APP|1;APRT|1;AR|1;ARRB2|1;ASCL1|1;ZFHX3|1;ATF1|1;ATF4|1;ATRX|1;BACH1|1;BAX|1;BCL3|1;BCL7A|1;BLM|1;BNC1|1;BMP2|1;BMP4|1;BMP7|1;BRCA1|1;BRCA2|…	1418.59	1.08488	1.39e-06	0.000646	GO:0019438	aromatic compound biosynthetic process	3768	1439
GO:0031328	positive regulation of cellular biosynthetic process	1828	485	ACTN4|1;ACTN1|1;ACVR1B|1;ACVRL1|1;ADCYAP1|1;JAG1|1;AKT1|1;AKT2|1;AIRE|1;APOE|1;APP|1;ARRB2|1;ASCL1|1;ZFHX3|1;ATF4|1;AVP|1;AVPR1A|1;BACH1|1;BCL3|1;BLM|1;BMP2|1;BMP4|1;BMP7|1;BRCA2|1;KLF5|1;CAPN3|1;RUNX1|1;CCNE1|1;CCNT1|1;SCARB1|1;CD40|1;CDH1|1;CDH3|1;CDH13|1;CDK2|1;CDK8|1;CDX2|1;CDX4|1;CEBPA|1;CIRBP|1;COL1A1|1;CREBBP|1;CRX|1;DBP|1;DCN|1;DDIT3|1;DDX3X|1;DKC1|1;DLX3|1;DNM2|1;ARID3A|1;DTX1|1;DVL2|1;E…	399.06	1.21535	1.86e-07	8.41e-05	GO:1901576	organic substance biosynthetic process	5388	1494	AARS|1;ABAT|1;ACACA|1;ACACB|1;ACADVL|1;ACLY|1;ACTN4|1;ACTN1|1;ACVR1B|1;ADA|1;ADCY6|1;ADCY9|1;ADORA2B|1;PARP4|1;ADSL|1;AP2A1|1;AES|1;JAG1|1;AKT1|1;AKT2|1;ALDH1A3|1;ALDH3A2|1;ALDOA|1;ALDOC|1;ALOX12|1;ALOX12B|1;ALOX15B|1;ANG|1;AIRE|1;APEX1|1;BIRC5|1;APOE|1;APP|1;APRT|1;ARF3|1;ARG2|1;ARRB2|1;ASGR1|1;ZFHX3|1;ATF1|1;ATF4|1;AVP|1;BACH1|1;BAX|1;BCAT1|1;BCAT2|1;BCL2|1;BCL3|1;BCL7A|1;BLM|1;BNC1|1;BMP2|1;BM…	1316.25	1.13504	6.57e-13	2.97e-10	GO:0009966	regulation of signal transduction	2831	624	ABAT|1;ABR|1;ACTN4|1;ACVRL1|1;ADA|1;ADORA2B|1;AGRP|1;JAG1|1;ALOX12B|1;ALOX15|1;APOE|1;APP|1;ARHGDIA|1;ARHGDIB|1;ARRB2|1;ATP6V0C|1;AVP|1;AXL|1;BCL2|1;BCL2A1|1;BCL2L1|1;BCL2L2|1;BCL3|1;BCR|1;BDKRB2|1;CEACAM1|1;BICD1|1;BID|1;BIK|1;BMP2|1;BMP7|1;C1QBP|1;C3|1;LDLRAD4|1;CACNB3|1;CALR|1;CAPN3|1;RUNX1|1;CD40|1;CD40LG|1;CD63|1;CDC34|1;CDH2|1;CDH3|1;CDH13|1;CDK2|1;CDKN2D|1;CHGA|1;COL1A1|1;COL2A1|1;CREBBP|1…	551.008	1.13247	7.15e-05	0.032403	GO:0098970	postsynaptic neurotransmitter receptor diffusion trapping	6	6	DLG4|1;GPHN|1;CACNG3|1;CACNG2|1;CACNG5|1;CACNG4|1	1.29676	4.62691	0.000102	0.044721		GO:0018130	heterocycle biosynthetic process	3759	1535	ACACA|1;ACACB|1;ACLY|1;ACTN4|1;ACTN1|1;ACVR1B|1;ACVRL1|1;ADA|1;ADCY6|1;ADCY7|1;ADCY9|1;ADCYAP1|1;ADORA2A|1;ADORA2B|1;PARP4|1;ADSL|1;AES|1;JAG1|1;NR0B1|1;AKT1|1;ALAS2|1;ABCD1|1;ALDOA|1;ALDOC|1;AMH|1;AMHR2|1;ANG|1;AIRE|1;APEX1|1;XIAP|1;BIRC5|1;APOBEC1|1;APOE|1;APP|1;APRT|1;AR|1;ARRB2|1;ASCL1|1;ZFHX3|1;ATF1|1;ATF4|1;ATRX|1;BACH1|1;BAX|1;BCL3|1;BCL7A|1;BLM|1;BNC1|1;BMP2|1;BMP4|1;BMP7|1;BRCA1|1;BRCA2|…	1415.2	1.08465	1.53e-06	0.000693	GO:0046907	intracellular transport	1702	684
GO:0048519	negative regulation of biological process	4669	1138	A2M|1;AARS|1;ABAT|1;ABR|1;ACACB|1;ACADVL|1;ACP5|1;ACTC1|1;ACTN4|1;ACTN1|1;ACVR1B|1;ACVRL1|1;ADAM10|1;ADARB1|1;ADCY6|1;ADCY7|1;ADCYAP1|1;AP2A1|1;AP2B1|1;JAG1|1;AKT1|1;AKT2|1;ALOX12|1;ALOX15B|1;AMH|1;ANG|1;ANXA2|1;XIAP|1;BIRC5|1;APLP1|1;APLP2|1;APOE|1;APOH|1;APP|1;ARHGDIA|1;ARHGDIG|1;ARRB2|1;ASCL1|1;ZFHX3|1;ATF4|1;AVP|1;AVPR1A|1;AVPR2|1;BACH1|1;BBS4|1;BCL2|1;BCL2L1|1;BCL3|1;BCL7A|1;BCR|1;BDKRB2|1;C…	1019.26	1.11649	1.91e-07	8.42e-05	GO:0080090	regulation of primary metabolic process	5313	1475	AARS|1;ABAT|1;ACACA|1;ACACB|1;ACADVL|1;ACOX1|1;ACTN4|1;ACTN1|1;ACVR1B|1;ADARB1|1;ADORA2B|1;PARP4|1;AP2A1|1;AES|1;JAG1|1;AKT1|1;AKT2|1;ALOX12B|1;ANG|1;APAF1|1;AIRE|1;APEX1|1;BIRC5|1;APLP2|1;APOE|1;APP|1;ARRB2|1;ZFHX3|1;ATF1|1;ATF4|1;AVP|1;AXL|1;BACH1|1;BAX|1;BBS4|1;BCL2|1;BCL3|1;BCL7A|1;BID|1;BLM|1;BNC1|1;BMP2|1;BMP4|1;BMP7|1;BRCA1|1;BRCA2|1;ZFP36L1|1;KLF5|1;BTG1|1;TSPO|1;C1QBP|1;C1R|1;PTTG1IP|1;C…	1297.93	1.13643	7.02e-13	3.09e-10	GO:0051348	negative regulation of transferase activity	256	75	ADARB1|1;APOE|1;CEACAM1|1;BMP7|1;CDKN2D|1;CEBPA|1;COX11|1;CSK|1;DUSP3|1;DUSP6|1;DUSP9|1;ERCC4|1;GMFB|1;GPS1|1;GPS2|1;IGF1R|1;SMAD7|1;MAPT|1;MLLT1|1;GADD45B|1;NF1|1;NF2|1;PRKAR1A|1;PKN1|1;DNAJC3|1;PSEN1|1;PTPN1|1;PTPN2|1;PTPN6|1;RB1|1;SRC|1;TARBP2|1;NR2F2|1;TSC2|1;WARS|1;SOCS1|1;IRS2|1;SOCS3|1;GPRC5A|1;RPL23|1;BAG5|1;GMFG|1;PPM1F|1;CIB1|1;HEXIM1|1;CERS1|1;DUSP14|1;PTPRT|1;PKIG|1;IRAK3|1;CD300A|1;C…	49.8262	1.50523	8.91e-05	0.037752	GO:0099628	neurotransmitter receptor diffusion trapping	6	6	DLG4|1;GPHN|1;CACNG3|1;CACNG2|1;CACNG5|1;CACNG4|1	1.29676	4.62691	0.000102	0.044721		GO:0051172	negative regulation of nitrogen compound metabolic process	2128	897	A2M|1;SERPINA3|1;ACP5|1;ACVRL1|1;ADARB1|1;ADORA2A|1;AP2A1|1;AES|1;NR0B1|1;AKT1|1;ANG|1;ANXA2|1;APEX1|1;XIAP|1;BIRC5|1;APLP2|1;APOBEC1|1;APOC1|1;APOE|1;APP|1;AR|1;ARRB2|1;ASCL1|1;ZFHX3|1;ATF4|1;ATRX|1;AVP|1;BACH1|1;BAX|1;BCL3|1;BCL7A|1;BDKRB2|1;CEACAM1|1;BLM|1;BMP2|1;BMP4|1;BMP7|1;BRCA1|1;BRCA2|1;ZFP36L1|1;BST2|1;KLF5|1;TSPO|1;C1QBP|1;C3|1;LDLRAD4|1;CALM1|1;CALR|1;CAPN3|1;RUNX1|1;CBFA2T3|1;CBFB|1;…	801.158	1.11963	2.11e-06	0.00093	GO:0044271	cellular nitrogen compound biosynthetic process	4328	1637
GO:0010605	negative regulation of macromolecule metabolic process	2399	619	A2M|1;ACACB|1;ACVR1B|1;ACVRL1|1;ADARB1|1;AP2A1|1;AKT1|1;ANG|1;ANXA2|1;XIAP|1;BIRC5|1;APLP2|1;APOE|1;APP|1;ARRB2|1;ASCL1|1;ZFHX3|1;ATF4|1;AVP|1;BACH1|1;BBS4|1;BCL3|1;BCL7A|1;BDKRB2|1;CEACAM1|1;BLM|1;BMP2|1;BMP4|1;BMP7|1;BRCA2|1;BST2|1;KLF5|1;C3|1;LDLRAD4|1;CALR|1;CAPN3|1;RUNX1|1;CBFA2T3|1;CCNE1|1;CCNT1|1;CDC6|1;CDK2|1;CDX2|1;CDX4|1;CEBPA|1;FOXN3|1;CHRNA7|1;CIRBP|1;CREBBP|1;CRYBA1|1;CRYM|1;CSK|1;CS…	523.712	1.18195	2.1e-07	9.01e-05	GO:1901362	organic cyclic compound biosynthetic process	3887	1113	ACACA|1;ACACB|1;ACLY|1;ACTN4|1;ACTN1|1;ACVR1B|1;ADA|1;ADCY6|1;ADCY9|1;ADORA2B|1;PARP4|1;ADSL|1;AES|1;JAG1|1;AKT1|1;ALDOA|1;ALDOC|1;ANG|1;AIRE|1;APEX1|1;BIRC5|1;APOE|1;APP|1;APRT|1;ARRB2|1;ZFHX3|1;ATF1|1;ATF4|1;BACH1|1;BAX|1;BCL3|1;BCL7A|1;BLM|1;BNC1|1;BMP2|1;BMP4|1;BMP7|1;BRCA1|1;BRCA2|1;ZFP36L1|1;KLF5|1;BTG1|1;TSPO|1;C1QBP|1;CALR|1;RUNX1|1;CBFA2T3|1;CBFB|1;CCNE1|1;CCNT1|1;CD4|1;SCARB1|1;CDC6|1;C…	949.567	1.17211	8.44e-13	3.62e-10	GO:0033673	negative regulation of kinase activity	227	68	ADARB1|1;APOE|1;CEACAM1|1;BMP7|1;CDKN2D|1;CEBPA|1;COX11|1;CSK|1;DUSP3|1;DUSP6|1;DUSP9|1;GMFB|1;GPS1|1;GPS2|1;IGF1R|1;MAPT|1;MLLT1|1;GADD45B|1;NF1|1;NF2|1;PRKAR1A|1;PKN1|1;DNAJC3|1;PSEN1|1;PTPN1|1;PTPN2|1;PTPN6|1;RB1|1;TARBP2|1;NR2F2|1;TSC2|1;WARS|1;SOCS1|1;IRS2|1;SOCS3|1;GPRC5A|1;GMFG|1;PPM1F|1;CIB1|1;HEXIM1|1;DUSP14|1;PTPRT|1;PKIG|1;IRAK3|1;CD300A|1;CORO1C|1;FBXO7|1;LATS2|1;PYCARD|1;TAOK3|1;CDK5…	44.1818	1.53909	8.93e-05	0.037752	GO:0048519	negative regulation of biological process	4669	1095	A2M|1;SERPINA3|1;AARS|1;ABAT|1;ABR|1;ACACB|1;ACADVL|1;ASIC2|1;ASIC1|1;ACTN4|1;ACTN1|1;ACVRL1|1;ADA|1;ADAM10|1;ADARB1|1;ADCY6|1;ADCY7|1;ADORA2A|1;ADORA2B|1;AP2A1|1;AP2B1|1;JAG1|1;AKT1|1;AKT2|1;ALOX15B|1;AMH|1;ANG|1;ANXA2|1;APAF1|1;APLP1|1;APLP2|1;APOE|1;APP|1;KLK3|1;ARHGAP4|1;ARHGDIA|1;ARHGDIB|1;ZFHX3|1;ATP2A2|1;AVP|1;AXL|1;BACH1|1;BAX|1;BBS2|1;BBS4|1;BCL2|1;BCL2L1|1;BCL2L2|1;BCL7A|1;BCR|1;BDKRB2|…	1009.1	1.08513	0.000113	0.048569		GO:0009892	negative regulation of metabolic process	2602	1081	A2M|1;SERPINA3|1;ACACB|1;ACADVL|1;ACP5|1;ACVR1B|1;ACVRL1|1;ADARB1|1;ADORA2A|1;AP2A1|1;AES|1;NR0B1|1;AKT1|1;ABCD1|1;ABCD2|1;ANG|1;ANXA2|1;APEX1|1;XIAP|1;BIRC5|1;APLP2|1;APOBEC1|1;APOC1|1;APOE|1;APP|1;AR|1;ARRB2|1;ASCL1|1;ZFHX3|1;ATF4|1;ATRX|1;AVP|1;BACH1|1;BAX|1;BBS2|1;BBS4|1;BCL2|1;BCL3|1;BCL7A|1;BCR|1;BDKRB2|1;CEACAM1|1;BLM|1;BMP2|1;BMP4|1;BMP7|1;BRCA1|1;BRCA2|1;ZFP36L1|1;BST2|1;KLF5|1;TSPO|1;C1…	979.611	1.1035	3.47e-06	0.001489	GO:0009892	negative regulation of metabolic process	2602	1013
GO:0045944	positive regulation of transcription by RNA polymerase II	1110	308	ACVR1B|1;ACVRL1|1;ADCYAP1|1;JAG1|1;AKT1|1;AIRE|1;APP|1;ASCL1|1;ZFHX3|1;ATF4|1;BACH1|1;BCL3|1;BMP2|1;BMP4|1;BMP7|1;KLF5|1;RUNX1|1;CCNT1|1;CD40|1;CDH13|1;CDK8|1;CDX4|1;CEBPA|1;CREBBP|1;CRX|1;DBP|1;DCN|1;DDIT3|1;DDX3X|1;DLX3|1;ARID3A|1;E2F1|1;ELF1|1;ELK3|1;ERCC2|1;ERG|1;ESRRB|1;ETS1|1;ETV4|1;ETV6|1;EZH1|1;BPTF|1;FOXF1|1;FOXJ1|1;FOXC2|1;FOXM1|1;FOXO1|1;FLI1|1;FOS|1;FOSB|1;XRCC6|1;GABPA|1;GABPB1|1;GAT…	242.318	1.27106	7.58e-07	0.000316	GO:0051171	regulation of nitrogen compound metabolic process	5172	1438	AARS|1;ABAT|1;ACP5|1;ACTN4|1;ACTN1|1;ACVR1B|1;ADARB1|1;ADORA2B|1;PARP4|1;AP2A1|1;AES|1;JAG1|1;AKT1|1;AKT2|1;ALOX12B|1;ANG|1;APAF1|1;AIRE|1;APEX1|1;BIRC5|1;APLP2|1;APOE|1;APP|1;ARRB2|1;ZFHX3|1;ATF1|1;ATF4|1;AVP|1;AXL|1;BACH1|1;BAX|1;BCL2|1;BCL3|1;BCL7A|1;BID|1;BLM|1;BNC1|1;BMP2|1;BMP4|1;BMP7|1;BRCA1|1;BRCA2|1;ZFP36L1|1;KLF5|1;BTG1|1;TSPO|1;C1QBP|1;C1R|1;PTTG1IP|1;CALM1|1;CALR|1;RUNX1|1;CBFA2T3|1;C…	1263.48	1.13812	1.13e-12	4.69e-10	GO:0050817	coagulation	311	88	ABAT|1;ACTN1|1;ALOX12|1;ANXA2|1;APOE|1;ARRB2|1;AXL|1;CEACAM1|1;C1QBP|1;CD9|1;CD40|1;CD40LG|1;COL1A1|1;DGKA|1;F7|1;F8|1;F10|1;FBLN1|1;FLNA|1;GATA6|1;GNA11|1;GNA15|1;GNAS|1;GP1BA|1;GP1BB|1;HNF4A|1;ITGB3|1;ITPK1|1;ITPR2|1;KRT1|1;MAFG|1;MYH9|1;NFE2|1;P2RX1|1;P2RX4|1;P2RX7|1;SERPINB2|1;SERPINA5|1;PDGFB|1;SERPINA1|1;PLAUR|1;PLCG2|1;SERPINF2|1;PRKACA|1;PRKAR1A|1;PRKCA|1;PRKCB|1;PRKCG|1;PRKCH|1;PRTN3|1;P…	60.5311	1.4538	9.2e-05	0.037752											GO:0031324	negative regulation of cellular metabolic process	2265	947	A2M|1;SERPINA3|1;ACACB|1;ACADVL|1;ACP5|1;ACVRL1|1;ADARB1|1;ADORA2A|1;AP2A1|1;AES|1;NR0B1|1;AKT1|1;ABCD1|1;ABCD2|1;ANG|1;ANXA2|1;APEX1|1;XIAP|1;BIRC5|1;APLP2|1;APOBEC1|1;APOC1|1;APOE|1;APP|1;AR|1;ARRB2|1;ASCL1|1;ZFHX3|1;ATF4|1;ATRX|1;AVP|1;BACH1|1;BAX|1;BCL2|1;BCL3|1;BCL7A|1;BCR|1;BDKRB2|1;CEACAM1|1;BLM|1;BMP2|1;BMP4|1;BMP7|1;BRCA1|1;BRCA2|1;ZFP36L1|1;BST2|1;KLF5|1;TSPO|1;C1QBP|1;C3|1;LDLRAD4|1;CA…	852.736	1.11054	5.12e-06	0.002135	GO:0051172	negative regulation of nitrogen compound metabolic process	2128	838
GO:0009059	macromolecule biosynthetic process	4421	1075	AARS|1;ACTN4|1;ACTN1|1;ACVR1B|1;ACVRL1|1;ADCYAP1|1;AP2A1|1;JAG1|1;AKT1|1;AKT2|1;ALOX12B|1;AMH|1;ANG|1;AIRE|1;XIAP|1;BIRC5|1;APOE|1;APP|1;ARRB2|1;ASCL1|1;ASGR1|1;ASGR2|1;ZFHX3|1;ATF4|1;BACH1|1;BCL2|1;BCL3|1;BCL7A|1;BLM|1;BNC1|1;BMP2|1;BMP4|1;BMP7|1;BRCA2|1;KLF5|1;CALR|1;CAPN3|1;RUNX1|1;CBFA2T3|1;CCNE1|1;CCNT1|1;CD40|1;CDC6|1;CDC34|1;CDH1|1;CDH13|1;CDK2|1;CDK8|1;CDX2|1;CDX4|1;CEBPA|1;CHD3|1;CHD4|1;…	965.124	1.11385	9.48e-07	0.000383	GO:0051641	cellular localization	2653	791	ACACA|1;ACACB|1;ACOX1|1;ACTG1|1;ACTN4|1;ADORA2B|1;AP2A1|1;AP1B1|1;AP1G1|1;AKT1|1;AKT2|1;APBA2|1;APOE|1;APP|1;ARF3|1;ARL4D|1;ARF6|1;ARL1|1;ASNA1|1;ATP2A1|1;ATP2A2|1;BAX|1;BBS2|1;BBS4|1;BCL2|1;BCL2L1|1;BCL3|1;BICD1|1;BID|1;BMP4|1;BMP7|1;BRCA2|1;ZFP36L1|1;BSG|1;BUB1B|1;TSPO|1;PTTG1IP|1;CACNA1C|1;CACNB3|1;CALM1|1;CALR|1;CCNE1|1;CD4|1;CD63|1;CDH1|1;CDH2|1;CDH3|1;CDH13|1;AP2S1|1;CLN3|1;CLN5|1;CLTC|1;CO…	648.109	1.22047	1.15e-12	4.69e-10	GO:0006906	vesicle fusion	86	32	AKT2|1;ANXA2|1;CALR|1;GRIK5|1;LRMP|1;RAB8A|1;SNAP25|1;VAMP1|1;SYT1|1;SYT4|1;EEA1|1;DOC2B|1;STX16|1;STX10|1;SNAP23|1;SNAP29|1;STX8|1;GOSR1|1;C2CD5|1;TBC1D4|1;VTI1B|1;VPS4A|1;STXBP6|1;ANKFY1|1;RAB8B|1;VPS18|1;VPS16|1;SPG11|1;RAB34|1;PRRT2|1;STX1B|1;TRIM9|1	16.7385	1.91176	9.28e-05	0.037752											GO:1901362	organic cyclic compound biosynthetic process	3887	1576	ACACA|1;ACACB|1;ACLY|1;ACTN4|1;ACTN1|1;ACVR1B|1;ACVRL1|1;ADA|1;ADCY6|1;ADCY7|1;ADCY9|1;ADCYAP1|1;ADORA2A|1;ADORA2B|1;PARP4|1;ADSL|1;AES|1;JAG1|1;NR0B1|1;AKT1|1;ALAS2|1;ABCD1|1;ALDOA|1;ALDOC|1;AMH|1;AMHR2|1;ANG|1;AIRE|1;APEX1|1;XIAP|1;BIRC5|1;APOBEC1|1;APOE|1;APP|1;APRT|1;AR|1;ARRB2|1;ASCL1|1;ZFHX3|1;ATF1|1;ATF4|1;ATRX|1;BACH1|1;BAX|1;BCL3|1;BCL7A|1;BLM|1;BNC1|1;BMP2|1;BMP4|1;BMP7|1;BRCA1|1;BRCA2|…	1463.39	1.07695	7.09e-06	0.002885	GO:0006807	nitrogen compound metabolic process	8795	3205
GO:0016070	RNA metabolic process	4084	999	AARS|1;ACTN4|1;ACTN1|1;ACVR1B|1;ACVRL1|1;ADARB1|1;ADCYAP1|1;JAG1|1;AKT1|1;AMH|1;ANG|1;AIRE|1;XIAP|1;BIRC5|1;APOE|1;APP|1;ARRB2|1;ASCL1|1;ZFHX3|1;ATF4|1;BACH1|1;BCL3|1;BCL7A|1;BICD1|1;BLM|1;BNC1|1;BMP2|1;BMP4|1;BMP7|1;BRCA2|1;KLF5|1;CALR|1;CAPN3|1;RUNX1|1;CBFA2T3|1;CCNE1|1;CCNT1|1;CD40|1;CDC6|1;CDH1|1;CDH13|1;CDK2|1;CDK8|1;CDX2|1;CDX4|1;CEBPA|1;CHD3|1;CHD4|1;FOXN3|1;CIRBP|1;CLK3|1;COL1A1|1;COL4A2|…	891.555	1.12051	9.65e-07	0.000383	GO:0007049	cell cycle	1642	519	ACVR1B|1;ADARB1|1;AKT2|1;ALOX15B|1;APAF1|1;APEX1|1;BIRC5|1;APP|1;ARF6|1;BACH1|1;BAX|1;BBS4|1;BCAT1|1;BCL2|1;BCL2L1|1;BID|1;BLM|1;BMP2|1;BMP4|1;BMP7|1;BRCA1|1;BRCA2|1;ZFP36L1|1;BTG1|1;BUB1B|1;CALM1|1;CALR|1;CCND2|1;CCNE1|1;CCNF|1;CCNT1|1;CDC6|1;CDC25B|1;CDC27|1;CDC34|1;CDH13|1;CDK2|1;CDK4|1;CDK8|1;CDKN1B|1;CDKN2D|1;CDKN3|1;CEBPA|1;CHD3|1;FOXN3|1;CLTC|1;CREBL2|1;CRY1|1;CSNK1D|1;CSNK2A1|1;CSNK2A2|1;…	401.129	1.29385	1.34e-12	5.32e-10	GO:0006814	sodium ion transport	172	54	ASIC2|1;ASIC1|1;ACTN4|1;ATP1A3|1;ATP12A|1;ATP4A|1;ATP4B|1;HCN2|1;CNTN1|1;DNM2|1;FGF13|1;MLLT6|1;NDUFA9|1;NEDD4|1;NOS1|1;P2RX4|1;P2RX7|1;PER1|1;PKP2|1;FXYD1|1;FXYD3|1;SCN4A|1;SCN8A|1;SCNN1A|1;SCNN1B|1;SCNN1G|1;SLC5A2|1;SLC5A5|1;SLC8A2|1;SLC8A3|1;SLC9A5|1;SNTA1|1;TGFB1|1;TRPM2|1;SLC4A8|1;SLC23A2|1;HCN4|1;NEDD4L|1;FXYD7|1;SLC38A2|1;TRPM4|1;TESC|1;SLC6A15|1;SLC38A7|1;SPTBN4|1;WNK1|1;WNK4|1;NETO2|1;SL…	33.477	1.61305	0.000121	0.048153											GO:0010605	negative regulation of macromolecule metabolic process	2399	997	A2M|1;SERPINA3|1;ACACB|1;ACVR1B|1;ACVRL1|1;ADARB1|1;ADORA2A|1;AP2A1|1;AES|1;NR0B1|1;AKT1|1;ANG|1;ANXA2|1;APEX1|1;XIAP|1;BIRC5|1;APLP2|1;APOBEC1|1;APOE|1;APP|1;AR|1;ARRB2|1;ASCL1|1;ZFHX3|1;ATF4|1;ATRX|1;AVP|1;BACH1|1;BAX|1;BBS2|1;BBS4|1;BCL3|1;BCL7A|1;BDKRB2|1;CEACAM1|1;BLM|1;BMP2|1;BMP4|1;BMP7|1;BRCA1|1;BRCA2|1;ZFP36L1|1;BST2|1;KLF5|1;TSPO|1;C1QBP|1;C3|1;LDLRAD4|1;CALM1|1;CALR|1;CAPN3|1;RUNX1|1;C…	903.185	1.10387	8.84e-06	0.003457	GO:0031324	negative regulation of cellular metabolic process	2265	887
GO:0034654	nucleobase-containing compound biosynthetic process	3701	912	ACACA|1;ACACB|1;ACLY|1;ACTN4|1;ACTN1|1;ACVR1B|1;ACVRL1|1;ADCY6|1;ADCY7|1;ADCY9|1;ADCYAP1|1;JAG1|1;AKT1|1;ALDOA|1;AMH|1;ANG|1;AIRE|1;XIAP|1;BIRC5|1;APOE|1;APP|1;APRT|1;ARRB2|1;ASCL1|1;ZFHX3|1;ATF4|1;BACH1|1;BCL3|1;BCL7A|1;BLM|1;BNC1|1;BMP2|1;BMP4|1;BMP7|1;BRCA2|1;KLF5|1;CALR|1;CAPN3|1;RUNX1|1;CBFA2T3|1;CCNE1|1;CCNT1|1;CD40|1;CDC6|1;CDH1|1;CDH13|1;CDK2|1;CDK8|1;CDX2|1;CDX4|1;CEBPA|1;CHD3|1;CHD4|1;F…	807.945	1.12879	1.03e-06	0.000398	GO:0032774	RNA biosynthetic process	3251	947	ACTN4|1;ACTN1|1;ACVR1B|1;AES|1;JAG1|1;AKT1|1;ANG|1;AIRE|1;APEX1|1;BIRC5|1;APOE|1;APP|1;ARRB2|1;ZFHX3|1;ATF1|1;ATF4|1;BACH1|1;BAX|1;BCL3|1;BCL7A|1;BLM|1;BNC1|1;BMP2|1;BMP4|1;BMP7|1;BRCA1|1;BRCA2|1;ZFP36L1|1;KLF5|1;BTG1|1;C1QBP|1;CALR|1;RUNX1|1;CBFA2T3|1;CBFB|1;CCNE1|1;CCNT1|1;CD4|1;CDC6|1;CDH1|1;CDH13|1;CDK2|1;CDK4|1;CDK8|1;CDKN1B|1;CEBPA|1;CEBPB|1;CEBPG|1;CHD2|1;CHD3|1;CHD4|1;FOXN3|1;COL1A1|1;COL…	794.197	1.1924	1.45e-12	5.59e-10	GO:0016192	vesicle-mediated transport	1828	415	A1BG|1;SERPINA3|1;ABR|1;ACLY|1;ACTN4|1;ACTN1|1;ADAM10|1;ADORA2B|1;AP1B1|1;AP2B1|1;AKT2|1;ALDOA|1;ALOX15|1;ANXA2|1;APBA2|1;APLP2|1;APOE|1;APP|1;ARF3|1;ARRB2|1;ASGR1|1;ASGR2|1;ATP6V0C|1;ATP6V0A1|1;AXL|1;AZU1|1;B2M|1;BBS2|1;BCL2L1|1;BCR|1;CEACAM1|1;BICD1|1;C3|1;CALR|1;CD9|1;CD33|1;SCARB1|1;CD63|1;CDH13|1;CHGA|1;CLN3|1;CLN5|1;CLTC|1;CNN2|1;CRK|1;CSK|1;CSNK1D|1;CSNK1G2|1;CTSG|1;CTSZ|1;CYBB|1;DDX3X|1;C…	355.79	1.16642	0.000127	0.04907											GO:0006807	nitrogen compound metabolic process	8795	3432	A2M|1;SERPINA3|1;AARS|1;ABAT|1;ABCA3|1;ACACA|1;ACACB|1;ACLY|1;ACR|1;ACP5|1;ACTN4|1;ACTN1|1;ACVR1B|1;ACVRL1|1;ADA|1;ADAM10|1;ADARB1|1;ADCY6|1;ADCY7|1;ADCY9|1;ADCYAP1|1;ADORA2A|1;ADORA2B|1;PARP4|1;ADRA1D|1;ADSL|1;AP2A1|1;AP2B1|1;AES|1;ACAN|1;JAG1|1;NR0B1|1;AHCY|1;AKT1|1;AKT2|1;ALAS2|1;ABCD1|1;ALDH3A2|1;ALDOA|1;ALDOC|1;ALOX12B|1;ALOX15|1;AMFR|1;AMH|1;AMHR2|1;ANG|1;ANXA2|1;AOC2|1;APAF1|1;AIRE|1;APEX1…	3311.18	1.03649	8.94e-06	0.003457	GO:1901362	organic cyclic compound biosynthetic process	3887	1474
GO:0034645	cellular macromolecule biosynthetic process	4293	1045	AARS|1;ACVR1B|1;ACVRL1|1;ADCYAP1|1;JAG1|1;AKT1|1;AKT2|1;ALOX12B|1;AMH|1;ANG|1;AIRE|1;XIAP|1;BIRC5|1;APOE|1;APP|1;ARRB2|1;ASCL1|1;ASGR1|1;ASGR2|1;ZFHX3|1;ATF4|1;BACH1|1;BCL2|1;BCL3|1;BCL7A|1;BLM|1;BNC1|1;BMP2|1;BMP4|1;BMP7|1;BRCA2|1;KLF5|1;CALR|1;CAPN3|1;RUNX1|1;CBFA2T3|1;CCNE1|1;CCNT1|1;CD40|1;CDC6|1;CDC34|1;CDH1|1;CDH13|1;CDK2|1;CDK8|1;CDX2|1;CDX4|1;CEBPA|1;CHD3|1;CHD4|1;FOXN3|1;CIRBP|1;COL1A1|1…	937.181	1.11505	1.23e-06	0.000464	GO:0097659	nucleic acid-templated transcription	3238	942	ACTN4|1;ACTN1|1;ACVR1B|1;AES|1;JAG1|1;AKT1|1;ANG|1;AIRE|1;APEX1|1;BIRC5|1;APOE|1;APP|1;ARRB2|1;ZFHX3|1;ATF1|1;ATF4|1;BACH1|1;BAX|1;BCL3|1;BCL7A|1;BLM|1;BNC1|1;BMP2|1;BMP4|1;BMP7|1;BRCA1|1;BRCA2|1;ZFP36L1|1;KLF5|1;BTG1|1;C1QBP|1;CALR|1;RUNX1|1;CBFA2T3|1;CBFB|1;CCNE1|1;CCNT1|1;CD4|1;CDC6|1;CDH1|1;CDH13|1;CDK2|1;CDK4|1;CDK8|1;CDKN1B|1;CEBPA|1;CEBPB|1;CEBPG|1;CHD2|1;CHD3|1;CHD4|1;FOXN3|1;COL1A1|1;COL…	791.021	1.19087	2.43e-12	9.19e-10	GO:0050789	regulation of biological process	9514	1933	SERPINA3|1;ABAT|1;ABR|1;ACACA|1;ACACB|1;ACADVL|1;ASIC2|1;ASIC1|1;ACLY|1;ACTC1|1;ACTN4|1;ACTN1|1;ACVRL1|1;ADA|1;ADAM10|1;ADARB1|1;ADCY6|1;ADCY9|1;ADORA2B|1;PARP4|1;AP2B1|1;AGRP|1;JAG1|1;AKT2|1;ALDH1A3|1;ALDOA|1;ALOX12|1;ALOX12B|1;ALOX15|1;AMFR|1;ANG|1;ANXA2|1;APBA2|1;AIRE|1;APEX1|1;APLP2|1;APOC4|1;APOE|1;APP|1;ARHGDIA|1;ARHGDIB|1;ARRB2|1;ASGR2|1;ASNA1|1;ZFHX3|1;ATP1A3|1;ATP2A1|1;ATP2A3|1;ATP2B3|1;…	1851.74	1.04388	0.000131	0.049364											GO:0044271	cellular nitrogen compound biosynthetic process	4328	1744	AARS|1;ACACA|1;ACACB|1;ACLY|1;ACP5|1;ACTN4|1;ACTN1|1;ACVR1B|1;ACVRL1|1;ADA|1;ADCY6|1;ADCY7|1;ADCY9|1;ADCYAP1|1;ADORA2A|1;ADORA2B|1;PARP4|1;ADSL|1;AES|1;JAG1|1;NR0B1|1;AKT1|1;AKT2|1;ALAS2|1;ABCD1|1;ALDOA|1;ALDOC|1;ALOX12B|1;AMH|1;AMHR2|1;ANG|1;AIRE|1;APEX1|1;XIAP|1;BIRC5|1;APOBEC1|1;APOE|1;APP|1;APRT|1;AR|1;ARG2|1;ARRB2|1;ASCL1|1;ZFHX3|1;ATF1|1;ATF4|1;ATRX|1;BACH1|1;BAX|1;BCL3|1;BCL7A|1;BLM|1;BNC1…	1629.42	1.07032	9.33e-06	0.003523	GO:0044238	primary metabolic process	9173	3331
GO:0018130	heterocycle biosynthetic process	3759	924	ACACA|1;ACACB|1;ACLY|1;ACTN4|1;ACTN1|1;ACVR1B|1;ACVRL1|1;ADCY6|1;ADCY7|1;ADCY9|1;ADCYAP1|1;JAG1|1;AKT1|1;ALDOA|1;AMH|1;ANG|1;AIRE|1;XIAP|1;BIRC5|1;APOE|1;APP|1;APRT|1;ARRB2|1;ASCL1|1;ZFHX3|1;ATF4|1;BACH1|1;BCL3|1;BCL7A|1;BLM|1;BNC1|1;BMP2|1;BMP4|1;BMP7|1;BRCA2|1;KLF5|1;CALR|1;CAPN3|1;RUNX1|1;CBFA2T3|1;CCNE1|1;CCNT1|1;CD40|1;CDC6|1;CDH1|1;CDH13|1;CDK2|1;CDK8|1;CDX2|1;CDX4|1;CEBPA|1;CHD3|1;CHD4|1;F…	820.606	1.126	1.33e-06	0.000482	GO:0051252	regulation of RNA metabolic process	3332	966	ACTN4|1;ACTN1|1;ACVR1B|1;AES|1;JAG1|1;AKT1|1;AIRE|1;APEX1|1;BIRC5|1;APOE|1;APP|1;ARRB2|1;ZFHX3|1;ATF1|1;ATF4|1;BACH1|1;BCL3|1;BCL7A|1;BLM|1;BNC1|1;BMP2|1;BMP4|1;BMP7|1;BRCA1|1;BRCA2|1;ZFP36L1|1;KLF5|1;BTG1|1;C1QBP|1;CALR|1;RUNX1|1;CBFA2T3|1;CBFB|1;CCNE1|1;CCNT1|1;CD4|1;CDC6|1;CDH1|1;CDH13|1;CDK2|1;CDK8|1;CDKN1B|1;CEBPA|1;CEBPB|1;CEBPG|1;CHD2|1;CHD3|1;CHD4|1;FOXN3|1;CIRBP|1;CLK3|1;COL1A1|1;CREBBP|…	813.984	1.18676	2.77e-12	1.02e-09																				GO:0044238	primary metabolic process	9173	3569	A2M|1;SERPINA3|1;AARS|1;ABAT|1;ABCA3|1;ACACA|1;ACACB|1;ACADS|1;ACADVL|1;ACLY|1;ACR|1;ACO2|1;ACOX1|1;ACTN4|1;ACTN1|1;ACVR1B|1;ACVRL1|1;ADA|1;ADAM10|1;ADARB1|1;ADCY6|1;ADCY7|1;ADCY9|1;ADCYAP1|1;ADORA2A|1;ADORA2B|1;PARP4|1;ADRA1D|1;ADSL|1;AP2A1|1;AP2B1|1;AES|1;ACAN|1;JAG1|1;NR0B1|1;AHCY|1;AKT1|1;AKT2|1;ALAS2|1;ABCD1|1;ALDH2|1;ALDH1A3|1;ALDH3A2|1;ABCD2|1;ALDOA|1;ALDOC|1;ALOX12|1;ALOX12B|1;ALOX15|1;AL…	3453.49	1.03345	1.57e-05	0.005706	GO:0010605	negative regulation of macromolecule metabolic process	2399	933
GO:0090304	nucleic acid metabolic process	4544	1101	AARS|1;ACTN4|1;ACTN1|1;ACVR1B|1;ACVRL1|1;ADARB1|1;ADCYAP1|1;ADRA1D|1;JAG1|1;AKT1|1;AMH|1;ANG|1;AIRE|1;XIAP|1;BIRC5|1;APOE|1;APP|1;ARRB2|1;ASCL1|1;ZFHX3|1;ATF4|1;BACH1|1;BCL3|1;BCL7A|1;BICD1|1;BLM|1;BNC1|1;BMP2|1;BMP4|1;BMP7|1;BRCA2|1;KLF5|1;CALR|1;CAPN3|1;RUNX1|1;CBFA2T3|1;CCNE1|1;CCNT1|1;CD40|1;CDC6|1;CDC34|1;CDH1|1;CDH13|1;CDK2|1;CDK8|1;CDX2|1;CDX4|1;CEBPA|1;CETN2|1;CHD3|1;CHD4|1;FOXN3|1;CIDEA|…	991.975	1.10991	1.34e-06	0.000482	GO:0006351	transcription, DNA-templated	3202	932	ACVR1B|1;AES|1;JAG1|1;AKT1|1;ANG|1;AIRE|1;BIRC5|1;APOE|1;APP|1;ARRB2|1;ZFHX3|1;ATF1|1;ATF4|1;BACH1|1;BAX|1;BCL3|1;BCL7A|1;BLM|1;BNC1|1;BMP2|1;BMP4|1;BMP7|1;BRCA1|1;BRCA2|1;ZFP36L1|1;KLF5|1;BTG1|1;C1QBP|1;CALR|1;RUNX1|1;CBFA2T3|1;CBFB|1;CCNE1|1;CCNT1|1;CD4|1;CDC6|1;CDH1|1;CDH13|1;CDK2|1;CDK4|1;CDK8|1;CDKN1B|1;CEBPA|1;CEBPB|1;CEBPG|1;CHD2|1;CHD3|1;CHD4|1;FOXN3|1;COL1A1|1;COL4A2|1;CREBBP|1;CREBL2|1;…	782.226	1.19147	2.98e-12	1.08e-09																				GO:0044260	cellular macromolecule metabolic process	7260	2854	A2M|1;SERPINA3|1;AARS|1;ABCA3|1;ACR|1;ACVR1B|1;ACVRL1|1;ADAM10|1;ADARB1|1;ADCYAP1|1;ADORA2A|1;ADORA2B|1;PARP4|1;ADRA1D|1;AP2A1|1;AP2B1|1;AES|1;ACAN|1;JAG1|1;NR0B1|1;AKT1|1;AKT2|1;ALAS2|1;ALOX12B|1;ALOX15|1;AMFR|1;AMH|1;AMHR2|1;ANG|1;ANXA2|1;APAF1|1;AIRE|1;APEX1|1;XIAP|1;BIRC5|1;APLP2|1;APOBEC1|1;APOE|1;APP|1;KLK3|1;AR|1;ARAF|1;ARR3|1;ARRB2|1;ART4|1;ASCL1|1;ASGR1|1;ASGR2|1;ZFHX3|1;ATF1|1;ATF4|1;AT…	2733.27	1.04417	1.58e-05	0.005706	GO:0008152	metabolic process	9888	3575
GO:0045216	cell-cell junction organization	143	56	ACTN4|1;ARVCF|1;RUNX1|1;CD9|1;CDH1|1;CDH2|1;CDH3|1;CDH4|1;CDH5|1;CDH8|1;CDH11|1;CDH13|1;CDH15|1;CXADR|1;ACE|1;DSG1|1;DSG2|1;GJB2|1;JUP|1;KIFC3|1;SMAD3|1;MYO1C|1;NF2|1;PKP2|1;PRKACA|1;PRKCA|1;PRKCH|1;PRTN3|1;PTPRO|1;ROCK1|1;SNAI1|1;TBCD|1;TGFB3|1;TJP1|1;CLDN5|1;CNTNAP1|1;CLDN6|1;NR1H4|1;GJC1|1;EPB41L3|1;CDH19|1;PARD6A|1;HDAC7|1;SDK2|1;CD177|1;NLGN4X|1;NLGN2|1;ACE2|1;TRPV4|1;CDH26|1;MPP5|1;TLN2|1;P…	31.2175	1.79386	1.87e-06	0.000659	GO:0000278	mitotic cell cycle	900	308	ACVR1B|1;APEX1|1;APP|1;BACH1|1;BAX|1;BBS4|1;BCAT1|1;BCL2|1;BCL2L1|1;BID|1;BLM|1;BMP4|1;BMP7|1;BRCA1|1;BRCA2|1;ZFP36L1|1;BTG1|1;BUB1B|1;CALM1|1;CCND2|1;CCNE1|1;CCNF|1;CDC6|1;CDC25B|1;CDC27|1;CDC34|1;CDH13|1;CDK2|1;CDK4|1;CDKN1B|1;CDKN2D|1;CDKN3|1;FOXN3|1;CLTC|1;CSNK1D|1;CYLD|1;CYP1A1|1;DAPK3|1;DDX3X|1;SEPT1|1;DYNC1H1|1;DNM2|1;ARID3A|1;DUSP3|1;E2F1|1;E2F4|1;E4F1|1;EML1|1;EP300|1;EPS8|1;ERCC2|1;ERF|…	219.864	1.40087	5.74e-12	2.02e-09																				GO:0050794	regulation of cellular process	8928	3476	A2M|1;SERPINA3|1;AARS|1;ABAT|1;ABR|1;ACACA|1;ACACB|1;ACADVL|1;ASIC2|1;ASIC1|1;ACLY|1;ACP5|1;ACTC1|1;ACTG1|1;ACTN4|1;ACTN1|1;ACVR1B|1;ACVRL1|1;ADA|1;ADAM10|1;ADARB1|1;ADCY6|1;ADCY7|1;ADCY9|1;ADCYAP1|1;ADORA2A|1;ADORA2B|1;PARP4|1;ADRA1D|1;AP2A1|1;AP2B1|1;AP1G1|1;AES|1;AGRP|1;JAG1|1;NR0B1|1;AKT1|1;AKT2|1;ABCD1|1;ALDH1A3|1;ABCD2|1;ALDOA|1;ALOX12|1;ALOX12B|1;ALOX15|1;ALOX15B|1;AMFR|1;AMH|1;AMHR2|1;ANG…	3361.25	1.03414	2.13e-05	0.00749	GO:0044260	cellular macromolecule metabolic process	7260	2663
GO:2000113	negative regulation of cellular macromolecule biosynthetic process	1278	346	ACVRL1|1;ANG|1;BIRC5|1;ASCL1|1;ZFHX3|1;ATF4|1;BACH1|1;BCL3|1;BCL7A|1;BLM|1;BMP2|1;BMP4|1;BMP7|1;BRCA2|1;KLF5|1;CALR|1;CAPN3|1;RUNX1|1;CBFA2T3|1;CCNE1|1;CDC6|1;CDK2|1;CDX2|1;CDX4|1;CEBPA|1;FOXN3|1;CIRBP|1;CREBBP|1;CRYM|1;DACH1|1;DAPK3|1;DDIT3|1;DDX3X|1;DLX4|1;DNMT1|1;DNMT3B|1;ATN1|1;E2F1|1;E4F1|1;EDNRB|1;EIF2S1|1;ELANE|1;ELK3|1;NR2F6|1;ERCC4|1;ERF|1;ESR2|1;ETV6|1;BPTF|1;FOXG1|1;FOXF1|1;FOXJ1|1;FOX…	278.993	1.24017	1.95e-06	0.000672	GO:0009889	regulation of biosynthetic process	3747	1068	AARS|1;ACACA|1;ACACB|1;ACADVL|1;ACP5|1;ACTN4|1;ACTN1|1;ACVR1B|1;ADORA2B|1;PARP4|1;AP2A1|1;AES|1;JAG1|1;AKT1|1;AKT2|1;ANG|1;AIRE|1;APEX1|1;BIRC5|1;APOE|1;APP|1;ARG2|1;ARRB2|1;ZFHX3|1;ATF1|1;ATF4|1;AVP|1;BACH1|1;BCL2|1;BCL3|1;BCL7A|1;BLM|1;BNC1|1;BMP2|1;BMP4|1;BMP7|1;BRCA1|1;BRCA2|1;ZFP36L1|1;KLF5|1;BTG1|1;TSPO|1;C1QBP|1;CALR|1;RUNX1|1;CBFA2T3|1;CBFB|1;CCNE1|1;CCNT1|1;CD4|1;SCARB1|1;CDC6|1;CDH1|1;C…	915.366	1.16675	1.3e-11	4.49e-09																				GO:0044237	cellular metabolic process	9305	3613	A2M|1;SERPINA3|1;AARS|1;ABAT|1;ABCA3|1;ACACA|1;ACACB|1;ACADS|1;ACADVL|1;ACLY|1;ACR|1;ACO2|1;ACOX1|1;ACP5|1;ACTN4|1;ACTN1|1;ACVR1B|1;ACVRL1|1;ACYP1|1;ADA|1;ADAM10|1;ADARB1|1;ADCY6|1;ADCY7|1;ADCY9|1;ADCYAP1|1;ADORA2A|1;ADORA2B|1;PARP4|1;ADRA1D|1;ADSL|1;AP2A1|1;AP2B1|1;AES|1;ACAN|1;JAG1|1;NR0B1|1;AHCY|1;AKT1|1;AKT2|1;ALAS2|1;ABCD1|1;ALDH2|1;ALDH3A1|1;ALDH1A3|1;ALDH3A2|1;ABCD2|1;ALDOA|1;ALDOC|1;ALOX1…	3503.18	1.03135	3.42e-05	0.011804	GO:0044237	cellular metabolic process	9305	3372
GO:0000122	negative regulation of transcription by RNA polymerase II	801	229	ASCL1|1;ZFHX3|1;BACH1|1;BMP2|1;BMP4|1;KLF5|1;CALR|1;RUNX1|1;CCNE1|1;CDK2|1;CDX2|1;CDX4|1;CEBPA|1;CREBBP|1;CRYM|1;DACH1|1;DDIT3|1;DLX4|1;DNMT1|1;DNMT3B|1;ATN1|1;E2F1|1;E4F1|1;EDNRB|1;ELANE|1;ELK3|1;NR2F6|1;ERF|1;ESR2|1;ETV6|1;BPTF|1;FOXF1|1;FOXJ1|1;FOXC2|1;FOXM1|1;FOXO1|1;FOSB|1;GABPA|1;GATA6|1;H1F0|1;HBZ|1;HIC1|1;FOXA1|1;HOXB3|1;HOXB4|1;HOXC8|1;HSBP1|1;HSF4|1;DNAJB1|1;IRF8|1;FOXK2|1;INSM1|1;PDX1|…	174.862	1.3096	2.25e-06	0.000758	GO:0070727	cellular macromolecule localization	1738	539	ACOX1|1;AP2A1|1;AP1B1|1;AP1G1|1;AKT1|1;AKT2|1;APOE|1;ARF3|1;ARL4D|1;ARF6|1;ARL1|1;ASNA1|1;BAX|1;BBS2|1;BBS4|1;BCL2|1;BCL2L1|1;BCL3|1;BICD1|1;BID|1;BMP4|1;BMP7|1;BRCA2|1;ZFP36L1|1;BSG|1;BUB1B|1;TSPO|1;PTTG1IP|1;CACNB3|1;CALM1|1;CALR|1;CCNE1|1;CD4|1;CD63|1;CDH1|1;CDH2|1;AP2S1|1;CLTC|1;COL1A1|1;CRKL|1;CSE1L|1;CSK|1;CSNK1D|1;CSNK2A2|1;CYLD|1;DDIT3|1;DDX3X|1;DLG4|1;DVL2|1;E2F1|1;ECH1|1;EIF5A|1;STX2|1;…	424.581	1.26949	1.6e-11	5.41e-09																				GO:0046907	intracellular transport	1702	715	ACACA|1;ACACB|1;ACOX1|1;ACTN4|1;ADORA2A|1;ADORA2B|1;AP2A1|1;AP1B1|1;AP1G1|1;AKT1|1;AKT2|1;ABCD1|1;ANXA2|1;APBA2|1;APOE|1;APP|1;ARF3|1;ARL4D|1;ARF6|1;ARL1|1;ASNA1|1;ATP2A2|1;BBS2|1;BBS4|1;BCL3|1;BCR|1;BICD1|1;BID|1;BMP4|1;BTK|1;TSPO|1;PTTG1IP|1;TMEM50B|1;CACNB3|1;CALM1|1;CALR|1;CD63|1;CDH1|1;CDH3|1;CDX2|1;CHGA|1;CHM|1;CHRNA4|1;AP2S1|1;CLN3|1;CLN5|1;CLTC|1;CSE1L|1;CSNK1D|1;CSNK2A2|1;CTSZ|1;DAO|1;DY…	640.775	1.11584	4.63e-05	0.015342	GO:1901990	regulation of mitotic cell cycle phase transition	347	158
GO:1903507	negative regulation of nucleic acid-templated transcription	1146	313	BIRC5|1;ASCL1|1;ZFHX3|1;BACH1|1;BCL3|1;BCL7A|1;BMP2|1;BMP4|1;BMP7|1;KLF5|1;CALR|1;CAPN3|1;RUNX1|1;CBFA2T3|1;CCNE1|1;CDK2|1;CDX2|1;CDX4|1;CEBPA|1;FOXN3|1;CREBBP|1;CRYM|1;DACH1|1;DDIT3|1;DLX4|1;DNMT1|1;DNMT3B|1;ATN1|1;E2F1|1;E4F1|1;EDNRB|1;ELANE|1;ELK3|1;NR2F6|1;ERF|1;ESR2|1;ETV6|1;BPTF|1;FOXG1|1;FOXF1|1;FOXJ1|1;FOXC2|1;FOXM1|1;FOXO1|1;FLNA|1;FOSB|1;XRCC6|1;GABPA|1;GATA6|1;H1F0|1;HBZ|1;HIC1|1;FOXA1…	250.177	1.25111	2.81e-06	0.000928	GO:0034613	cellular protein localization	1728	536	ACOX1|1;AP2A1|1;AP1B1|1;AP1G1|1;AKT1|1;AKT2|1;APOE|1;ARF3|1;ARL4D|1;ARF6|1;ARL1|1;ASNA1|1;BAX|1;BBS2|1;BBS4|1;BCL2|1;BCL2L1|1;BCL3|1;BICD1|1;BID|1;BMP4|1;BMP7|1;BRCA2|1;BSG|1;BUB1B|1;TSPO|1;PTTG1IP|1;CACNB3|1;CALM1|1;CALR|1;CCNE1|1;CD4|1;CD63|1;CDH1|1;CDH2|1;AP2S1|1;CLTC|1;COL1A1|1;CRKL|1;CSE1L|1;CSK|1;CSNK1D|1;CSNK2A2|1;CYLD|1;DDIT3|1;DDX3X|1;DLG4|1;DVL2|1;E2F1|1;ECH1|1;EIF5A|1;STX2|1;ERBB2|1;FG…	422.138	1.26973	1.79e-11	5.92e-09																				GO:0008152	metabolic process	9888	3827	A2M|1;SERPINA3|1;AARS|1;ABAT|1;ABCA3|1;ACACA|1;ACACB|1;ACADS|1;ACADVL|1;ACLY|1;ACR|1;ACO2|1;ACOX1|1;ACP5|1;ACTC1|1;ACTN4|1;ACTN1|1;ACVR1B|1;ACVRL1|1;ACYP1|1;ADA|1;ADAM10|1;ADARB1|1;ADCY6|1;ADCY7|1;ADCY9|1;ADCYAP1|1;ADORA2A|1;ADORA2B|1;PARP4|1;ADRA1D|1;ADSL|1;AP2A1|1;AP2B1|1;AES|1;ACAN|1;JAG1|1;NR0B1|1;AHCY|1;AKT1|1;AKT2|1;ALAS2|1;ABCD1|1;ALDH2|1;ALDH3A1|1;ALDH1A3|1;ALDH3A2|1;ABCD2|1;ALDOA|1;ALDOC…	3722.67	1.02802	4.64e-05	0.015342	GO:1901987	regulation of cell cycle phase transition	375	169
GO:1902679	negative regulation of RNA biosynthetic process	1147	313	BIRC5|1;ASCL1|1;ZFHX3|1;BACH1|1;BCL3|1;BCL7A|1;BMP2|1;BMP4|1;BMP7|1;KLF5|1;CALR|1;CAPN3|1;RUNX1|1;CBFA2T3|1;CCNE1|1;CDK2|1;CDX2|1;CDX4|1;CEBPA|1;FOXN3|1;CREBBP|1;CRYM|1;DACH1|1;DDIT3|1;DLX4|1;DNMT1|1;DNMT3B|1;ATN1|1;E2F1|1;E4F1|1;EDNRB|1;ELANE|1;ELK3|1;NR2F6|1;ERF|1;ESR2|1;ETV6|1;BPTF|1;FOXG1|1;FOXF1|1;FOXJ1|1;FOXC2|1;FOXM1|1;FOXO1|1;FLNA|1;FOSB|1;XRCC6|1;GABPA|1;GATA6|1;H1F0|1;HBZ|1;HIC1|1;FOXA1…	250.395	1.25002	3.05e-06	0.000987	GO:0031326	regulation of cellular biosynthetic process	3683	1050	AARS|1;ACADVL|1;ACP5|1;ACTN4|1;ACTN1|1;ACVR1B|1;ADORA2B|1;PARP4|1;AP2A1|1;AES|1;JAG1|1;AKT1|1;AKT2|1;ANG|1;AIRE|1;APEX1|1;BIRC5|1;APOE|1;APP|1;ARRB2|1;ZFHX3|1;ATF1|1;ATF4|1;AVP|1;BACH1|1;BCL2|1;BCL3|1;BCL7A|1;BLM|1;BNC1|1;BMP2|1;BMP4|1;BMP7|1;BRCA1|1;BRCA2|1;ZFP36L1|1;KLF5|1;BTG1|1;TSPO|1;C1QBP|1;CALR|1;RUNX1|1;CBFA2T3|1;CBFB|1;CCNE1|1;CCNT1|1;CD4|1;SCARB1|1;CDC6|1;CDH1|1;CDH3|1;CDH13|1;CDK2|1;CD…	899.731	1.16701	2.07e-11	6.69e-09																				GO:2000113	negative regulation of cellular macromolecule biosynthetic process	1278	545	ACVRL1|1;AES|1;NR0B1|1;ANG|1;BIRC5|1;APOBEC1|1;AR|1;ASCL1|1;ZFHX3|1;ATF4|1;ATRX|1;BACH1|1;BCL3|1;BCL7A|1;BLM|1;BMP2|1;BMP4|1;BMP7|1;BRCA1|1;BRCA2|1;ZFP36L1|1;KLF5|1;C1QBP|1;CALR|1;CAPN3|1;RUNX1|1;CBFA2T3|1;CBFB|1;CCNE1|1;CDC6|1;CDK2|1;CDKN1B|1;CDX2|1;CDX4|1;CEBPA|1;CEBPB|1;FOXN3|1;CIRBP|1;CREBBP|1;CRY1|1;CRYM|1;DACH1|1;DAPK3|1;DDIT3|1;DDX3X|1;DDX5|1;DLX4|1;DNMT1|1;DNMT3B|1;ATN1|1;E2F1|1;E2F4|1;E4…	481.146	1.13271	6.97e-05	0.022562	GO:0051649	establishment of localization in cell	2039	794
GO:0010558	negative regulation of macromolecule biosynthetic process	1347	361	ACVRL1|1;AP2A1|1;ANG|1;BIRC5|1;ASCL1|1;ZFHX3|1;ATF4|1;BACH1|1;BCL3|1;BCL7A|1;BLM|1;BMP2|1;BMP4|1;BMP7|1;BRCA2|1;KLF5|1;CALR|1;CAPN3|1;RUNX1|1;CBFA2T3|1;CCNE1|1;CDC6|1;CDK2|1;CDX2|1;CDX4|1;CEBPA|1;FOXN3|1;CIRBP|1;CREBBP|1;CRYM|1;DACH1|1;DAPK3|1;DDIT3|1;DDX3X|1;DLX4|1;DNMT1|1;DNMT3B|1;ATN1|1;E2F1|1;E4F1|1;EDNRB|1;EIF2S1|1;ELANE|1;ELK3|1;NR2F6|1;ERCC4|1;ERF|1;ESR2|1;ETV6|1;BPTF|1;FOXG1|1;FOXF1|1;FOX…	294.056	1.22766	3.24e-06	0.001027	GO:0006974	cellular response to DNA damage stimulus	759	264	PARP4|1;AKT1|1;APEX1|1;BACH1|1;BAX|1;BCL2|1;BCL2L1|1;BCL2L2|1;BCL3|1;BID|1;BLM|1;BRCA1|1;BRCA2|1;PTTG1IP|1;CDK2|1;CDKN1B|1;CDKN2D|1;CEBPG|1;FOXN3|1;CRIP1|1;CRY1|1;DDIT3|1;DDX5|1;ARID3A|1;DYRK1A|1;E2F1|1;E2F4|1;EP300|1;ERCC1|1;ERCC2|1;ERCC4|1;ERCC5|1;EYA2|1;FANCA|1;FOXM1|1;FOXO1|1;XRCC6|1;GPS1|1;GRB2|1;GTF2H3|1;HIC1|1;HMGB1|1;HMGN1|1;HMOX1|1;PRMT1|1;IRF3|1;KIF22|1;LIG1|1;LIG3|1;LIG4|1;MAPT|1;MC1R|…	185.418	1.42381	3.14e-11	9.96e-09																				GO:0030522	intracellular receptor signaling pathway	270	132	ACTN4|1;NR0B1|1;ALOX15|1;ALOX15B|1;XIAP|1;AR|1;ARRB2|1;BRCA1|1;C1QBP|1;CALR|1;RUNX1|1;CBFB|1;CCNE1|1;CRKL|1;CRY1|1;CYLD|1;CYP24A1|1;DDX5|1;EP300|1;NR2F6|1;ESR2|1;ESRRB|1;FKBP4|1;GPS2|1;NR4A1|1;FOXA1|1;HNF4A|1;PRMT2|1;IRAK1|1;IRF3|1;NEDD4|1;NFKBIA|1;CNOT2|1;PDK3|1;PER1|1;PHB|1;PML|1;PPARA|1;MED1|1;PPP5C|1;MAP2K6|1;PTGIS|1;RAN|1;RARA|1;RARG|1;RB1|1;RNF6|1;RORA|1;SAFB|1;SEC14L1|1;SMARCA4|1;SRC|1;SRE…	101.651	1.29857	9.38e-05	0.029743	GO:0032786	positive regulation of DNA-templated transcription, elongation	29	21
GO:0051253	negative regulation of RNA metabolic process	1220	330	BIRC5|1;ASCL1|1;ZFHX3|1;BACH1|1;BCL3|1;BCL7A|1;BMP2|1;BMP4|1;BMP7|1;KLF5|1;CALR|1;CAPN3|1;RUNX1|1;CBFA2T3|1;CCNE1|1;CCNT1|1;CDK2|1;CDX2|1;CDX4|1;CEBPA|1;FOXN3|1;CIRBP|1;CREBBP|1;CRYM|1;DACH1|1;DDIT3|1;DKC1|1;DLX4|1;DNMT1|1;DNMT3B|1;ATN1|1;DYRK1A|1;E2F1|1;E4F1|1;EDNRB|1;ELANE|1;ELAVL1|1;ELK3|1;NR2F6|1;ERF|1;ESR2|1;ETV6|1;BPTF|1;FOXG1|1;FOXF1|1;FOXJ1|1;FOXC2|1;FOXM1|1;FOXO1|1;FLNA|1;FOSB|1;XRCC6|1;…	266.331	1.23906	3.77e-06	0.001171	GO:1903506	regulation of nucleic acid-templated transcription	3106	899	ACTN4|1;ACTN1|1;ACVR1B|1;AES|1;JAG1|1;AKT1|1;AIRE|1;APEX1|1;BIRC5|1;APOE|1;APP|1;ARRB2|1;ZFHX3|1;ATF1|1;ATF4|1;BACH1|1;BCL3|1;BCL7A|1;BLM|1;BNC1|1;BMP2|1;BMP4|1;BMP7|1;BRCA1|1;BRCA2|1;ZFP36L1|1;KLF5|1;BTG1|1;C1QBP|1;CALR|1;RUNX1|1;CBFA2T3|1;CBFB|1;CCNE1|1;CCNT1|1;CD4|1;CDC6|1;CDH1|1;CDH13|1;CDK2|1;CDK8|1;CDKN1B|1;CEBPA|1;CEBPB|1;CEBPG|1;CHD2|1;CHD3|1;CHD4|1;FOXN3|1;COL1A1|1;CREBBP|1;CREBL2|1;CRK|…	758.774	1.18481	3.7e-11	1.15e-08																				GO:0071704	organic substance metabolic process	9494	3676	A2M|1;SERPINA3|1;AARS|1;ABAT|1;ABCA3|1;ACACA|1;ACACB|1;ACADS|1;ACADVL|1;ACLY|1;ACR|1;ACO2|1;ACOX1|1;ACP5|1;ACTC1|1;ACTN4|1;ACTN1|1;ACVR1B|1;ACVRL1|1;ADA|1;ADAM10|1;ADARB1|1;ADCY6|1;ADCY7|1;ADCY9|1;ADCYAP1|1;ADORA2A|1;ADORA2B|1;PARP4|1;ADRA1D|1;ADSL|1;AP2A1|1;AP2B1|1;AES|1;ACAN|1;JAG1|1;NR0B1|1;AHCY|1;AKT1|1;AKT2|1;ALAS2|1;ABCD1|1;ALDH2|1;ALDH3A1|1;ALDH1A3|1;ALDH3A2|1;ABCD2|1;ALDOA|1;ALDOC|1;ALOX1…	3574.34	1.02844	9.98e-05	0.03102	GO:2000113	negative regulation of cellular macromolecule biosynthetic process	1278	512
GO:0019438	aromatic compound biosynthetic process	3768	921	ACACA|1;ACACB|1;ACLY|1;ACTN4|1;ACTN1|1;ACVR1B|1;ACVRL1|1;ADCY6|1;ADCY7|1;ADCY9|1;ADCYAP1|1;JAG1|1;AKT1|1;ALDOA|1;AMH|1;ANG|1;AIRE|1;XIAP|1;BIRC5|1;APOE|1;APP|1;APRT|1;ARRB2|1;ASCL1|1;ZFHX3|1;ATF4|1;BACH1|1;BCL3|1;BCL7A|1;BLM|1;BNC1|1;BMP2|1;BMP4|1;BMP7|1;BRCA2|1;KLF5|1;CALR|1;CAPN3|1;RUNX1|1;CBFA2T3|1;CCNE1|1;CCNT1|1;CD40|1;CDC6|1;CDH1|1;CDH3|1;CDH13|1;CDK2|1;CDK8|1;CDX2|1;CDX4|1;CEBPA|1;CHD3|1;C…	822.571	1.11966	3.96e-06	0.001208	GO:2001141	regulation of RNA biosynthetic process	3112	900	ACTN4|1;ACTN1|1;ACVR1B|1;AES|1;JAG1|1;AKT1|1;AIRE|1;APEX1|1;BIRC5|1;APOE|1;APP|1;ARRB2|1;ZFHX3|1;ATF1|1;ATF4|1;BACH1|1;BCL3|1;BCL7A|1;BLM|1;BNC1|1;BMP2|1;BMP4|1;BMP7|1;BRCA1|1;BRCA2|1;ZFP36L1|1;KLF5|1;BTG1|1;C1QBP|1;CALR|1;RUNX1|1;CBFA2T3|1;CBFB|1;CCNE1|1;CCNT1|1;CD4|1;CDC6|1;CDH1|1;CDH13|1;CDK2|1;CDK8|1;CDKN1B|1;CEBPA|1;CEBPB|1;CEBPG|1;CHD2|1;CHD3|1;CHD4|1;FOXN3|1;COL1A1|1;CREBBP|1;CREBL2|1;CRK|…	760.24	1.18384	4.39e-11	1.34e-08																				GO:0031424	keratinization	150	79	CAPNS1|1;CDH3|1;DSC1|1;DSC2|1;DSC3|1;DSG1|1;DSG2|1;DSG3|1;EVPL|1;JUP|1;KRT1|1;KRT2|1;KRT3|1;KRT6B|1;KRT7|1;KRT8|1;KRT9|1;KRT10|1;KRT12|1;KRT13|1;KRT16|1;KRT18|1;KRT19|1;KRT31|1;KRT33A|1;KRT33B|1;KRT35|1;KRT81|1;KRT82|1;KRT83|1;KRT84|1;KRT85|1;KRT86|1;FURIN|1;PCSK6|1;PI3|1;PKP2|1;PPL|1;ST14|1;TGM1|1;TGM3|1;KRT38|1;KRT36|1;KRT75|1;TGM5|1;CASP14|1;KLK5|1;KLK13|1;KRT76|1;PPHLN1|1;KRT20|1;KRTAP1-3|1;K…	56.4726	1.39891	0.00012	0.036668	GO:0071704	organic substance metabolic process	9494	3430
GO:0045892	negative regulation of transcription, DNA-templated	1101	301	BIRC5|1;ASCL1|1;ZFHX3|1;BACH1|1;BCL3|1;BCL7A|1;BMP2|1;BMP4|1;BMP7|1;KLF5|1;CALR|1;CAPN3|1;RUNX1|1;CBFA2T3|1;CCNE1|1;CDK2|1;CDX2|1;CDX4|1;CEBPA|1;FOXN3|1;CREBBP|1;CRYM|1;DACH1|1;DDIT3|1;DLX4|1;DNMT1|1;DNMT3B|1;ATN1|1;E2F1|1;E4F1|1;EDNRB|1;ELANE|1;ELK3|1;NR2F6|1;ERF|1;ESR2|1;ETV6|1;BPTF|1;FOXG1|1;FOXF1|1;FOXJ1|1;FOXC2|1;FOXM1|1;FOXO1|1;FLNA|1;FOSB|1;XRCC6|1;GABPA|1;GATA6|1;H1F0|1;HBZ|1;HIC1|1;FOXA1…	240.353	1.25232	4.06e-06	0.001215	GO:0006355	regulation of transcription, DNA-templated	3057	885	ACVR1B|1;AES|1;JAG1|1;AKT1|1;AIRE|1;BIRC5|1;APOE|1;APP|1;ARRB2|1;ZFHX3|1;ATF1|1;ATF4|1;BACH1|1;BCL3|1;BCL7A|1;BLM|1;BNC1|1;BMP2|1;BMP4|1;BMP7|1;BRCA1|1;BRCA2|1;ZFP36L1|1;KLF5|1;BTG1|1;C1QBP|1;CALR|1;RUNX1|1;CBFA2T3|1;CBFB|1;CCNE1|1;CCNT1|1;CD4|1;CDC6|1;CDH1|1;CDH13|1;CDK2|1;CDK8|1;CDKN1B|1;CEBPA|1;CEBPB|1;CEBPG|1;CHD2|1;CHD3|1;CHD4|1;FOXN3|1;COL1A1|1;CREBBP|1;CREBL2|1;CRK|1;CRX|1;CRY1|1;CRYM|1;CY…	746.804	1.18505	5.45e-11	1.63e-08																				GO:1901990	regulation of mitotic cell cycle phase transition	347	164	APEX1|1;APP|1;BAX|1;BCL2|1;BID|1;BLM|1;BRCA1|1;ZFP36L1|1;BUB1B|1;CCND2|1;CCNE1|1;CDC6|1;CDC25B|1;CDC27|1;CDK2|1;CDK4|1;CDKN1B|1;FOXN3|1;CSNK1D|1;CYP1A1|1;DDX3X|1;DYNC1H1|1;ARID3A|1;E2F1|1;E2F4|1;EP300|1;ERCC2|1;FHL1|1;PRMT2|1;PRMT1|1;HSPA2|1;HSP90AA1|1;KCNA5|1;MDM2|1;MECP2|1;FOXO4|1;CNOT2|1;CNOT3|1;PAFAH1B1|1;PCNA|1;PCNT|1;PKD1|1;PLK1|1;PML|1;PPP2R1A|1;PRKACA|1;PSME1|1;PSME2|1;PTPN6|1;RAD51C|1;RA…	130.64	1.25536	0.000135	0.039799	GO:0050794	regulation of cellular process	8928	3234
GO:0007154	cell communication	5304	1264	A2M|1;ABAT|1;ABR|1;ACADVL|1;ACTN4|1;ACVR1B|1;ACVRL1|1;ADAM10|1;ADARB1|1;ADCY6|1;ADCY7|1;ADCY9|1;ADCYAP1|1;ADRA1D|1;AP2A1|1;AP2B1|1;JAG1|1;AKT1|1;AKT2|1;ALOX12B|1;ALOX15B|1;AMFR|1;AMH|1;ANG|1;ANXA2|1;APBA2|1;XIAP|1;BIRC5|1;APLP1|1;APLP2|1;APOE|1;APP|1;AQP2|1;ARHGDIA|1;ARHGDIG|1;ARRB2|1;ASCL1|1;ASGR1|1;ASGR2|1;ATF4|1;ATP1A3|1;ATP1B2|1;ATP2A1|1;ATP6V0C|1;ATP6V0A1|1;AVP|1;AVPR1A|1;AVPR2|1;BBS4|1;BCL2…	1157.89	1.09164	5.06e-06	0.001485	GO:1903047	mitotic cell cycle process	764	264	ACVR1B|1;APEX1|1;APP|1;BACH1|1;BAX|1;BBS4|1;BCAT1|1;BCL2|1;BCL2L1|1;BID|1;BLM|1;BMP4|1;BMP7|1;BRCA1|1;BRCA2|1;ZFP36L1|1;BUB1B|1;CALM1|1;CCND2|1;CCNE1|1;CCNF|1;CDC6|1;CDC25B|1;CDC27|1;CDC34|1;CDK2|1;CDK4|1;CDKN1B|1;CDKN2D|1;CDKN3|1;FOXN3|1;CLTC|1;CSNK1D|1;CYP1A1|1;DAPK3|1;DDX3X|1;SEPT1|1;DYNC1H1|1;DNM2|1;ARID3A|1;E2F1|1;E2F4|1;EML1|1;EP300|1;EPS8|1;ERCC2|1;FOXM1|1;GSPT1|1;PRMT2|1;PRMT1|1;HSPA2|1;H…	186.64	1.41449	6.85e-11	2.01e-08																				GO:1902679	negative regulation of RNA biosynthetic process	1147	490	AES|1;NR0B1|1;APEX1|1;BIRC5|1;APOBEC1|1;AR|1;ASCL1|1;ZFHX3|1;ATRX|1;BACH1|1;BCL3|1;BCL7A|1;BMP2|1;BMP4|1;BMP7|1;BRCA1|1;KLF5|1;C1QBP|1;CALR|1;CAPN3|1;RUNX1|1;CBFA2T3|1;CBFB|1;CCNE1|1;CDK2|1;CDKN1B|1;CDX2|1;CDX4|1;CEBPA|1;CEBPB|1;FOXN3|1;CREBBP|1;CRY1|1;CRYM|1;DACH1|1;DDIT3|1;DDX5|1;DLX4|1;DNMT1|1;DNMT3B|1;ATN1|1;E2F1|1;E2F4|1;E4F1|1;EDNRB|1;CELA1|1;ELANE|1;ELK3|1;EP300|1;NR2F6|1;ERF|1;ESR2|1;ETS2…	431.827	1.13471	0.000136	0.039799	GO:0006996	organelle organization	3455	1304
GO:0031327	negative regulation of cellular biosynthetic process	1399	371	ACADVL|1;ACP5|1;ACVRL1|1;AP2A1|1;ANG|1;BIRC5|1;ASCL1|1;ZFHX3|1;ATF4|1;BACH1|1;BCL3|1;BCL7A|1;CEACAM1|1;BLM|1;BMP2|1;BMP4|1;BMP7|1;BRCA2|1;KLF5|1;CALR|1;CAPN3|1;RUNX1|1;CBFA2T3|1;CCNE1|1;CDC6|1;CDK2|1;CDX2|1;CDX4|1;CEBPA|1;FOXN3|1;CIRBP|1;CREBBP|1;CRYM|1;DACH1|1;DAPK3|1;DDIT3|1;DDX3X|1;DLX4|1;DNMT1|1;DNMT3B|1;ATN1|1;E2F1|1;E4F1|1;EDNRB|1;EIF2S1|1;ELANE|1;ELK3|1;NR2F6|1;ERCC4|1;ERF|1;ESR2|1;ETV6|1;…	305.408	1.21477	6.81e-06	0.001964	GO:0016071	mRNA metabolic process	732	253	ADARB1|1;AKT1|1;APEX1|1;APP|1;ATF4|1;ZFP36L1|1;C1QBP|1;CCNT1|1;CEBPG|1;CIRBP|1;CSTF1|1;DDIT3|1;DDX5|1;DHX8|1;DYRK1A|1;E2F1|1;ELAVL1|1;ERCC2|1;ERN1|1;FUS|1;GSPT1|1;GTF2F1|1;GTF2F2|1;GTF2H3|1;HIF1A|1;HNRNPA1|1;HNRNPC|1;HNRNPL|1;LGALS3|1;MFAP1|1;MNAT1|1;HNRNPM|1;SNU13|1;CNOT2|1;CNOT3|1;NOVA1|1;NOVA2|1;PARN|1;PCBP2|1;PNN|1;POLR2A|1;POLR2C|1;POLR2E|1;POLR2F|1;POLR2I|1;MED1|1;PPP2R1A|1;PRKACA|1;PRKCA|1…	178.822	1.41481	1.71e-10	4.92e-08																				GO:0045934	negative regulation of nucleobase-containing compound metabolic process	1331	563	ACVRL1|1;AES|1;NR0B1|1;APEX1|1;BIRC5|1;APOBEC1|1;AR|1;ASCL1|1;ZFHX3|1;ATRX|1;BACH1|1;BCL3|1;BCL7A|1;BLM|1;BMP2|1;BMP4|1;BMP7|1;BRCA1|1;BRCA2|1;KLF5|1;TSPO|1;C1QBP|1;CALR|1;CAPN3|1;RUNX1|1;CBFA2T3|1;CBFB|1;CCNE1|1;CCNT1|1;CDC6|1;CDK2|1;CDKN1B|1;CDX2|1;CDX4|1;CEBPA|1;CEBPB|1;FOXN3|1;CIRBP|1;CREBBP|1;CRY1|1;CRYM|1;DACH1|1;DDIT3|1;DDX5|1;DKC1|1;DLX4|1;DNMT1|1;DNMT3B|1;ATN1|1;DYRK1A|1;E2F1|1;E2F4|1;E4…	501.1	1.12353	0.000144	0.0414	GO:0030522	intracellular receptor signaling pathway	270	125
GO:0031325	positive regulation of cellular metabolic process	3007	745	ABAT|1;ACACA|1;ACACB|1;ACLY|1;ACTN4|1;ACTN1|1;ACVR1B|1;ACVRL1|1;ADCYAP1|1;JAG1|1;AKT1|1;AKT2|1;ALOX12B|1;ANG|1;ANXA2|1;AIRE|1;XIAP|1;APOE|1;APP|1;ARRB2|1;ASCL1|1;ZFHX3|1;ATF4|1;AVP|1;AVPR1A|1;AVPR2|1;BACH1|1;BCL2|1;BCL3|1;BLM|1;BMP2|1;BMP4|1;BMP7|1;BRCA2|1;KLF5|1;C3|1;PTTG1IP|1;CAPN3|1;RUNX1|1;CBFA2T3|1;CCND2|1;CCNE1|1;CCNT1|1;SCARB1|1;CD40|1;CDC6|1;CDC25B|1;CDH1|1;CDH2|1;CDH3|1;CDH13|1;CDK2|1;CD…	656.441	1.13491	7.4e-06	0.002096	GO:0006396	RNA processing	839	283	AARS|1;ADARB1|1;APP|1;BICD1|1;BMP4|1;ZFP36L1|1;C1QBP|1;CCNT1|1;CIRBP|1;CLK3|1;CSTF1|1;DDX5|1;DHX8|1;DYRK1A|1;ELAVL1|1;ERCC2|1;ERN1|1;FBL|1;FUS|1;GTF2F1|1;GTF2F2|1;GTF2H3|1;HNRNPA1|1;HNRNPC|1;HNRNPL|1;KARS|1;LGALS3|1;SMAD2|1;SMAD3|1;METTL1|1;MFAP1|1;MNAT1|1;HNRNPM|1;SNU13|1;NOP2|1;NOVA1|1;NOVA2|1;PA2G4|1;PARN|1;PCBP2|1;PNN|1;POLR2A|1;POLR2C|1;POLR2E|1;POLR2F|1;POLR2I|1;PPP2R1A|1;PRKACA|1;MAP2K1|1;…	204.962	1.38074	2.58e-10	7.32e-08																				GO:0032786	positive regulation of DNA-templated transcription, elongation	29	21	CCNT1|1;GTF2F1|1;GTF2F2|1;HMGN1|1;SUPT4H1|1;SUPT5H|1;SUPT6H|1;ELL|1;THOC5|1;CCNK|1;THOC1|1;ALYREF|1;SUPT16H|1;RTF1|1;BRD4|1;CDK12|1;PAF1|1;EAPP|1;ELL3|1;WDR61|1;LEO1|1	10.918	1.92342	0.000151	0.042708	GO:0007049	cell cycle	1642	645
GO:0051173	positive regulation of nitrogen compound metabolic process	2901	720	ABAT|1;ACTN4|1;ACTN1|1;ACVR1B|1;ACVRL1|1;ADCYAP1|1;JAG1|1;AKT1|1;AKT2|1;ALOX12B|1;ANG|1;ANXA2|1;AIRE|1;XIAP|1;APOE|1;APP|1;ARRB2|1;ASCL1|1;ZFHX3|1;ATF4|1;AVP|1;AVPR2|1;BACH1|1;BCL2|1;BCL3|1;BLM|1;BMP2|1;BMP4|1;BMP7|1;BRCA2|1;KLF5|1;C3|1;PTTG1IP|1;CAPN3|1;RUNX1|1;CBFA2T3|1;CCND2|1;CCNE1|1;CCNT1|1;CD40|1;CDC6|1;CDC25B|1;CDH1|1;CDH2|1;CDH13|1;CDK2|1;CDK8|1;CDX2|1;CDX4|1;CEBPA|1;CHRNA3|1;CHRNA7|1;CIR…	633.301	1.1369	8.72e-06	0.002427	GO:0044265	cellular macromolecule catabolic process	1049	342	AP2A1|1;AKT1|1;AMFR|1;APAF1|1;APEX1|1;APOE|1;ARRB2|1;BAX|1;ZFP36L1|1;BUB1B|1;PTTG1IP|1;CBFA2T3|1;CCNF|1;CDC27|1;CDC34|1;CDK2|1;CEBPA|1;CIDEA|1;CIRBP|1;AP2S1|1;CLTC|1;CSNK1D|1;CSNK2A1|1;CSNK2A2|1;CST3|1;CTSH|1;CTSZ|1;CYLD|1;DDIT3|1;DDX5|1;DNASE2|1;E2F1|1;ELAVL1|1;ERN1|1;GSK3A|1;GSPT1|1;H1F0|1;HMGB1|1;HNRNPC|1;HSP90AA1|1;KPNB1|1;LDLR|1;LRP1|1;SMAD7|1;MDM2|1;ATXN3|1;HNRNPM|1;NEDD4|1;NEDD8|1;CNOT2|1;…	256.263	1.33456	3.16e-10	8.8e-08																				GO:1903507	negative regulation of nucleic acid-templated transcription	1146	489	AES|1;NR0B1|1;APEX1|1;BIRC5|1;APOBEC1|1;AR|1;ASCL1|1;ZFHX3|1;ATRX|1;BACH1|1;BCL3|1;BCL7A|1;BMP2|1;BMP4|1;BMP7|1;BRCA1|1;KLF5|1;C1QBP|1;CALR|1;CAPN3|1;RUNX1|1;CBFA2T3|1;CBFB|1;CCNE1|1;CDK2|1;CDKN1B|1;CDX2|1;CDX4|1;CEBPA|1;CEBPB|1;FOXN3|1;CREBBP|1;CRY1|1;CRYM|1;DACH1|1;DDIT3|1;DDX5|1;DLX4|1;DNMT1|1;DNMT3B|1;ATN1|1;E2F1|1;E2F4|1;E4F1|1;EDNRB|1;CELA1|1;ELANE|1;ELK3|1;EP300|1;NR2F6|1;ERF|1;ESR2|1;ETS2…	431.45	1.13339	0.000157	0.043202	GO:0010564	regulation of cell cycle process	660	277
GO:0051716	cellular response to stimulus	6085	1433	A2M|1;ABAT|1;ABR|1;ACACA|1;ACADVL|1;ACTN4|1;ACVR1B|1;ACVRL1|1;ADAM10|1;ADCY6|1;ADCY7|1;ADCY9|1;ADCYAP1|1;ADRA1D|1;AP2A1|1;AP2B1|1;AP1G1|1;JAG1|1;AKT1|1;AKT2|1;ALOX12B|1;ALOX15B|1;AMFR|1;AMH|1;ANXA2|1;XIAP|1;BIRC5|1;APLP1|1;APLP2|1;APOE|1;APP|1;APRT|1;AQP2|1;ARHGDIA|1;ARHGDIG|1;ARRB2|1;ASCL1|1;ASGR1|1;ASGR2|1;ATF4|1;ATP1A3|1;ATP2A1|1;ATP6V0C|1;ATP6V0A1|1;AVP|1;AVPR1A|1;AVPR2|1;BACH1|1;BBS4|1;BCL2|…	1328.38	1.07876	1.01e-05	0.002775	GO:0006366	transcription by RNA polymerase II	2490	729	ACVR1B|1;AES|1;JAG1|1;AKT1|1;AIRE|1;APOE|1;APP|1;ARRB2|1;ZFHX3|1;ATF1|1;ATF4|1;BACH1|1;BAX|1;BCL3|1;BNC1|1;BMP2|1;BMP4|1;BMP7|1;BRCA1|1;ZFP36L1|1;KLF5|1;C1QBP|1;CALR|1;RUNX1|1;CBFB|1;CCNE1|1;CCNT1|1;CDH13|1;CDK2|1;CDK4|1;CDK8|1;CEBPA|1;CEBPB|1;CEBPG|1;CHD2|1;CHD3|1;CHD4|1;FOXN3|1;CREBBP|1;CREBL2|1;CRK|1;CRX|1;CRY1|1;CRYM|1;CSTF1|1;DACH1|1;DBP|1;DDIT3|1;DDX3X|1;DDX5|1;DLX3|1;DLX4|1;DNMT1|1;DNMT3B|…	608.29	1.19844	6.1e-10	1.67e-07																				GO:0045892	negative regulation of transcription, DNA-templated	1101	471	AES|1;NR0B1|1;BIRC5|1;APOBEC1|1;AR|1;ASCL1|1;ZFHX3|1;ATRX|1;BACH1|1;BCL3|1;BCL7A|1;BMP2|1;BMP4|1;BMP7|1;BRCA1|1;KLF5|1;C1QBP|1;CALR|1;CAPN3|1;RUNX1|1;CBFA2T3|1;CBFB|1;CCNE1|1;CDK2|1;CDKN1B|1;CDX2|1;CDX4|1;CEBPA|1;CEBPB|1;FOXN3|1;CREBBP|1;CRY1|1;CRYM|1;DACH1|1;DDIT3|1;DDX5|1;DLX4|1;DNMT1|1;DNMT3B|1;ATN1|1;E2F1|1;E2F4|1;E4F1|1;EDNRB|1;CELA1|1;ELANE|1;ELK3|1;EP300|1;NR2F6|1;ERF|1;ESR2|1;ETS2|1;ETV6|…	414.509	1.13628	0.000158	0.043202	GO:0048519	negative regulation of biological process	4669	1736
GO:0034330	cell junction organization	269	89	ACTN4|1;ACTN1|1;ACVRL1|1;ANG|1;ARVCF|1;BCL2|1;RUNX1|1;CD9|1;CDH1|1;CDH2|1;CDH3|1;CDH4|1;CDH5|1;CDH8|1;CDH11|1;CDH13|1;CDH15|1;CSK|1;CXADR|1;DAPK3|1;ACE|1;DSG1|1;DSG2|1;FLNA|1;GJB2|1;GPM6B|1;ITGB4|1;JUP|1;KIFC3|1;LAMA3|1;LAMA5|1;SMAD3|1;MYO1C|1;MYO9A|1;NF2|1;OPHN1|1;PDPK1|1;PKP2|1;PRKACA|1;PRKCA|1;PRKCH|1;PRTN3|1;PTPRO|1;ROCK1|1;SDC4|1;SNAI1|1;SRC|1;TBCD|1;TGFB3|1;THBS1|1;TJP1|1;CLDN5|1;VASP|1;CNT…	58.7239	1.51557	1.14e-05	0.003052	GO:0009892	negative regulation of metabolic process	2602	758	ACACB|1;ACADVL|1;ACP5|1;ACVR1B|1;ADARB1|1;AP2A1|1;AES|1;AKT1|1;ANG|1;APEX1|1;BIRC5|1;APLP2|1;APOE|1;APP|1;ARRB2|1;ZFHX3|1;ATF4|1;AVP|1;BACH1|1;BAX|1;BBS2|1;BBS4|1;BCL2|1;BCL3|1;BCL7A|1;BLM|1;BMP2|1;BMP4|1;BMP7|1;BRCA1|1;BRCA2|1;ZFP36L1|1;KLF5|1;TSPO|1;C1QBP|1;CALM1|1;CALR|1;RUNX1|1;CBFA2T3|1;CBFB|1;CCNE1|1;CCNT1|1;CD27|1;CDC6|1;CDK2|1;CDKN1B|1;CDKN2D|1;CEBPA|1;CEBPB|1;FOXN3|1;CHRNA7|1;CIDEA|1;CIR…	635.65	1.19248	6.83e-10	1.84e-07																													GO:1902679	negative regulation of RNA biosynthetic process	1147	460
GO:0010628	positive regulation of gene expression	1818	468	ACTC1|1;ACVR1B|1;ACVRL1|1;ADCYAP1|1;JAG1|1;AKT1|1;ALOX12B|1;AMH|1;AIRE|1;APOE|1;APP|1;ARRB2|1;ASCL1|1;ZFHX3|1;ATF4|1;AVP|1;AVPR2|1;BACH1|1;BCL3|1;BLM|1;BMP2|1;BMP4|1;BMP7|1;BRCA2|1;KLF5|1;C3|1;CALR|1;CAPN3|1;RUNX1|1;CCNE1|1;CCNT1|1;CD40|1;CDH1|1;CDH3|1;CDH13|1;CDK2|1;CDK8|1;CDX2|1;CDX4|1;CEBPA|1;CIRBP|1;CNTN1|1;COL1A1|1;CREBBP|1;CRX|1;DBP|1;DCN|1;DDIT3|1;DDX3X|1;DLX3|1;DNM2|1;DNMT1|1;DNMT3B|1;ARI…	396.877	1.17921	1.19e-05	0.003154	GO:1901990	regulation of mitotic cell cycle phase transition	347	135	APEX1|1;APP|1;BAX|1;BCL2|1;BID|1;BLM|1;BRCA1|1;ZFP36L1|1;BUB1B|1;CCND2|1;CCNE1|1;CDC6|1;CDC25B|1;CDC27|1;CDK2|1;CDK4|1;CDKN1B|1;FOXN3|1;CSNK1D|1;CYP1A1|1;DDX3X|1;DYNC1H1|1;ARID3A|1;E2F1|1;E2F4|1;EP300|1;ERCC2|1;PRMT2|1;PRMT1|1;HSPA2|1;HSP90AA1|1;MDM2|1;CNOT2|1;CNOT3|1;PAFAH1B1|1;PCNA|1;PCNT|1;PLK1|1;PML|1;PPP2R1A|1;PRKACA|1;PSME1|1;PSME2|1;RB1|1;RBL1|1;RPL26|1;AURKA|1;TFAP4|1;TGFB1|1;TP53|1;TUBG1…	84.7697	1.59255	1.05e-09	2.78e-07																													GO:0010629	negative regulation of gene expression	1644	644
GO:0030522	intracellular receptor signaling pathway	270	89	ACTN4|1;ALOX15B|1;XIAP|1;ARRB2|1;CALR|1;RUNX1|1;CCNE1|1;CYP24A1|1;NR2F6|1;ESR2|1;ESRRB|1;FKBP4|1;NR4A1|1;FOXA1|1;HNF4A|1;PRMT2|1;NFKBIA|1;CNOT2|1;PER1|1;PHB|1;PML|1;PPARA|1;MED1|1;MAP2K6|1;PTGIS|1;RAN|1;RARG|1;RB1|1;RNF6|1;RORA|1;SEC14L1|1;SMARCA4|1;SRC|1;SREBF1|1;TBX1|1;NR2F2|1;TGFB1I1|1;NR2C1|1;UBA52|1;UBB|1;UBE2I|1;UBE2N|1;UBE3A|1;NR1H2|1;VDR|1;KMT2D|1;NCOA3|1;NRIP1|1;AXIN1|1;PIAS1|1;RIOK3|1;A…	58.9422	1.50995	1.34e-05	0.003474	GO:0010605	negative regulation of macromolecule metabolic process	2399	703	ACACB|1;ACVR1B|1;ADARB1|1;AP2A1|1;AES|1;AKT1|1;ANG|1;APEX1|1;BIRC5|1;APLP2|1;APOE|1;APP|1;ARRB2|1;ZFHX3|1;ATF4|1;AVP|1;BACH1|1;BAX|1;BBS2|1;BBS4|1;BCL3|1;BCL7A|1;BLM|1;BMP2|1;BMP4|1;BMP7|1;BRCA1|1;BRCA2|1;ZFP36L1|1;KLF5|1;TSPO|1;C1QBP|1;CALM1|1;CALR|1;RUNX1|1;CBFA2T3|1;CBFB|1;CCNE1|1;CCNT1|1;CD27|1;CDC6|1;CDK2|1;CDKN1B|1;CDKN2D|1;CEBPA|1;CEBPB|1;FOXN3|1;CHRNA7|1;CIRBP|1;CLN3|1;CLTC|1;CREBBP|1;CRK…	586.059	1.19954	1.16e-09	3.03e-07																													GO:0051253	negative regulation of RNA metabolic process	1220	487
GO:0009890	negative regulation of biosynthetic process	1422	374	ACADVL|1;ACP5|1;ACVRL1|1;AP2A1|1;ANG|1;BIRC5|1;APOE|1;ASCL1|1;ZFHX3|1;ATF4|1;BACH1|1;BCL3|1;BCL7A|1;CEACAM1|1;BLM|1;BMP2|1;BMP4|1;BMP7|1;BRCA2|1;KLF5|1;CALR|1;CAPN3|1;RUNX1|1;CBFA2T3|1;CCNE1|1;CDC6|1;CDK2|1;CDX2|1;CDX4|1;CEBPA|1;FOXN3|1;CIRBP|1;CREBBP|1;CRYM|1;DACH1|1;DAPK3|1;DDIT3|1;DDX3X|1;DLX4|1;DNMT1|1;DNMT3B|1;ATN1|1;E2F1|1;E4F1|1;EDNRB|1;EIF2S1|1;ELANE|1;ELK3|1;NR2F6|1;ERCC4|1;ERF|1;ESR2|1;…	310.429	1.20478	1.4e-05	0.003593	GO:0009057	macromolecule catabolic process	1263	398	AP2A1|1;AKT1|1;AMFR|1;APAF1|1;APEX1|1;APOE|1;ARRB2|1;BAX|1;ZFP36L1|1;BUB1B|1;PTTG1IP|1;CBFA2T3|1;CCNF|1;CDC27|1;CDC34|1;CDH1|1;CDK2|1;CDKN1B|1;CEBPA|1;CIDEA|1;CIRBP|1;AP2S1|1;CLN3|1;CLN5|1;CLTC|1;CSNK1D|1;CSNK2A1|1;CSNK2A2|1;CSPG4|1;CST3|1;CTSH|1;CTSZ|1;CYLD|1;DDIT3|1;DDX5|1;DNASE2|1;E2F1|1;EEF1A2|1;ELAVL1|1;ERN1|1;FOXO1|1;GAA|1;GALNS|1;GNS|1;GRIN2A|1;GRIN2C|1;GSK3A|1;GSPT1|1;H1F0|1;HEXA|1;HMGB1|…	308.542	1.28994	1.33e-09	3.39e-07																													GO:0044770	cell cycle phase transition	514	220
GO:0023052	signaling	5257	1248	A2M|1;ABAT|1;ABR|1;ACADVL|1;ACTN4|1;ACVR1B|1;ACVRL1|1;ADAM10|1;ADARB1|1;ADCY6|1;ADCY7|1;ADCY9|1;ADCYAP1|1;ADRA1D|1;AP2A1|1;AP2B1|1;JAG1|1;AKT1|1;AKT2|1;ALOX12B|1;ALOX15B|1;AMFR|1;AMH|1;ANXA2|1;APBA2|1;XIAP|1;BIRC5|1;APLP1|1;APLP2|1;APOE|1;APP|1;ARHGDIA|1;ARHGDIG|1;ARRB2|1;ASCL1|1;ASGR2|1;ATF4|1;ATP1A3|1;ATP1B2|1;ATP2A1|1;ATP2A3|1;ATP6V0C|1;ATP6V0A1|1;AVP|1;AVPR1A|1;AVPR2|1;BBS4|1;BCL2|1;BCL2L1|1;…	1147.63	1.08746	1.44e-05	0.003623	GO:0044770	cell cycle phase transition	514	185	ACVR1B|1;APEX1|1;APP|1;BACH1|1;BAX|1;BCAT1|1;BCL2|1;BID|1;BLM|1;BRCA1|1;ZFP36L1|1;BUB1B|1;CALM1|1;CCND2|1;CCNE1|1;CDC6|1;CDC25B|1;CDC27|1;CDC34|1;CDK2|1;CDK4|1;CDKN1B|1;CDKN2D|1;CDKN3|1;FOXN3|1;CSNK1D|1;CYP1A1|1;DDX3X|1;DYNC1H1|1;DNM2|1;ARID3A|1;E2F1|1;E2F4|1;EP300|1;EPS8|1;ERCC2|1;FOXM1|1;GLI1|1;GSPT1|1;PRMT2|1;PRMT1|1;HSPA2|1;HSP90AA1|1;MAX|1;MCM5|1;MDM2|1;MNAT1|1;CNOT2|1;CNOT3|1;PAFAH1B1|1;PCN…	125.567	1.47332	1.63e-09	4.11e-07																													GO:1903507	negative regulation of nucleic acid-templated transcription	1146	459
GO:0010629	negative regulation of gene expression	1644	426	A2M|1;ACACB|1;ACVR1B|1;ACVRL1|1;AKT1|1;ANG|1;XIAP|1;BIRC5|1;APOE|1;APP|1;ASCL1|1;ZFHX3|1;ATF4|1;BACH1|1;BBS4|1;BCL3|1;BCL7A|1;BMP2|1;BMP4|1;BMP7|1;KLF5|1;CALR|1;CAPN3|1;RUNX1|1;CBFA2T3|1;CCNE1|1;CCNT1|1;CDK2|1;CDX2|1;CDX4|1;CEBPA|1;FOXN3|1;CIRBP|1;CREBBP|1;CRYM|1;DACH1|1;DAPK3|1;ACE|1;DDIT3|1;DDX3X|1;DLX4|1;DNMT1|1;DNMT3B|1;ATN1|1;DYRK1A|1;E2F1|1;E4F1|1;EDNRB|1;EIF2S1|1;ELANE|1;ELAVL1|1;ELK3|1;NR…	358.892	1.18698	1.61e-05	0.003981	GO:1901987	regulation of cell cycle phase transition	375	143	APEX1|1;APP|1;BAX|1;BCL2|1;BID|1;BLM|1;BRCA1|1;ZFP36L1|1;BUB1B|1;CCND2|1;CCNE1|1;CDC6|1;CDC25B|1;CDC27|1;CDK2|1;CDK4|1;CDKN1B|1;CDKN2D|1;FOXN3|1;CSNK1D|1;CYP1A1|1;DDX3X|1;DYNC1H1|1;ARID3A|1;E2F1|1;E2F4|1;EP300|1;ERCC2|1;GLI1|1;PRMT2|1;PRMT1|1;HSPA2|1;HSP90AA1|1;MDM2|1;CNOT2|1;CNOT3|1;PAFAH1B1|1;PCNA|1;PCNT|1;PLK1|1;PML|1;PPP2R1A|1;PRKACA|1;PSME1|1;PSME2|1;RB1|1;RBL1|1;RPL26|1;AURKA|1;TFAP4|1;TGFB…	91.6099	1.56097	1.66e-09	4.11e-07																													GO:0048523	negative regulation of cellular process	4167	1555
GO:1901362	organic cyclic compound biosynthetic process	3887	940	ACACA|1;ACACB|1;ACLY|1;ACTN4|1;ACTN1|1;ACVR1B|1;ACVRL1|1;ADCY6|1;ADCY7|1;ADCY9|1;ADCYAP1|1;JAG1|1;AKT1|1;ALDOA|1;AMH|1;ANG|1;AIRE|1;XIAP|1;BIRC5|1;APOE|1;APP|1;APRT|1;ARRB2|1;ASCL1|1;ZFHX3|1;ATF4|1;BACH1|1;BCL3|1;BCL7A|1;BLM|1;BNC1|1;BMP2|1;BMP4|1;BMP7|1;BRCA2|1;KLF5|1;CALR|1;CAPN3|1;RUNX1|1;CBFA2T3|1;CCNE1|1;CCNT1|1;SCARB1|1;CD40|1;CDC6|1;CDH1|1;CDH3|1;CDH13|1;CDK2|1;CDK8|1;CDX2|1;CDX4|1;CEBPA|1…	848.549	1.10777	1.96e-05	0.004774	GO:0033554	cellular response to stress	1771	535	ACADVL|1;ADORA2B|1;PARP4|1;AKT1|1;AMFR|1;APAF1|1;APEX1|1;APP|1;ARG2|1;ASNA1|1;ATF4|1;ATP2A1|1;ATP2A2|1;AXL|1;BACH1|1;BAX|1;BCL2|1;BCL2L1|1;BCL2L2|1;BCL3|1;BID|1;BLM|1;BMP2|1;BMP7|1;BRCA1|1;BRCA2|1;ZFP36L1|1;TSPO|1;PTTG1IP|1;CALR|1;CD27|1;CDK2|1;CDKN1B|1;CDKN2D|1;CEBPB|1;CEBPG|1;FOXN3|1;COMT|1;CREBBP|1;CRIP1|1;CRK|1;CRKL|1;CRY1|1;CYLD|1;DDIT3|1;DDX3X|1;DDX5|1;NQO1|1;DNM2|1;DNMT3B|1;ARID3A|1;DUSP3|…	432.643	1.23659	1.8e-09	4.38e-07																													GO:0045892	negative regulation of transcription, DNA-templated	1101	442
GO:0043401	steroid hormone mediated signaling pathway	184	64	ARRB2|1;BMP4|1;BMP7|1;CALR|1;RUNX1|1;CCNE1|1;NR2F6|1;ESR2|1;ESRRB|1;FKBP4|1;NR4A1|1;FOXA1|1;HNF4A|1;PRMT2|1;CNOT2|1;PER1|1;PHB|1;PPARA|1;MED1|1;RAN|1;RARG|1;RB1|1;RNF6|1;RORA|1;SMARCA4|1;SRC|1;NR2F2|1;TGFB1I1|1;NR2C1|1;UBE2I|1;UBE3A|1;NR1H2|1;VDR|1;KMT2D|1;NCOA3|1;NRIP1|1;AXIN1|1;PIAS1|1;PIAS2|1;MED14|1;TRIP4|1;NR1D1|1;NCOR1|1;NCOR2|1;SAFB2|1;MED24|1;NR1H4|1;NR2E3|1;CARM1|1;DDX17|1;AKAP13|1;GRIP1…	40.168	1.59331	3.44e-05	0.008214	GO:0071840	cellular component organization or biogenesis	5803	1567	ABR|1;ACACA|1;ACACB|1;ACOX1|1;ACTG1|1;ACTN4|1;ACTN1|1;ACVR1B|1;ADARB1|1;ADCY6|1;ADSL|1;AP2A1|1;AP1G1|1;AKT1|1;AKT2|1;ALDH1A3|1;ALDOA|1;AMFR|1;ANG|1;APAF1|1;APEX1|1;APOE|1;APP|1;ARF6|1;ARHGDIA|1;ARL1|1;ARRB2|1;ARVCF|1;ASNA1|1;ATF1|1;ATP1A3|1;ATP2A1|1;ATP2A2|1;AVP|1;AXL|1;B2M|1;BAX|1;BBS2|1;BBS4|1;BCL2|1;BCL2L1|1;BCL3|1;BFSP1|1;BICD1|1;BID|1;BIK|1;BLM|1;BMP4|1;BMP7|1;BRCA1|1;BRCA2|1;BSG|1;KLF5|1;BT…	1417.63	1.10536	1.92e-09	4.61e-07																													GO:1903047	mitotic cell cycle process	764	315
GO:0007043	cell-cell junction assembly	114	44	ACTN4|1;ARVCF|1;RUNX1|1;CD9|1;CDH1|1;CDH2|1;CDH3|1;CDH4|1;CDH5|1;CDH8|1;CDH11|1;CDH13|1;CDH15|1;ACE|1;DSG1|1;GJB2|1;JUP|1;MYO1C|1;PKP2|1;PRKACA|1;PRKCA|1;PRKCH|1;PTPRO|1;ROCK1|1;SNAI1|1;TBCD|1;TJP1|1;CLDN5|1;CNTNAP1|1;NR1H4|1;GJC1|1;EPB41L3|1;CDH19|1;PARD6A|1;HDAC7|1;ACE2|1;TRPV4|1;CDH26|1;MPP5|1;TLN2|1;PARD6B|1;FBF1|1;CRB3|1;GJD3|1	24.8867	1.76801	3.47e-05	0.008214	GO:0051726	regulation of cell cycle	1064	342	ADARB1|1;AKT2|1;ALOX15B|1;APAF1|1;APEX1|1;APP|1;BAX|1;BBS4|1;BCL2|1;BCL2L1|1;BID|1;BLM|1;BMP2|1;BMP4|1;BMP7|1;BRCA1|1;BRCA2|1;ZFP36L1|1;BTG1|1;BUB1B|1;CALM1|1;CALR|1;CCND2|1;CCNE1|1;CCNF|1;CCNT1|1;CDC6|1;CDC25B|1;CDC27|1;CDK2|1;CDK4|1;CDK8|1;CDKN1B|1;CDKN2D|1;CDKN3|1;CEBPA|1;FOXN3|1;CLTC|1;CRY1|1;CSNK1D|1;CSNK2A1|1;CSNK2A2|1;CYLD|1;CYP1A1|1;DACH1|1;DAPK3|1;DDIT3|1;DDX3X|1;DYNC1H1|1;ARID3A|1;DUSP3…	259.928	1.31575	1.97e-09	4.66e-07																													GO:0010558	negative regulation of macromolecule biosynthetic process	1347	533
GO:0071495	cellular response to endogenous stimulus	1260	332	ACACA|1;ACVR1B|1;ACVRL1|1;ADCY6|1;ADCY7|1;ADCY9|1;ADCYAP1|1;AKT1|1;AKT2|1;AMH|1;XIAP|1;APLP1|1;APP|1;APRT|1;ARRB2|1;ATF4|1;ATP1A3|1;ATP6V0C|1;ATP6V0A1|1;AVPR1A|1;AVPR2|1;BBS4|1;BCL2L1|1;HCN2|1;CEACAM1|1;BLM|1;BMP2|1;BMP4|1;BMP7|1;KLF5|1;LDLRAD4|1;CACNA1A|1;CALR|1;RUNX1|1;CCNE1|1;CDC6|1;CDH1|1;CDH5|1;CHRNA3|1;CHRNA7|1;CIDEA|1;COL1A1|1;COL2A1|1;COL4A1|1;COL4A2|1;COL6A1|1;CREBBP|1;CRK|1;CSK|1;CSNK1D…	275.064	1.20699	3.82e-05	0.008918	GO:0010564	regulation of cell cycle process	660	227	AKT2|1;APAF1|1;APEX1|1;APP|1;BAX|1;BBS4|1;BCL2|1;BCL2L1|1;BID|1;BLM|1;BMP4|1;BMP7|1;BRCA1|1;BRCA2|1;ZFP36L1|1;BUB1B|1;CALM1|1;CALR|1;CCND2|1;CCNE1|1;CCNF|1;CDC6|1;CDC25B|1;CDC27|1;CDK2|1;CDK4|1;CDKN1B|1;CDKN2D|1;FOXN3|1;CLTC|1;CSNK1D|1;CSNK2A1|1;CSNK2A2|1;CYP1A1|1;DACH1|1;DAPK3|1;DDX3X|1;DYNC1H1|1;ARID3A|1;E2F1|1;E2F4|1;E4F1|1;PHC1|1;EP300|1;ERCC2|1;FOXM1|1;GATA6|1;KAT2A|1;GLI1|1;PRMT2|1;PRMT1|1;…	161.233	1.4079	2.54e-09	5.93e-07																													GO:0044249	cellular biosynthetic process	5314	1961
GO:0010467	gene expression	4770	1134	A2M|1;AARS|1;ACACB|1;ACTC1|1;ACVR1B|1;ACVRL1|1;ADAM10|1;ADARB1|1;ADCYAP1|1;JAG1|1;AKT1|1;AKT2|1;ALOX12B|1;AMH|1;ANG|1;ANXA2|1;APBA2|1;AIRE|1;XIAP|1;BIRC5|1;APOE|1;APOH|1;APP|1;ARRB2|1;ASCL1|1;ZFHX3|1;ATF4|1;ATP7B|1;AVP|1;AVPR2|1;BACH1|1;BBS4|1;BCL2|1;BCL3|1;BCL7A|1;BICD1|1;BLM|1;BNC1|1;BMP2|1;BMP4|1;BMP7|1;BRCA2|1;KLF5|1;C3|1;CALR|1;CAPN3|1;RUNX1|1;CBFA2T3|1;CCNE1|1;CCNT1|1;CD19|1;CD40|1;CDC6|1;C…	1041.31	1.08901	4e-05	0.009197	GO:0051603	proteolysis involved in cellular protein catabolic process	648	223	AKT1|1;AMFR|1;APOE|1;ARRB2|1;BUB1B|1;CBFA2T3|1;CCNF|1;CDC27|1;CDC34|1;CDK2|1;CEBPA|1;CSNK1D|1;CSNK2A1|1;CSNK2A2|1;CTSH|1;CTSZ|1;CYLD|1;DDIT3|1;GSK3A|1;SMAD7|1;MDM2|1;ATXN3|1;NEDD4|1;NEDD8|1;PCBP2|1;PLK1|1;PMAIP1|1;PML|1;CTSA|1;PPP2R5C|1;PRKACA|1;PRKCG|1;DNAJC3|1;PSEN1|1;PSMA4|1;PSMA6|1;PSMA7|1;PSMB3|1;PSMB5|1;PSMB6|1;PSMB10|1;PSMC1|1;PSMC4|1;PSMC5|1;PSMC6|1;PSMD3|1;PSMD7|1;PSMD8|1;PSMD9|1;PSMD11|…	158.302	1.4087	3.34e-09	7.68e-07																													GO:0006886	intracellular protein transport	1059	425
GO:0051128	regulation of cellular component organization	2292	573	ABR|1;ACTN4|1;ACVR1B|1;ACVRL1|1;ADAM10|1;ADCY6|1;ADCYAP1|1;AP2A1|1;AP2B1|1;AKT1|1;AKT2|1;ALDOA|1;ANXA2|1;APOE|1;APP|1;ARHGDIA|1;ARRB2|1;AVP|1;AVPR1A|1;BBS4|1;BCL2|1;BCL2L1|1;BCR|1;CEACAM1|1;BICD1|1;BIK|1;BMP4|1;BMP7|1;BST2|1;KLF5|1;C3|1;FMNL1|1;LDLRAD4|1;CALR|1;RUNX1|1;CCND2|1;CCNE1|1;CCNF|1;CD22|1;SCARB1|1;CDC6|1;CDC27|1;CDC34|1;CDH2|1;CDH4|1;CDH8|1;CDH13|1;CETN1|1;CETN2|1;CHRNA3|1;CHRNA7|1;CIDE…	500.354	1.14519	4.17e-05	0.009454	GO:0006357	regulation of transcription by RNA polymerase II	2361	689	ACVR1B|1;AES|1;JAG1|1;AKT1|1;AIRE|1;APOE|1;APP|1;ZFHX3|1;ATF1|1;ATF4|1;BACH1|1;BCL3|1;BNC1|1;BMP2|1;BMP4|1;BMP7|1;BRCA1|1;ZFP36L1|1;KLF5|1;C1QBP|1;CALR|1;RUNX1|1;CBFB|1;CCNE1|1;CCNT1|1;CDH13|1;CDK2|1;CDK8|1;CEBPA|1;CEBPB|1;CEBPG|1;CHD2|1;CHD3|1;CHD4|1;FOXN3|1;CREBBP|1;CREBL2|1;CRK|1;CRX|1;CRY1|1;CRYM|1;DACH1|1;DBP|1;DDIT3|1;DDX3X|1;DDX5|1;DLX3|1;DLX4|1;DNMT1|1;DNMT3B|1;ARID3A|1;ATN1|1;E2F1|1;E2F4…	576.776	1.19457	3.97e-09	9e-07																													GO:0016071	mRNA metabolic process	732	302
GO:1905114	cell surface receptor signaling pathway involved in cell-cell signaling	518	151	ABAT|1;AP2A1|1;AP2B1|1;AKT1|1;XIAP|1;APOE|1;APP|1;ARRB2|1;ATP6V0C|1;BMP2|1;BMP4|1;C3|1;RUNX1|1;CCNE1|1;CDH2|1;CDH3|1;CHRNA3|1;CHRNA7|1;CHRNB4|1;AP2S1|1;COL1A1|1;CSNK1D|1;CSNK1G2|1;CSNK2A1|1;CSNK2A2|1;DAPK3|1;DDIT3|1;DDX3X|1;DLG4|1;DVL2|1;FOXL1|1;FOXO1|1;FZD2|1;GABRB3|1;GPC3|1;GNAO1|1;GRIK5|1;GRIN2A|1;GRIN2B|1;GRIN2C|1;HIC1|1;ITGA3|1;ITGAM|1;JUP|1;LRP1|1;SMAD3|1;MPP2|1;CITED1|1;NFATC1|1;NFATC4|1;P…	113.082	1.33532	4.26e-05	0.009503	GO:0044772	mitotic cell cycle phase transition	479	173	ACVR1B|1;APEX1|1;APP|1;BACH1|1;BAX|1;BCAT1|1;BCL2|1;BID|1;BLM|1;BRCA1|1;ZFP36L1|1;BUB1B|1;CALM1|1;CCND2|1;CCNE1|1;CDC6|1;CDC25B|1;CDC27|1;CDC34|1;CDK2|1;CDK4|1;CDKN1B|1;CDKN2D|1;CDKN3|1;FOXN3|1;CSNK1D|1;CYP1A1|1;DDX3X|1;DYNC1H1|1;DNM2|1;ARID3A|1;E2F1|1;E2F4|1;EP300|1;EPS8|1;ERCC2|1;FOXM1|1;GSPT1|1;PRMT2|1;PRMT1|1;HSPA2|1;HSP90AA1|1;MAX|1;MCM5|1;MDM2|1;MNAT1|1;CNOT2|1;CNOT3|1;PAFAH1B1|1;PCNA|1;PCN…	117.016	1.47843	4.16e-09	9.29e-07																													GO:0000122	negative regulation of transcription by RNA polymerase II	801	328
GO:0016043	cellular component organization	5638	1326	A2M|1;ABR|1;ACACA|1;ACACB|1;ACOX1|1;ACTC1|1;ACTN4|1;ACTN1|1;ACVR1B|1;ACVRL1|1;ADAM10|1;ADARB1|1;ADCY6|1;ADCYAP1|1;AP2A1|1;AP2B1|1;AP1G1|1;AKT1|1;AKT2|1;ALDH1A3|1;ALDOA|1;AMFR|1;ANG|1;ANXA2|1;APOE|1;APP|1;ARHGDIA|1;ARRB2|1;ARVCF|1;ATP1A3|1;ATP2A1|1;AVP|1;AVPR1A|1;AVPR2|1;BBS4|1;BCL2|1;BCL2L1|1;BCL3|1;BCR|1;BFSP1|1;CEACAM1|1;BICD1|1;BIK|1;BLM|1;BMP4|1;BMP7|1;BRCA2|1;BSG|1;BST2|1;KLF5|1;C3|1;FMNL1|1…	1230.8	1.07735	4.47e-05	0.009839	GO:0009056	catabolic process	2304	672	ABAT|1;ACACB|1;ACADVL|1;ACOX1|1;ADA|1;AP2A1|1;AHCY|1;AKT1|1;AKT2|1;ALDH2|1;ALDH3A2|1;ALDOA|1;ALDOC|1;AMFR|1;APAF1|1;APEX1|1;APOE|1;ARG2|1;ARRB2|1;ATP6V0C|1;ATP6V1E1|1;ATP6V0A1|1;BAX|1;BCAT1|1;BCAT2|1;BCKDHA|1;BCL2|1;BLVRB|1;BNIP2|1;ZFP36L1|1;BUB1B|1;TSPO|1;PTTG1IP|1;CAPNS1|1;CBFA2T3|1;CBR3|1;CCNF|1;SCARB1|1;ENTPD6|1;CDC27|1;CDC34|1;CDH1|1;CDK2|1;CDK4|1;CDKN1B|1;CEBPA|1;CIDEA|1;CIRBP|1;AP2S1|1;CLN…	562.851	1.19392	7.31e-09	1.61e-06																													GO:0009058	biosynthetic process	5446	2006
GO:0009893	positive regulation of metabolic process	3257	793	ABAT|1;ACACA|1;ACACB|1;ACLY|1;ACTC1|1;ACTN4|1;ACTN1|1;ACVR1B|1;ACVRL1|1;ADCYAP1|1;JAG1|1;AKT1|1;AKT2|1;ALOX12B|1;AMH|1;ANG|1;ANXA2|1;AIRE|1;XIAP|1;APOE|1;APP|1;ARRB2|1;ASCL1|1;ZFHX3|1;ATF4|1;AVP|1;AVPR1A|1;AVPR2|1;BACH1|1;BCL2|1;BCL3|1;BLM|1;BMP2|1;BMP4|1;BMP7|1;BRCA2|1;KLF5|1;C3|1;PTTG1IP|1;CALR|1;CAPN3|1;RUNX1|1;CBFA2T3|1;CCND2|1;CCNE1|1;CCNT1|1;SCARB1|1;CD40|1;CDC6|1;CDC25B|1;CDH1|1;CDH2|1;CDH…	711.018	1.1153	4.77e-05	0.010351	GO:0044257	cellular protein catabolic process	700	236	AP2A1|1;AKT1|1;AMFR|1;APOE|1;ARRB2|1;BUB1B|1;PTTG1IP|1;CBFA2T3|1;CCNF|1;CDC27|1;CDC34|1;CDK2|1;CEBPA|1;AP2S1|1;CLTC|1;CSNK1D|1;CSNK2A1|1;CSNK2A2|1;CTSH|1;CTSZ|1;CYLD|1;DDIT3|1;GSK3A|1;HSP90AA1|1;LDLR|1;LRP1|1;SMAD7|1;MDM2|1;ATXN3|1;NEDD4|1;NEDD8|1;FURIN|1;PCBP2|1;PLK1|1;PMAIP1|1;PML|1;CTSA|1;PPP2R5C|1;PRKACA|1;PRKCG|1;DNAJC3|1;PSEN1|1;PSMA4|1;PSMA6|1;PSMA7|1;PSMB3|1;PSMB5|1;PSMB6|1;PSMB10|1;PSMC1…	171.005	1.38008	9.08e-09	1.97e-06
GO:0023051	regulation of signaling	3178	775	A2M|1;ABAT|1;ABR|1;ACTN4|1;ACVR1B|1;ACVRL1|1;ADCYAP1|1;JAG1|1;AKT1|1;ALOX12B|1;ALOX15B|1;AMH|1;ANXA2|1;APBA2|1;XIAP|1;APLP1|1;APOE|1;APP|1;ARHGDIA|1;ARHGDIG|1;ARRB2|1;ASCL1|1;ATP2A1|1;ATP2A3|1;ATP6V0C|1;AVP|1;AVPR1A|1;BCL2|1;BCL2L1|1;BCL3|1;BCR|1;BDKRB2|1;CEACAM1|1;BICD1|1;BIK|1;BMP2|1;BMP4|1;BMP7|1;BST2|1;C3|1;LDLRAD4|1;PTTG1IP|1;CACNA1A|1;CACNA1C|1;CALR|1;CAPN3|1;RUNX1|1;CD19|1;CD22|1;CD40|1;CD…	693.771	1.11708	4.83e-05	0.010351	GO:0030163	protein catabolic process	845	277	AP2A1|1;AKT1|1;AMFR|1;APOE|1;ARRB2|1;BUB1B|1;PTTG1IP|1;CBFA2T3|1;CCNF|1;CDC27|1;CDC34|1;CDH1|1;CDK2|1;CDKN1B|1;CEBPA|1;AP2S1|1;CLN3|1;CLN5|1;CLTC|1;CSNK1D|1;CSNK2A1|1;CSNK2A2|1;CST3|1;CTSH|1;CTSZ|1;CYLD|1;DDIT3|1;EEF1A2|1;FOXO1|1;GRIN2A|1;GRIN2C|1;GSK3A|1;HSP90AA1|1;IFNG|1;LDLR|1;LRP1|1;SMAD3|1;SMAD7|1;MDM2|1;ATXN3|1;NEDD4|1;NEDD8|1;OAZ1|1;OAZ2|1;FURIN|1;PCBP2|1;PHB|1;PIN1|1;PLK1|1;PMAIP1|1;PML|1…	206.428	1.34187	9.87e-09	2.11e-06
GO:0009719	response to endogenous stimulus	1497	387	ABCA3|1;ACACA|1;ACR|1;ACVR1B|1;ACVRL1|1;ADCY6|1;ADCY7|1;ADCY9|1;ADCYAP1|1;AKT1|1;AKT2|1;AMH|1;ANG|1;ANXA2|1;XIAP|1;APLP1|1;APOE|1;APP|1;APRT|1;ARRB2|1;ASCL1|1;ZFHX3|1;ATF4|1;ATP1A3|1;ATP6V0C|1;ATP6V0A1|1;AVP|1;AVPR1A|1;AVPR2|1;BBS4|1;BCL2|1;BCL2L1|1;HCN2|1;CEACAM1|1;BLM|1;BMP2|1;BMP4|1;BMP7|1;BSG|1;KLF5|1;LDLRAD4|1;CACNA1A|1;CALR|1;RUNX1|1;CCNE1|1;CD9|1;CDC6|1;CDH1|1;CDH5|1;CDH13|1;CHRNA3|1;CHRNA…	326.802	1.1842	5.16e-05	0.010861	GO:0044248	cellular catabolic process	2065	608	ABAT|1;ACACB|1;ACADVL|1;ACOX1|1;ADA|1;AP2A1|1;AHCY|1;AKT1|1;AKT2|1;ALDH2|1;ALDH3A2|1;ALDOA|1;ALDOC|1;AMFR|1;APAF1|1;APEX1|1;APOE|1;ARG2|1;ARRB2|1;ATP6V0C|1;ATP6V1E1|1;ATP6V0A1|1;BAX|1;BCAT1|1;BCAT2|1;BCKDHA|1;BCL2|1;BLVRB|1;BNIP2|1;ZFP36L1|1;BUB1B|1;TSPO|1;PTTG1IP|1;CAPNS1|1;CBFA2T3|1;CBR3|1;CCNF|1;SCARB1|1;ENTPD6|1;CDC27|1;CDC34|1;CDK2|1;CEBPA|1;CIDEA|1;CIRBP|1;AP2S1|1;CLN3|1;CLTC|1;CNP|1;COMT|1…	504.465	1.20524	9.99e-09	2.11e-06
GO:0009653	anatomical structure morphogenesis	2318	578	ABR|1;ACP5|1;ACTC1|1;ACTN4|1;ACTN1|1;ACVRL1|1;ADAM10|1;ADARB1|1;AP2A1|1;AP2B1|1;JAG1|1;AKT1|1;ALDH1A3|1;ALDOA|1;AMH|1;ANG|1;ANXA2|1;AIRE|1;APLP1|1;APOE|1;APOH|1;APP|1;ARHGDIA|1;ARRB2|1;BBS4|1;BCL2|1;BCL2L1|1;BCL3|1;BCR|1;CEACAM1|1;BICD1|1;BMP2|1;BMP4|1;BMP7|1;BSG|1;KLF5|1;C3|1;FMNL1|1;CACNA1C|1;CALR|1;CAPN3|1;RUNX1|1;CD9|1;CD40|1;CDH2|1;CDH4|1;CDH5|1;CDH11|1;CDH13|1;CDX2|1;FOXN3|1;CHRNA3|1;CHRNA7…	506.03	1.14223	5.21e-05	0.010861	GO:0007346	regulation of mitotic cell cycle	561	195	APEX1|1;APP|1;BAX|1;BCL2|1;BCL2L1|1;BID|1;BLM|1;BMP4|1;BMP7|1;BRCA1|1;BRCA2|1;ZFP36L1|1;BTG1|1;BUB1B|1;CCND2|1;CCNE1|1;CCNF|1;CDC6|1;CDC25B|1;CDC27|1;CDK2|1;CDK4|1;CDKN1B|1;FOXN3|1;CLTC|1;CSNK1D|1;CYLD|1;CYP1A1|1;DAPK3|1;DDX3X|1;DYNC1H1|1;ARID3A|1;DUSP3|1;E2F1|1;E2F4|1;E4F1|1;EP300|1;ERCC2|1;FOXA1|1;PRMT2|1;PRMT1|1;HSPA2|1;HSP90AA1|1;INSR|1;SMAD3|1;MDM2|1;MEIS2|1;CNOT2|1;CNOT3|1;PEBP1|1;PAFAH1B1|…	137.048	1.42285	1.4e-08	2.93e-06
GO:0010604	positive regulation of macromolecule metabolic process	3032	741	ACTC1|1;ACTN4|1;ACTN1|1;ACVR1B|1;ACVRL1|1;ADCYAP1|1;JAG1|1;AKT1|1;AKT2|1;ALOX12B|1;AMH|1;ANG|1;ANXA2|1;AIRE|1;XIAP|1;APOE|1;APP|1;ARRB2|1;ASCL1|1;ZFHX3|1;ATF4|1;AVP|1;AVPR2|1;BACH1|1;BCL2|1;BCL3|1;BLM|1;BMP2|1;BMP4|1;BMP7|1;BRCA2|1;KLF5|1;C3|1;PTTG1IP|1;CALR|1;CAPN3|1;RUNX1|1;CBFA2T3|1;CCND2|1;CCNE1|1;CCNT1|1;CD40|1;CDC6|1;CDC25B|1;CDH1|1;CDH2|1;CDH3|1;CDH13|1;CDK2|1;CDK8|1;CDX2|1;CDX4|1;CEBPA|1;…	661.899	1.11951	5.68e-05	0.011691	GO:0022402	cell cycle process	1194	373	ACVR1B|1;AKT2|1;APAF1|1;APEX1|1;APP|1;BACH1|1;BAX|1;BBS4|1;BCAT1|1;BCL2|1;BCL2L1|1;BID|1;BLM|1;BMP4|1;BMP7|1;BRCA1|1;BRCA2|1;ZFP36L1|1;BUB1B|1;CALM1|1;CALR|1;CCND2|1;CCNE1|1;CCNF|1;CDC6|1;CDC25B|1;CDC27|1;CDC34|1;CDK2|1;CDK4|1;CDKN1B|1;CDKN2D|1;CDKN3|1;CHD3|1;FOXN3|1;CLTC|1;CSNK1D|1;CSNK2A1|1;CSNK2A2|1;CYP1A1|1;DACH1|1;DAPK3|1;DDIT3|1;DDX3X|1;SEPT1|1;DYNC1H1|1;DNM2|1;ARID3A|1;E2F1|1;E2F4|1;E4F1|1…	291.686	1.27877	1.42e-08	2.93e-06
GO:0045934	negative regulation of nucleobase-containing compound metabolic process	1331	347	ACVRL1|1;BIRC5|1;ASCL1|1;ZFHX3|1;BACH1|1;BCL3|1;BCL7A|1;BLM|1;BMP2|1;BMP4|1;BMP7|1;BRCA2|1;KLF5|1;CALR|1;CAPN3|1;RUNX1|1;CBFA2T3|1;CCNE1|1;CCNT1|1;CDC6|1;CDK2|1;CDX2|1;CDX4|1;CEBPA|1;FOXN3|1;CIRBP|1;CREBBP|1;CRYM|1;DACH1|1;DDIT3|1;DKC1|1;DLX4|1;DNMT1|1;DNMT3B|1;ATN1|1;DYRK1A|1;E2F1|1;E4F1|1;EDNRB|1;ELANE|1;ELAVL1|1;ELK3|1;NR2F6|1;ERCC1|1;ERCC4|1;ERF|1;ESR2|1;ETV6|1;BPTF|1;FOXG1|1;FOXF1|1;FOXJ1|1;…	290.563	1.19423	6.42e-05	0.013048	GO:0010498	proteasomal protein catabolic process	433	157	AKT1|1;AMFR|1;APOE|1;ARRB2|1;BUB1B|1;CBFA2T3|1;CCNF|1;CDC27|1;CDC34|1;CDK2|1;CEBPA|1;CSNK1D|1;DDIT3|1;GSK3A|1;SMAD7|1;MDM2|1;ATXN3|1;NEDD4|1;PCBP2|1;PLK1|1;PMAIP1|1;PML|1;PPP2R5C|1;PRKACA|1;PRKCG|1;PSEN1|1;PSMA4|1;PSMA6|1;PSMA7|1;PSMB3|1;PSMB5|1;PSMB6|1;PSMB10|1;PSMC1|1;PSMC4|1;PSMC5|1;PSMC6|1;PSMD7|1;PSMD8|1;PSMD12|1;PSME1|1;PSME2|1;RAD23A|1;SCO1|1;SDF2|1;SEL1L|1;SGTA|1;SIAH1|1;HSPA13|1;AURKA|1;…	105.779	1.48423	1.62e-08	3.29e-06
GO:0044271	cellular nitrogen compound biosynthetic process	4328	1030	AARS|1;ACACA|1;ACACB|1;ACLY|1;ACP5|1;ACTN4|1;ACTN1|1;ACVR1B|1;ACVRL1|1;ADCY6|1;ADCY7|1;ADCY9|1;ADCYAP1|1;JAG1|1;AKT1|1;AKT2|1;ALDOA|1;ALOX12B|1;AMH|1;ANG|1;AIRE|1;XIAP|1;BIRC5|1;APOE|1;APP|1;APRT|1;ARRB2|1;ASCL1|1;ZFHX3|1;ATF4|1;BACH1|1;BCL3|1;BCL7A|1;BLM|1;BNC1|1;BMP2|1;BMP4|1;BMP7|1;BRCA2|1;KLF5|1;CALR|1;CAPN3|1;RUNX1|1;CBFA2T3|1;CCNE1|1;CCNT1|1;CD40|1;CDC6|1;CDH1|1;CDH13|1;CDK2|1;CDK8|1;CDX2|1…	944.822	1.09015	0.000102	0.020384	GO:0010629	negative regulation of gene expression	1644	494	ACACB|1;ACVR1B|1;AES|1;AKT1|1;ANG|1;APEX1|1;BIRC5|1;APOE|1;APP|1;ZFHX3|1;ATF4|1;BACH1|1;BBS2|1;BBS4|1;BCL3|1;BCL7A|1;BMP2|1;BMP4|1;BMP7|1;BRCA1|1;ZFP36L1|1;KLF5|1;C1QBP|1;CALR|1;RUNX1|1;CBFA2T3|1;CBFB|1;CCNE1|1;CCNT1|1;CDK2|1;CDKN1B|1;CEBPA|1;CEBPB|1;FOXN3|1;CIRBP|1;CREBBP|1;CRKL|1;CRY1|1;CRYM|1;CTSZ|1;DACH1|1;DAPK3|1;ACE|1;DDIT3|1;DDX3X|1;DDX5|1;DLX4|1;DNMT1|1;DNMT3B|1;ATN1|1;DYRK1A|1;E2F1|1;E2F…	401.618	1.23002	1.9e-08	3.82e-06
GO:0010646	regulation of cell communication	3150	764	A2M|1;ABAT|1;ABR|1;ACTN4|1;ACVR1B|1;ACVRL1|1;ADCYAP1|1;JAG1|1;AKT1|1;ALOX12B|1;ALOX15B|1;AMH|1;APBA2|1;XIAP|1;APLP1|1;APOE|1;APP|1;ARHGDIA|1;ARHGDIG|1;ARRB2|1;ASCL1|1;ATP6V0C|1;AVP|1;AVPR1A|1;BCL2|1;BCL2L1|1;BCL3|1;BCR|1;BDKRB2|1;CEACAM1|1;BICD1|1;BIK|1;BMP2|1;BMP4|1;BMP7|1;BST2|1;C3|1;LDLRAD4|1;PTTG1IP|1;CACNA1A|1;CACNA1C|1;CALR|1;CAPN3|1;RUNX1|1;CD19|1;CD22|1;CD40|1;CD70|1;CDC34|1;CDH1|1;CDH2|1…	687.659	1.11102	0.000118	0.023461	GO:0033365	protein localization to organelle	854	277	ACOX1|1;AKT1|1;ARF6|1;ARL1|1;ASNA1|1;BAX|1;BBS2|1;BBS4|1;BCL2|1;BCL3|1;BICD1|1;BID|1;BMP4|1;BMP7|1;BRCA2|1;BUB1B|1;TSPO|1;PTTG1IP|1;CALM1|1;CALR|1;CDH1|1;COL1A1|1;CSE1L|1;CSNK1D|1;CSNK2A2|1;DDIT3|1;DDX3X|1;E2F1|1;ECH1|1;FGF9|1;GAS8|1;GSK3A|1;HSP90AA1|1;HTR2A|1;IFNG|1;JUP|1;KPNB1|1;KPNA2|1;KPNA3|1;IPO5|1;LAMP1|1;LMAN1|1;M6PR|1;SMAD3|1;MAPT|1;MDM2|1;MT3|1;NEDD4|1;NF1|1;NF2|1;NFKBIA|1;NGFR|1;NMT1|1;…	208.626	1.32773	3.02e-08	5.99e-06
GO:0009966	regulation of signal transduction	2831	691	A2M|1;ABAT|1;ABR|1;ACTN4|1;ACVR1B|1;ACVRL1|1;ADCYAP1|1;JAG1|1;AKT1|1;ALOX12B|1;ALOX15B|1;AMH|1;XIAP|1;APLP1|1;APOE|1;APP|1;ARHGDIA|1;ARHGDIG|1;ARRB2|1;ASCL1|1;ATP6V0C|1;AVP|1;BCL2|1;BCL2L1|1;BCL3|1;BCR|1;BDKRB2|1;CEACAM1|1;BICD1|1;BIK|1;BMP2|1;BMP4|1;BMP7|1;BST2|1;C3|1;LDLRAD4|1;PTTG1IP|1;CALR|1;CAPN3|1;RUNX1|1;CD19|1;CD22|1;CD40|1;CD70|1;CDC34|1;CDH2|1;CDH3|1;CDH13|1;CDK2|1;CHGB|1;CHRNA7|1;CIDEA…	618.02	1.11809	0.000131	0.025639	GO:0022613	ribonucleoprotein complex biogenesis	420	152	BICD1|1;C1QBP|1;CIRBP|1;DDX3X|1;DYNC1H1|1;EIF2S1|1;EIF4B|1;EIF5|1;FBL|1;GRB7|1;GTF3A|1;HSP90AA1|1;EIF6|1;MAPT|1;SNU13|1;NOP2|1;CNOT2|1;NUP88|1;PA2G4|1;RAN|1;RPL3|1;RPL6|1;RPL23A|1;RPL26|1;RPL27|1;RPL38|1;RPLP0|1;RPS2|1;RPS5|1;RPS9|1;RPS15|1;RPS16|1;RPS19|1;RPS21|1;RPS28|1;ATXN2|1;SNRPB|1;SNRPD1|1;SNRPD2|1;SNRPD3|1;SNRPF|1;TARBP2|1;SF3A2|1;ZRSR2|1;DENR|1;RRP1|1;EIF3D|1;EIF3G|1;EIF3J|1;SRSF9|1;RIOK…	102.603	1.48144	3.15e-08	6.17e-06
GO:0031644	regulation of neurological system process	113	42	ABAT|1;APP|1;AVP|1;AVPR1A|1;CHRNA7|1;CHRNB4|1;COMT|1;DLG4|1;TYMP|1;EDNRB|1;GRIN2A|1;HTR2C|1;MAG|1;NPTX1|1;OPRL1|1;OXT|1;S100B|1;SH3GL1|1;SRC|1;NPFF|1;S1PR2|1;RNF10|1;BAIAP2|1;WASF3|1;KLK8|1;IGSF9B|1;DICER1|1;ZMYND8|1;CACNG4|1;SHANK1|1;NLGN3|1;SSH1|1;TMEM100|1;CELF4|1;NLGN4X|1;NLGN2|1;NETO1|1;SHANK3|1;ZFHX2|1;STX1B|1;LRRK2|1;SHISA9|1	24.6684	1.70258	0.000141	0.027245	GO:0016043	cellular component organization	5638	1511	ABR|1;ACACA|1;ACACB|1;ACOX1|1;ACTG1|1;ACTN4|1;ACTN1|1;ACVR1B|1;ADARB1|1;ADCY6|1;ADSL|1;AP2A1|1;AP1G1|1;AKT1|1;AKT2|1;ALDH1A3|1;ALDOA|1;AMFR|1;ANG|1;APAF1|1;APEX1|1;APOE|1;APP|1;ARF6|1;ARHGDIA|1;ARL1|1;ARRB2|1;ARVCF|1;ASNA1|1;ATF1|1;ATP1A3|1;ATP2A1|1;ATP2A2|1;AVP|1;AXL|1;B2M|1;BAX|1;BBS2|1;BBS4|1;BCL2|1;BCL2L1|1;BCL3|1;BFSP1|1;BICD1|1;BID|1;BIK|1;BLM|1;BMP4|1;BMP7|1;BRCA1|1;BRCA2|1;BSG|1;KLF5|1;BT…	1377.32	1.09705	5.97e-08	1.15e-05
GO:0071840	cellular component organization or biogenesis	5803	1355	A2M|1;ABR|1;ACACA|1;ACACB|1;ACOX1|1;ACTC1|1;ACTN4|1;ACTN1|1;ACVR1B|1;ACVRL1|1;ADAM10|1;ADARB1|1;ADCY6|1;ADCYAP1|1;AP2A1|1;AP2B1|1;AP1G1|1;AKT1|1;AKT2|1;ALDH1A3|1;ALDOA|1;AMFR|1;ANG|1;ANXA2|1;APOE|1;APP|1;ARHGDIA|1;ARRB2|1;ARVCF|1;ATP1A3|1;ATP2A1|1;AVP|1;AVPR1A|1;AVPR2|1;BBS4|1;BCL2|1;BCL2L1|1;BCL3|1;BCR|1;BFSP1|1;CEACAM1|1;BICD1|1;BIK|1;BLM|1;BMP4|1;BMP7|1;BRCA2|1;BSG|1;BST2|1;KLF5|1;C3|1;FMNL1|1…	1266.82	1.06961	0.000152	0.029004	GO:0006397	mRNA processing	465	164	ADARB1|1;APP|1;ZFP36L1|1;C1QBP|1;CCNT1|1;CIRBP|1;CSTF1|1;DDX5|1;DHX8|1;DYRK1A|1;ELAVL1|1;ERCC2|1;ERN1|1;FUS|1;GTF2F1|1;GTF2F2|1;GTF2H3|1;HNRNPA1|1;HNRNPC|1;HNRNPL|1;LGALS3|1;MFAP1|1;MNAT1|1;HNRNPM|1;SNU13|1;NOVA1|1;NOVA2|1;PCBP2|1;PNN|1;POLR2A|1;POLR2C|1;POLR2E|1;POLR2F|1;POLR2I|1;PRKACA|1;PTBP1|1;RBBP6|1;SAFB|1;SRSF2|1;SNRNP70|1;SNRPA|1;SNRPA1|1;SNRPB|1;SNRPB2|1;SNRPD1|1;SNRPD2|1;SNRPD3|1;SNRPF|…	113.596	1.44371	6.78e-08	1.3e-05
GO:0044260	cellular macromolecule metabolic process	7260	1674	A2M|1;AARS|1;ABCA3|1;ACR|1;ACVR1B|1;ACVRL1|1;ADAM10|1;ADARB1|1;ADCYAP1|1;ADRA1D|1;AP2A1|1;AP2B1|1;JAG1|1;AKT1|1;AKT2|1;ALOX12B|1;AMFR|1;AMH|1;ANG|1;ANXA2|1;AIRE|1;XIAP|1;BIRC5|1;APLP2|1;APOE|1;APP|1;ARRB2|1;ART4|1;ASCL1|1;ASGR1|1;ASGR2|1;ZFHX3|1;ATF4|1;AVP|1;AVPR2|1;BACH1|1;BCL2|1;BCL3|1;BCL7A|1;BCR|1;BDKRB2|1;CEACAM1|1;BLM|1;BLMH|1;BNC1|1;BMP2|1;BMP4|1;BMP7|1;BMX|1;BRCA2|1;BST2|1;KLF5|1;C3|1;LDL…	1584.89	1.05622	0.00016	0.029984	GO:0022618	ribonucleoprotein complex assembly	222	90	BICD1|1;C1QBP|1;CIRBP|1;DDX3X|1;DYNC1H1|1;EIF2S1|1;EIF4B|1;EIF5|1;GRB7|1;HSP90AA1|1;EIF6|1;MAPT|1;SNU13|1;NOP2|1;CNOT2|1;RPL3|1;RPL6|1;RPL23A|1;RPL38|1;RPLP0|1;RPS5|1;RPS15|1;RPS19|1;RPS28|1;ATXN2|1;SNRPB|1;SNRPD1|1;SNRPD2|1;SNRPD3|1;SNRPF|1;TARBP2|1;SF3A2|1;ZRSR2|1;DENR|1;EIF3D|1;EIF3G|1;EIF3J|1;SRSF9|1;NOL3|1;ZNHIT3|1;DDX23|1;SART3|1;PAN2|1;SNUPN|1;SF3A1|1;PRMT5|1;CD2BP2|1;PRPF8|1;PTGES3|1;RUVB…	54.233	1.65951	7e-08	1.32e-05
GO:0048646	anatomical structure formation involved in morphogenesis	979	260	ACTC1|1;ACTN1|1;ACVRL1|1;JAG1|1;AKT1|1;ALDH1A3|1;ANG|1;ANXA2|1;APOH|1;BBS4|1;BCL3|1;CEACAM1|1;BMP4|1;BMP7|1;KLF5|1;C3|1;CAPN3|1;RUNX1|1;CD9|1;CD40|1;CDH5|1;CDH13|1;CDX2|1;CHRNA7|1;COL1A1|1;COL2A1|1;COL4A1|1;COL4A2|1;COL6A1|1;CSPG4|1;DCN|1;DVL2|1;TYMP|1;EFNB2|1;ELK3|1;ERBB2|1;ERCC1|1;ERCC2|1;ETS1|1;EYA2|1;FOXF1|1;FOXJ1|1;FOXC2|1;FOXO1|1;FLT1|1;FZD2|1;GABPA|1;GATA6|1;GRB2|1;HIF1A|1;NR4A1|1;FOXA1|1;…	213.72	1.21654	0.000161	0.029984	GO:0051172	negative regulation of nitrogen compound metabolic process	2128	617	ACP5|1;ADARB1|1;AP2A1|1;AES|1;AKT1|1;ANG|1;APEX1|1;BIRC5|1;APLP2|1;APOE|1;APP|1;ARRB2|1;ZFHX3|1;ATF4|1;AVP|1;BACH1|1;BAX|1;BCL3|1;BCL7A|1;BLM|1;BMP2|1;BMP4|1;BMP7|1;BRCA1|1;BRCA2|1;ZFP36L1|1;KLF5|1;TSPO|1;C1QBP|1;CALM1|1;CALR|1;RUNX1|1;CBFA2T3|1;CBFB|1;CCNE1|1;CCNT1|1;CD27|1;CDC6|1;CDK2|1;CDKN1B|1;CDKN2D|1;CEBPA|1;CEBPB|1;FOXN3|1;CHRNA7|1;CIRBP|1;CLN3|1;CLTC|1;COMT|1;CREBBP|1;CRKL|1;CRY1|1;CRYM|1…	519.856	1.18687	9.58e-08	1.79e-05
GO:0000278	mitotic cell cycle	900	241	ACVR1B|1;APP|1;ASCL1|1;BACH1|1;BBS4|1;BCAT1|1;BCL2|1;BCL2L1|1;BLM|1;BMP4|1;BMP7|1;BRCA2|1;CCND2|1;CCNE1|1;CCNF|1;CDC6|1;CDC25B|1;CDC27|1;CDC34|1;CDH13|1;CDK2|1;CDK3|1;CETN1|1;CETN2|1;FOXN3|1;CSNK1D|1;DAPK3|1;DDX3X|1;DYNC1H1|1;DNM2|1;ARID3A|1;E2F1|1;E4F1|1;EDN3|1;EML1|1;EPS8|1;ERCC2|1;ERF|1;ESRRB|1;FOXM1|1;FLNA|1;GSPT1|1;FOXA1|1;PRMT2|1;PRMT1|1;HSPA2|1;HSP90AA1|1;INSR|1;KCNA5|1;KIF22|1;LIG1|1;SMAD…	196.474	1.22663	0.000163	0.030029	GO:0071826	ribonucleoprotein complex subunit organization	236	94	BICD1|1;C1QBP|1;CIRBP|1;DDX3X|1;DHX8|1;DYNC1H1|1;EIF2S1|1;EIF4B|1;EIF5|1;GRB7|1;HSP90AA1|1;EIF6|1;KLC1|1;MAPT|1;SNU13|1;NOP2|1;CNOT2|1;RPL3|1;RPL6|1;RPL23A|1;RPL38|1;RPLP0|1;RPS5|1;RPS15|1;RPS19|1;RPS28|1;ATXN2|1;SNRPB|1;SNRPD1|1;SNRPD2|1;SNRPD3|1;SNRPF|1;TARBP2|1;SF3A2|1;ZRSR2|1;DENR|1;EIF3D|1;EIF3G|1;EIF3J|1;SRSF9|1;NOL3|1;ZNHIT3|1;DDX23|1;SART3|1;PAN2|1;SNUPN|1;SF3A1|1;PRMT5|1;CD2BP2|1;PRPF8|1…	57.6532	1.63044	9.8e-08	1.81e-05
GO:0009755	hormone-mediated signaling pathway	223	72	ARRB2|1;BMP4|1;BMP7|1;CALR|1;RUNX1|1;CCNE1|1;NR2F6|1;ESR2|1;ESRRB|1;FKBP4|1;NR4A1|1;FOXA1|1;HNF4A|1;PRMT2|1;CNOT2|1;PER1|1;PHB|1;PPARA|1;MED1|1;RAN|1;RARG|1;RB1|1;RNF6|1;RORA|1;SMARCA4|1;SRC|1;SSTR1|1;SSTR2|1;NR2F2|1;TGFB1I1|1;NR2C1|1;TSHR|1;UBE2I|1;UBE3A|1;NR1H2|1;VDR|1;KMT2D|1;NCOA3|1;NRIP1|1;AXIN1|1;LGR5|1;PIAS1|1;PIAS2|1;MED14|1;TRIP4|1;NR1D1|1;NCOR1|1;NCOR2|1;SAFB2|1;MED24|1;NR1H4|1;NR2E3|1;…	48.6819	1.47899	0.000176	0.032122	GO:0009894	regulation of catabolic process	840	270	ACACB|1;AKT1|1;AKT2|1;APAF1|1;APEX1|1;APOE|1;ATP6V0C|1;ATP6V1E1|1;ATP6V0A1|1;BAX|1;BCL2|1;ZFP36L1|1;TSPO|1;PTTG1IP|1;CAPNS1|1;CBFA2T3|1;SCARB1|1;CDH1|1;CDK4|1;CDKN1B|1;CEBPA|1;CIDEA|1;CIRBP|1;CSNK1D|1;CSNK2A1|1;CSNK2A2|1;CST3|1;DAPK3|1;E2F1|1;EEF1A2|1;ELAVL1|1;EP300|1;ERCC4|1;ERN1|1;FOXO1|1;GAPDH|1;GRIN2A|1;GRIN2C|1;GSK3A|1;HIF1A|1;HMGB1|1;HMOX1|1;HNRNPC|1;HSP90AA1|1;HTR2A|1;IFNG|1;INSR|1;EIF6|1;…	205.206	1.31575	1.13e-07	2.06e-05
GO:0009790	embryo development	919	245	ABR|1;ACVR1B|1;ACVRL1|1;ADAM10|1;AKT1|1;ALDH1A3|1;APBA2|1;ARHGDIG|1;BBS4|1;BCL2L1|1;BCR|1;BMP2|1;BMP4|1;BMP7|1;BRCA2|1;CACNA1C|1;CDX2|1;CDX4|1;CEBPA|1;COL1A1|1;COL2A1|1;COL4A2|1;COL6A1|1;CREBBP|1;DNMT1|1;DSC3|1;DVL2|1;E4F1|1;MEGF8|1;ERCC1|1;ERCC2|1;ESRRB|1;EYA2|1;BPTF|1;FOXF1|1;FLT1|1;FUT8|1;FZD2|1;GABPA|1;GATA6|1;GPC3|1;GNAS|1;GRB2|1;HIF1A|1;FOXA1|1;FOXA2|1;HNF4A|1;HOXB2|1;HOXB3|1;HOXB4|1;HOXB5|…	200.622	1.2212	0.000193	0.034482	GO:1901575	organic substance catabolic process	1910	559	ABAT|1;ACACB|1;ACADVL|1;ACOX1|1;ADA|1;AP2A1|1;AHCY|1;AKT1|1;AKT2|1;ALDH2|1;ALDH3A2|1;ALDOA|1;ALDOC|1;AMFR|1;APAF1|1;APEX1|1;APOE|1;ARG2|1;ARRB2|1;BAX|1;BCAT1|1;BCAT2|1;BCKDHA|1;BLVRB|1;BNIP2|1;ZFP36L1|1;BUB1B|1;PTTG1IP|1;CBFA2T3|1;CBR3|1;CCNF|1;SCARB1|1;ENTPD6|1;CDC27|1;CDC34|1;CDH1|1;CDK2|1;CDK4|1;CDKN1B|1;CEBPA|1;CIDEA|1;CIRBP|1;AP2S1|1;CLN3|1;CLN5|1;CLTC|1;CNP|1;COMT|1;CRABP1|1;CRYM|1;CSNK1D|1…	466.6	1.19803	1.15e-07	2.07e-05
GO:0010498	proteasomal protein catabolic process	433	126	AKT1|1;AMFR|1;APOE|1;ARRB2|1;CBFA2T3|1;CCNF|1;CDC27|1;CDC34|1;CDK2|1;CEBPA|1;CSNK1D|1;DDIT3|1;MAP1A|1;MDM2|1;OPHN1|1;PMAIP1|1;PML|1;PPP2R5C|1;PRKACA|1;PRKCG|1;PSEN1|1;PSMA7|1;PSMB3|1;PSMB10|1;PSMC1|1;PSME1|1;SDF2|1;SEL1L|1;SGTA|1;HSPA13|1;AURKA|1;STYX|1;TBL1X|1;TNFAIP1|1;HSP90B1|1;UBA52|1;UBB|1;UBE2G1|1;UBE2G2|1;UBE2I|1;UBE3A|1;TRIM25|1;USP7|1;USP5|1;SPOP|1;CUL4B|1;CUL4A|1;PIAS1|1;CDC16|1;HERC2|1…	94.5258	1.33297	0.000194	0.034482	GO:0031324	negative regulation of cellular metabolic process	2265	651	ACACB|1;ACADVL|1;ACP5|1;ADARB1|1;AP2A1|1;AES|1;AKT1|1;ANG|1;APEX1|1;BIRC5|1;APLP2|1;APOE|1;APP|1;ARRB2|1;ZFHX3|1;ATF4|1;AVP|1;BACH1|1;BAX|1;BCL2|1;BCL3|1;BCL7A|1;BLM|1;BMP2|1;BMP4|1;BMP7|1;BRCA1|1;BRCA2|1;ZFP36L1|1;KLF5|1;TSPO|1;C1QBP|1;CALM1|1;CALR|1;RUNX1|1;CBFA2T3|1;CBFB|1;CCNE1|1;CCNT1|1;CD27|1;CDC6|1;CDK2|1;CDKN1B|1;CDKN2D|1;CEBPA|1;CEBPB|1;FOXN3|1;CHRNA7|1;CIRBP|1;CLN3|1;CLTC|1;COMT|1;COX11…	553.324	1.17653	1.62e-07	2.88e-05
GO:0006996	organelle organization	3455	830	ABR|1;ACOX1|1;ACTC1|1;ACTN4|1;ACTN1|1;AP1G1|1;AKT1|1;AKT2|1;ALDOA|1;ANG|1;ANXA2|1;APOE|1;ARHGDIA|1;ARRB2|1;ATP2A1|1;AVP|1;BBS4|1;BCL2|1;BCL2L1|1;BCR|1;BFSP1|1;BICD1|1;BIK|1;BLM|1;BMP4|1;BMP7|1;BRCA2|1;BST2|1;FMNL1|1;CALR|1;CAPN3|1;CCND2|1;CCNE1|1;CCNF|1;CDC6|1;CDC25B|1;CDC27|1;CDH2|1;CDK2|1;CEBPA|1;CETN1|1;CETN2|1;CHD3|1;CHD4|1;CIDEA|1;CIRBP|1;CNP|1;CREBBP|1;CRK|1;CSNK1D|1;CSNK2A2|1;CXADR|1;DAPK3…	754.242	1.10044	0.000203	0.035737	GO:0072594	establishment of protein localization to organelle	520	178	ACOX1|1;AKT1|1;ASNA1|1;BAX|1;BCL2|1;BCL3|1;BID|1;BMP4|1;BRCA2|1;TSPO|1;PTTG1IP|1;CALM1|1;CDH1|1;CSE1L|1;CSNK2A2|1;DDIT3|1;E2F1|1;ECH1|1;FGF9|1;GSK3A|1;HSP90AA1|1;IFNG|1;JUP|1;KPNB1|1;KPNA2|1;KPNA3|1;IPO5|1;LAMP1|1;LMAN1|1;M6PR|1;SMAD3|1;MAPT|1;MT3|1;NEDD4|1;NF1|1;NFKBIA|1;NMT1|1;NUP88|1;PEX12|1;PIK3R2|1;PMAIP1|1;PML|1;PMM1|1;PMM2|1;MED1|1;MAPK1|1;PSEN1|1;PEX5|1;RAC2|1;RAN|1;RPL3|1;RPL4|1;RPL6|1;R…	127.032	1.40122	2.01e-07	3.55e-05
GO:0048522	positive regulation of cellular process	4719	1113	ABAT|1;ABR|1;ACACA|1;ACACB|1;ACLY|1;ACTN4|1;ACTN1|1;ACVR1B|1;ACVRL1|1;ADAM10|1;ADCYAP1|1;ADRA1D|1;AP2A1|1;AP2B1|1;AP1G1|1;JAG1|1;AKT1|1;AKT2|1;ALDH1A3|1;ALOX12B|1;ALOX15B|1;ANG|1;ANXA2|1;AIRE|1;XIAP|1;BIRC5|1;APOE|1;APP|1;ARHGDIA|1;ARRB2|1;ASCL1|1;ZFHX3|1;ATF4|1;ATP1B2|1;ATP6V0C|1;AVP|1;AVPR1A|1;AVPR2|1;BACH1|1;BBS4|1;BCL2|1;BCL2L1|1;BCL3|1;BCR|1;CEACAM1|1;BICD1|1;BIK|1;BLM|1;BNC1|1;BMP2|1;BMP4|1…	1030.18	1.08039	0.000205	0.035785	GO:0051276	chromosome organization	1078	334	APEX1|1;BLM|1;BRCA1|1;BRCA2|1;BUB1B|1;CCNE1|1;CDC6|1;CDC27|1;CDK2|1;CHD2|1;CHD3|1;CHD4|1;CREBBP|1;DAPK3|1;DDX3X|1;DNMT1|1;DNMT3B|1;PHC1|1;EP300|1;ERCC1|1;ERCC2|1;ERCC4|1;FBL|1;EYA2|1;EZH1|1;XRCC6|1;KAT2A|1;GPS1|1;GPX4|1;H1F0|1;HCFC1|1;HLCS|1;HMGB1|1;HMGN1|1;FOXA1|1;FOXA3|1;HNRNPA1|1;HNRNPC|1;PRMT2|1;PRMT1|1;HSF4|1;HSPA2|1;HSP90AA1|1;ITPA|1;KIF22|1;KPNB1|1;LIG4|1;SMAD4|1;MAPT|1;MBD1|1;ATXN3|1;MLLT…	263.348	1.26828	2.18e-07	3.8e-05
GO:0090068	positive regulation of cell cycle process	259	81	APP|1;CCND2|1;CCNE1|1;CDC6|1;CDC25B|1;CDK2|1;DDX3X|1;DYNC1H1|1;ARID3A|1;E2F1|1;EDN3|1;GATA6|1;PRMT1|1;HSPA2|1;INSM1|1;INSR|1;KCNA5|1;MDM2|1;CNOT2|1;CNOT3|1;PDGFB|1;PML|1;POU4F1|1;MED1|1;PRKACA|1;RAD51C|1;RAD51B|1;RB1|1;RBL2|1;RPL26|1;SOX15|1;AURKA|1;AURKC|1;TFDP1|1;TP53|1;XRCC3|1;HMGA2|1;CUL4B|1;CUL4A|1;CDK10|1;CRADD|1;RAB11A|1;CDK5R1|1;AURKB|1;KIF3B|1;KIF23|1;ADAMTS1|1;DLGAP5|1;CARM1|1;MYBBP1A|1…	56.5408	1.43259	0.000234	0.040264	GO:0006511	ubiquitin-dependent protein catabolic process	556	188	AKT1|1;AMFR|1;ARRB2|1;BUB1B|1;CBFA2T3|1;CCNF|1;CDC27|1;CDC34|1;CDK2|1;CEBPA|1;CSNK1D|1;CSNK2A1|1;CSNK2A2|1;CYLD|1;DDIT3|1;GSK3A|1;SMAD7|1;MDM2|1;ATXN3|1;NEDD4|1;NEDD8|1;PCBP2|1;PLK1|1;PML|1;PPP2R5C|1;PSEN1|1;PSMA4|1;PSMA6|1;PSMA7|1;PSMB3|1;PSMB5|1;PSMB6|1;PSMB10|1;PSMC5|1;PSMC6|1;PSMD3|1;PSMD7|1;PSMD8|1;PSMD9|1;PSMD11|1;PSMD12|1;RAD23A|1;RBBP6|1;RNF6|1;SEL1L|1;SGTA|1;SIAH1|1;HSPA13|1;AURKA|1;STYX…	135.827	1.38411	2.43e-07	4.19e-05
GO:0009968	negative regulation of signal transduction	1111	290	AKT1|1;APLP1|1;APOE|1;ARRB2|1;AVP|1;BCL2|1;BCL2L1|1;BCL3|1;BDKRB2|1;CEACAM1|1;BICD1|1;BMP2|1;BMP4|1;BMP7|1;LDLRAD4|1;PTTG1IP|1;CALR|1;CD22|1;CDC34|1;CDH2|1;CIDEA|1;COL2A1|1;CRYBA1|1;CSK|1;CSNK2A1|1;CSNK2A2|1;DCC|1;DCN|1;DDIT3|1;DDX3X|1;DNM2|1;RCAN1|1;DVL2|1;DYRK1A|1;MEGF8|1;ELF1|1;ERBB2|1;ERBB3|1;ESR2|1;EYA2|1;FBLN1|1;FOXM1|1;FOXO1|1;FLT1|1;FLT3|1;GPC3|1;GLG1|1;GPS1|1;GRB2|1;HIC1|1;HIF1A|1;ONECUT…	242.536	1.1957	0.000243	0.041348	GO:0044267	cellular protein metabolic process	4630	1253	AARS|1;ABCA3|1;ACVR1B|1;ADARB1|1;ADORA2B|1;PARP4|1;AP2A1|1;AKT1|1;AKT2|1;ALOX12B|1;AMFR|1;ANG|1;APAF1|1;AIRE|1;BIRC5|1;APLP2|1;APOE|1;APP|1;ARRB2|1;ASGR1|1;ATF4|1;AVP|1;AXL|1;B2M|1;BAX|1;BCL2|1;BCL3|1;BID|1;BLM|1;BMP2|1;BMP4|1;BMP7|1;BRCA1|1;BRCA2|1;ZFP36L1|1;BUB1B|1;TSPO|1;C1QBP|1;PTTG1IP|1;CALM1|1;CALR|1;CBFA2T3|1;CBFB|1;CCND2|1;CCNE1|1;CCNF|1;CCNT1|1;CD4|1;CD27|1;CDC6|1;CDC25B|1;CDC27|1;CDC34|…	1131.08	1.10779	2.48e-07	4.23e-05
GO:0071383	cellular response to steroid hormone stimulus	248	78	ADCYAP1|1;ARRB2|1;ATP1A3|1;BMP4|1;BMP7|1;CALR|1;RUNX1|1;CCNE1|1;DNMT3B|1;NR2F6|1;ESR2|1;ESRRB|1;FECH|1;FKBP4|1;FOXO1|1;FLT3|1;GJB2|1;NR4A1|1;FOXA1|1;HNF4A|1;PRMT2|1;CNOT2|1;PCK1|1;PCK2|1;SERPINF1|1;PER1|1;PHB|1;PPARA|1;MED1|1;RAN|1;RARG|1;RB1|1;RNF6|1;RORA|1;SMARCA4|1;SRC|1;SSTR2|1;TFAP4|1;NR2F2|1;TGFB1I1|1;NR2C1|1;UBE2I|1;UBE2L3|1;UBE3A|1;NR1H2|1;VDR|1;KMT2D|1;NCOA3|1;NRIP1|1;AXIN1|1;PIAS1|1;URI…	54.1395	1.44072	0.000248	0.041846	GO:0045787	positive regulation of cell cycle	358	130	APEX1|1;APP|1;BAX|1;BRCA1|1;BRCA2|1;CALR|1;CCND2|1;CCNE1|1;CCNF|1;CCNT1|1;CDC6|1;CDC25B|1;CDK2|1;CDK4|1;CDKN1B|1;CYP1A1|1;DDX3X|1;DYNC1H1|1;ARID3A|1;DUSP3|1;E2F1|1;E2F4|1;EP300|1;FLT3LG|1;GATA6|1;GLI1|1;HCFC1|1;FOXA1|1;PRMT1|1;HSPA2|1;INSM1|1;INSR|1;LRP6|1;MDM2|1;MEIS2|1;MIF|1;MNAT1|1;CNOT2|1;CNOT3|1;PEBP1|1;PAFAH1B1|1;PCNA|1;PDGFB|1;PML|1;MED1|1;PRKACA|1;PRKCA|1;PTK6|1;PTPN11|1;RAD23A|1;RARA|1;R…	87.4569	1.48645	2.51e-07	4.23e-05
GO:0099565	chemical synaptic transmission, postsynaptic	95	36	ABAT|1;AKT1|1;APP|1;ARRB2|1;CHRNA3|1;CHRNA7|1;CHRNB4|1;DLG4|1;GABRB3|1;GRIK5|1;GRIN2A|1;GRIN2B|1;GRIN2C|1;MPP2|1;P2RX4|1;P2RX5|1;SH3GL1|1;TRPV1|1;NPFF|1;P2RX6|1;S1PR2|1;BAIAP2|1;P2RX2|1;IGSF9B|1;MAPK8IP2|1;ZMYND8|1;SHANK1|1;NLGN3|1;SSH1|1;CELF4|1;NLGN4X|1;NLGN2|1;NETO1|1;SHANK3|1;STX1B|1;LRRK2|1	20.7389	1.73587	0.000264	0.043934	GO:0009987	cellular process	13134	3276	AARS|1;ABAT|1;ABCA3|1;ABR|1;ACACA|1;ACACB|1;ACADVL|1;ACLY|1;ACO2|1;ACOX1|1;ACP5|1;ACTG1|1;ACTN4|1;ACTN1|1;ACVR1B|1;ACYP1|1;ADA|1;ADARB1|1;ADCY6|1;ADCY9|1;ADORA2B|1;PARP4|1;ADSL|1;AP2A1|1;AP1G1|1;AES|1;JAG1|1;AHCY|1;AKT1|1;AKT2|1;ALDH2|1;ALDH3A1|1;ALDH1A3|1;ALDH3A2|1;ALDOA|1;ALDOC|1;ALOX12|1;ALOX12B|1;ALOX15B|1;AMFR|1;ANG|1;APAF1|1;APBA2|1;AIRE|1;APEX1|1;BIRC5|1;APLP1|1;APLP2|1;APOE|1;APP|1;APRT|1…	3208.55	1.02102	2.53e-07	4.23e-05
GO:1902806	regulation of cell cycle G1/S phase transition	148	51	BCL2|1;CCND2|1;CCNE1|1;CDC6|1;CDK2|1;DDX3X|1;ARID3A|1;E2F1|1;PRMT2|1;PRMT1|1;KCNA5|1;MDM2|1;CNOT2|1;CNOT3|1;PML|1;PSME1|1;PTPN6|1;RB1|1;RBL2|1;RPL26|1;CCL2|1;AURKA|1;TFDP1|1;TP53|1;CUL4B|1;CUL4A|1;CDK10|1;CRADD|1;ADAMTS1|1;CTDSP2|1;PSME3|1;CARM1|1;CHEK2|1;MYO16|1;PLCB1|1;ZNF385A|1;KANK2|1;BRD7|1;TRIAP1|1;GTSE1|1;INO80|1;RFWD3|1;RPTOR|1;DDRGK1|1;PAGR1|1;FBXO31|1;FAM83D|1;SLFN11|1;DCUN1D3|1;E2F7|1;…	32.309	1.57851	0.000266	0.043934	GO:0010557	positive regulation of macromolecule biosynthetic process	1747	513	ACTN4|1;ACTN1|1;ACVR1B|1;JAG1|1;AKT1|1;AKT2|1;AIRE|1;APEX1|1;APOE|1;APP|1;ARRB2|1;ZFHX3|1;ATF1|1;ATF4|1;BACH1|1;BCL3|1;BLM|1;BMP2|1;BMP4|1;BMP7|1;BRCA1|1;BRCA2|1;KLF5|1;C1QBP|1;RUNX1|1;CBFB|1;CCNE1|1;CCNT1|1;CD4|1;CDH1|1;CDH13|1;CDK2|1;CDK4|1;CDK8|1;CEBPA|1;CEBPB|1;CEBPG|1;CIRBP|1;COL1A1|1;CREBBP|1;CREBL2|1;CRX|1;DBP|1;DDIT3|1;DDX3X|1;DLX3|1;DNM2|1;ARID3A|1;DVL2|1;E2F1|1;E2F4|1;E4F1|1;EEF2|1;EIF5…	426.78	1.20202	2.72e-07	4.49e-05
GO:0007165	signal transduction	4848	1140	A2M|1;ABAT|1;ABR|1;ACADVL|1;ACTN4|1;ACVR1B|1;ACVRL1|1;ADAM10|1;ADCY6|1;ADCY7|1;ADCY9|1;ADCYAP1|1;ADRA1D|1;AP2A1|1;AP2B1|1;JAG1|1;AKT1|1;AKT2|1;ALOX12B|1;ALOX15B|1;AMFR|1;AMH|1;ANXA2|1;XIAP|1;BIRC5|1;APLP1|1;APLP2|1;APOE|1;APP|1;ARHGDIA|1;ARHGDIG|1;ARRB2|1;ASCL1|1;ASGR2|1;ATF4|1;ATP2A1|1;ATP6V0C|1;ATP6V0A1|1;AVP|1;AVPR1A|1;AVPR2|1;BBS4|1;BCL2|1;BCL2L1|1;BCL3|1;BCR|1;BDKRB2|1;CEACAM1|1;BICD1|1;BIK|…	1058.34	1.07716	0.000269	0.043934	GO:0033036	macromolecule localization	2782	783	ABAT|1;ABCA3|1;ACACA|1;ACACB|1;ACOX1|1;ACTN4|1;AP2A1|1;AP1B1|1;AP1G1|1;AKT1|1;AKT2|1;ALOX15B|1;ANG|1;APBA2|1;APOE|1;ARF3|1;ARL4D|1;ARF6|1;ARG2|1;ARHGDIG|1;ARL1|1;ARRB2|1;ASNA1|1;ATP6V0C|1;ATP6V1E1|1;ATP6V0A1|1;BAX|1;BBS2|1;BBS4|1;BCL2|1;BCL2L1|1;BCL3|1;BICD1|1;BID|1;BMP4|1;BMP7|1;BRCA2|1;ZFP36L1|1;BSG|1;BUB1B|1;TSPO|1;PTTG1IP|1;CACNA1A|1;CACNA1C|1;CACNB3|1;CALM1|1;CALR|1;CCNE1|1;CD4|1;SCARB1|1;CD…	679.623	1.15211	2.82e-07	4.61e-05
GO:0038127	ERBB signaling pathway	134	47	AKT1|1;APP|1;CEACAM1|1;CDH13|1;EPS8|1;ERBB2|1;ERBB3|1;GRB2|1;GRB7|1;HSP90AA1|1;MATK|1;MMP9|1;PDE6G|1;PDPK1|1;PLAUR|1;PRKCA|1;MAPK1|1;LGMN|1;PSEN1|1;PTPN2|1;PTPRR|1;SOX9|1;SRC|1;ARHGEF7|1;HIP1R|1;GPRC5A|1;HGS|1;BCAR1|1;RASSF2|1;MVP|1;STUB1|1;CBLC|1;NUP62|1;SNX5|1;EPN1|1;SH3KBP1|1;KIF16B|1;RNF126|1;EPS15L1|1;SNX6|1;RHBDF1|1;CHMP6|1;RHBDF2|1;VPS25|1;ZGPAT|1;SHKBP1|1;SOCS4|1	29.2528	1.60668	0.000288	0.046522	GO:0019941	modification-dependent protein catabolic process	562	189	AKT1|1;AMFR|1;ARRB2|1;BUB1B|1;CBFA2T3|1;CCNF|1;CDC27|1;CDC34|1;CDK2|1;CEBPA|1;CSNK1D|1;CSNK2A1|1;CSNK2A2|1;CYLD|1;DDIT3|1;GSK3A|1;SMAD7|1;MDM2|1;ATXN3|1;NEDD4|1;NEDD8|1;PCBP2|1;PLK1|1;PML|1;PPP2R5C|1;PSEN1|1;PSMA4|1;PSMA6|1;PSMA7|1;PSMB3|1;PSMB5|1;PSMB6|1;PSMB10|1;PSMC5|1;PSMC6|1;PSMD3|1;PSMD7|1;PSMD8|1;PSMD9|1;PSMD11|1;PSMD12|1;RAD23A|1;RBBP6|1;RNF6|1;SEL1L|1;SGTA|1;SIAH1|1;HSPA13|1;AURKA|1;STYX…	137.293	1.37662	3.46e-07	5.6e-05
GO:0043170	macromolecule metabolic process	8163	1866	A2M|1;AARS|1;ABCA3|1;ACACA|1;ACACB|1;ACR|1;ACTC1|1;ACTN4|1;ACTN1|1;ACVR1B|1;ACVRL1|1;ADAM10|1;ADARB1|1;ADCYAP1|1;ADRA1D|1;AP2A1|1;AP2B1|1;JAG1|1;AKT1|1;AKT2|1;ALOX12B|1;AMFR|1;AMH|1;ANG|1;ANXA2|1;APBA2|1;AIRE|1;XIAP|1;BIRC5|1;APLP2|1;APOE|1;APOH|1;APP|1;ARRB2|1;ART4|1;ASCL1|1;ASGR1|1;ASGR2|1;ZFHX3|1;ATF4|1;ATP7B|1;AVP|1;AVPR2|1;BACH1|1;BBS4|1;BCL2|1;BCL3|1;BCL7A|1;BCR|1;BDKRB2|1;CEACAM1|1;BICD1|1…	1782.02	1.04713	0.000301	0.048083	GO:1901565	organonitrogen compound catabolic process	1166	356	ABAT|1;ADA|1;AP2A1|1;AHCY|1;AKT1|1;AMFR|1;APOE|1;ARG2|1;ARRB2|1;BCAT1|1;BCAT2|1;BCKDHA|1;BLVRB|1;BUB1B|1;PTTG1IP|1;CBFA2T3|1;CCNF|1;SCARB1|1;CDC27|1;CDC34|1;CDH1|1;CDK2|1;CDKN1B|1;CEBPA|1;AP2S1|1;CLN3|1;CLN5|1;CLTC|1;COMT|1;CRYM|1;CSNK1D|1;CSNK2A1|1;CSNK2A2|1;CSPG4|1;CST3|1;CTSH|1;CTSZ|1;CYLD|1;ACE|1;DDIT3|1;DIO3|1;DLST|1;DUT|1;TYMP|1;EEF1A2|1;FAH|1;FOXO1|1;GALNS|1;GCDH|1;GCSH|1;GGT7|1;GNS|1;GOT2…	284.846	1.2498	4.38e-07	7.02e-05
GO:0051248	negative regulation of protein metabolic process	984	259	A2M|1;ADARB1|1;AKT1|1;ANG|1;ANXA2|1;XIAP|1;BIRC5|1;APLP2|1;APOE|1;APP|1;ARRB2|1;ATF4|1;AVP|1;BCL3|1;BDKRB2|1;CEACAM1|1;BMP4|1;BMP7|1;BST2|1;C3|1;LDLRAD4|1;CALR|1;CAPN3|1;CEBPA|1;CHRNA7|1;CIRBP|1;CRYBA1|1;CSK|1;CSNK2A1|1;CSNK2A2|1;DAPK3|1;DDX3X|1;DNMT1|1;DNMT3B|1;DPEP1|1;EDNRB|1;EIF2S1|1;ELANE|1;FBLN1|1;FOXJ1|1;FOXM1|1;FOXO1|1;FLNA|1;FLOT2|1;GPC3|1;GLG1|1;GPS1|1;GRB7|1;GRIN2A|1;GRIN2C|1;SERPIND1|1…	214.811	1.20571	0.000303	0.048083	GO:0008380	RNA splicing	402	142	C1QBP|1;CIRBP|1;CLK3|1;CSTF1|1;DDX5|1;DHX8|1;DYRK1A|1;ELAVL1|1;ERN1|1;FUS|1;GTF2F1|1;GTF2F2|1;HNRNPA1|1;HNRNPC|1;HNRNPL|1;LGALS3|1;MFAP1|1;HNRNPM|1;SNU13|1;NOVA1|1;NOVA2|1;PCBP2|1;PNN|1;POLR2A|1;POLR2C|1;POLR2E|1;POLR2F|1;POLR2I|1;PPP2R1A|1;PTBP1|1;RPS26|1;SRSF2|1;SNRNP70|1;SNRPA|1;SNRPA1|1;SNRPB|1;SNRPB2|1;SNRPD1|1;SNRPD2|1;SNRPD3|1;SNRPF|1;SON|1;SUPT6H|1;TMBIM6|1;PABPN1|1;SF3A2|1;SYMPK|1;ZRSR2|…	98.2058	1.44594	4.63e-07	7.35e-05
									GO:0006259	DNA metabolic process	900	283	PARP4|1;AKT1|1;APAF1|1;APEX1|1;ARRB2|1;ATF1|1;BACH1|1;BAX|1;BLM|1;BRCA1|1;BRCA2|1;CCNE1|1;CDC6|1;CDC34|1;CDK2|1;CDKN2D|1;CEBPG|1;CIDEA|1;DACH1|1;DNASE2|1;DNMT1|1;DNMT3B|1;DUT|1;E4F1|1;EP300|1;ERCC1|1;ERCC2|1;ERCC4|1;ERCC5|1;EYA2|1;FANCA|1;FOXM1|1;FOS|1;XRCC6|1;GLI1|1;GNAS|1;GPS1|1;GTF2H3|1;H1F0|1;HMGB1|1;HMGN1|1;HNRNPA1|1;HNRNPC|1;HSP90AA1|1;IGFBP4|1;KIF22|1;KPNB1|1;KPNA2|1;LIG1|1;LIG3|1;LIG4|1;M…	219.864	1.28716	4.91e-07	7.71e-05
									GO:0043632	modification-dependent macromolecule catabolic process	570	190	AKT1|1;AMFR|1;ARRB2|1;BUB1B|1;CBFA2T3|1;CCNF|1;CDC27|1;CDC34|1;CDK2|1;CEBPA|1;CSNK1D|1;CSNK2A1|1;CSNK2A2|1;CYLD|1;DDIT3|1;GSK3A|1;SMAD7|1;MDM2|1;ATXN3|1;NEDD4|1;NEDD8|1;PCBP2|1;PLK1|1;PML|1;PPP2R5C|1;PSEN1|1;PSMA4|1;PSMA6|1;PSMA7|1;PSMB3|1;PSMB5|1;PSMB6|1;PSMB10|1;PSMC5|1;PSMC6|1;PSMD3|1;PSMD7|1;PSMD8|1;PSMD9|1;PSMD11|1;PSMD12|1;RAD23A|1;RBBP6|1;RNF6|1;SEL1L|1;SGTA|1;SIAH1|1;HSPA13|1;AURKA|1;STYX…	139.247	1.36448	6.39e-07	9.94e-05
									GO:0045935	positive regulation of nucleobase-containing compound metabolic process	1753	511	ACTN4|1;ACTN1|1;ACVR1B|1;ADORA2B|1;JAG1|1;AKT1|1;AIRE|1;APEX1|1;APOE|1;APP|1;ARRB2|1;ZFHX3|1;ATF1|1;ATF4|1;BACH1|1;BAX|1;BCL3|1;BLM|1;BMP2|1;BMP4|1;BMP7|1;BRCA1|1;BRCA2|1;ZFP36L1|1;KLF5|1;RUNX1|1;CBFB|1;CCNE1|1;CCNT1|1;CD4|1;CDH1|1;CDH13|1;CDK2|1;CDK8|1;CEBPA|1;CEBPB|1;CEBPG|1;CIRBP|1;COL1A1|1;CREBBP|1;CREBL2|1;CRX|1;DBP|1;DDIT3|1;DDX3X|1;DDX5|1;DLX3|1;DNM2|1;DNMT1|1;ARID3A|1;DVL2|1;DYRK1A|1;E2F1…	428.246	1.19324	7.78e-07	0.00012
									GO:0051173	positive regulation of nitrogen compound metabolic process	2901	809	ABAT|1;ACTN4|1;ACTN1|1;ACVR1B|1;ADORA2B|1;JAG1|1;AKT1|1;AKT2|1;ALOX12B|1;ANG|1;APAF1|1;AIRE|1;APEX1|1;APOE|1;APP|1;ARRB2|1;ZFHX3|1;ATF1|1;ATF4|1;AVP|1;AXL|1;BACH1|1;BAX|1;BCL2|1;BCL3|1;BID|1;BLM|1;BMP2|1;BMP4|1;BMP7|1;BRCA1|1;BRCA2|1;ZFP36L1|1;KLF5|1;C1QBP|1;PTTG1IP|1;CALM1|1;RUNX1|1;CBFA2T3|1;CBFB|1;CCND2|1;CCNE1|1;CCNT1|1;CD4|1;CD27|1;CDC6|1;CDC25B|1;CDH1|1;CDH2|1;CDH13|1;CDK2|1;CDK4|1;CDK8|1;C…	708.694	1.14154	8.65e-07	0.000132
									GO:2000113	negative regulation of cellular macromolecule biosynthetic process	1278	384	AES|1;ANG|1;BIRC5|1;ZFHX3|1;ATF4|1;BACH1|1;BCL3|1;BCL7A|1;BLM|1;BMP2|1;BMP4|1;BMP7|1;BRCA1|1;BRCA2|1;ZFP36L1|1;KLF5|1;C1QBP|1;CALR|1;RUNX1|1;CBFA2T3|1;CBFB|1;CCNE1|1;CDC6|1;CDK2|1;CDKN1B|1;CEBPA|1;CEBPB|1;FOXN3|1;CIRBP|1;CREBBP|1;CRY1|1;CRYM|1;DACH1|1;DAPK3|1;DDIT3|1;DDX3X|1;DDX5|1;DLX4|1;DNMT1|1;DNMT3B|1;ATN1|1;E2F1|1;E2F4|1;E4F1|1;EIF2S1|1;ELK3|1;EP300|1;NR2F6|1;ERCC4|1;ERF|1;ESR2|1;ETS2|1;ETV6…	312.207	1.22995	9.27e-07	0.00014
									GO:0006412	translation	592	195	AARS|1;AKT1|1;AKT2|1;ANG|1;AIRE|1;APP|1;ATF4|1;BCL3|1;ZFP36L1|1;C1QBP|1;CALR|1;CDK4|1;CIRBP|1;DAPK3|1;DDX3X|1;DHPS|1;DPH1|1;EEF1A2|1;EEF2|1;EIF1AX|1;EIF2S1|1;EIF2B1|1;EIF4A1|1;EIF4B|1;EIF5|1;EIF5A|1;ELAVL1|1;ERBB2|1;FARSA|1;GAPDH|1;GGT7|1;MKNK2|1;GRB7|1;GSPT1|1;GTF2H3|1;HNRNPL|1;ILF3|1;IREB2|1;EIF6|1;KARS|1;MARS|1;NARS|1;NDUFA7|1;CNOT2|1;CNOT3|1;OXA1L|1;PA2G4|1;MAPK1|1;MAPK3|1;DNAJC3|1;RARA|1;UPF…	144.621	1.34835	1.14e-06	0.000171
									GO:0044085	cellular component biogenesis	2953	821	ACACA|1;ACACB|1;ACTG1|1;ACTN4|1;ACTN1|1;ADSL|1;ALDH1A3|1;ALDOA|1;AMFR|1;ANG|1;APAF1|1;APOE|1;APP|1;ARF6|1;ARVCF|1;ATF1|1;BAX|1;BBS2|1;BBS4|1;BCL2|1;BICD1|1;BID|1;BIK|1;BLM|1;BMP7|1;BRCA1|1;KLF5|1;C1QBP|1;CALR|1;RUNX1|1;CBFB|1;CD9|1;CDC34|1;CDH1|1;CDH2|1;CDH3|1;CDH4|1;CDH13|1;CDH15|1;CDK2|1;CDKN1B|1;CFL2|1;CIRBP|1;AP2S1|1;CLTC|1;COL1A1|1;COL6A2|1;COX11|1;CREBBP|1;CRK|1;CRKL|1;CSNK1D|1;CTSZ|1;CYLD|…	721.397	1.13807	1.18e-06	0.000175
									GO:0031329	regulation of cellular catabolic process	735	235	ACACB|1;AKT1|1;AKT2|1;APAF1|1;APEX1|1;APOE|1;ATP6V0C|1;ATP6V1E1|1;ATP6V0A1|1;BAX|1;BCL2|1;ZFP36L1|1;TSPO|1;PTTG1IP|1;CAPNS1|1;CBFA2T3|1;SCARB1|1;CEBPA|1;CIDEA|1;CIRBP|1;CSNK1D|1;CSNK2A1|1;CSNK2A2|1;CST3|1;DAPK3|1;E2F1|1;EEF1A2|1;ELAVL1|1;EP300|1;ERCC4|1;ERN1|1;FOXO1|1;GAPDH|1;GSK3A|1;HIF1A|1;HMGB1|1;HMOX1|1;HNRNPC|1;HSP90AA1|1;HTR2A|1;IFNG|1;INSR|1;EIF6|1;LDLR|1;LRP1|1;SMAD7|1;MAPT|1;MDM2|1;ATXN3…	179.555	1.30879	1.22e-06	0.000179
									GO:0031325	positive regulation of cellular metabolic process	3007	834	ABAT|1;ACACA|1;ACACB|1;ACLY|1;ACTN4|1;ACTN1|1;ACVR1B|1;ADORA2B|1;JAG1|1;AKT1|1;AKT2|1;ALOX12B|1;ANG|1;APAF1|1;AIRE|1;APEX1|1;APOE|1;APP|1;ARRB2|1;ZFHX3|1;ATF1|1;ATF4|1;AVP|1;AXL|1;BACH1|1;BAX|1;BCL2|1;BCL3|1;BID|1;BLM|1;BMP2|1;BMP4|1;BMP7|1;BRCA1|1;BRCA2|1;ZFP36L1|1;KLF5|1;TSPO|1;C1QBP|1;PTTG1IP|1;CALM1|1;RUNX1|1;CBFA2T3|1;CBFB|1;CCND2|1;CCNE1|1;CCNT1|1;CD4|1;CD27|1;SCARB1|1;CD63|1;CDC6|1;CDC25B|…	734.589	1.13533	1.43e-06	0.000208
									GO:0033043	regulation of organelle organization	1179	356	AKT1|1;AKT2|1;ARF6|1;ARHGDIA|1;ARRB2|1;AVP|1;BAX|1;BBS4|1;BCL2|1;BCL2L1|1;BICD1|1;BID|1;BIK|1;BMP4|1;BMP7|1;BRCA1|1;BUB1B|1;TSPO|1;CALR|1;CCND2|1;CCNE1|1;CCNF|1;CDC6|1;CDC27|1;CDH2|1;CDKN1B|1;CFL2|1;CLTC|1;CRK|1;CSNK2A2|1;CYLD|1;DAPK3|1;DHODH|1;DYNC1H1|1;DNM2|1;DNMT1|1;DNMT3B|1;DYRK1A|1;E2F1|1;EPS8|1;ERCC1|1;ERCC4|1;FES|1;FKBP4|1;KAT2A|1;GMFB|1;GRB2|1;GSK3A|1;H1F0|1;HCK|1;HIF1A|1;HNRNPA1|1;HNRNPC…	288.022	1.23602	1.45e-06	0.000208
									GO:0010604	positive regulation of macromolecule metabolic process	3032	840	ACTN4|1;ACTN1|1;ACVR1B|1;ADORA2B|1;JAG1|1;AKT1|1;AKT2|1;ALOX12B|1;ANG|1;APAF1|1;AIRE|1;APEX1|1;APOE|1;APP|1;ARRB2|1;ZFHX3|1;ATF1|1;ATF4|1;AVP|1;AXL|1;BACH1|1;BAX|1;BCL2|1;BCL3|1;BID|1;BLM|1;BMP2|1;BMP4|1;BMP7|1;BRCA1|1;BRCA2|1;ZFP36L1|1;KLF5|1;C1QBP|1;PTTG1IP|1;CALM1|1;CALR|1;RUNX1|1;CBFA2T3|1;CBFB|1;CCND2|1;CCNE1|1;CCNT1|1;CD4|1;CD27|1;CD63|1;CDC6|1;CDC25B|1;CDH1|1;CDH2|1;CDH3|1;CDH13|1;CDK2|1;C…	740.697	1.13407	1.57e-06	0.000224
									GO:0090068	positive regulation of cell cycle process	259	97	APEX1|1;APP|1;BAX|1;BRCA1|1;CCND2|1;CCNE1|1;CDC6|1;CDC25B|1;CDK2|1;CDK4|1;CDKN1B|1;CYP1A1|1;DDX3X|1;DYNC1H1|1;ARID3A|1;E2F1|1;E2F4|1;EP300|1;GATA6|1;GLI1|1;PRMT1|1;HSPA2|1;INSM1|1;INSR|1;MDM2|1;CNOT2|1;CNOT3|1;PEBP1|1;PCNA|1;PDGFB|1;PML|1;MED1|1;PRKACA|1;RB1|1;RPL26|1;AURKA|1;TGFB1|1;TP53|1;WNT10B|1;XRCC3|1;HMGA2|1;CUL4A|1;CDK10|1;BECN1|1;CRADD|1;RAB11A|1;CDK5R1|1;AURKB|1;RPL23|1;KIF3B|1;KIF23|1;…	63.2719	1.53307	1.75e-06	0.000248
									GO:0008104	protein localization	2501	703	ABAT|1;ACOX1|1;ACTN4|1;AP2A1|1;AP1B1|1;AP1G1|1;AKT1|1;AKT2|1;ALOX15B|1;ANG|1;APBA2|1;APOE|1;ARF3|1;ARL4D|1;ARF6|1;ARG2|1;ARHGDIG|1;ARL1|1;ARRB2|1;ASNA1|1;ATP6V0C|1;ATP6V1E1|1;ATP6V0A1|1;BAX|1;BBS2|1;BBS4|1;BCL2|1;BCL2L1|1;BCL3|1;BICD1|1;BID|1;BMP4|1;BMP7|1;BRCA2|1;BSG|1;BUB1B|1;TSPO|1;PTTG1IP|1;CACNA1A|1;CACNA1C|1;CACNB3|1;CALM1|1;CALR|1;CCNE1|1;CD4|1;CD63|1;CDH1|1;CDH2|1;CIDEA|1;AP2S1|1;CLTC|1;C…	610.977	1.15062	1.77e-06	0.000249
									GO:0006914	autophagy	459	156	AKT1|1;ATP6V0C|1;ATP6V1E1|1;ATP6V0A1|1;BCL2|1;TSPO|1;CAPNS1|1;CLN3|1;CLTC|1;CSNK2A2|1;DAPK3|1;EEF1A2|1;EP300|1;ERCC4|1;ERN1|1;FOXO1|1;GAPDH|1;GSK3A|1;HIF1A|1;HMGB1|1;HMOX1|1;HSP90AA1|1;IFNG|1;ITGB4|1;NBR1|1;MAPT|1;MT3|1;NEDD4|1;NPC1|1;PIK3R2|1;CTSA|1;PRKAB1|1;PRKACA|1;PRKAG1|1;PRKD1|1;MAPK3|1;PSEN1|1;ROCK1|1;SNRNP70|1;SRC|1;SREBF1|1;SREBF2|1;STK11|1;SUPT5H|1;TMBIM6|1;TP53|1;TSC2|1;XBP1|1;IFT88|1;…	112.13	1.39124	1.84e-06	0.000253
									GO:0061919	process utilizing autophagic mechanism	459	156	AKT1|1;ATP6V0C|1;ATP6V1E1|1;ATP6V0A1|1;BCL2|1;TSPO|1;CAPNS1|1;CLN3|1;CLTC|1;CSNK2A2|1;DAPK3|1;EEF1A2|1;EP300|1;ERCC4|1;ERN1|1;FOXO1|1;GAPDH|1;GSK3A|1;HIF1A|1;HMGB1|1;HMOX1|1;HSP90AA1|1;IFNG|1;ITGB4|1;NBR1|1;MAPT|1;MT3|1;NEDD4|1;NPC1|1;PIK3R2|1;CTSA|1;PRKAB1|1;PRKACA|1;PRKAG1|1;PRKD1|1;MAPK3|1;PSEN1|1;ROCK1|1;SNRNP70|1;SRC|1;SREBF1|1;SREBF2|1;STK11|1;SUPT5H|1;TMBIM6|1;TP53|1;TSC2|1;XBP1|1;IFT88|1;…	112.13	1.39124	1.84e-06	0.000253
									GO:0010948	negative regulation of cell cycle process	266	99	APAF1|1;BAX|1;BCL2|1;BLM|1;BMP4|1;BMP7|1;BRCA1|1;ZFP36L1|1;BUB1B|1;CALR|1;CCNF|1;CDC6|1;CDK2|1;CDK4|1;CDKN1B|1;CDKN2D|1;FOXN3|1;ARID3A|1;E2F1|1;E2F4|1;PHC1|1;EP300|1;KAT2A|1;PRMT2|1;PRMT1|1;MAX|1;MDM2|1;MIF|1;TRIM37|1;NUBP1|1;CNOT2|1;CNOT3|1;PCNA|1;PLK1|1;PML|1;PRKAR1A|1;RAD51|1;RB1|1;RBBP8|1;RBL1|1;RPL26|1;AURKA|1;TERF2|1;TFAP4|1;TP53|1;XRCC3|1;PCGF2|1;ZNF207|1;HMGA2|1;SMC1A|1;CRADD|1;CCNK|1;NAE…	64.9819	1.5235	1.9e-06	0.00026
									GO:0045786	negative regulation of cell cycle	540	179	AKT2|1;ALOX15B|1;APAF1|1;BAX|1;BCL2|1;BCL2L1|1;BLM|1;BMP2|1;BMP4|1;BMP7|1;BRCA1|1;ZFP36L1|1;BTG1|1;BUB1B|1;CALR|1;CCNF|1;CDC6|1;CDK2|1;CDK4|1;CDKN1B|1;CDKN2D|1;CDKN3|1;CEBPA|1;FOXN3|1;CRY1|1;DDIT3|1;ARID3A|1;E2F1|1;E2F4|1;E4F1|1;PHC1|1;EP300|1;ERN1|1;FOXM1|1;GATA6|1;KAT2A|1;NR4A1|1;PRMT2|1;PRMT1|1;IFNG|1;INSM1|1;IPO5|1;SMAD3|1;MAX|1;MDM2|1;MIF|1;TRIM37|1;NUBP1|1;CNOT2|1;CNOT3|1;PA2G4|1;PCNA|1;CHM…	131.918	1.3569	2.01e-06	0.000273
									GO:0010558	negative regulation of macromolecule biosynthetic process	1347	400	AP2A1|1;AES|1;ANG|1;APEX1|1;BIRC5|1;ZFHX3|1;ATF4|1;BACH1|1;BCL3|1;BCL7A|1;BLM|1;BMP2|1;BMP4|1;BMP7|1;BRCA1|1;BRCA2|1;ZFP36L1|1;KLF5|1;C1QBP|1;CALR|1;RUNX1|1;CBFA2T3|1;CBFB|1;CCNE1|1;CDC6|1;CDK2|1;CDKN1B|1;CEBPA|1;CEBPB|1;FOXN3|1;CIRBP|1;CLTC|1;CREBBP|1;CRY1|1;CRYM|1;DACH1|1;DAPK3|1;DDIT3|1;DDX3X|1;DDX5|1;DLX4|1;DNMT1|1;DNMT3B|1;ATN1|1;E2F1|1;E2F4|1;E4F1|1;EIF2S1|1;ELK3|1;EP300|1;NR2F6|1;ERCC4|1;E…	329.063	1.21557	2.04e-06	0.000274
									GO:0030518	intracellular steroid hormone receptor signaling pathway	136	58	ARRB2|1;BRCA1|1;CALR|1;RUNX1|1;CBFB|1;CCNE1|1;CRY1|1;DDX5|1;EP300|1;ESR2|1;FKBP4|1;FOXA1|1;PRMT2|1;NEDD4|1;CNOT2|1;PHB|1;MED1|1;PPP5C|1;RAN|1;RB1|1;RNF6|1;SAFB|1;SMARCA4|1;SRC|1;TGFB1I1|1;UBE2I|1;UBE3A|1;YWHAH|1;NCOA3|1;NRIP1|1;AXIN1|1;PIAS1|1;MED14|1;TRIP4|1;NCOR1|1;NCOR2|1;SAFB2|1;MED24|1;MED13|1;MED16|1;CARM1|1;DDX17|1;PHB2|1;CNOT1|1;NCOA6|1;WBP2|1;KANK2|1;MED4|1;STRN3|1;ZBTB7A|1;UFM1|1;LMO3|1…	33.2238	1.74573	2.15e-06	0.000287
									GO:0070647	protein modification by small protein conjugation or removal	977	300	AKT1|1;AMFR|1;ARRB2|1;BCL2|1;BRCA1|1;TSPO|1;PTTG1IP|1;CBFB|1;CCNF|1;CDC27|1;CDC34|1;CRY1|1;CYLD|1;E4F1|1;PHC1|1;KAT2A|1;GPS1|1;GPS2|1;GSK3A|1;HCFC1|1;HIF1A|1;HSP90AA1|1;FOXK2|1;LMO7|1;SMAD2|1;SMAD3|1;SMAD4|1;SMAD7|1;MDM2|1;ATXN3|1;TRIM37|1;NEDD4|1;NEDD8|1;NEUROD2|1;NFKBIA|1;NFRKB|1;PCNA|1;PEX12|1;PIN1|1;PLK1|1;PML|1;SEPT4|1;MED1|1;PRKCG|1;PSEN1|1;PSMA4|1;PSMA6|1;PSMA7|1;PSMB3|1;PSMB5|1;PSMB6|1;PS…	238.674	1.25694	2.24e-06	0.000296
									GO:0051254	positive regulation of RNA metabolic process	1594	465	ACTN4|1;ACTN1|1;ACVR1B|1;JAG1|1;AKT1|1;AIRE|1;APEX1|1;APOE|1;APP|1;ZFHX3|1;ATF1|1;ATF4|1;BACH1|1;BCL3|1;BLM|1;BMP2|1;BMP4|1;BMP7|1;BRCA1|1;BRCA2|1;ZFP36L1|1;KLF5|1;RUNX1|1;CBFB|1;CCNE1|1;CCNT1|1;CD4|1;CDH1|1;CDH13|1;CDK2|1;CDK8|1;CEBPA|1;CEBPB|1;CEBPG|1;CIRBP|1;COL1A1|1;CREBBP|1;CREBL2|1;CRX|1;DBP|1;DDIT3|1;DDX3X|1;DDX5|1;DLX3|1;DNM2|1;ARID3A|1;DVL2|1;DYRK1A|1;E2F1|1;E2F4|1;E4F1|1;ELK3|1;EP300|1;…	389.403	1.19413	2.45e-06	0.000321
									GO:1903508	positive regulation of nucleic acid-templated transcription	1512	443	ACTN4|1;ACTN1|1;ACVR1B|1;JAG1|1;AKT1|1;AIRE|1;APEX1|1;APOE|1;APP|1;ZFHX3|1;ATF1|1;ATF4|1;BACH1|1;BCL3|1;BLM|1;BMP2|1;BMP4|1;BMP7|1;BRCA1|1;BRCA2|1;KLF5|1;RUNX1|1;CBFB|1;CCNE1|1;CCNT1|1;CD4|1;CDH1|1;CDH13|1;CDK2|1;CDK8|1;CEBPA|1;CEBPB|1;CEBPG|1;COL1A1|1;CREBBP|1;CREBL2|1;CRX|1;DBP|1;DDIT3|1;DDX3X|1;DLX3|1;DNM2|1;ARID3A|1;DVL2|1;E2F1|1;E2F4|1;E4F1|1;ELK3|1;EP300|1;ERBB2|1;ERCC2|1;ESR2|1;ETS1|1;ETS2…	369.371	1.19934	2.66e-06	0.000346
									GO:0048519	negative regulation of biological process	4669	1251	AARS|1;ABAT|1;ABR|1;ACACB|1;ACADVL|1;ACP5|1;ACTN4|1;ACTN1|1;ACVR1B|1;ADA|1;ADARB1|1;ADCY6|1;ADORA2B|1;AP2A1|1;AES|1;JAG1|1;AKT1|1;AKT2|1;ALOX12|1;ALOX15B|1;ANG|1;APAF1|1;APEX1|1;BIRC5|1;APLP1|1;APLP2|1;APOE|1;APP|1;ARF6|1;ARG2|1;ARHGDIA|1;ARHGDIG|1;ARRB2|1;ZFHX3|1;ATF4|1;ATP2A2|1;AVP|1;AXL|1;B2M|1;BACH1|1;BAX|1;BBS2|1;BBS4|1;BCL2|1;BCL2L1|1;BCL2L2|1;BCL3|1;BCL7A|1;BICD1|1;BID|1;BLM|1;BMP2|1;BMP4|…	1140.6	1.09679	2.76e-06	0.000356
									GO:1902680	positive regulation of RNA biosynthetic process	1513	443	ACTN4|1;ACTN1|1;ACVR1B|1;JAG1|1;AKT1|1;AIRE|1;APEX1|1;APOE|1;APP|1;ZFHX3|1;ATF1|1;ATF4|1;BACH1|1;BCL3|1;BLM|1;BMP2|1;BMP4|1;BMP7|1;BRCA1|1;BRCA2|1;KLF5|1;RUNX1|1;CBFB|1;CCNE1|1;CCNT1|1;CD4|1;CDH1|1;CDH13|1;CDK2|1;CDK8|1;CEBPA|1;CEBPB|1;CEBPG|1;COL1A1|1;CREBBP|1;CREBL2|1;CRX|1;DBP|1;DDIT3|1;DDX3X|1;DLX3|1;DNM2|1;ARID3A|1;DVL2|1;E2F1|1;E2F4|1;E4F1|1;ELK3|1;EP300|1;ERBB2|1;ERCC2|1;ESR2|1;ETS1|1;ETS2…	369.615	1.19854	2.88e-06	0.000368
									GO:0043043	peptide biosynthetic process	614	199	AARS|1;AKT1|1;AKT2|1;ANG|1;AIRE|1;APP|1;ATF4|1;BCL3|1;ZFP36L1|1;C1QBP|1;CALR|1;CDK4|1;CIRBP|1;DAPK3|1;DDX3X|1;DHPS|1;DPH1|1;EEF1A2|1;EEF2|1;EIF1AX|1;EIF2S1|1;EIF2B1|1;EIF4A1|1;EIF4B|1;EIF5|1;EIF5A|1;ELAVL1|1;ERBB2|1;FARSA|1;GAPDH|1;GGT7|1;MKNK2|1;GRB7|1;GSPT1|1;GSS|1;GTF2H3|1;HAGH|1;HNRNPL|1;ILF3|1;IREB2|1;EIF6|1;KARS|1;MARS|1;NARS|1;NDUFA7|1;CNOT2|1;CNOT3|1;OXA1L|1;PA2G4|1;FURIN|1;MAPK1|1;MAPK3|…	149.996	1.3267	3.01e-06	0.00038
									GO:0043401	steroid hormone mediated signaling pathway	184	73	ARRB2|1;BMP4|1;BMP7|1;BRCA1|1;CALR|1;RUNX1|1;CBFB|1;CCNE1|1;CRY1|1;DDX5|1;EP300|1;NR2F6|1;ESR2|1;FKBP4|1;NR4A1|1;FOXA1|1;PRMT2|1;NEDD4|1;CNOT2|1;PHB|1;PPARA|1;MED1|1;PPP5C|1;RAN|1;RARA|1;RARG|1;RB1|1;RNF6|1;RORA|1;SAFB|1;SMARCA4|1;SRC|1;NR2F2|1;TGFB1I1|1;THRA|1;UBE2I|1;UBE3A|1;NR1H2|1;VDR|1;YWHAH|1;NCOA3|1;NRIP1|1;AXIN1|1;PIAS1|1;MED14|1;TRIP4|1;NR1D1|1;NCOR1|1;NCOR2|1;SAFB2|1;MED24|1;MED13|1;MED…	44.9499	1.62403	3.02e-06	0.00038
									GO:0009891	positive regulation of biosynthetic process	1852	532	ACTN4|1;ACTN1|1;ACVR1B|1;ADORA2B|1;JAG1|1;AKT1|1;AKT2|1;AIRE|1;APEX1|1;APOE|1;APP|1;ARRB2|1;ZFHX3|1;ATF1|1;ATF4|1;AVP|1;BACH1|1;BCL3|1;BLM|1;BMP2|1;BMP4|1;BMP7|1;BRCA1|1;BRCA2|1;KLF5|1;C1QBP|1;RUNX1|1;CBFB|1;CCNE1|1;CCNT1|1;CD4|1;SCARB1|1;CDH1|1;CDH3|1;CDH13|1;CDK2|1;CDK4|1;CDK8|1;CEBPA|1;CEBPB|1;CEBPG|1;CIRBP|1;COL1A1|1;CREBBP|1;CREBL2|1;CRX|1;DBP|1;DDIT3|1;DDX3X|1;DLX3|1;DNM2|1;ARID3A|1;DVL2|1;…	452.431	1.17587	3.12e-06	0.00039
									GO:0045184	establishment of protein localization	1921	550	ABAT|1;ACOX1|1;ACTN4|1;AP2A1|1;AP1B1|1;AP1G1|1;AKT1|1;AKT2|1;ALOX15B|1;ANG|1;APBA2|1;APOE|1;ARF3|1;ARL4D|1;ARF6|1;ARG2|1;ARL1|1;ARRB2|1;ASNA1|1;ATP6V0C|1;ATP6V1E1|1;ATP6V0A1|1;BAX|1;BBS2|1;BBS4|1;BCL2|1;BCL3|1;BID|1;BMP4|1;BRCA2|1;TSPO|1;PTTG1IP|1;CACNA1A|1;CACNA1C|1;CACNB3|1;CALM1|1;CALR|1;CD63|1;CDH1|1;CIDEA|1;AP2S1|1;CLTC|1;COL1A1|1;CSE1L|1;CSK|1;CSNK2A2|1;DDIT3|1;DLG4|1;DNM2|1;E2F1|1;ECH1|1;E…	469.287	1.17199	3.17e-06	0.000393
									GO:0006518	peptide metabolic process	744	235	AARS|1;AKT1|1;AKT2|1;ANG|1;AIRE|1;APOE|1;APP|1;ATF4|1;BCL3|1;ZFP36L1|1;C1QBP|1;CALR|1;CDK4|1;CHRNA7|1;CIRBP|1;CLN5|1;CPD|1;CTNS|1;CTSH|1;CTSZ|1;DAPK3|1;ACE|1;DDX3X|1;DHPS|1;DPH1|1;DYRK1A|1;EEF1A2|1;EEF2|1;EIF1AX|1;EIF2S1|1;EIF2B1|1;EIF4A1|1;EIF4B|1;EIF5|1;EIF5A|1;ELAVL1|1;ERBB2|1;FARSA|1;GAPDH|1;GGT7|1;MKNK2|1;GPX4|1;GRB7|1;GSK3A|1;GSPT1|1;GSS|1;GSTZ1|1;GTF2H3|1;HAGH|1;HNRNPL|1;HSP90AA1|1;ILF3|1;…	181.754	1.29296	3.32e-06	0.000408
									GO:0006281	DNA repair	474	159	PARP4|1;APEX1|1;BACH1|1;BLM|1;BRCA1|1;BRCA2|1;CDK2|1;CDKN2D|1;CEBPG|1;EP300|1;ERCC1|1;ERCC2|1;ERCC4|1;ERCC5|1;EYA2|1;FANCA|1;FOXM1|1;XRCC6|1;GPS1|1;GTF2H3|1;HMGB1|1;HMGN1|1;KIF22|1;LIG1|1;LIG3|1;LIG4|1;MC1R|1;ATXN3|1;MNAT1|1;MPG|1;NFRKB|1;NTHL1|1;PCNA|1;PML|1;POLE|1;POLG|1;POLR2A|1;POLR2C|1;POLR2E|1;POLR2F|1;POLR2I|1;PPP4C|1;PPP5C|1;PRKCG|1;RAD23A|1;RAD51|1;RAD51D|1;RAD52|1;RBBP8|1;RECQL|1;UPF1|1…	115.795	1.37312	3.48e-06	0.000425
									GO:0043161	proteasome-mediated ubiquitin-dependent protein catabolic process	374	130	AKT1|1;AMFR|1;ARRB2|1;BUB1B|1;CBFA2T3|1;CCNF|1;CDC27|1;CDC34|1;CDK2|1;CEBPA|1;CSNK1D|1;DDIT3|1;GSK3A|1;SMAD7|1;MDM2|1;ATXN3|1;NEDD4|1;PCBP2|1;PLK1|1;PML|1;PPP2R5C|1;PSEN1|1;PSMA4|1;PSMA6|1;PSMA7|1;PSMB3|1;PSMB5|1;PSMB6|1;PSMB10|1;PSMC5|1;PSMC6|1;PSMD7|1;PSMD8|1;PSMD12|1;RAD23A|1;SEL1L|1;SGTA|1;SIAH1|1;HSPA13|1;AURKA|1;STYX|1;TBL1X|1;TNFAIP1|1;HSP90B1|1;UBA52|1;UBC|1;UBE2G1|1;UBE2G2|1;UBE2I|1;UBE3…	91.3656	1.42285	3.65e-06	0.000442
									GO:0031328	positive regulation of cellular biosynthetic process	1828	525	ACTN4|1;ACTN1|1;ACVR1B|1;ADORA2B|1;JAG1|1;AKT1|1;AKT2|1;AIRE|1;APEX1|1;APOE|1;APP|1;ARRB2|1;ZFHX3|1;ATF1|1;ATF4|1;AVP|1;BACH1|1;BCL3|1;BLM|1;BMP2|1;BMP4|1;BMP7|1;BRCA1|1;BRCA2|1;KLF5|1;C1QBP|1;RUNX1|1;CBFB|1;CCNE1|1;CCNT1|1;CD4|1;SCARB1|1;CDH1|1;CDH3|1;CDH13|1;CDK2|1;CDK4|1;CDK8|1;CEBPA|1;CEBPB|1;CEBPG|1;CIRBP|1;COL1A1|1;CREBBP|1;CREBL2|1;CRX|1;DBP|1;DDIT3|1;DDX3X|1;DLX3|1;DNM2|1;ARID3A|1;DVL2|1;…	446.568	1.17563	3.77e-06	0.000453
									GO:0030522	intracellular receptor signaling pathway	270	99	ACTN4|1;ALOX15B|1;ARRB2|1;BRCA1|1;C1QBP|1;CALR|1;RUNX1|1;CBFB|1;CCNE1|1;CRKL|1;CRY1|1;CYLD|1;CYP24A1|1;DDX5|1;EP300|1;NR2F6|1;ESR2|1;FKBP4|1;GPS2|1;NR4A1|1;FOXA1|1;PRMT2|1;IRF3|1;NEDD4|1;NFKBIA|1;CNOT2|1;PHB|1;PML|1;PPARA|1;MED1|1;PPP5C|1;MAP2K6|1;PTGIS|1;RAN|1;RARA|1;RARG|1;RB1|1;RNF6|1;RORA|1;SAFB|1;SEC14L1|1;SMARCA4|1;SRC|1;SREBF1|1;STAT3|1;NR2F2|1;TGFB1I1|1;THRA|1;UBA52|1;UBC|1;UBE2I|1;UBE2N|…	65.9591	1.50093	4.06e-06	0.000484
									GO:1902806	regulation of cell cycle G1/S phase transition	148	61	APEX1|1;BAX|1;BCL2|1;BID|1;CCND2|1;CCNE1|1;CDC6|1;CDK2|1;CDKN1B|1;CDKN2D|1;CYP1A1|1;DDX3X|1;ARID3A|1;E2F1|1;E2F4|1;EP300|1;GLI1|1;PRMT2|1;PRMT1|1;MDM2|1;CNOT2|1;CNOT3|1;PCNA|1;PML|1;PSME1|1;PSME2|1;RB1|1;RBL1|1;RPL26|1;AURKA|1;TP53|1;CUL4A|1;CDK10|1;CRADD|1;ADAMTS1|1;CTDSP2|1;PSME3|1;CARM1|1;CHEK2|1;PHB2|1;CNOT1|1;MYO16|1;FBXO7|1;ZNF385A|1;KANK2|1;RPS27L|1;DACT1|1;TRIAP1|1;GTSE1|1;INO80|1;PAF1|1;…	36.1554	1.68716	4.58e-06	0.000542
									GO:0045934	negative regulation of nucleobase-containing compound metabolic process	1331	393	AES|1;APEX1|1;BIRC5|1;ZFHX3|1;BACH1|1;BCL3|1;BCL7A|1;BLM|1;BMP2|1;BMP4|1;BMP7|1;BRCA1|1;BRCA2|1;KLF5|1;TSPO|1;C1QBP|1;CALR|1;RUNX1|1;CBFA2T3|1;CBFB|1;CCNE1|1;CCNT1|1;CDC6|1;CDK2|1;CDKN1B|1;CEBPA|1;CEBPB|1;FOXN3|1;CIRBP|1;CREBBP|1;CRY1|1;CRYM|1;DACH1|1;DDIT3|1;DDX5|1;DLX4|1;DNMT1|1;DNMT3B|1;ATN1|1;DYRK1A|1;E2F1|1;E2F4|1;E4F1|1;ELAVL1|1;ELK3|1;EP300|1;NR2F6|1;ERCC1|1;ERCC4|1;ERF|1;ESR2|1;ETS2|1;ETV…	325.154	1.20866	4.68e-06	0.000549
									GO:0006605	protein targeting	397	136	ACOX1|1;AKT2|1;ASNA1|1;BID|1;TSPO|1;CACNB3|1;CSNK2A2|1;ECH1|1;ERBB2|1;GSK3A|1;HSP90AA1|1;ITGAM|1;KCNB1|1;LMAN1|1;M6PR|1;MYO1C|1;NEDD4|1;NUCB1|1;PEX12|1;PMM1|1;PMM2|1;PRNP|1;PEX5|1;RAB27A|1;RAC2|1;RPL3|1;RPL4|1;RPL6|1;RPL13|1;RPL17|1;RPL18|1;RPL18A|1;RPL19|1;RPL21|1;RPL23A|1;RPL26|1;RPL27|1;RPL28|1;RPL38|1;RPL41|1;RPLP0|1;RPLP1|1;RPS2|1;RPS4X|1;RPS5|1;RPS9|1;RPS11|1;RPS15|1;RPS15A|1;RPS16|1;RPS19|…	96.9843	1.40229	5.24e-06	0.00061
									GO:1901991	negative regulation of mitotic cell cycle phase transition	165	66	BAX|1;BCL2|1;BLM|1;BRCA1|1;ZFP36L1|1;BUB1B|1;CDC6|1;CDK2|1;CDKN1B|1;FOXN3|1;ARID3A|1;E2F1|1;E2F4|1;EP300|1;PRMT2|1;PRMT1|1;MDM2|1;CNOT2|1;CNOT3|1;PCNA|1;PLK1|1;PML|1;RB1|1;RBL1|1;RPL26|1;AURKA|1;TP53|1;XRCC3|1;ZNF207|1;HMGA2|1;CRADD|1;NAE1|1;AURKB|1;TAOK2|1;RBX1|1;CTDSP2|1;NDC80|1;CARM1|1;CHEK2|1;CNOT1|1;MYO16|1;FBXO7|1;ZNF385A|1;KANK2|1;VPS4A|1;DONSON|1;RPS27L|1;DACT1|1;TAOK3|1;TRIAP1|1;GTSE1|1;…	40.3083	1.63738	6.4e-06	0.000741
									GO:0010628	positive regulation of gene expression	1818	520	ACVR1B|1;JAG1|1;AKT1|1;ALOX12B|1;AIRE|1;APOE|1;APP|1;ARRB2|1;ZFHX3|1;ATF1|1;ATF4|1;AVP|1;BACH1|1;BCL3|1;BLM|1;BMP2|1;BMP4|1;BMP7|1;BRCA1|1;BRCA2|1;KLF5|1;C1QBP|1;CALR|1;RUNX1|1;CBFB|1;CCNE1|1;CCNT1|1;CD4|1;CDH1|1;CDH3|1;CDH13|1;CDK2|1;CDK4|1;CDK8|1;CEBPA|1;CEBPB|1;CEBPG|1;CIRBP|1;COL1A1|1;CREBBP|1;CREBL2|1;CRX|1;CTSH|1;DBP|1;DDIT3|1;DDX3X|1;DDX5|1;DLX3|1;DNM2|1;DNMT1|1;DNMT3B|1;ARID3A|1;DVL2|1;DY…	444.125	1.17084	7.03e-06	0.000808
									GO:0051253	negative regulation of RNA metabolic process	1220	362	AES|1;APEX1|1;BIRC5|1;ZFHX3|1;BACH1|1;BCL3|1;BCL7A|1;BMP2|1;BMP4|1;BMP7|1;BRCA1|1;KLF5|1;C1QBP|1;CALR|1;RUNX1|1;CBFA2T3|1;CBFB|1;CCNE1|1;CCNT1|1;CDK2|1;CDKN1B|1;CEBPA|1;CEBPB|1;FOXN3|1;CIRBP|1;CREBBP|1;CRY1|1;CRYM|1;DACH1|1;DDIT3|1;DDX5|1;DLX4|1;DNMT1|1;DNMT3B|1;ATN1|1;DYRK1A|1;E2F1|1;E2F4|1;E4F1|1;ELAVL1|1;ELK3|1;EP300|1;NR2F6|1;ERF|1;ESR2|1;ETS2|1;ETV6|1;FGF9|1;FOXF1|1;FOXJ1|1;FOXM1|1;FOXO1|1;F…	298.038	1.21461	7.11e-06	0.000811
									GO:0000375	RNA splicing, via transesterification reactions	321	113	C1QBP|1;CIRBP|1;CSTF1|1;DDX5|1;DHX8|1;DYRK1A|1;ELAVL1|1;FUS|1;GTF2F1|1;GTF2F2|1;HNRNPA1|1;HNRNPC|1;HNRNPL|1;MFAP1|1;HNRNPM|1;SNU13|1;NOVA1|1;NOVA2|1;PCBP2|1;PNN|1;POLR2A|1;POLR2C|1;POLR2E|1;POLR2F|1;POLR2I|1;PTBP1|1;SRSF2|1;SNRNP70|1;SNRPA|1;SNRPA1|1;SNRPB|1;SNRPB2|1;SNRPD1|1;SNRPD2|1;SNRPD3|1;SNRPF|1;SON|1;PABPN1|1;SF3A2|1;SYMPK|1;ZRSR2|1;KHSRP|1;SRSF9|1;NOL3|1;EFTUD2|1;DDX23|1;AQR|1;SART3|1;EIF…	78.4181	1.44099	8.06e-06	0.000913
									GO:0043412	macromolecule modification	3875	1046	AARS|1;ACVR1B|1;ADARB1|1;ADORA2B|1;PARP4|1;AKT1|1;AKT2|1;ALOX12B|1;AMFR|1;ANG|1;APEX1|1;BIRC5|1;APLP2|1;APOE|1;APP|1;ARRB2|1;ASGR1|1;AVP|1;AXL|1;BAX|1;BCL2|1;BLM|1;BMP2|1;BMP4|1;BMP7|1;BRCA1|1;BRCA2|1;ZFP36L1|1;BUB1B|1;TSPO|1;PTTG1IP|1;CALM1|1;CBFB|1;CCND2|1;CCNE1|1;CCNF|1;CCNT1|1;CD4|1;CD27|1;CDC6|1;CDC25B|1;CDC27|1;CDC34|1;CDH2|1;CDK2|1;CDK4|1;CDK8|1;CDKN1B|1;CDKN2D|1;CDKN3|1;CEBPA|1;CHD3|1;CHD…	946.635	1.10497	8.37e-06	0.000941
									GO:0031327	negative regulation of cellular biosynthetic process	1399	409	ACADVL|1;ACP5|1;AP2A1|1;AES|1;ANG|1;APEX1|1;BIRC5|1;ZFHX3|1;ATF4|1;BACH1|1;BCL3|1;BCL7A|1;BLM|1;BMP2|1;BMP4|1;BMP7|1;BRCA1|1;BRCA2|1;ZFP36L1|1;KLF5|1;TSPO|1;C1QBP|1;CALR|1;RUNX1|1;CBFA2T3|1;CBFB|1;CCNE1|1;CDC6|1;CDK2|1;CDKN1B|1;CEBPA|1;CEBPB|1;FOXN3|1;CIRBP|1;CLTC|1;CREBBP|1;CRY1|1;CRYM|1;CTNS|1;DACH1|1;DAPK3|1;DDIT3|1;DDX3X|1;DDX5|1;DLX4|1;DNMT1|1;DNMT3B|1;ATN1|1;E2F1|1;E2F4|1;E4F1|1;EIF2S1|1;EL…	341.766	1.19673	8.56e-06	0.000946
									GO:0000377	RNA splicing, via transesterification reactions with bulged adenosine as nucleophile	318	112	C1QBP|1;CIRBP|1;CSTF1|1;DDX5|1;DHX8|1;DYRK1A|1;ELAVL1|1;FUS|1;GTF2F1|1;GTF2F2|1;HNRNPA1|1;HNRNPC|1;HNRNPL|1;MFAP1|1;HNRNPM|1;SNU13|1;NOVA1|1;NOVA2|1;PCBP2|1;PNN|1;POLR2A|1;POLR2C|1;POLR2E|1;POLR2F|1;POLR2I|1;PTBP1|1;SRSF2|1;SNRNP70|1;SNRPA|1;SNRPA1|1;SNRPB|1;SNRPB2|1;SNRPD1|1;SNRPD2|1;SNRPD3|1;SNRPF|1;SON|1;PABPN1|1;SF3A2|1;SYMPK|1;ZRSR2|1;SRSF9|1;NOL3|1;EFTUD2|1;DDX23|1;AQR|1;SART3|1;EIF4A3|1;DH…	77.6852	1.44172	8.59e-06	0.000946
									GO:0000398	mRNA splicing, via spliceosome	318	112	C1QBP|1;CIRBP|1;CSTF1|1;DDX5|1;DHX8|1;DYRK1A|1;ELAVL1|1;FUS|1;GTF2F1|1;GTF2F2|1;HNRNPA1|1;HNRNPC|1;HNRNPL|1;MFAP1|1;HNRNPM|1;SNU13|1;NOVA1|1;NOVA2|1;PCBP2|1;PNN|1;POLR2A|1;POLR2C|1;POLR2E|1;POLR2F|1;POLR2I|1;PTBP1|1;SRSF2|1;SNRNP70|1;SNRPA|1;SNRPA1|1;SNRPB|1;SNRPB2|1;SNRPD1|1;SNRPD2|1;SNRPD3|1;SNRPF|1;SON|1;PABPN1|1;SF3A2|1;SYMPK|1;ZRSR2|1;SRSF9|1;NOL3|1;EFTUD2|1;DDX23|1;AQR|1;SART3|1;EIF4A3|1;DH…	77.6852	1.44172	8.59e-06	0.000946
									GO:0034622	cellular protein-containing complex assembly	999	302	ANG|1;ARF6|1;ATF1|1;BBS4|1;BICD1|1;C1QBP|1;CALR|1;CDKN1B|1;CIRBP|1;AP2S1|1;CLTC|1;COX11|1;CSNK1D|1;DDX3X|1;SEPT1|1;DYNC1H1|1;DYRK1A|1;EIF2S1|1;EIF4B|1;EIF5|1;EPS8|1;ERCC2|1;ERCC5|1;FES|1;FKBP4|1;GMFB|1;GPX4|1;GRB2|1;GRB7|1;GTF2A2|1;GTF2H3|1;BRF1|1;H1F0|1;HCK|1;HMGB1|1;HSP90AA1|1;ICAM1|1;EIF6|1;SMAD2|1;SMAD3|1;SMAD4|1;SMAD6|1;MAPT|1;MNAT1|1;MX1|1;MYH11|1;MYO1C|1;NAP1L1|1;NAP1L3|1;NDUFA3|1;NDUFA6|1…	244.049	1.23746	8.67e-06	0.000949
									GO:0009890	negative regulation of biosynthetic process	1422	415	ACADVL|1;ACP5|1;AP2A1|1;AES|1;ANG|1;APEX1|1;BIRC5|1;APOE|1;ZFHX3|1;ATF4|1;BACH1|1;BCL3|1;BCL7A|1;BLM|1;BMP2|1;BMP4|1;BMP7|1;BRCA1|1;BRCA2|1;ZFP36L1|1;KLF5|1;TSPO|1;C1QBP|1;CALR|1;RUNX1|1;CBFA2T3|1;CBFB|1;CCNE1|1;CDC6|1;CDK2|1;CDKN1B|1;CEBPA|1;CEBPB|1;FOXN3|1;CIRBP|1;CLTC|1;CREBBP|1;CRY1|1;CRYM|1;CTNS|1;DACH1|1;DAPK3|1;DDIT3|1;DDX3X|1;DDX5|1;DLX4|1;DNMT1|1;DNMT3B|1;ATN1|1;E2F1|1;E2F4|1;E4F1|1;EIF2…	347.385	1.19464	8.79e-06	0.000955
									GO:0000122	negative regulation of transcription by RNA polymerase II	801	248	AES|1;ZFHX3|1;BACH1|1;BMP2|1;BMP4|1;KLF5|1;C1QBP|1;CALR|1;RUNX1|1;CBFB|1;CCNE1|1;CDK2|1;CEBPA|1;CEBPB|1;CREBBP|1;CRY1|1;CRYM|1;DACH1|1;DDIT3|1;DDX5|1;DLX4|1;DNMT1|1;DNMT3B|1;ATN1|1;E2F1|1;E2F4|1;E4F1|1;ELK3|1;EP300|1;NR2F6|1;ERF|1;ESR2|1;ETS2|1;ETV6|1;FGF9|1;FOXF1|1;FOXJ1|1;FOXM1|1;FOXO1|1;FOSB|1;GABPA|1;GATA6|1;GPS2|1;H1F0|1;HCFC1|1;HIC1|1;HMGB1|1;FOXA1|1;HSBP1|1;HSF4|1;ID1|1;IFNG|1;FOXK2|1;INSM…	195.679	1.26738	9.16e-06	0.000988
									GO:0031570	DNA integrity checkpoint	151	61	BAX|1;BLM|1;BRCA1|1;CDC6|1;CDK2|1;CDKN1B|1;FOXN3|1;CRY1|1;ARID3A|1;E2F1|1;E2F4|1;EP300|1;PRMT1|1;MDM2|1;CNOT2|1;CNOT3|1;PCNA|1;PLK1|1;PML|1;PTPN11|1;RPL26|1;AURKA|1;TOP2A|1;TP53|1;TP53BP1|1;HMGA2|1;CUL4A|1;THOC5|1;CRADD|1;NAE1|1;TIMELESS|1;TAOK2|1;THOC1|1;FEM1B|1;CARM1|1;CHEK2|1;CNOT1|1;ZNF385A|1;DONSON|1;RPS27L|1;FZR1|1;TAOK3|1;TRIAP1|1;GTSE1|1;TIPIN|1;RFWD3|1;TAOK1|1;RNASEH2B|1;FBXO31|1;WDR76|1…	36.8882	1.65364	9.8e-06	0.00105
									GO:0010608	posttranscriptional regulation of gene expression	461	153	AARS|1;AKT1|1;AKT2|1;ANG|1;AIRE|1;APEX1|1;APP|1;ATF4|1;BCL3|1;BMP4|1;ZFP36L1|1;C1QBP|1;CALR|1;CDK4|1;CIRBP|1;DAPK3|1;ACE|1;DDX3X|1;DDX5|1;DPH1|1;E2F1|1;EEF2|1;EIF2S1|1;EIF4B|1;EIF5|1;EIF5A|1;ELAVL1|1;ERBB2|1;GAPDH|1;MKNK2|1;GRB7|1;HNRNPC|1;HNRNPL|1;ILF3|1;IREB2|1;EIF6|1;SMAD2|1;SMAD3|1;HNRNPM|1;CNOT2|1;CNOT3|1;PA2G4|1;PARN|1;POLR2A|1;POLR2C|1;POLR2E|1;POLR2F|1;POLR2I|1;PRKCA|1;MAPK1|1;MAPK3|1;MAP…	112.619	1.35856	1.02e-05	0.001087
									GO:1903507	negative regulation of nucleic acid-templated transcription	1146	341	AES|1;APEX1|1;BIRC5|1;ZFHX3|1;BACH1|1;BCL3|1;BCL7A|1;BMP2|1;BMP4|1;BMP7|1;BRCA1|1;KLF5|1;C1QBP|1;CALR|1;RUNX1|1;CBFA2T3|1;CBFB|1;CCNE1|1;CDK2|1;CDKN1B|1;CEBPA|1;CEBPB|1;FOXN3|1;CREBBP|1;CRY1|1;CRYM|1;DACH1|1;DDIT3|1;DDX5|1;DLX4|1;DNMT1|1;DNMT3B|1;ATN1|1;E2F1|1;E2F4|1;E4F1|1;ELK3|1;EP300|1;NR2F6|1;ERF|1;ESR2|1;ETS2|1;ETV6|1;FGF9|1;FOXF1|1;FOXJ1|1;FOXM1|1;FOXO1|1;FOSB|1;XRCC6|1;GABPA|1;GATA6|1;GPS2…	279.96	1.21803	1.03e-05	0.001087
									GO:0015031	protein transport	1824	520	ABAT|1;ACOX1|1;ACTN4|1;AP2A1|1;AP1B1|1;AP1G1|1;AKT1|1;AKT2|1;ALOX15B|1;ANG|1;APBA2|1;APOE|1;ARF3|1;ARL4D|1;ARF6|1;ARG2|1;ARL1|1;ARRB2|1;ASNA1|1;ATP6V0C|1;ATP6V1E1|1;ATP6V0A1|1;BBS2|1;BBS4|1;BCL3|1;BID|1;BMP4|1;TSPO|1;PTTG1IP|1;CACNA1A|1;CACNA1C|1;CACNB3|1;CALR|1;CD63|1;CDH1|1;CIDEA|1;AP2S1|1;CLTC|1;COL1A1|1;CSE1L|1;CSK|1;CSNK2A2|1;DNM2|1;ECH1|1;EIF5A|1;STX2|1;ERBB2|1;FGF9|1;GAPDH|1;GSK3A|1;HIF1A|…	445.591	1.16699	1.05e-05	0.001103
									GO:1902679	negative regulation of RNA biosynthetic process	1147	341	AES|1;APEX1|1;BIRC5|1;ZFHX3|1;BACH1|1;BCL3|1;BCL7A|1;BMP2|1;BMP4|1;BMP7|1;BRCA1|1;KLF5|1;C1QBP|1;CALR|1;RUNX1|1;CBFA2T3|1;CBFB|1;CCNE1|1;CDK2|1;CDKN1B|1;CEBPA|1;CEBPB|1;FOXN3|1;CREBBP|1;CRY1|1;CRYM|1;DACH1|1;DDIT3|1;DDX5|1;DLX4|1;DNMT1|1;DNMT3B|1;ATN1|1;E2F1|1;E2F4|1;E4F1|1;ELK3|1;EP300|1;NR2F6|1;ERF|1;ESR2|1;ETS2|1;ETV6|1;FGF9|1;FOXF1|1;FOXJ1|1;FOXM1|1;FOXO1|1;FOSB|1;XRCC6|1;GABPA|1;GATA6|1;GPS2…	280.204	1.21697	1.12e-05	0.001158
									GO:0045893	positive regulation of transcription, DNA-templated	1429	416	ACVR1B|1;JAG1|1;AKT1|1;AIRE|1;APOE|1;APP|1;ZFHX3|1;ATF1|1;ATF4|1;BACH1|1;BCL3|1;BLM|1;BMP2|1;BMP4|1;BMP7|1;BRCA1|1;BRCA2|1;KLF5|1;RUNX1|1;CBFB|1;CCNE1|1;CCNT1|1;CD4|1;CDH1|1;CDH13|1;CDK2|1;CDK8|1;CEBPA|1;CEBPB|1;CEBPG|1;COL1A1|1;CREBBP|1;CREBL2|1;CRX|1;DBP|1;DDIT3|1;DDX3X|1;DLX3|1;DNM2|1;ARID3A|1;DVL2|1;E2F1|1;E2F4|1;ELK3|1;EP300|1;ERBB2|1;ERCC2|1;ESR2|1;ETS1|1;ETS2|1;ETV4|1;ETV6|1;EZH1|1;FOXF1|1…	349.095	1.19165	1.12e-05	0.001158
									GO:0009893	positive regulation of metabolic process	3257	888	ABAT|1;ACACA|1;ACACB|1;ACLY|1;ACTN4|1;ACTN1|1;ACVR1B|1;ADORA2B|1;JAG1|1;AKT1|1;AKT2|1;ALOX12B|1;ANG|1;APAF1|1;AIRE|1;APEX1|1;APOE|1;APP|1;ARRB2|1;ZFHX3|1;ATF1|1;ATF4|1;AVP|1;AXL|1;BACH1|1;BAX|1;BCL2|1;BCL3|1;BID|1;BLM|1;BMP2|1;BMP4|1;BMP7|1;BRCA1|1;BRCA2|1;ZFP36L1|1;KLF5|1;TSPO|1;C1QBP|1;PTTG1IP|1;CALM1|1;CALR|1;RUNX1|1;CBFA2T3|1;CBFB|1;CCND2|1;CCNE1|1;CCNT1|1;CD4|1;CD27|1;SCARB1|1;CD63|1;CDC6|1;…	795.662	1.11605	1.17e-05	0.001202
									GO:0140014	mitotic nuclear division	273	98	BMP4|1;BMP7|1;BUB1B|1;CCND2|1;CCNE1|1;CCNF|1;CDC6|1;CDC27|1;CDKN1B|1;DAPK3|1;EPS8|1;INSR|1;KIF22|1;KPNB1|1;PEBP1|1;CHMP1A|1;PDGFB|1;PIN1|1;PLK1|1;PPP2R1A|1;RAN|1;RB1|1;AURKA|1;TGFB1|1;TUBG1|1;HIRA|1;XRCC3|1;ZNF207|1;SMC1A|1;BECN1|1;RAB11A|1;CDC16|1;CCNA1|1;PRC1|1;PKMYT1|1;CTDP1|1;AURKB|1;KIF3B|1;RECQL5|1;KIF23|1;VPS4B|1;ESPL1|1;KNTC1|1;DLGAP5|1;NCAPD2|1;TOM1L1|1;KATNB1|1;NDC80|1;PRMT5|1;TUBGCP3|1…	66.692	1.46944	1.27e-05	0.001295
									GO:0043604	amide biosynthetic process	732	228	AARS|1;ACACA|1;ACACB|1;ACLY|1;AKT1|1;AKT2|1;ALOX12B|1;ANG|1;AIRE|1;APP|1;ARG2|1;ATF4|1;BCL3|1;ZFP36L1|1;C1QBP|1;CALR|1;CDK4|1;CEBPA|1;CIRBP|1;DAPK3|1;DDX3X|1;DHPS|1;DPH1|1;EEF1A2|1;EEF2|1;EIF1AX|1;EIF2S1|1;EIF2B1|1;EIF4A1|1;EIF4B|1;EIF5|1;EIF5A|1;ELAVL1|1;ERBB2|1;FARSA|1;B4GALNT1|1;GAPDH|1;GART|1;GCDH|1;GCH1|1;GGT7|1;MKNK2|1;GRB7|1;GSPT1|1;GSS|1;GSTZ1|1;GTF2H3|1;HAGH|1;HNRNPL|1;ILF3|1;IREB2|1;EIF…	178.822	1.27501	1.36e-05	0.001379
									GO:0042176	regulation of protein catabolic process	359	123	AKT1|1;APOE|1;PTTG1IP|1;CBFA2T3|1;CDH1|1;CDKN1B|1;CEBPA|1;CSNK1D|1;CSNK2A1|1;CSNK2A2|1;CST3|1;EEF1A2|1;FOXO1|1;GRIN2A|1;GRIN2C|1;GSK3A|1;HSP90AA1|1;IFNG|1;LDLR|1;LRP1|1;SMAD3|1;SMAD7|1;MDM2|1;ATXN3|1;NEDD4|1;OAZ1|1;OAZ2|1;FURIN|1;PHB|1;PIN1|1;PLK1|1;PML|1;CTSA|1;PRKACA|1;PRKCG|1;PSEN1|1;PSMC1|1;PSMC4|1;PSMC5|1;PSMC6|1;PSMD3|1;PSME1|1;PSME2|1;RAD23A|1;ROCK1|1;SCO1|1;SGTA|1;SNRNP70|1;SNX1|1;AURKA|1…	87.7012	1.40249	1.44e-05	0.001458
									GO:0007093	mitotic cell cycle checkpoint	159	63	BAX|1;BCL2L1|1;BLM|1;BRCA1|1;BUB1B|1;CDC6|1;CDK2|1;CDKN1B|1;FOXN3|1;ARID3A|1;E2F1|1;E2F4|1;EP300|1;PRMT1|1;MDM2|1;CNOT2|1;CNOT3|1;PCNA|1;PLK1|1;PML|1;RB1|1;RPL26|1;AURKA|1;TGFB1|1;TOP2A|1;TP53|1;XRCC3|1;ZNF207|1;HMGA2|1;CRADD|1;NAE1|1;AURKB|1;TAOK2|1;KNTC1|1;NDC80|1;CARM1|1;CHEK2|1;CNOT1|1;ZNF385A|1;VPS4A|1;DONSON|1;RPS27L|1;TAOK3|1;TRIAP1|1;GTSE1|1;TIPIN|1;ZWILCH|1;RFWD3|1;CHFR|1;PCID2|1;PSMG2|1…	38.8426	1.62193	1.47e-05	0.001472
									GO:0010821	regulation of mitochondrion organization	172	67	AKT1|1;ARRB2|1;AVP|1;BAX|1;BCL2|1;BCL2L1|1;BID|1;BIK|1;TSPO|1;CSNK2A2|1;DHODH|1;E2F1|1;GSK3A|1;HIF1A|1;LIG3|1;LMAN1|1;MAPT|1;MMP9|1;NMT1|1;PMAIP1|1;RAC2|1;SREBF1|1;SREBF2|1;STAT2|1;TP53|1;TSC2|1;UBE2L3|1;YWHAB|1;YWHAE|1;YWHAH|1;PLA2G6|1;HRK|1;NOL3|1;HIP1R|1;NPEPPS|1;SAE1|1;DNM1L|1;RNF41|1;ACAA2|1;VAT1|1;CAMKK2|1;CDC37|1;CLEC16A|1;PPP1R13B|1;SIRT4|1;FBXO7|1;BBC3|1;PYCARD|1;TRIAP1|1;VPS13C|1;RNF31|…	42.0184	1.59454	1.55e-05	0.001541
									GO:0042326	negative regulation of phosphorylation	405	136	ADARB1|1;AKT1|1;APOE|1;ARRB2|1;BAX|1;BMP4|1;BMP7|1;CALM1|1;CBFA2T3|1;CDKN1B|1;CDKN2D|1;CEBPA|1;COX11|1;CRKL|1;CSK|1;CYLD|1;DUSP3|1;DUSP6|1;FOXM1|1;FOXO1|1;GMFB|1;GPS1|1;GPS2|1;IGF1R|1;INSM1|1;IPO5|1;LRP6|1;SMAD4|1;SMAD6|1;SMAD7|1;MAPT|1;MLLT1|1;GADD45B|1;NF1|1;NF2|1;NTF3|1;NTRK3|1;PEBP1|1;PAFAH1B1|1;PHB|1;PIK3R2|1;PIN1|1;PLK1|1;PPARA|1;PPP2R1A|1;PPP5C|1;PRKAR1A|1;DNAJC3|1;PRNP|1;PSEN1|1;PTK6|1;PT…	98.9387	1.37459	1.64e-05	0.001625
									GO:0000075	cell cycle checkpoint	208	78	BAX|1;BCL2L1|1;BLM|1;BRCA1|1;BUB1B|1;CDC6|1;CDK2|1;CDKN1B|1;FOXN3|1;CRY1|1;ARID3A|1;E2F1|1;E2F4|1;EP300|1;PRMT1|1;MDM2|1;CNOT2|1;CNOT3|1;PCNA|1;PLK1|1;PML|1;PTPN11|1;RB1|1;RPL26|1;AURKA|1;TGFB1|1;TOP2A|1;TP53|1;TP53BP1|1;XRCC3|1;ZNF207|1;HMGA2|1;CUL4A|1;THOC5|1;CRADD|1;NAE1|1;TIMELESS|1;AURKB|1;TAOK2|1;KNTC1|1;THOC1|1;FEM1B|1;NDC80|1;CARM1|1;CHEK2|1;CNOT1|1;ZNF385A|1;VPS4A|1;DONSON|1;RPS27L|1;FZR…	50.813	1.53504	1.65e-05	0.001625
									GO:0006913	nucleocytoplasmic transport	343	118	AKT1|1;BCL3|1;BMP4|1;PTTG1IP|1;CALR|1;CDH1|1;CSE1L|1;EIF5A|1;FGF9|1;HNRNPA1|1;IFNG|1;EIF6|1;JUP|1;KPNB1|1;KPNA2|1;KPNA3|1;IPO5|1;SMAD3|1;MDM2|1;MT3|1;PPP1R12A|1;NEDD4|1;NF1|1;NFKBIA|1;NUP88|1;PA2G4|1;PIK3R2|1;PML|1;MED1|1;PPP1CC|1;PRKACA|1;PRKAG1|1;MAPK1|1;PSEN1|1;PTPN11|1;RAN|1;RANGAP1|1;UPF1|1;RPS15|1;SRSF2|1;SNRPB|1;SNRPD1|1;SNRPD2|1;SNRPD3|1;SNRPF|1;STAT3|1;STYX|1;SUPT6H|1;TGFB1|1;TP53|1;TSC2…	83.7925	1.40824	1.73e-05	0.001681
									GO:0071383	cellular response to steroid hormone stimulus	248	90	ARRB2|1;ATP1A3|1;BMP4|1;BMP7|1;BRCA1|1;ZFP36L1|1;CALR|1;RUNX1|1;CBFB|1;CCNE1|1;CRY1|1;DDX5|1;DNMT3B|1;EP300|1;NR2F6|1;ESR2|1;FECH|1;FKBP4|1;FOXO1|1;GJB2|1;NR4A1|1;FOXA1|1;PRMT2|1;ICAM1|1;NEDD4|1;CNOT2|1;NPC1|1;PCK2|1;PHB|1;PPARA|1;MED1|1;PPP5C|1;RAN|1;RARA|1;RARG|1;RB1|1;RNF6|1;RORA|1;RPS6KB1|1;SAFB|1;SMARCA4|1;SRC|1;SSTR2|1;TFAP4|1;NR2F2|1;TGFB1|1;TGFB1I1|1;THRA|1;UBE2I|1;UBE2L3|1;UBE3A|1;NR1H2|…	60.5847	1.48552	1.74e-05	0.001681
									GO:0044839	cell cycle G2/M phase transition	205	77	APP|1;BACH1|1;BLM|1;BRCA1|1;CALM1|1;CDC6|1;CDC25B|1;CDK2|1;CDK4|1;FOXN3|1;CSNK1D|1;DYNC1H1|1;DNM2|1;FOXM1|1;HSPA2|1;HSP90AA1|1;PAFAH1B1|1;PCNT|1;PLK1|1;PPP2R1A|1;PRKACA|1;AURKA|1;TP53|1;TUBG1|1;WNT10B|1;YWHAE|1;TUBA1A|1;HMGA2|1;PPM1D|1;DYNLL1|1;RAB11A|1;NAE1|1;PKMYT1|1;AURKB|1;TAOK2|1;VPS4B|1;SFI1|1;RBX1|1;ARPP19|1;CIT|1;CEP250|1;CHEK2|1;ATF5|1;PHLDA1|1;TPX2|1;CEP131|1;CEP152|1;HAUS5|1;BRD4|1;SIN…	50.0801	1.53754	1.74e-05	0.001681
									GO:1901988	negative regulation of cell cycle phase transition	179	69	BAX|1;BCL2|1;BLM|1;BRCA1|1;ZFP36L1|1;BUB1B|1;CDC6|1;CDK2|1;CDKN1B|1;CDKN2D|1;FOXN3|1;ARID3A|1;E2F1|1;E2F4|1;EP300|1;PRMT2|1;PRMT1|1;MDM2|1;CNOT2|1;CNOT3|1;PCNA|1;PLK1|1;PML|1;RB1|1;RBL1|1;RPL26|1;AURKA|1;TP53|1;XRCC3|1;ZNF207|1;HMGA2|1;CRADD|1;NAE1|1;AURKB|1;TAOK2|1;RBX1|1;CTDSP2|1;NDC80|1;CARM1|1;CHEK2|1;ATF5|1;CNOT1|1;MYO16|1;FBXO7|1;ZNF385A|1;KANK2|1;VPS4A|1;DONSON|1;RPS27L|1;DACT1|1;FZR1|1;TA…	43.7285	1.57792	1.75e-05	0.001681
									GO:0015833	peptide transport	1855	526	ABAT|1;ACOX1|1;ACTN4|1;AP2A1|1;AP1B1|1;AP1G1|1;AKT1|1;AKT2|1;ALOX15B|1;ANG|1;APBA2|1;APOE|1;ARF3|1;ARL4D|1;ARF6|1;ARG2|1;ARL1|1;ARRB2|1;ASNA1|1;ATP6V0C|1;ATP6V1E1|1;ATP6V0A1|1;BBS2|1;BBS4|1;BCL3|1;BID|1;BMP4|1;TSPO|1;PTTG1IP|1;CACNA1A|1;CACNA1C|1;CACNB3|1;CALR|1;CD63|1;CDH1|1;CIDEA|1;AP2S1|1;CLTC|1;COL1A1|1;CSE1L|1;CSK|1;CSNK2A2|1;DNM2|1;ECH1|1;EIF5A|1;STX2|1;ERBB2|1;FGF9|1;GAPDH|1;GSK3A|1;HIF1A|…	453.164	1.16073	1.77e-05	0.001689
									GO:0006289	nucleotide-excision repair	110	47	BRCA2|1;EP300|1;ERCC1|1;ERCC2|1;ERCC4|1;ERCC5|1;GPS1|1;GTF2H3|1;HMGB1|1;HMGN1|1;LIG1|1;LIG3|1;LIG4|1;ATXN3|1;MNAT1|1;NTHL1|1;PCNA|1;POLE|1;POLR2A|1;POLR2C|1;POLR2E|1;POLR2F|1;POLR2I|1;RAD23A|1;RAD52|1;RBBP8|1;RFC3|1;RFC5|1;RPA1|1;TP53|1;UBA52|1;UBC|1;XRCC1|1;USP7|1;CUL4A|1;COPS3|1;COPS2|1;AQR|1;RBX1|1;PNKP|1;FAN1|1;COPS7A|1;RNF111|1;XAB2|1;NEIL1|1;BRIP1|1;ZNF830|1	26.8722	1.74902	1.81e-05	0.001719
									GO:0032786	positive regulation of DNA-templated transcription, elongation	29	18	CCNT1|1;GTF2F1|1;GTF2F2|1;HMGN1|1;SUPT4H1|1;SUPT5H|1;SUPT6H|1;ELL|1;THOC5|1;CCNK|1;THOC1|1;SUPT16H|1;RTF1|1;BRD4|1;CDK12|1;PAF1|1;ELL3|1;LEO1|1	7.0845	2.54076	1.82e-05	0.001722
									GO:1902749	regulation of cell cycle G2/M phase transition	160	63	APP|1;BLM|1;BRCA1|1;CDC6|1;CDC25B|1;CDK2|1;CDK4|1;FOXN3|1;CSNK1D|1;DYNC1H1|1;HSPA2|1;HSP90AA1|1;PAFAH1B1|1;PCNT|1;PLK1|1;PPP2R1A|1;PRKACA|1;AURKA|1;TP53|1;TUBG1|1;WNT10B|1;YWHAE|1;TUBA1A|1;HMGA2|1;DYNLL1|1;RAB11A|1;NAE1|1;AURKB|1;TAOK2|1;VPS4B|1;SFI1|1;RBX1|1;CEP250|1;ATF5|1;TPX2|1;CEP131|1;CEP152|1;HAUS5|1;BRD4|1;SIN3A|1;VPS4A|1;DONSON|1;FZR1|1;TAOK3|1;GTSE1|1;NDE1|1;CEP192|1;HAUS2|1;CENPJ|1;TAO…	39.0869	1.61179	1.85e-05	0.001735
									GO:0045892	negative regulation of transcription, DNA-templated	1101	327	AES|1;BIRC5|1;ZFHX3|1;BACH1|1;BCL3|1;BCL7A|1;BMP2|1;BMP4|1;BMP7|1;BRCA1|1;KLF5|1;C1QBP|1;CALR|1;RUNX1|1;CBFA2T3|1;CBFB|1;CCNE1|1;CDK2|1;CDKN1B|1;CEBPA|1;CEBPB|1;FOXN3|1;CREBBP|1;CRY1|1;CRYM|1;DACH1|1;DDIT3|1;DDX5|1;DLX4|1;DNMT1|1;DNMT3B|1;ATN1|1;E2F1|1;E2F4|1;E4F1|1;ELK3|1;EP300|1;NR2F6|1;ERF|1;ESR2|1;ETS2|1;ETV6|1;FGF9|1;FOXF1|1;FOXJ1|1;FOXM1|1;FOXO1|1;FOSB|1;XRCC6|1;GABPA|1;GATA6|1;GPS2|1;H1F0|…	268.967	1.21576	1.87e-05	0.001747
									GO:0048523	negative regulation of cellular process	4167	1115	AARS|1;ABAT|1;ABR|1;ACACB|1;ACADVL|1;ACP5|1;ACTN4|1;ACTN1|1;ACVR1B|1;ADA|1;ADARB1|1;ADCY6|1;AP2A1|1;AES|1;JAG1|1;AKT1|1;AKT2|1;ALOX12|1;ALOX15B|1;ANG|1;APAF1|1;APEX1|1;BIRC5|1;APLP1|1;APLP2|1;APOE|1;APP|1;ARF6|1;ARG2|1;ARHGDIA|1;ARHGDIG|1;ARRB2|1;ZFHX3|1;ATF4|1;AVP|1;AXL|1;B2M|1;BACH1|1;BAX|1;BBS4|1;BCL2|1;BCL2L1|1;BCL2L2|1;BCL3|1;BCL7A|1;BICD1|1;BID|1;BLM|1;BMP2|1;BMP4|1;BMP7|1;BNIP2|1;BRCA1|1;B…	1017.97	1.09532	1.93e-05	0.001792
									GO:0010563	negative regulation of phosphorus metabolic process	509	165	ADARB1|1;AKT1|1;APOE|1;ARRB2|1;BAX|1;BMP4|1;BMP7|1;TSPO|1;CALM1|1;CBFA2T3|1;CDKN1B|1;CDKN2D|1;CEBPA|1;COX11|1;CRKL|1;CSK|1;CYLD|1;DUSP3|1;DUSP6|1;FOXM1|1;FOXO1|1;GMFB|1;GPS1|1;GPS2|1;GSK3A|1;IGF1R|1;INSM1|1;IPO5|1;LGALS3|1;LRP6|1;SMAD4|1;SMAD6|1;SMAD7|1;MAPT|1;MLLT1|1;GADD45B|1;NF1|1;NF2|1;NTF3|1;NTRK3|1;PEBP1|1;PAFAH1B1|1;PDGFB|1;PHB|1;PIK3R2|1;PIN1|1;PLK1|1;PPARA|1;PPP2R1A|1;PPP5C|1;PRKAR1A|1;D…	124.345	1.32695	2.07e-05	0.001909
									GO:0051348	negative regulation of transferase activity	256	92	ADARB1|1;AKT1|1;APOE|1;BMP4|1;BMP7|1;CDKN1B|1;CDKN2D|1;CEBPA|1;COX11|1;CSK|1;DUSP3|1;DUSP6|1;ERCC4|1;GMFB|1;GPS1|1;GPS2|1;GSK3A|1;IGF1R|1;IPO5|1;LRP6|1;SMAD7|1;MAPT|1;MLLT1|1;GADD45B|1;NF1|1;NF2|1;PLK1|1;PPP2R1A|1;PRKAR1A|1;DNAJC3|1;PSEN1|1;PTK6|1;PTPN1|1;PTPN2|1;RB1|1;SRC|1;TARBP2|1;TFAP4|1;NR2F2|1;TP53|1;TSC2|1;WARS|1;ZFP36|1;SOCS1|1;IRS2|1;SOCS3|1;GPRC5A|1;RPL23|1;BAG5|1;PPM1F|1;MVP|1;SPRY2|1;…	62.539	1.47108	2.19e-05	0.002009
									GO:0070925	organelle assembly	792	243	ACTG1|1;BBS2|1;BBS4|1;BICD1|1;BRCA1|1;C1QBP|1;CDK2|1;CFL2|1;CIRBP|1;CSNK1D|1;CYLD|1;DDX3X|1;SEPT1|1;DYNC1H1|1;DNM2|1;E2F4|1;EIF2S1|1;FOXJ1|1;GAS8|1;KAT2A|1;GRB7|1;HCK|1;HSP90AA1|1;EIF6|1;KPNB1|1;KRT19|1;LAMA5|1;LCP1|1;SMAD4|1;MAPT|1;MEF2A|1;TRIM37|1;MYH10|1;MYH11|1;NOP2|1;CNOT2|1;NTRK3|1;PAFAH1B1|1;PCNT|1;CHMP1A|1;PLK1|1;SEPT5|1;SEPT4|1;PPP2R1A|1;PRKACA|1;PRKAR1A|1;PSEN1|1;PTPRS|1;RFX2|1;RFX4|1;R…	193.48	1.25594	2.27e-05	0.002056
									GO:0010389	regulation of G2/M transition of mitotic cell cycle	145	58	APP|1;BLM|1;BRCA1|1;CDC6|1;CDC25B|1;CDK2|1;CDK4|1;FOXN3|1;CSNK1D|1;DYNC1H1|1;HSPA2|1;HSP90AA1|1;PAFAH1B1|1;PCNT|1;PLK1|1;PPP2R1A|1;PRKACA|1;AURKA|1;TUBG1|1;WNT10B|1;YWHAE|1;TUBA1A|1;HMGA2|1;DYNLL1|1;RAB11A|1;NAE1|1;AURKB|1;TAOK2|1;VPS4B|1;SFI1|1;RBX1|1;CEP250|1;TPX2|1;CEP131|1;CEP152|1;HAUS5|1;BRD4|1;SIN3A|1;VPS4A|1;DONSON|1;TAOK3|1;NDE1|1;CEP192|1;HAUS2|1;CENPJ|1;TAOK1|1;RNASEH2B|1;CEP76|1;CTC1|…	35.4225	1.63738	2.27e-05	0.002056
									GO:0072657	protein localization to membrane	567	181	AKT1|1;AKT2|1;APOE|1;ARF6|1;ASNA1|1;BAX|1;BBS2|1;BCL2|1;BCL2L1|1;BID|1;BSG|1;CACNB3|1;CALM1|1;CDH1|1;CDH2|1;CLTC|1;CRKL|1;CSK|1;DLG4|1;E2F1|1;ERBB2|1;FLOT2|1;GRIN2A|1;GRIN2C|1;HSP90AA1|1;IFNG|1;ITGA3|1;ITGAL|1;ITGAM|1;JUP|1;KCNB1|1;KRT18|1;LAMA5|1;LGALS3|1;LRP1|1;LRP6|1;MMP14|1;MYO1C|1;MYO5A|1;NMT1|1;NPC1|1;PALM|1;PMAIP1|1;PRKCH|1;PRNP|1;PTPN9|1;PEX5|1;RAB3A|1;RAP2A|1;ROCK1|1;RPL3|1;RPL4|1;RPL6|1…	138.514	1.30673	2.28e-05	0.002058
									GO:0016032	viral process	679	212	ADARB1|1;AP2A1|1;AP1B1|1;AP1G1|1;APOE|1;ASGR1|1;ATP6V0C|1;AXL|1;B2M|1;BAX|1;BCL2|1;BCL2L1|1;BICD1|1;C1QBP|1;CCNT1|1;CD4|1;SCARB1|1;CEBPA|1;AP2S1|1;CREBBP|1;CXADR|1;DDX3X|1;DDX5|1;DYRK1A|1;E4F1|1;EFNB2|1;EFNB3|1;EIF4A1|1;EP300|1;ERCC2|1;XRCC6|1;KAT2A|1;GPS2|1;GRB2|1;GTF2A2|1;HCFC1|1;HCK|1;HNRNPA1|1;HTR2A|1;ICAM1|1;ILF3|1;INSR|1;IRF3|1;ITGA5|1;ITGB3|1;KARS|1;KLC1|1;KPNB1|1;KPNA2|1;KPNA3|1;IPO5|1;KR…	165.875	1.27807	2.3e-05	0.002063
									GO:0006260	DNA replication	253	91	ATF1|1;BLM|1;BRCA1|1;BRCA2|1;CCNE1|1;CDC6|1;CDC34|1;CDK2|1;DACH1|1;DUT|1;E4F1|1;GLI1|1;LIG1|1;LIG3|1;LIG4|1;MCM5|1;NAP1L1|1;NFIC|1;NFIX|1;PCNA|1;POLE|1;POLG|1;PPP2R1A|1;PRIM1|1;PTMS|1;RAD51|1;RBBP6|1;RBBP8|1;UPF1|1;RFC3|1;RFC5|1;RPA1|1;MAP2K4|1;TERF2|1;TNFAIP1|1;TOP1|1;TOP3A|1;CDK2AP1|1;CHAF1B|1;SMC1A|1;TIMELESS|1;DNAJA3|1;RECQL5|1;GINS1|1;THOC1|1;CHAF1A|1;RNASEH2A|1;KAT7|1;WDHD1|1;SUPT16H|1;CHEK…	61.8061	1.47235	2.33e-05	0.002078
									GO:0022607	cellular component assembly	2741	753	ACACA|1;ACACB|1;ACTG1|1;ACTN4|1;ACTN1|1;ADSL|1;ALDH1A3|1;ALDOA|1;AMFR|1;ANG|1;APAF1|1;APOE|1;APP|1;ARF6|1;ARVCF|1;ATF1|1;BAX|1;BBS2|1;BBS4|1;BCL2|1;BICD1|1;BID|1;BIK|1;BLM|1;BMP7|1;BRCA1|1;KLF5|1;C1QBP|1;CALR|1;RUNX1|1;CBFB|1;CD9|1;CDC34|1;CDH1|1;CDH2|1;CDH3|1;CDH4|1;CDH13|1;CDH15|1;CDK2|1;CDKN1B|1;CFL2|1;CIRBP|1;AP2S1|1;CLTC|1;COL1A1|1;COL6A2|1;COX11|1;CREBBP|1;CRK|1;CRKL|1;CSNK1D|1;CTSZ|1;CYLD|…	669.607	1.12454	2.43e-05	0.002141
									GO:0000077	DNA damage checkpoint	139	56	BAX|1;BLM|1;BRCA1|1;CDK2|1;CDKN1B|1;FOXN3|1;CRY1|1;ARID3A|1;E2F1|1;E2F4|1;EP300|1;PRMT1|1;MDM2|1;CNOT2|1;CNOT3|1;PCNA|1;PLK1|1;PML|1;PTPN11|1;RPL26|1;AURKA|1;TP53|1;TP53BP1|1;HMGA2|1;CUL4A|1;THOC5|1;CRADD|1;TAOK2|1;THOC1|1;FEM1B|1;CARM1|1;CHEK2|1;CNOT1|1;ZNF385A|1;DONSON|1;RPS27L|1;FZR1|1;TAOK3|1;TRIAP1|1;GTSE1|1;TIPIN|1;RFWD3|1;TAOK1|1;RNASEH2B|1;FBXO31|1;WDR76|1;CDK5RAP3|1;RHNO1|1;BRIP1|1;DOT1L…	33.9567	1.64916	2.44e-05	0.002141
									GO:0006261	DNA-dependent DNA replication	139	56	BLM|1;BRCA2|1;CCNE1|1;CDC6|1;CDC34|1;CDK2|1;DACH1|1;LIG1|1;LIG3|1;MCM5|1;PCNA|1;POLE|1;POLG|1;PRIM1|1;RAD51|1;UPF1|1;RFC3|1;RFC5|1;RPA1|1;TERF2|1;CDK2AP1|1;SMC1A|1;TIMELESS|1;DNAJA3|1;GINS1|1;THOC1|1;RNASEH2A|1;WDHD1|1;CHEK2|1;POLG2|1;PNKP|1;ORC6|1;SAMHD1|1;DONSON|1;RTEL1|1;INO80|1;TIPIN|1;RFWD3|1;WDR18|1;FANCM|1;WIZ|1;CHTF18|1;GINS3|1;ACD|1;TEFM|1;ATAD5|1;DBF4B|1;CDT1|1;RPAIN|1;ZNF830|1;SLFN11|1…	33.9567	1.64916	2.44e-05	0.002141
									GO:0033673	negative regulation of kinase activity	227	83	ADARB1|1;AKT1|1;APOE|1;BMP4|1;BMP7|1;CDKN1B|1;CDKN2D|1;CEBPA|1;COX11|1;CSK|1;DUSP3|1;DUSP6|1;GMFB|1;GPS1|1;GPS2|1;IGF1R|1;IPO5|1;LRP6|1;MAPT|1;MLLT1|1;GADD45B|1;NF1|1;NF2|1;PLK1|1;PPP2R1A|1;PRKAR1A|1;DNAJC3|1;PSEN1|1;PTK6|1;PTPN1|1;PTPN2|1;RB1|1;TARBP2|1;TFAP4|1;NR2F2|1;TSC2|1;WARS|1;SOCS1|1;IRS2|1;SOCS3|1;GPRC5A|1;PPM1F|1;MVP|1;SPRY2|1;CIB1|1;HEXIM1|1;DUSP14|1;PKIG|1;PPM1E|1;CORO1C|1;NUP62|1;FBX…	55.4545	1.49672	2.66e-05	0.002316
									GO:0051169	nuclear transport	346	118	AKT1|1;BCL3|1;BMP4|1;PTTG1IP|1;CALR|1;CDH1|1;CSE1L|1;EIF5A|1;FGF9|1;HNRNPA1|1;IFNG|1;EIF6|1;JUP|1;KPNB1|1;KPNA2|1;KPNA3|1;IPO5|1;SMAD3|1;MDM2|1;MT3|1;PPP1R12A|1;NEDD4|1;NF1|1;NFKBIA|1;NUP88|1;PA2G4|1;PIK3R2|1;PML|1;MED1|1;PPP1CC|1;PRKACA|1;PRKAG1|1;MAPK1|1;PSEN1|1;PTPN11|1;RAN|1;RANGAP1|1;UPF1|1;RPS15|1;SRSF2|1;SNRPB|1;SNRPD1|1;SNRPD2|1;SNRPD3|1;SNRPF|1;STAT3|1;STYX|1;SUPT6H|1;TGFB1|1;TP53|1;TSC2…	84.5254	1.39603	2.7e-05	0.002343
									GO:0090150	establishment of protein localization to membrane	298	104	AKT2|1;ASNA1|1;BAX|1;BBS2|1;BCL2|1;BID|1;CACNB3|1;CALM1|1;CSK|1;E2F1|1;ERBB2|1;HSP90AA1|1;ITGAM|1;KCNB1|1;KRT18|1;MYO1C|1;NMT1|1;NPC1|1;PMAIP1|1;PRNP|1;PEX5|1;RPL3|1;RPL4|1;RPL6|1;RPL13|1;RPL17|1;RPL18|1;RPL18A|1;RPL19|1;RPL21|1;RPL23A|1;RPL26|1;RPL27|1;RPL28|1;RPL38|1;RPL41|1;RPLP0|1;RPLP1|1;RPS2|1;RPS4X|1;RPS5|1;RPS9|1;RPS11|1;RPS15|1;RPS15A|1;RPS16|1;RPS19|1;RPS21|1;RPS26|1;RPS28|1;RPS29|1;CLI…	72.7993	1.42858	2.75e-05	0.002368
									GO:0045936	negative regulation of phosphate metabolic process	508	164	ADARB1|1;AKT1|1;APOE|1;ARRB2|1;BAX|1;BMP4|1;BMP7|1;TSPO|1;CALM1|1;CBFA2T3|1;CDKN1B|1;CDKN2D|1;CEBPA|1;COX11|1;CRKL|1;CSK|1;CYLD|1;DUSP3|1;DUSP6|1;FOXM1|1;FOXO1|1;GMFB|1;GPS1|1;GPS2|1;IGF1R|1;INSM1|1;IPO5|1;LGALS3|1;LRP6|1;SMAD4|1;SMAD6|1;SMAD7|1;MAPT|1;MLLT1|1;GADD45B|1;NF1|1;NF2|1;NTF3|1;NTRK3|1;PEBP1|1;PAFAH1B1|1;PDGFB|1;PHB|1;PIK3R2|1;PIN1|1;PLK1|1;PPARA|1;PPP2R1A|1;PPP5C|1;PRKAR1A|1;DNAJC3|1;…	124.101	1.32151	2.81e-05	0.00241
									GO:0050794	regulation of cellular process	8928	2281	AARS|1;ABAT|1;ABR|1;ACACA|1;ACACB|1;ACADVL|1;ACLY|1;ACP5|1;ACTG1|1;ACTN4|1;ACTN1|1;ACVR1B|1;ADA|1;ADARB1|1;ADCY6|1;ADCY9|1;ADORA2B|1;PARP4|1;AP2A1|1;AP1G1|1;AES|1;JAG1|1;AKT1|1;AKT2|1;ALDH1A3|1;ALDOA|1;ALOX12|1;ALOX12B|1;ALOX15B|1;AMFR|1;ANG|1;APAF1|1;APBA2|1;AIRE|1;APEX1|1;BIRC5|1;APLP1|1;APLP2|1;APOE|1;APP|1;ARF6|1;ARG2|1;ARHGDIA|1;ARHGDIG|1;ARRB2|1;ASNA1|1;ZFHX3|1;ATF1|1;ATF4|1;ATP1B2|1;ATP2A1…	2181.05	1.04583	2.84e-05	0.002421
									GO:0000086	G2/M transition of mitotic cell cycle	188	71	APP|1;BACH1|1;BLM|1;BRCA1|1;CALM1|1;CDC6|1;CDC25B|1;CDK2|1;CDK4|1;FOXN3|1;CSNK1D|1;DYNC1H1|1;DNM2|1;FOXM1|1;HSPA2|1;HSP90AA1|1;PAFAH1B1|1;PCNT|1;PLK1|1;PPP2R1A|1;PRKACA|1;AURKA|1;TUBG1|1;WNT10B|1;YWHAE|1;TUBA1A|1;HMGA2|1;PPM1D|1;DYNLL1|1;RAB11A|1;NAE1|1;PKMYT1|1;AURKB|1;TAOK2|1;VPS4B|1;SFI1|1;RBX1|1;ARPP19|1;CIT|1;CEP250|1;CHEK2|1;PHLDA1|1;TPX2|1;CEP131|1;CEP152|1;HAUS5|1;BRD4|1;SIN3A|1;VPS4A|1;D…	45.9271	1.54593	2.96e-05	0.002492
									GO:0006464	cellular protein modification process	3699	995	ACVR1B|1;ADARB1|1;ADORA2B|1;PARP4|1;AKT1|1;AKT2|1;ALOX12B|1;AMFR|1;ANG|1;BIRC5|1;APLP2|1;APOE|1;APP|1;ARRB2|1;ASGR1|1;AVP|1;AXL|1;BAX|1;BCL2|1;BLM|1;BMP2|1;BMP4|1;BMP7|1;BRCA1|1;BRCA2|1;ZFP36L1|1;BUB1B|1;TSPO|1;PTTG1IP|1;CALM1|1;CBFB|1;CCND2|1;CCNE1|1;CCNF|1;CCNT1|1;CD4|1;CD27|1;CDC6|1;CDC25B|1;CDC27|1;CDC34|1;CDH2|1;CDK2|1;CDK4|1;CDK8|1;CDKN1B|1;CDKN2D|1;CDKN3|1;CEBPA|1;CHD3|1;CHD4|1;CHRNA7|1;CL…	903.64	1.1011	2.97e-05	0.002492
									GO:0036211	protein modification process	3699	995	ACVR1B|1;ADARB1|1;ADORA2B|1;PARP4|1;AKT1|1;AKT2|1;ALOX12B|1;AMFR|1;ANG|1;BIRC5|1;APLP2|1;APOE|1;APP|1;ARRB2|1;ASGR1|1;AVP|1;AXL|1;BAX|1;BCL2|1;BLM|1;BMP2|1;BMP4|1;BMP7|1;BRCA1|1;BRCA2|1;ZFP36L1|1;BUB1B|1;TSPO|1;PTTG1IP|1;CALM1|1;CBFB|1;CCND2|1;CCNE1|1;CCNF|1;CCNT1|1;CD4|1;CD27|1;CDC6|1;CDC25B|1;CDC27|1;CDC34|1;CDH2|1;CDK2|1;CDK4|1;CDK8|1;CDKN1B|1;CDKN2D|1;CDKN3|1;CEBPA|1;CHD3|1;CHD4|1;CHRNA7|1;CL…	903.64	1.1011	2.97e-05	0.002492
									GO:0001933	negative regulation of protein phosphorylation	371	125	ADARB1|1;AKT1|1;APOE|1;ARRB2|1;BAX|1;BMP4|1;BMP7|1;CALM1|1;CDKN1B|1;CDKN2D|1;CEBPA|1;CRKL|1;CSK|1;CYLD|1;DUSP3|1;DUSP6|1;FOXM1|1;FOXO1|1;GMFB|1;GPS1|1;GPS2|1;IGF1R|1;INSM1|1;IPO5|1;LRP6|1;SMAD4|1;SMAD6|1;SMAD7|1;MLLT1|1;GADD45B|1;NF1|1;NF2|1;NTF3|1;NTRK3|1;PEBP1|1;PAFAH1B1|1;PHB|1;PIK3R2|1;PIN1|1;PLK1|1;PPP2R1A|1;PPP5C|1;PRKAR1A|1;DNAJC3|1;PRNP|1;PSEN1|1;PTK6|1;PTPN1|1;PTPN2|1;RB1|1;TARBP2|1;TFAP…	90.6327	1.37919	2.99e-05	0.002499
									GO:0042886	amide transport	1881	530	ABAT|1;ACOX1|1;ACTN4|1;AP2A1|1;AP1B1|1;AP1G1|1;AKT1|1;AKT2|1;ALOX15B|1;ANG|1;APBA2|1;APOE|1;ARF3|1;ARL4D|1;ARF6|1;ARG2|1;ARL1|1;ARRB2|1;ASNA1|1;ATP6V0C|1;ATP6V1E1|1;ATP6V0A1|1;BBS2|1;BBS4|1;BCL3|1;BID|1;BMP4|1;TSPO|1;PTTG1IP|1;CACNA1A|1;CACNA1C|1;CACNB3|1;CALR|1;CD63|1;CDH1|1;CIDEA|1;AP2S1|1;CLTC|1;COL1A1|1;CSE1L|1;CSK|1;CSNK2A2|1;DNM2|1;ECH1|1;EIF5A|1;STX2|1;ERBB2|1;FGF9|1;GAPDH|1;GSK3A|1;HIF1A|…	459.515	1.15339	3.44e-05	0.002854
									GO:0043933	protein-containing complex subunit organization	2008	562	ACACA|1;ACACB|1;ADSL|1;ALDH1A3|1;ALDOA|1;AMFR|1;ANG|1;APAF1|1;APOE|1;ARF6|1;ATF1|1;BAX|1;BBS4|1;BICD1|1;BID|1;BIK|1;BLM|1;C1QBP|1;CALR|1;SCARB1|1;CDKN1B|1;CFL2|1;CIRBP|1;AP2S1|1;CLN3|1;CLTC|1;COL1A1|1;COL2A1|1;COL6A2|1;COX11|1;CREBBP|1;CRK|1;CSNK1D|1;CTSZ|1;CYLD|1;DAPK3|1;DDIT3|1;DDX3X|1;DHX8|1;SEPT1|1;DLG4|1;DYNC1H1|1;DYNC1LI2|1;DUT|1;DVL2|1;DYRK1A|1;EIF2S1|1;EIF4B|1;EIF5|1;EIF5A|1;ELAVL1|1;EP30…	490.54	1.14567	4.25e-05	0.003514
									GO:0019538	protein metabolic process	5124	1349	AARS|1;ABCA3|1;ACACA|1;ACVR1B|1;ADARB1|1;ADORA2B|1;PARP4|1;AP2A1|1;AKT1|1;AKT2|1;ALOX12B|1;AMFR|1;ANG|1;APAF1|1;AIRE|1;BIRC5|1;APLP2|1;APOE|1;APP|1;ARRB2|1;ASGR1|1;ATF4|1;ATP7B|1;AVP|1;AXL|1;B2M|1;BAX|1;BCL2|1;BCL3|1;BID|1;BLM|1;BMP2|1;BMP4|1;BMP7|1;BRCA1|1;BRCA2|1;ZFP36L1|1;BUB1B|1;TSPO|1;C1QBP|1;C1R|1;PTTG1IP|1;CALM1|1;CALR|1;CAPNS1|1;CBFA2T3|1;CBFB|1;CCND2|1;CCNE1|1;CCNF|1;CCNT1|1;CD4|1;CD27|1…	1251.76	1.07769	4.46e-05	0.00366
									GO:0071156	regulation of cell cycle arrest	101	43	AKT2|1;BAX|1;BRCA1|1;CALR|1;CDK2|1;CDK4|1;CDKN1B|1;ARID3A|1;E2F1|1;E2F4|1;EP300|1;FOXM1|1;GATA6|1;PRMT1|1;INSM1|1;MDM2|1;MIF|1;CNOT2|1;CNOT3|1;PCNA|1;PML|1;PRKACA|1;RPL26|1;AURKA|1;TFAP4|1;TGFB1|1;TP53|1;HMGA2|1;CRADD|1;CCNK|1;CDK5R1|1;RPL23|1;CARM1|1;MYBBP1A|1;ZNF268|1;CHEK2|1;CNOT1|1;ZNF385A|1;CRLF3|1;TRIAP1|1;GTSE1|1;MED25|1;E2F7|1	24.6736	1.74275	4.49e-05	0.003666
									GO:0006469	negative regulation of protein kinase activity	211	77	ADARB1|1;AKT1|1;APOE|1;BMP4|1;BMP7|1;CDKN1B|1;CDKN2D|1;CEBPA|1;DUSP3|1;DUSP6|1;GMFB|1;GPS1|1;GPS2|1;IGF1R|1;IPO5|1;LRP6|1;MLLT1|1;GADD45B|1;NF1|1;NF2|1;PLK1|1;PPP2R1A|1;PRKAR1A|1;DNAJC3|1;PSEN1|1;PTK6|1;PTPN1|1;PTPN2|1;RB1|1;TARBP2|1;TFAP4|1;NR2F2|1;TSC2|1;WARS|1;SOCS1|1;SOCS3|1;GPRC5A|1;PPM1F|1;MVP|1;SPRY2|1;CIB1|1;HEXIM1|1;DUSP14|1;PKIG|1;PPM1E|1;CORO1C|1;NUP62|1;FBXO7|1;LATS2|1;PYCARD|1;TAOK3|…	51.5458	1.49382	5.51e-05	0.004478
									GO:0045930	negative regulation of mitotic cell cycle	248	88	BAX|1;BCL2|1;BCL2L1|1;BLM|1;BMP4|1;BMP7|1;BRCA1|1;ZFP36L1|1;BTG1|1;BUB1B|1;CDC6|1;CDK2|1;CDKN1B|1;FOXN3|1;ARID3A|1;E2F1|1;E2F4|1;E4F1|1;EP300|1;PRMT2|1;PRMT1|1;SMAD3|1;MDM2|1;CNOT2|1;CNOT3|1;PCNA|1;PLK1|1;PML|1;RB1|1;RBL1|1;RPL26|1;AURKA|1;TGFB1|1;TIMP2|1;TOP2A|1;TP53|1;XRCC3|1;ZNF207|1;HMGA2|1;CRADD|1;NAE1|1;AURKB|1;TAOK2|1;SLC9A3R1|1;RECQL5|1;KNTC1|1;RBX1|1;TOM1L1|1;CTDSP2|1;NDC80|1;CARM1|1;BTG…	60.5847	1.45251	5.59e-05	0.004522
									GO:0044774	mitotic DNA integrity checkpoint	102	43	BAX|1;BLM|1;CDC6|1;CDK2|1;CDKN1B|1;FOXN3|1;ARID3A|1;E2F1|1;E2F4|1;EP300|1;PRMT1|1;MDM2|1;CNOT2|1;CNOT3|1;PCNA|1;PML|1;RPL26|1;AURKA|1;TOP2A|1;TP53|1;HMGA2|1;CRADD|1;NAE1|1;TAOK2|1;CARM1|1;CHEK2|1;CNOT1|1;ZNF385A|1;DONSON|1;RPS27L|1;TAOK3|1;TRIAP1|1;GTSE1|1;TIPIN|1;RFWD3|1;TAOK1|1;FBXO31|1;CDK5RAP3|1;BRSK1|1;ZNF830|1;E2F7|1;EME1|1;EME2|1	24.9179	1.72567	5.94e-05	0.004781
									GO:0071158	positive regulation of cell cycle arrest	78	35	BAX|1;BRCA1|1;CDK2|1;CDKN1B|1;ARID3A|1;E2F1|1;E2F4|1;EP300|1;GATA6|1;PRMT1|1;INSM1|1;MDM2|1;CNOT2|1;CNOT3|1;PCNA|1;PML|1;PRKACA|1;RPL26|1;AURKA|1;TGFB1|1;TP53|1;HMGA2|1;CRADD|1;CDK5R1|1;RPL23|1;CARM1|1;MYBBP1A|1;CHEK2|1;CNOT1|1;ZNF385A|1;CRLF3|1;TRIAP1|1;GTSE1|1;MED25|1;E2F7|1	19.0549	1.8368	6.14e-05	0.004918
									GO:0044773	mitotic DNA damage checkpoint	93	40	BAX|1;BLM|1;CDK2|1;CDKN1B|1;FOXN3|1;ARID3A|1;E2F1|1;E2F4|1;EP300|1;PRMT1|1;MDM2|1;CNOT2|1;CNOT3|1;PCNA|1;PML|1;RPL26|1;AURKA|1;TP53|1;HMGA2|1;CRADD|1;TAOK2|1;CARM1|1;CHEK2|1;CNOT1|1;ZNF385A|1;DONSON|1;RPS27L|1;TAOK3|1;TRIAP1|1;GTSE1|1;TIPIN|1;RFWD3|1;TAOK1|1;FBXO31|1;CDK5RAP3|1;BRSK1|1;ZNF830|1;E2F7|1;EME1|1;EME2|1	22.7192	1.76062	6.19e-05	0.004934
									GO:0051301	cell division	551	174	BIRC5|1;ARF6|1;BBS4|1;BCL2L1|1;BLM|1;BRCA2|1;BUB1B|1;CALM1|1;CCND2|1;CCNE1|1;CCNF|1;CCNT1|1;CDC6|1;CDC25B|1;CDK2|1;CDK4|1;CLTC|1;SEPT1|1;DYNC1H1|1;E4F1|1;ERCC2|1;FGF9|1;LIG1|1;LIG3|1;LIG4|1;LLGL2|1;MYH9|1;MYH10|1;PAFAH1B1|1;CHMP1A|1;PDGFB|1;PIN1|1;PLK1|1;SEPT5|1;SEPT4|1;PPP1CC|1;RAN|1;RB1|1;RBBP8|1;RBL1|1;SON|1;SOX5|1;AURKA|1;TGFB1|1;TOP1|1;TOP2A|1;UBE2I|1;VRK1|1;WNT9B|1;ZNF207|1;TUBA1A|1;HMGA2|1…	134.606	1.29267	6.31e-05	0.005001
									GO:0034248	regulation of cellular amide metabolic process	366	122	AARS|1;AKT1|1;AKT2|1;ANG|1;AIRE|1;APOE|1;APP|1;ATF4|1;BCL3|1;ZFP36L1|1;C1QBP|1;CALR|1;CDK4|1;CHRNA7|1;CIRBP|1;DAPK3|1;DDX3X|1;DPH1|1;EEF1A2|1;EEF2|1;EIF2S1|1;EIF4B|1;EIF5|1;EIF5A|1;ELAVL1|1;ERBB2|1;GAPDH|1;MKNK2|1;GRB7|1;GSK3A|1;GSTZ1|1;HNRNPL|1;ILF3|1;IREB2|1;EIF6|1;CNOT2|1;CNOT3|1;PA2G4|1;PDK2|1;CTSA|1;MAPK1|1;MAPK3|1;DNAJC3|1;PRNP|1;RARA|1;UPF1|1;ROCK1|1;RPL26|1;RPL38|1;RPS4X|1;RPS6KB1|1;RPS9|…	89.4112	1.36448	6.34e-05	0.005001
									GO:0051338	regulation of transferase activity	893	267	ADARB1|1;ADORA2B|1;PARP4|1;AKT1|1;ANG|1;APOE|1;APP|1;BLM|1;BMP2|1;BMP4|1;BMP7|1;CALM1|1;CCND2|1;CCNE1|1;CCNF|1;CCNT1|1;CD4|1;CDC6|1;CDC25B|1;CDK4|1;CDKN1B|1;CDKN2D|1;CDKN3|1;CEBPA|1;CHRNA7|1;COX11|1;CRK|1;CRKL|1;CSK|1;CSPG4|1;ACE|1;DDX3X|1;DLG4|1;DUSP3|1;DUSP6|1;DVL2|1;EEF1A2|1;ERBB2|1;ERBB3|1;ERCC4|1;ERN1|1;FLT1|1;XRCC6|1;GMFB|1;GPS1|1;GPS2|1;GSK3A|1;HMGB1|1;HMGN1|1;HSP90AA1|1;HTR2A|1;IFNG|1;IGF…	218.154	1.22391	6.85e-05	0.005374
									GO:0016482	cytosolic transport	147	57	AP2A1|1;AP1G1|1;ARL1|1;CLN5|1;CLTC|1;LAMP1|1;LMAN1|1;MAPK1|1;MAPK3|1;MAP2K1|1;MAP2K2|1;SNX1|1;SRC|1;EEA1|1;STX16|1;STX10|1;BECN1|1;BAIAP3|1;SPAG9|1;STX8|1;GOSR2|1;SGSM2|1;ARFRP1|1;VTI1B|1;KIF1C|1;CORO1A|1;SNF8|1;RAB21|1;MON2|1;ERC1|1;HEATR5A|1;TMEM87A|1;GGA1|1;SNX5|1;HOOK2|1;ANKFY1|1;VPS29|1;VPS13C|1;WIPI1|1;PLEKHJ1|1;VPS53|1;CCDC91|1;KIF16B|1;RNF126|1;VPS35|1;SNX6|1;UBE2O|1;AKTIP|1;CORO7|1;TBC1D…	35.9111	1.58725	7.49e-05	0.005854
									GO:0051640	organelle localization	662	204	ACTN4|1;ADORA2B|1;APBA2|1;ATP2A1|1;ATP2A2|1;BBS2|1;BBS4|1;BICD1|1;CALM1|1;CDH2|1;CDH3|1;CLN3|1;CSNK1D|1;CTSZ|1;DYNC1H1|1;DYNC1LI2|1;DNM2|1;STX2|1;FES|1;FOXF1|1;BLOC1S1|1;KAT2A|1;HIF1A|1;HMOX1|1;HSP90AA1|1;HTR2A|1;IL4R|1;EIF6|1;KCNB1|1;KIF22|1;KPNB1|1;LAMP1|1;LLGL2|1;LLGL1|1;LMAN1|1;MAPT|1;MEF2A|1;MYH9|1;MYH10|1;MYO1C|1;MYO5A|1;NUBP1|1;NUP88|1;P2RX1|1;PA2G4|1;PAFAH1B1|1;PCNT|1;CHMP1A|1;PLK1|1;SEPT…	161.722	1.26142	7.77e-05	0.00604
									GO:0009755	hormone-mediated signaling pathway	223	80	ARRB2|1;BMP4|1;BMP7|1;BRCA1|1;CALR|1;RUNX1|1;CBFB|1;CCNE1|1;CRY1|1;DDX5|1;EP300|1;NR2F6|1;ESR2|1;FKBP4|1;NR4A1|1;FOXA1|1;PRMT2|1;NEDD4|1;CNOT2|1;PHB|1;PPARA|1;MED1|1;PPP5C|1;PTPN11|1;RAN|1;RARA|1;RARG|1;RB1|1;RNF6|1;RORA|1;SAFB|1;SMARCA4|1;SRC|1;SSTR2|1;NR2F2|1;TGFB1I1|1;THRA|1;TSHR|1;UBE2I|1;UBE3A|1;NR1H2|1;VDR|1;YWHAH|1;NCOA3|1;NRIP1|1;AXIN1|1;LGR5|1;PIAS1|1;MED14|1;TRIP4|1;NR1D1|1;NCOR1|1;NCOR…	54.4774	1.4685	7.82e-05	0.006051
									GO:0007034	vacuolar transport	125	50	AP1G1|1;LAMP1|1;M6PR|1;NEDD4|1;NPC1|1;CHMP1A|1;BECN1|1;AP3D1|1;ATP6V0D1|1;HGS|1;STX8|1;VPS4B|1;GOSR2|1;HMGXB4|1;CACNG3|1;VTI1B|1;SNF8|1;CLEC16A|1;MGRN1|1;VPS39|1;VPS33B|1;CACNG4|1;VPS4A|1;CHMP2A|1;CHMP4A|1;HOOK2|1;VPS36|1;NAGPA|1;SPTBN5|1;ANKFY1|1;NDFIP2|1;VPS13C|1;VPS53|1;CCDC91|1;SCYL2|1;VPS35|1;USE1|1;CHMP1B|1;VIPAS39|1;AKTIP|1;VPS16|1;VPS33A|1;GNPTAB|1;CHMP6|1;UBXN6|1;RILP|1;VPS25|1;GNPTG|1;L…	30.5366	1.63738	8.08e-05	0.006222
									GO:0000184	nuclear-transcribed mRNA catabolic process, nonsense-mediated decay	119	48	GSPT1|1;PARN|1;PPP2R1A|1;UPF1|1;RPL3|1;RPL4|1;RPL6|1;RPL13|1;RPL17|1;RPL18|1;RPL18A|1;RPL19|1;RPL21|1;RPL23A|1;RPL26|1;RPL27|1;RPL28|1;RPL38|1;RPL41|1;RPLP0|1;RPLP1|1;RPS2|1;RPS4X|1;RPS5|1;RPS9|1;RPS11|1;RPS15|1;RPS15A|1;RPS16|1;RPS19|1;RPS21|1;RPS26|1;RPS28|1;RPS29|1;UBA52|1;RPL23|1;DHX34|1;EIF4A3|1;CTIF|1;RNPS1|1;CASC3|1;SMG6|1;RPL13A|1;RPL36|1;MAGOHB|1;SMG8|1;UPF3A|1;DCP1B|1	29.0709	1.65114	8.71e-05	0.006672
									GO:2000045	regulation of G1/S transition of mitotic cell cycle	135	53	APEX1|1;BAX|1;BCL2|1;BID|1;CCND2|1;CCNE1|1;CDC6|1;CDK2|1;CDKN1B|1;CYP1A1|1;DDX3X|1;ARID3A|1;E2F1|1;E2F4|1;EP300|1;PRMT2|1;PRMT1|1;MDM2|1;CNOT2|1;CNOT3|1;PCNA|1;PML|1;PSME1|1;PSME2|1;RB1|1;RBL1|1;RPL26|1;AURKA|1;TP53|1;CUL4A|1;CDK10|1;CRADD|1;ADAMTS1|1;CTDSP2|1;PSME3|1;CARM1|1;CHEK2|1;CNOT1|1;MYO16|1;FBXO7|1;ZNF385A|1;KANK2|1;RPS27L|1;DACT1|1;TRIAP1|1;GTSE1|1;INO80|1;RFWD3|1;RPTOR|1;FBXO31|1;SLFN1…	32.9796	1.60706	9.02e-05	0.006875
									GO:0042254	ribosome biogenesis	265	92	C1QBP|1;DDX3X|1;FBL|1;GTF3A|1;EIF6|1;SNU13|1;NOP2|1;NUP88|1;PA2G4|1;RAN|1;RPL3|1;RPL6|1;RPL23A|1;RPL26|1;RPL27|1;RPL38|1;RPLP0|1;RPS2|1;RPS5|1;RPS9|1;RPS15|1;RPS16|1;RPS19|1;RPS21|1;RPS28|1;RRP1|1;RIOK3|1;ZNHIT3|1;EIF4A3|1;URB1|1;MPHOSPH6|1;EMG1|1;MYBBP1A|1;DDX17|1;NOP56|1;TBL3|1;POP4|1;DDX52|1;KRR1|1;PWP1|1;EXOSC8|1;XRN2|1;DIS3|1;RRP1B|1;PES1|1;NOL11|1;RSL1D1|1;SENP3|1;ERAL1|1;AATF|1;PELP1|1;RPU…	64.7377	1.42112	9.67e-05	0.007334
									GO:0072331	signal transduction by p53 class mediator	211	76	AKT1|1;BAX|1;BCL2|1;BCL3|1;BRCA1|1;BRCA2|1;PTTG1IP|1;CDK2|1;CDKN1B|1;CSNK2A1|1;CSNK2A2|1;DDX5|1;ARID3A|1;DYRK1A|1;E2F1|1;E2F4|1;EP300|1;FOXM1|1;HIC1|1;PRMT1|1;MDM2|1;MIF|1;NOP2|1;CNOT2|1;CNOT3|1;PCNA|1;PDK2|1;PIN1|1;PMAIP1|1;PML|1;MAPK11|1;RPL26|1;AURKA|1;STK11|1;TAF4B|1;TFAP4|1;TP53|1;TAF15|1;PPM1D|1;MAPKAPK5|1;CRADD|1;USP10|1;AURKB|1;RPL23|1;PRMT5|1;CARM1|1;MYBBP1A|1;HEXIM1|1;PPP1R13L|1;SUPT16H…	51.5458	1.47442	0.0001	0.007583
									GO:0007005	mitochondrion organization	469	150	AKT1|1;ARRB2|1;ATP2A1|1;AVP|1;BAX|1;BCL2|1;BCL2L1|1;BID|1;BIK|1;TSPO|1;CALM1|1;CEBPA|1;CNP|1;CSNK2A2|1;CXADR|1;DHODH|1;E2F1|1;TYMP|1;EYA2|1;GABPA|1;GABPB1|1;KAT2A|1;GSK3A|1;HCFC1|1;HIF1A|1;HSP90AA1|1;LIG3|1;LMAN1|1;MAPT|1;MEF2A|1;MMP9|1;MX1|1;NDUFA3|1;NDUFA6|1;NDUFA7|1;NDUFA9|1;NDUFAB1|1;NDUFB1|1;NDUFB7|1;NDUFB10|1;NDUFV2|1;NDUFV3|1;NMT1|1;OXA1L|1;PHB|1;PMAIP1|1;SEPT4|1;POLG|1;POLRMT|1;RAB3A|1;RA…	114.573	1.3092	0.000101	0.00762
									GO:0022411	cellular component disassembly	495	157	APAF1|1;BAX|1;BSG|1;TSPO|1;CFL2|1;CIDEA|1;CLN3|1;CSNK2A2|1;CST3|1;DHX8|1;DNASE2|1;DUSP3|1;DVL2|1;EIF5A|1;EPS8|1;ETS1|1;FZD2|1;GSK3A|1;GSPT1|1;H1F0|1;HIF1A|1;HMGB1|1;HSPA2|1;IGF1R|1;INSR|1;ITGAM|1;KLC1|1;KPNB1|1;LCP1|1;LRP1|1;LRP6|1;MMP2|1;MMP9|1;MMP14|1;NFE2|1;OXA1L|1;FURIN|1;PAFAH1B1|1;CHMP1A|1;PLK1|1;PRKCA|1;PRKCB|1;KLK7|1;TWF1|1;UPF1|1;MRPL12|1;MRPS12|1;SH3GL1|1;SMARCA4|1;SMARCB1|1;SMARCC2|1;S…	120.925	1.29832	0.000112	0.008368
									GO:2001020	regulation of response to DNA damage stimulus	185	68	BCL2|1;BCL2L1|1;BID|1;BLM|1;BRCA1|1;PTTG1IP|1;CDKN2D|1;CEBPG|1;CRY1|1;DDX5|1;DYRK1A|1;ERCC1|1;ERCC4|1;EYA2|1;FOXM1|1;HIC1|1;HMGB1|1;MAPT|1;MDM2|1;MIF|1;PCNA|1;PMAIP1|1;PML|1;PPP4C|1;PRKCG|1;RAD51|1;RAD52|1;RPL26|1;TERF2|1;TP53BP1|1;TPT1|1;UBE2N|1;XRCC1|1;HMGA2|1;AXIN2|1;CUL4A|1;THOC5|1;TIMELESS|1;RECQL5|1;THOC1|1;FEM1B|1;TRIM28|1;RAD51AP1|1;CHEK2|1;SMCHD1|1;TFIP11|1;ZNF385A|1;TRIAP1|1;SIRT6|1;PIA…	45.1942	1.50462	0.000114	0.008459
									GO:0044843	cell cycle G1/S phase transition	243	85	ACVR1B|1;APEX1|1;BACH1|1;BAX|1;BCAT1|1;BCL2|1;BID|1;CCND2|1;CCNE1|1;CDC6|1;CDC34|1;CDK2|1;CDK4|1;CDKN1B|1;CDKN2D|1;CDKN3|1;CYP1A1|1;DDX3X|1;ARID3A|1;E2F1|1;E2F4|1;EP300|1;GLI1|1;GSPT1|1;PRMT2|1;PRMT1|1;MAX|1;MCM5|1;MDM2|1;MNAT1|1;CNOT2|1;CNOT3|1;PCNA|1;PML|1;POLE|1;PRIM1|1;PSME1|1;PSME2|1;RB1|1;RBBP8|1;RBL1|1;RPA1|1;RPL26|1;RPS6KB1|1;AURKA|1;TP53|1;TYMS|1;CUL4A|1;PIAS1|1;CDK10|1;CRADD|1;CCNA1|1;A…	59.3632	1.43186	0.000131	0.00968
									GO:0001701	in utero embryonic development	333	111	ACVR1B|1;ADA|1;AKT1|1;APBA2|1;ARHGDIG|1;BCL2L1|1;BMP2|1;BMP7|1;BRCA2|1;ZFP36L1|1;CEBPA|1;CEBPB|1;DAD1|1;DSC3|1;ERCC2|1;FOXF1|1;FUT8|1;GABPA|1;GATA6|1;KAT2A|1;GRB2|1;HCFC1|1;HIF1A|1;PRMT1|1;JAG2|1;JUNB|1;KRT19|1;LIG4|1;SMAD2|1;SMAD3|1;SMAD4|1;MAFG|1;MYH9|1;MYH10|1;MYO1E|1;NMT1|1;CNOT2|1;CNOT3|1;PDGFB|1;PLCG1|1;MED1|1;MAPK1|1;MAP2K1|1;PSMC4|1;RBBP6|1;RBBP8|1;SPINT1|1;ST14|1;STK4|1;SUPT6H|1;NR2F2|1;…	81.3496	1.36448	0.000133	0.009802
									GO:0007059	chromosome segregation	281	96	BIRC5|1;BLM|1;BRCA1|1;BUB1B|1;CCNE1|1;CDC6|1;CDC27|1;CSNK2A1|1;CSNK2A2|1;DDX3X|1;DYNC1H1|1;ERCC2|1;ERCC4|1;KIF22|1;KPNB1|1;CHMP1A|1;PLK1|1;PPP2R1A|1;RAN|1;RB1|1;TOP1|1;TOP2A|1;TOP3A|1;TUBG1|1;HIRA|1;UBE2I|1;XRCC3|1;ZNF207|1;USP9X|1;SMC1A|1;AXIN2|1;BECN1|1;RAB11A|1;RIOK3|1;TOP3B|1;PRC1|1;AURKB|1;RECQL5|1;KIF23|1;VPS4B|1;ESPL1|1;DLGAP5|1;NCAPD2|1;KATNB1|1;NDC80|1;PIBF1|1;P3H4|1;SPAG5|1;CTCF|1;DMC1|…	68.6463	1.39847	0.000136	0.009977
									GO:0044403	symbiont process	739	223	ADARB1|1;AP2A1|1;AP1B1|1;AP1G1|1;APOE|1;ASGR1|1;ATP6V0C|1;AXL|1;B2M|1;BAX|1;BCL2|1;BCL2L1|1;BICD1|1;C1QBP|1;CALM1|1;CCNT1|1;CD4|1;SCARB1|1;CDH1|1;CEBPA|1;AP2S1|1;CREBBP|1;CXADR|1;DDX3X|1;DDX5|1;DYRK1A|1;E4F1|1;EFNB2|1;EFNB3|1;EIF4A1|1;EP300|1;ERCC2|1;XRCC6|1;GAPDH|1;KAT2A|1;GPS2|1;GRB2|1;GTF2A2|1;HCFC1|1;HCK|1;HNRNPA1|1;HTR2A|1;ICAM1|1;ILF3|1;INSR|1;IRF3|1;ITGA5|1;ITGB3|1;KARS|1;KLC1|1;KPNB1|1;KP…	180.533	1.23523	0.00015	0.010983
									GO:0061136	regulation of proteasomal protein catabolic process	170	63	AKT1|1;APOE|1;CBFA2T3|1;CEBPA|1;CSNK1D|1;GSK3A|1;SMAD7|1;MDM2|1;ATXN3|1;PLK1|1;PRKACA|1;PRKCG|1;PSEN1|1;PSMC1|1;PSMC4|1;PSMC5|1;PSMC6|1;PSME1|1;PSME2|1;RAD23A|1;SCO1|1;SGTA|1;AURKA|1;STYX|1;UBE2G2|1;WNT10B|1;USP7|1;USP5|1;PIAS1|1;USP14|1;PSMF1|1;BAG5|1;N4BP1|1;HERPUD1|1;RNF40|1;KEAP1|1;RBX1|1;PSME3|1;STUB1|1;GIPC1|1;OS9|1;GABARAPL2|1;SIRT2|1;CLEC16A|1;HSPBP1|1;ARIH1|1;FBXW8|1;FBXO22|1;SENP1|1;DER…	41.5298	1.51698	0.000152	0.011084
									GO:0031668	cellular response to extracellular stimulus	244	85	ADORA2B|1;AES|1;ASGR1|1;ATF4|1;AXL|1;BCL2|1;CACNB3|1;COL1A1|1;COMT|1;CYP24A1|1;EIF2S1|1;FOXO1|1;FOS|1;HMOX1|1;FOXA3|1;HNRNPA1|1;HNRNPL|1;ICAM1|1;IREB2|1;KCNB1|1;MARS|1;MAX|1;MDM2|1;P2RX4|1;PDK2|1;PMAIP1|1;MED1|1;PRKD1|1;MAPK1|1;MAPK3|1;SOD1|1;SREBF1|1;SREBF2|1;TP53|1;HSP90B1|1;USF2|1;VDR|1;WNT9B|1;XBP1|1;ULK1|1;STK24|1;PPM1D|1;BECN1|1;MTMR3|1;PICK1|1;DEPDC5|1;DNM1L|1;BAIAP2|1;MYBBP1A|1;GAS2L1|1;K…	59.6075	1.42599	0.000153	0.011089
									GO:2001021	negative regulation of response to DNA damage stimulus	72	32	BCL2|1;BCL2L1|1;BID|1;BLM|1;PTTG1IP|1;CDKN2D|1;DYRK1A|1;ERCC1|1;ERCC4|1;MDM2|1;MIF|1;TERF2|1;TP53BP1|1;TPT1|1;XRCC1|1;HMGA2|1;THOC5|1;RECQL5|1;THOC1|1;CHEK2|1;SMCHD1|1;TFIP11|1;ZNF385A|1;TRIAP1|1;RTEL1|1;TMEM161A|1;PARPBP|1;ATAD5|1;ELL3|1;BCL2L12|1;NUDT16L1|1;HELB|1	17.5891	1.81931	0.000156	0.01124
									GO:0016197	endosomal transport	197	71	ARF6|1;ARL1|1;CLN5|1;CLTC|1;BLOC1S1|1;LMAN1|1;MYO5B|1;CHMP1A|1;SNX1|1;UBA52|1;UBC|1;EEA1|1;STX16|1;STX10|1;RAB11A|1;BAIAP3|1;AP3D1|1;SPAG9|1;HGS|1;DCLK1|1;RAB11B|1;VPS4B|1;GOSR2|1;RAB11FIP3|1;SGSM2|1;TOM1|1;ARFRP1|1;VTI1B|1;RAB35|1;SNF8|1;ERC1|1;GGA3|1;CLEC16A|1;VPS39|1;HEATR5A|1;TMEM87A|1;GGA1|1;SNX5|1;VPS4A|1;CHMP2A|1;CHMP4A|1;EHD4|1;EHD2|1;VPS36|1;ANKFY1|1;VPS29|1;PLEKHJ1|1;VPS53|1;RNF126|1;VP…	48.1257	1.4753	0.000164	0.011737
									GO:0045047	protein targeting to ER	106	43	ASNA1|1;PMM1|1;PMM2|1;RPL3|1;RPL4|1;RPL6|1;RPL13|1;RPL17|1;RPL18|1;RPL18A|1;RPL19|1;RPL21|1;RPL23A|1;RPL26|1;RPL27|1;RPL28|1;RPL38|1;RPL41|1;RPLP0|1;RPLP1|1;RPS2|1;RPS4X|1;RPS5|1;RPS9|1;RPS11|1;RPS15|1;RPS15A|1;RPS16|1;RPS19|1;RPS21|1;RPS26|1;RPS28|1;RPS29|1;SGTA|1;SRP14|1;SRP54|1;SRP68|1;UBA52|1;RPL23|1;RPL13A|1;RPL36|1;CHMP4A|1;CHMP4B|1	25.8951	1.66055	0.000171	0.012196
									GO:0016236	macroautophagy	280	95	AKT1|1;ATP6V0C|1;ATP6V1E1|1;ATP6V0A1|1;CAPNS1|1;CLN3|1;ERN1|1;GAPDH|1;HIF1A|1;HMOX1|1;NBR1|1;NEDD4|1;NPC1|1;PRKAB1|1;PRKACA|1;PRKAG1|1;MAPK3|1;PSEN1|1;SRC|1;SUPT5H|1;TSC2|1;IFT88|1;PIP4K2B|1;ULK1|1;DYNLL1|1;BECN1|1;CDK5R1|1;MTMR3|1;ATP6V0D1|1;HGS|1;SNAP29|1;SPTLC2|1;VPS4B|1;ULK2|1;RNF41|1;TRIM13|1;CALCOCO2|1;SEC23B|1;SEC23A|1;VTI1B|1;CDC37|1;SNF8|1;GABARAP|1;GABARAPL2|1;PACS2|1;EXOC7|1;CLEC16A|1;…	68.4021	1.38885	0.000194	0.013826
									GO:0043603	cellular amide metabolic process	970	284	AARS|1;ACACA|1;ACACB|1;ACLY|1;AKT1|1;AKT2|1;ALOX12B|1;ANG|1;AIRE|1;APOE|1;APP|1;ARG2|1;ATF4|1;BCL3|1;ZFP36L1|1;C1QBP|1;CALR|1;CDK4|1;CEBPA|1;CHRNA7|1;CIRBP|1;CLN3|1;CLN5|1;CPD|1;CTNS|1;CTSH|1;CTSZ|1;DAPK3|1;ACE|1;DDX3X|1;DHPS|1;DLST|1;DPH1|1;DYRK1A|1;EEF1A2|1;EEF2|1;EIF1AX|1;EIF2S1|1;EIF2B1|1;EIF4A1|1;EIF4B|1;EIF5|1;EIF5A|1;ELAVL1|1;ERBB2|1;FARSA|1;B4GALNT1|1;GAPDH|1;GART|1;GCDH|1;GCH1|1;GGT7|1;M…	236.964	1.19849	0.0002	0.014124
									GO:1901989	positive regulation of cell cycle phase transition	88	37	APEX1|1;APP|1;CCND2|1;CCNE1|1;CDC6|1;CDC25B|1;CDK4|1;CYP1A1|1;DDX3X|1;GLI1|1;HSPA2|1;MDM2|1;RB1|1;TGFB1|1;WNT10B|1;CUL4A|1;CDK10|1;RAB11A|1;ADAMTS1|1;VPS4B|1;ESPL1|1;DLGAP5|1;UBE2C|1;PHB2|1;BRD4|1;SIN3A|1;ANAPC5|1;ANAPC11|1;PAF1|1;RPTOR|1;DDRGK1|1;PAGR1|1;ATAD5|1;DBF4B|1;FAM83D|1;CDT1|1;STXBP4|1	21.4978	1.72111	0.000202	0.014223
									GO:0045859	regulation of protein kinase activity	724	218	ADARB1|1;ADORA2B|1;AKT1|1;ANG|1;APOE|1;APP|1;BLM|1;BMP2|1;BMP4|1;BMP7|1;CALM1|1;CCND2|1;CCNE1|1;CCNF|1;CCNT1|1;CD4|1;CDC6|1;CDC25B|1;CDK4|1;CDKN1B|1;CDKN2D|1;CDKN3|1;CEBPA|1;CHRNA7|1;CRK|1;CRKL|1;CSK|1;CSPG4|1;ACE|1;DDX3X|1;DLG4|1;DUSP3|1;DUSP6|1;DVL2|1;ERBB2|1;ERBB3|1;ERN1|1;FLT1|1;XRCC6|1;GMFB|1;GPS1|1;GPS2|1;HMGB1|1;HSP90AA1|1;HTR2A|1;IFNG|1;IGF1R|1;INSR|1;ITGB3|1;KARS|1;IPO5|1;KRAS|1;LRP6|1;M…	176.868	1.23256	0.000204	0.014316
									GO:0006283	transcription-coupled nucleotide-excision repair	73	32	EP300|1;ERCC1|1;ERCC2|1;ERCC4|1;ERCC5|1;GPS1|1;GTF2H3|1;HMGN1|1;LIG1|1;LIG3|1;MNAT1|1;PCNA|1;POLR2A|1;POLR2C|1;POLR2E|1;POLR2F|1;POLR2I|1;RFC3|1;RFC5|1;RPA1|1;UBA52|1;UBC|1;XRCC1|1;USP7|1;CUL4A|1;COPS3|1;COPS2|1;AQR|1;RBX1|1;COPS7A|1;XAB2|1;ZNF830|1	17.8334	1.79439	0.000213	0.014897
									GO:0000910	cytokinesis	152	57	BBS4|1;BCL2L1|1;BRCA2|1;CALM1|1;CDC6|1;CDC25B|1;SEPT1|1;MYH9|1;MYH10|1;CHMP1A|1;PIN1|1;PLK1|1;SEPT5|1;SEPT4|1;SON|1;AURKA|1;BECN1|1;RAB11A|1;PRC1|1;UNC119|1;USP8|1;AURKB|1;KIF3B|1;KIF23|1;VPS4B|1;ESPL1|1;RAB11FIP3|1;IST1|1;GIPC1|1;SEPT9|1;RAB35|1;CIT|1;NUP62|1;CKAP2|1;VPS4A|1;CHMP2A|1;GIT1|1;CHMP4A|1;RACGAP1|1;NUSAP1|1;TTC19|1;SEPT3|1;SPIRE1|1;PDXP|1;CHMP1B|1;NOX5|1;CHMP6|1;MYO19|1;CDT1|1;RAB11FI…	37.1325	1.53504	0.000215	0.014923
									GO:0000070	mitotic sister chromatid segregation	149	56	BUB1B|1;CDC6|1;CDC27|1;KIF22|1;KPNB1|1;CHMP1A|1;PLK1|1;PPP2R1A|1;RAN|1;RB1|1;TUBG1|1;HIRA|1;XRCC3|1;ZNF207|1;SMC1A|1;BECN1|1;RAB11A|1;PRC1|1;AURKB|1;RECQL5|1;KIF23|1;VPS4B|1;ESPL1|1;DLGAP5|1;NCAPD2|1;KATNB1|1;NDC80|1;PIBF1|1;SPAG5|1;PDS5B|1;NCAPD3|1;NUP62|1;AKAP8L|1;VPS4A|1;CHMP2A|1;CHMP4A|1;RACGAP1|1;NCAPH2|1;NUSAP1|1;ANAPC5|1;ANAPC11|1;INO80|1;CHTF8|1;PCID2|1;PSMG2|1;CHMP1B|1;MIS12|1;PHF23|1;CH…	36.3997	1.53848	0.000227	0.015709
									GO:1903050	regulation of proteolysis involved in cellular protein catabolic process	199	71	AKT1|1;APOE|1;CBFA2T3|1;CEBPA|1;CSNK1D|1;CSNK2A1|1;CSNK2A2|1;GSK3A|1;SMAD7|1;MDM2|1;ATXN3|1;PLK1|1;PML|1;PRKACA|1;PRKCG|1;PSEN1|1;PSMC1|1;PSMC4|1;PSMC5|1;PSMC6|1;PSME1|1;PSME2|1;RAD23A|1;SCO1|1;SGTA|1;AURKA|1;STYX|1;UBE2G2|1;UBE3A|1;WNT1|1;WNT10B|1;USP7|1;USP5|1;AXIN1|1;PIAS1|1;USP14|1;RPL23|1;PSMF1|1;BAG5|1;N4BP1|1;HERPUD1|1;RNF40|1;KEAP1|1;RBX1|1;PSME3|1;STUB1|1;GIPC1|1;OS9|1;GABARAPL2|1;SIRT2|…	48.6143	1.46047	0.000232	0.015929
									GO:0051128	regulation of cellular component organization	2292	627	ABR|1;ACTN4|1;ACVR1B|1;ADCY6|1;AP2A1|1;AKT1|1;AKT2|1;ALDOA|1;APAF1|1;APOE|1;APP|1;ARF6|1;ARHGDIA|1;ARRB2|1;ATF1|1;AVP|1;AXL|1;B2M|1;BAX|1;BBS4|1;BCL2|1;BCL2L1|1;BICD1|1;BID|1;BIK|1;BMP4|1;BMP7|1;BRCA1|1;KLF5|1;BTG1|1;BUB1B|1;TSPO|1;C1QBP|1;FMNL1|1;CALM1|1;CALR|1;RUNX1|1;CBFB|1;CCND2|1;CCNE1|1;CCNF|1;SCARB1|1;CD63|1;CDC6|1;CDC27|1;CDC34|1;CDH2|1;CDH4|1;CDH13|1;CDKN1B|1;CDKN2D|1;CFL2|1;CHRNA7|1;CID…	559.92	1.1198	0.000232	0.015929
									GO:0031669	cellular response to nutrient levels	216	76	ATF4|1;BCL2|1;CACNB3|1;COL1A1|1;COMT|1;CYP24A1|1;EIF2S1|1;FOXO1|1;HMOX1|1;FOXA3|1;HNRNPA1|1;HNRNPL|1;ICAM1|1;IREB2|1;KCNB1|1;MARS|1;MAX|1;MDM2|1;P2RX4|1;PDK2|1;PMAIP1|1;MED1|1;PRKD1|1;MAPK1|1;MAPK3|1;SOD1|1;SREBF1|1;SREBF2|1;TP53|1;HSP90B1|1;USF2|1;VDR|1;WNT9B|1;XBP1|1;ULK1|1;STK24|1;PPM1D|1;BECN1|1;MTMR3|1;PICK1|1;DEPDC5|1;DNM1L|1;BAIAP2|1;MYBBP1A|1;GAS2L1|1;KPTN|1;GABARAP|1;GABARAPL2|1;SNW1|1;C…	52.7673	1.44029	0.000235	0.016048
									GO:0033260	nuclear DNA replication	50	24	BRCA2|1;DACH1|1;LIG1|1;PCNA|1;PRIM1|1;RAD51|1;UPF1|1;RFC3|1;RFC5|1;RPA1|1;TERF2|1;GINS1|1;CHEK2|1;DONSON|1;RTEL1|1;INO80|1;TIPIN|1;WDR18|1;WIZ|1;ACD|1;ATAD5|1;DBF4B|1;CDT1|1;ZNF830|1	12.2147	1.96485	0.000246	0.016719
									GO:0000956	nuclear-transcribed mRNA catabolic process	196	70	ZFP36L1|1;DDX5|1;GSPT1|1;CNOT2|1;CNOT3|1;PARN|1;PPP2R1A|1;UPF1|1;RPL3|1;RPL4|1;RPL6|1;RPL13|1;RPL17|1;RPL18|1;RPL18A|1;RPL19|1;RPL21|1;RPL23A|1;RPL26|1;RPL27|1;RPL28|1;RPL38|1;RPL41|1;RPLP0|1;RPLP1|1;RPS2|1;RPS4X|1;RPS5|1;RPS9|1;RPS11|1;RPS15|1;RPS15A|1;RPS16|1;RPS19|1;RPS21|1;RPS26|1;RPS28|1;RPS29|1;UBA52|1;ZFP36|1;RPL23|1;DHX34|1;EIF4A3|1;CTIF|1;PAN2|1;TOB1|1;RNPS1|1;EXOSC8|1;CASC3|1;DIS3|1;CNO…	47.8814	1.46194	0.000247	0.016719
									GO:0031647	regulation of protein stability	254	87	ATP1B2|1;BCL2|1;BMP2|1;CALR|1;CREBBP|1;CREBL2|1;CTSH|1;EP300|1;FLOT2|1;GAPDH|1;KAT2A|1;HCFC1|1;HSP90AA1|1;ID1|1;KRAS|1;LAMP1|1;LSS|1;SMAD3|1;SMAD7|1;MDM2|1;MT3|1;NF2|1;PFN1|1;PHB|1;PIN1|1;PLK1|1;CTSA|1;PPIB|1;PRKD1|1;MAPK1|1;PRNP|1;RAD23A|1;SEL1L|1;SIAH1|1;SRC|1;SREBF1|1;STK4|1;AURKA|1;TBL1X|1;WNT10B|1;XBP1|1;ZNF207|1;USP7|1;USP9X|1;NAPG|1;HIP1R|1;USP8|1;RPL23|1;BAG5|1;TELO2|1;USP3|1;STUB1|1;CCT2…	62.0504	1.40209	0.000248	0.016719
									GO:0030520	intracellular estrogen receptor signaling pathway	53	25	BRCA1|1;RUNX1|1;CBFB|1;DDX5|1;ESR2|1;FOXA1|1;CNOT2|1;MED1|1;SAFB|1;SRC|1;AXIN1|1;TRIP4|1;CARM1|1;DDX17|1;PHB2|1;CNOT1|1;NCOA6|1;WBP2|1;KANK2|1;STRN3|1;UFM1|1;DDRGK1|1;DDX54|1;PAGR1|1;EGLN2|1	12.9475	1.93087	0.00026	0.017438
									GO:0071407	cellular response to organic cyclic compound	514	160	ADCY6|1;AKT1|1;APEX1|1;APLP1|1;APP|1;ARRB2|1;ATF4|1;ATP1A3|1;BLM|1;BMP2|1;BMP4|1;BMP7|1;BRCA1|1;ZFP36L1|1;KLF5|1;CALR|1;RUNX1|1;CBFB|1;CCNE1|1;CDH1|1;CDK4|1;CDKN1B|1;CEBPA|1;CEBPB|1;COL1A1|1;CRY1|1;CYP1A1|1;CYP24A1|1;DDX5|1;DNM2|1;DNMT3B|1;EP300|1;NR2F6|1;ESR2|1;FECH|1;FKBP4|1;FOXF1|1;FOXO1|1;GABPA|1;GABRB3|1;GJB2|1;HCFC1|1;NR4A1|1;FOXA1|1;PRMT2|1;ICAM1|1;ID1|1;IRF3|1;ITPR2|1;JUP|1;LGALS1|1;LRP6|…	125.567	1.27422	0.000266	0.01777
									GO:0036257	multivesicular body organization	31	17	CHMP1A|1;RAB27A|1;RAB11A|1;HGS|1;VPS4B|1;IST1|1;SNF8|1;VPS4A|1;CHMP2A|1;CHMP4A|1;VPS36|1;CHMP1B|1;CHMP6|1;VPS37B|1;VPS25|1;MVB12A|1;CHMP4B|1	7.57308	2.24479	0.000268	0.017873
									GO:0080135	regulation of cellular response to stress	617	188	AKT1|1;APP|1;ARG2|1;ATF4|1;BAX|1;BCL2|1;BCL2L1|1;BID|1;BLM|1;BMP2|1;BMP7|1;BRCA1|1;PTTG1IP|1;CD27|1;CDKN2D|1;CEBPG|1;CREBBP|1;CRY1|1;CYLD|1;DDIT3|1;DDX5|1;DUSP3|1;DVL2|1;DYRK1A|1;EP300|1;ERCC1|1;ERCC4|1;ERN1|1;EYA2|1;FKBP4|1;FOXM1|1;FOXO1|1;FUT8|1;GCH1|1;GPS2|1;HIC1|1;HIF1A|1;HMGB1|1;PRMT1|1;HSBP1|1;HSP90AA1|1;IGF1R|1;PDX1|1;KARS|1;KRAS|1;LTBR|1;NBR1|1;MAPT|1;MDM2|1;MAP3K3|1;MIF|1;ATXN3|1;MAP3K9|…	150.729	1.24727	0.000283	0.018779
									GO:0033143	regulation of intracellular steroid hormone receptor signaling pathway	77	33	ARRB2|1;BRCA1|1;CALR|1;RUNX1|1;CBFB|1;CRY1|1;DDX5|1;EP300|1;FOXA1|1;PRMT2|1;CNOT2|1;PHB|1;MED1|1;PPP5C|1;RNF6|1;SMARCA4|1;SRC|1;UBE2I|1;AXIN1|1;NCOR1|1;NCOR2|1;SAFB2|1;CARM1|1;PHB2|1;CNOT1|1;WBP2|1;KANK2|1;STRN3|1;ZBTB7A|1;UFM1|1;LMO3|1;DDRGK1|1;PAGR1|1	18.8106	1.75433	0.000286	0.018888
									GO:0010638	positive regulation of organelle organization	566	174	AKT2|1;ARF6|1;BAX|1;BBS4|1;BCL2|1;BID|1;BIK|1;BRCA1|1;CDKN1B|1;CFL2|1;CSNK2A2|1;DYNC1H1|1;DNMT1|1;DNMT3B|1;E2F1|1;ERCC1|1;FES|1;KAT2A|1;GMFB|1;GRB2|1;GSK3A|1;HCK|1;HIF1A|1;HNRNPA1|1;ICAM1|1;ID1|1;INSR|1;LCP1|1;LIG4|1;LMAN1|1;SMAD3|1;SMAD4|1;MAPT|1;MMP9|1;MYO1C|1;NF2|1;NMT1|1;NOS1|1;CNOT2|1;NTF3|1;NTRK3|1;PEBP1|1;PARN|1;PDGFB|1;PFN1|1;PMAIP1|1;PML|1;PRKD1|1;MAPK1|1;MAPK3|1;MAP2K7|1;PXN|1;RAC2|1;RA…	138.27	1.25841	0.000292	0.019221
									GO:0071495	cellular response to endogenous stimulus	1260	359	ACACA|1;ACVR1B|1;ADCY6|1;ADCY9|1;AKT1|1;AKT2|1;APAF1|1;APEX1|1;APLP1|1;APP|1;APRT|1;ARF6|1;ARRB2|1;ATF4|1;ATP1A3|1;ATP6V0C|1;ATP6V1E1|1;ATP6V0A1|1;BBS2|1;BBS4|1;BCL2L1|1;BLM|1;BMP2|1;BMP4|1;BMP7|1;BRCA1|1;ZFP36L1|1;KLF5|1;CACNA1A|1;CACNB1|1;CALR|1;RUNX1|1;CBFB|1;CCNE1|1;CDC6|1;CDH1|1;CDK4|1;CEBPB|1;CHRNA7|1;CIDEA|1;COL1A1|1;COL2A1|1;COL4A1|1;COL4A2|1;CREBBP|1;CRK|1;CRKL|1;CRY1|1;CSK|1;CSNK1D|1;CT…	307.809	1.16631	0.000299	0.019591
									GO:0007006	mitochondrial membrane organization	102	41	BAX|1;BCL2|1;BCL2L1|1;BID|1;CALM1|1;CNP|1;E2F1|1;EYA2|1;GSK3A|1;HSP90AA1|1;NMT1|1;PMAIP1|1;SPG7|1;STAT3|1;TP53|1;YWHAB|1;YWHAE|1;YWHAH|1;TMEM11|1;NOL3|1;HIP1R|1;ACAA2|1;AFG3L2|1;PPP1R13B|1;SAMM50|1;TIMM13|1;TIMM9|1;BBC3|1;TIMM22|1;NDUFA13|1;RHOT1|1;TOMM22|1;MOAP1|1;ALKBH7|1;RHOT2|1;BMF|1;TIMM50|1;ROMO1|1;TMEM102|1;TOMM20L|1;CHCHD10|1	24.9179	1.6454	0.000301	0.019591
									GO:0018107	peptidyl-threonine phosphorylation	102	41	ACVR1B|1;AKT1|1;APP|1;BCL2|1;BMP7|1;CALM1|1;CSNK1D|1;CSNK1G2|1;CSNK2A1|1;DYRK1A|1;GSK3A|1;SMAD7|1;MAP3K10|1;PLK1|1;PRKACA|1;PRKCA|1;PRKCB|1;PRKD1|1;MAPK1|1;MAP2K1|1;TGFB1|1;VRK1|1;MAP3K12|1;AXIN1|1;ULK1|1;CDK10|1;CDK5R1|1;SPHK1|1;S1PR2|1;SPRY2|1;SIRT2|1;PRKD2|1;TBK1|1;VRK3|1;NLK|1;INPP5K|1;CSNK1G1|1;RPTOR|1;WNK1|1;LRRK2|1;SPRED1|1	24.9179	1.6454	0.000301	0.019591
									GO:1902807	negative regulation of cell cycle G1/S phase transition	96	39	BAX|1;BCL2|1;CDK2|1;CDKN1B|1;CDKN2D|1;ARID3A|1;E2F1|1;E2F4|1;EP300|1;PRMT2|1;PRMT1|1;MDM2|1;CNOT2|1;CNOT3|1;PCNA|1;PML|1;RB1|1;RBL1|1;RPL26|1;AURKA|1;TP53|1;CRADD|1;CTDSP2|1;CARM1|1;CHEK2|1;CNOT1|1;MYO16|1;FBXO7|1;ZNF385A|1;KANK2|1;RPS27L|1;DACT1|1;TRIAP1|1;GTSE1|1;RFWD3|1;FBXO31|1;SLFN11|1;DCUN1D3|1;E2F7|1	23.4521	1.66296	0.000324	0.020966
									GO:2000574	regulation of microtubule motor activity	8	7	PAFAH1B1|1;DYNLL1|1;DNAL4|1;MTCL1|1;NDE1|1;NDEL1|1;DYNLL2|1	1.95434	3.58176	0.000325	0.020966
									GO:2000134	negative regulation of G1/S transition of mitotic cell cycle	93	38	BAX|1;BCL2|1;CDK2|1;CDKN1B|1;ARID3A|1;E2F1|1;E2F4|1;EP300|1;PRMT2|1;PRMT1|1;MDM2|1;CNOT2|1;CNOT3|1;PCNA|1;PML|1;RB1|1;RBL1|1;RPL26|1;AURKA|1;TP53|1;CRADD|1;CTDSP2|1;CARM1|1;CHEK2|1;CNOT1|1;MYO16|1;FBXO7|1;ZNF385A|1;KANK2|1;RPS27L|1;DACT1|1;TRIAP1|1;GTSE1|1;RFWD3|1;FBXO31|1;SLFN11|1;DCUN1D3|1;E2F7|1	22.7192	1.67259	0.000335	0.021497
									GO:0018210	peptidyl-threonine modification	109	43	ACVR1B|1;AKT1|1;APP|1;BCL2|1;BMP7|1;CALM1|1;CSNK1D|1;CSNK1G2|1;CSNK2A1|1;DYRK1A|1;GSK3A|1;SMAD7|1;MAP3K10|1;PLK1|1;PRKACA|1;PRKCA|1;PRKCB|1;PRKD1|1;MAPK1|1;MAP2K1|1;TGFB1|1;VRK1|1;MAP3K12|1;AXIN1|1;ULK1|1;CDK10|1;CDK5R1|1;SPHK1|1;S1PR2|1;SPRY2|1;SIRT2|1;PRKD2|1;TBK1|1;VRK3|1;NLK|1;INPP5K|1;CSNK1G1|1;GALNT16|1;RPTOR|1;WNK1|1;LRRK2|1;SPRED1|1;POC1B-GALNT4|1	26.6279	1.61485	0.000353	0.022558
									GO:0006417	regulation of translation	316	104	AARS|1;AKT1|1;AKT2|1;ANG|1;AIRE|1;APP|1;ATF4|1;BCL3|1;ZFP36L1|1;C1QBP|1;CALR|1;CDK4|1;CIRBP|1;DAPK3|1;DDX3X|1;DPH1|1;EEF2|1;EIF2S1|1;EIF4B|1;EIF5|1;EIF5A|1;ELAVL1|1;ERBB2|1;GAPDH|1;MKNK2|1;GRB7|1;HNRNPL|1;ILF3|1;IREB2|1;EIF6|1;CNOT2|1;CNOT3|1;PA2G4|1;MAPK1|1;MAPK3|1;DNAJC3|1;RARA|1;UPF1|1;RPL26|1;RPL38|1;RPS4X|1;RPS6KB1|1;RPS9|1;ATXN2|1;SHMT1|1;SHMT2|1;STAT3|1;TARBP2|1;THBS1|1;TYMS|1;ZFP36|1;YBX3…	77.1966	1.34721	0.000361	0.022969
									GO:0070646	protein modification by small protein removal	264	89	ARRB2|1;BRCA1|1;CYLD|1;KAT2A|1;GPS1|1;HCFC1|1;HIF1A|1;FOXK2|1;SMAD2|1;SMAD3|1;SMAD4|1;SMAD7|1;MDM2|1;ATXN3|1;NEDD8|1;NFKBIA|1;NFRKB|1;PSMA4|1;PSMA6|1;PSMA7|1;PSMB3|1;PSMB5|1;PSMB6|1;PSMB10|1;PSMC1|1;PSMC4|1;PSMC5|1;PSMC6|1;PSMD3|1;PSMD7|1;PSMD8|1;PSMD9|1;PSMD11|1;PSMD12|1;PSME1|1;PSME2|1;RAD23A|1;SHMT2|1;TP53|1;UBA52|1;UBC|1;UCHL3|1;YY1|1;USP7|1;USP5|1;USP9X|1;COPS3|1;BECN1|1;CCNA1|1;USP14|1;USP1…	64.4934	1.37999	0.000387	0.024543
									GO:0007098	centrosome cycle	116	45	BBS4|1;BRCA1|1;BRCA2|1;CCNF|1;CDK2|1;CHD3|1;FES|1;KAT2A|1;TRIM37|1;PPP1R12A|1;NUBP1|1;CHMP1A|1;PLK1|1;AURKA|1;XRCC3|1;KIF3B|1;VPS4B|1;KIAA0753|1;CEP250|1;ATF5|1;CEP131|1;CEP152|1;SYNE2|1;HAUS5|1;NUP62|1;RTTN|1;CHMP2A|1;PARD6A|1;NIN|1;NDE1|1;CEP192|1;HAUS2|1;CENPJ|1;NSFL1C|1;MDM1|1;CHMP1B|1;CEP76|1;NDEL1|1;BRSK1|1;PARD6G|1;PARD6B|1;HAUS8|1;HAUS1|1;CNTROB|1;CHMP4B|1	28.338	1.58797	0.000404	0.025512
									GO:0051248	negative regulation of protein metabolic process	984	285	ADARB1|1;AKT1|1;ANG|1;BIRC5|1;APLP2|1;APOE|1;APP|1;ARRB2|1;ATF4|1;AVP|1;BAX|1;BCL3|1;BMP4|1;BMP7|1;BRCA1|1;ZFP36L1|1;TSPO|1;CALM1|1;CALR|1;CD27|1;CDKN1B|1;CDKN2D|1;CEBPA|1;CHRNA7|1;CIRBP|1;CLN3|1;CRKL|1;CRY1|1;CSK|1;CSNK2A1|1;CSNK2A2|1;CST3|1;CSTB|1;CTSZ|1;CYLD|1;DAPK3|1;DDX3X|1;DNMT1|1;DNMT3B|1;DUSP3|1;DUSP6|1;EIF2S1|1;FOXJ1|1;FOXM1|1;FOXO1|1;FLOT2|1;GAPDH|1;GMFB|1;GPS1|1;GPS2|1;GRB7|1;GRIN2A|1;…	240.384	1.1856	0.000421	0.026501
									GO:0072599	establishment of protein localization to endoplasmic reticulum	110	43	ASNA1|1;PMM1|1;PMM2|1;RPL3|1;RPL4|1;RPL6|1;RPL13|1;RPL17|1;RPL18|1;RPL18A|1;RPL19|1;RPL21|1;RPL23A|1;RPL26|1;RPL27|1;RPL28|1;RPL38|1;RPL41|1;RPLP0|1;RPLP1|1;RPS2|1;RPS4X|1;RPS5|1;RPS9|1;RPS11|1;RPS15|1;RPS15A|1;RPS16|1;RPS19|1;RPS21|1;RPS26|1;RPS28|1;RPS29|1;SGTA|1;SRP14|1;SRP54|1;SRP68|1;UBA52|1;RPL23|1;RPL13A|1;RPL36|1;CHMP4A|1;CHMP4B|1	26.8722	1.60017	0.000444	0.027834
									GO:0045944	positive regulation of transcription by RNA polymerase II	1110	318	ACVR1B|1;JAG1|1;AKT1|1;AIRE|1;APP|1;ZFHX3|1;ATF1|1;ATF4|1;BACH1|1;BCL3|1;BMP2|1;BMP4|1;BMP7|1;BRCA1|1;KLF5|1;RUNX1|1;CBFB|1;CCNT1|1;CDH13|1;CDK8|1;CEBPA|1;CEBPB|1;CEBPG|1;CREBBP|1;CRX|1;DBP|1;DDIT3|1;DDX3X|1;DLX3|1;ARID3A|1;E2F1|1;E2F4|1;ELK3|1;EP300|1;ERCC2|1;ETS1|1;ETS2|1;ETV4|1;ETV6|1;EZH1|1;FOXF1|1;FOXJ1|1;FOXM1|1;FOXO1|1;FLI1|1;FLT3LG|1;FOS|1;FOSB|1;XRCC6|1;GABPA|1;GABPB1|1;GATA6|1;KAT2A|1;G…	271.165	1.17272	0.000448	0.027884
									GO:0070972	protein localization to endoplasmic reticulum	136	51	ASNA1|1;PMM1|1;PMM2|1;RPL3|1;RPL4|1;RPL6|1;RPL13|1;RPL17|1;RPL18|1;RPL18A|1;RPL19|1;RPL21|1;RPL23A|1;RPL26|1;RPL27|1;RPL28|1;RPL38|1;RPL41|1;RPLP0|1;RPLP1|1;RPS2|1;RPS4X|1;RPS5|1;RPS9|1;RPS11|1;RPS15|1;RPS15A|1;RPS16|1;RPS19|1;RPS21|1;RPS26|1;RPS28|1;RPS29|1;SGTA|1;SRP14|1;SRP54|1;SRP68|1;UBA52|1;VAPA|1;RPL23|1;KDELR1|1;OS9|1;KDELR3|1;RPL13A|1;PPP1R15A|1;RPL36|1;CHMP4A|1;DDRGK1|1;LRRK2|1;CHMP4B|1…	33.2238	1.53504	0.000449	0.027884
									GO:0045732	positive regulation of protein catabolic process	203	71	AKT1|1;APOE|1;PTTG1IP|1;CBFA2T3|1;CDKN1B|1;CEBPA|1;CSNK1D|1;CSNK2A1|1;FOXO1|1;GSK3A|1;HSP90AA1|1;IFNG|1;LDLR|1;LRP1|1;SMAD7|1;MDM2|1;ATXN3|1;NEDD4|1;OAZ1|1;OAZ2|1;FURIN|1;PLK1|1;PSEN1|1;PSMC1|1;PSMC4|1;PSMC5|1;PSMC6|1;RAD23A|1;SGTA|1;SNX1|1;AURKA|1;USP5|1;AXIN1|1;PIAS1|1;HERPUD1|1;RNF40|1;KEAP1|1;AREL1|1;RBX1|1;RNF41|1;STUB1|1;WWP2|1;SNF8|1;SIRT2|1;GGA3|1;NEDD4L|1;HSPBP1|1;RHBDD3|1;ARIH1|1;GGA1|1…	49.5915	1.4317	0.00045	0.027884
									GO:0048522	positive regulation of cellular process	4719	1233	ABAT|1;ABR|1;ACACA|1;ACACB|1;ACLY|1;ACTN4|1;ACTN1|1;ACVR1B|1;ADA|1;ADORA2B|1;AP2A1|1;AP1G1|1;AES|1;JAG1|1;AKT1|1;AKT2|1;ALDH1A3|1;ALOX12B|1;ALOX15B|1;ANG|1;APAF1|1;AIRE|1;APEX1|1;BIRC5|1;APOE|1;APP|1;ARF6|1;ARG2|1;ARHGDIA|1;ARRB2|1;ZFHX3|1;ATF1|1;ATF4|1;ATP1B2|1;ATP6V0C|1;AVP|1;AXL|1;B2M|1;BACH1|1;BAX|1;BBS4|1;BCL2|1;BCL2L1|1;BCL3|1;BICD1|1;BID|1;BIK|1;BLM|1;BNC1|1;BMP2|1;BMP4|1;BMP7|1;BNIP2|1;BR…	1152.82	1.06955	0.0005	0.030847
									GO:0030330	DNA damage response, signal transduction by p53 class mediator	101	40	BAX|1;BCL3|1;BRCA1|1;BRCA2|1;PTTG1IP|1;CDK2|1;CDKN1B|1;DDX5|1;ARID3A|1;DYRK1A|1;E2F1|1;E2F4|1;EP300|1;FOXM1|1;HIC1|1;PRMT1|1;MDM2|1;MIF|1;CNOT2|1;CNOT3|1;PCNA|1;PMAIP1|1;PML|1;RPL26|1;AURKA|1;TFAP4|1;TP53|1;PPM1D|1;CRADD|1;USP10|1;CARM1|1;CHEK2|1;CNOT1|1;ZNF385A|1;RPS27L|1;ING4|1;TRIAP1|1;GTSE1|1;E2F7|1;SPRED1|1	24.6736	1.62117	0.000508	0.031215
									GO:0043393	regulation of protein binding	204	71	AES|1;AKT1|1;AMFR|1;APOE|1;APP|1;ARRB2|1;B2M|1;BAX|1;BCL2|1;BMP2|1;BMP4|1;CRK|1;CTSZ|1;CYLD|1;ACE|1;DUT|1;EIF2S1|1;EP300|1;GAS8|1;GTF2F1|1;ID1|1;LGALS3|1;LRP1|1;MARK3|1;MMP9|1;NFATC4|1;PDGFB|1;PIN1|1;PLK1|1;PPARA|1;PRKACA|1;MAPK3|1;PSEN1|1;RAN|1;ROCK1|1;SLPI|1;SRC|1;STK4|1;AURKA|1;STYX|1;TDG|1;TMBIM6|1;TIAM1|1;VTN|1;SYMPK|1;ARHGEF7|1;HIP1R|1;AURKB|1;CCPG1|1;NOG|1;TRAF4|1;HERPUD1|1;HDAC5|1;STUB1|1…	49.8358	1.42468	0.000528	0.032327
									GO:0042255	ribosome assembly	58	26	C1QBP|1;DDX3X|1;EIF6|1;NOP2|1;RPL3|1;RPL6|1;RPL23A|1;RPL38|1;RPLP0|1;RPS5|1;RPS15|1;RPS19|1;RPS28|1;ERAL1|1;RRP7A|1;RPS27L|1;MRPS7|1;RSL24D1|1;NIP7|1;NLE1|1;DDX28|1;PPAN|1;WDR18|1;MRPS11|1;MPV17L2|1;PPAN-P2RY11|1	14.169	1.83499	0.000534	0.032525
									GO:0006325	chromatin organization	702	209	BRCA1|1;BRCA2|1;CDK2|1;CHD2|1;CHD3|1;CHD4|1;CREBBP|1;DAPK3|1;DNMT1|1;DNMT3B|1;PHC1|1;EP300|1;FBL|1;EYA2|1;EZH1|1;KAT2A|1;GPX4|1;H1F0|1;HCFC1|1;HLCS|1;HMGB1|1;HMGN1|1;FOXA1|1;FOXA3|1;HNRNPC|1;PRMT2|1;PRMT1|1;HSF4|1;SMAD4|1;MBD1|1;ATXN3|1;MLLT6|1;MT3|1;TRIM37|1;NAP1L1|1;NAP1L3|1;NFE2|1;NOS1|1;PHB|1;PPP5C|1;PRKCA|1;PRKCB|1;PRKD1|1;MAPK3|1;RB1|1;ARID4A|1;KDM5A|1;RBL1|1;SAFB|1;SALL1|1;SMARCA4|1;SMARCB…	171.494	1.2187	0.000535	0.032525
									GO:0048285	organelle fission	423	133	BLM|1;BMP4|1;BMP7|1;BRCA2|1;BUB1B|1;CALR|1;CCND2|1;CCNE1|1;CCNF|1;CDC6|1;CDC25B|1;CDC27|1;CDKN1B|1;DAPK3|1;DHODH|1;EPS8|1;ERCC4|1;FANCA|1;HSPA2|1;INSR|1;KIF22|1;KPNB1|1;MAPT|1;MX1|1;PEBP1|1;CHMP1A|1;PDE3A|1;PDGFB|1;PIN1|1;PLK1|1;PPP2R1A|1;PRKAR1A|1;RAD51|1;RAD51D|1;RAN|1;RB1|1;STAT2|1;AURKA|1;TGFB1|1;TOP2A|1;TUBG1|1;HIRA|1;XRCC3|1;ZNF207|1;SMC1A|1;BECN1|1;RAB11A|1;PEX11A|1;CDC16|1;CCNA1|1;PRC1|1;…	103.336	1.28706	0.00054	0.032693
									GO:0034249	negative regulation of cellular amide metabolic process	137	51	ANG|1;APOE|1;ATF4|1;ZFP36L1|1;CALR|1;CHRNA7|1;CIRBP|1;DAPK3|1;DDX3X|1;EIF2S1|1;GAPDH|1;GRB7|1;ILF3|1;IREB2|1;EIF6|1;CNOT2|1;CNOT3|1;CTSA|1;PRNP|1;RARA|1;UPF1|1;ROCK1|1;SHMT1|1;SNRNP70|1;STAT3|1;TYMS|1;ZFP36|1;KHSRP|1;HAP1|1;FXR2|1;EIF4A3|1;TOB1|1;ABCA7|1;CNOT1|1;SAMD4A|1;TNRC6B|1;GGA3|1;RPL13A|1;TNRC6A|1;ORMDL2|1;SAMD4B|1;RBM23|1;METTL3|1;EIF4ENIF1|1;CPEB1|1;CAPRIN2|1;FTO|1;UNK|1;ORMDL3|1;NANOS3|…	33.4682	1.52384	0.000548	0.033025
									GO:0045931	positive regulation of mitotic cell cycle	144	53	APEX1|1;APP|1;BRCA2|1;CCND2|1;CCNE1|1;CDC6|1;CDC25B|1;CDK4|1;CYP1A1|1;DDX3X|1;DUSP3|1;FOXA1|1;HSPA2|1;INSR|1;MDM2|1;MEIS2|1;PEBP1|1;PAFAH1B1|1;PDGFB|1;PRKCA|1;PTPN11|1;RB1|1;RPS6KB1|1;AURKA|1;TGFB1|1;WNT10B|1;XRCC3|1;CUL4A|1;CDK10|1;BECN1|1;RAB11A|1;SPHK1|1;ADAMTS1|1;VPS4B|1;ESPL1|1;DLGAP5|1;NDC80|1;UBE2C|1;PHB2|1;USP22|1;BRD4|1;NUP62|1;SIN3A|1;SH2B1|1;POLDIP2|1;NUSAP1|1;ANAPC5|1;ANAPC11|1;PCID2|…	35.1782	1.50662	0.000591	0.035495
									GO:0036258	multivesicular body assembly	30	16	CHMP1A|1;RAB11A|1;HGS|1;VPS4B|1;IST1|1;SNF8|1;VPS4A|1;CHMP2A|1;CHMP4A|1;VPS36|1;CHMP1B|1;CHMP6|1;VPS37B|1;VPS25|1;MVB12A|1;CHMP4B|1	7.32879	2.18317	0.000615	0.036774
									GO:0000028	ribosomal small subunit assembly	15	10	RPL38|1;RPS5|1;RPS15|1;RPS19|1;RPS28|1;ERAL1|1;RRP7A|1;RPS27L|1;MRPS7|1;MRPS11|1	3.6644	2.72896	0.000648	0.038613
									GO:0031023	microtubule organizing center organization	128	48	BBS4|1;BRCA1|1;BRCA2|1;CCNF|1;CDK2|1;CHD3|1;E2F4|1;FES|1;KAT2A|1;TRIM37|1;PPP1R12A|1;NUBP1|1;PAFAH1B1|1;CHMP1A|1;PLK1|1;AURKA|1;XRCC3|1;KIF3B|1;VPS4B|1;KIAA0753|1;CEP250|1;ATF5|1;CEP131|1;CEP152|1;SYNE2|1;HAUS5|1;NUP62|1;RTTN|1;CHMP2A|1;PARD6A|1;NIN|1;NDE1|1;BCAS3|1;CEP192|1;HAUS2|1;CENPJ|1;NSFL1C|1;MDM1|1;CHMP1B|1;CEP76|1;NDEL1|1;BRSK1|1;PARD6G|1;PARD6B|1;HAUS8|1;HAUS1|1;CNTROB|1;CHMP4B|1	31.2695	1.53504	0.00065	0.038616
									GO:0031400	negative regulation of protein modification process	538	164	ADARB1|1;AKT1|1;APOE|1;ARRB2|1;BAX|1;BMP4|1;BMP7|1;BRCA1|1;TSPO|1;CALM1|1;CDKN1B|1;CDKN2D|1;CEBPA|1;CRKL|1;CRY1|1;CSK|1;CYLD|1;DNMT1|1;DNMT3B|1;DUSP3|1;DUSP6|1;FOXM1|1;FOXO1|1;GMFB|1;GPS1|1;GPS2|1;IGF1R|1;INSM1|1;IPO5|1;LGALS3|1;LRP6|1;SMAD4|1;SMAD6|1;SMAD7|1;MAPT|1;MLLT1|1;MLLT6|1;GADD45B|1;NF1|1;NF2|1;NTF3|1;NTRK3|1;PEBP1|1;PAFAH1B1|1;PHB|1;PIK3R2|1;PIN1|1;PLK1|1;PPP2R1A|1;PPP5C|1;PRKAR1A|1;PRK…	131.43	1.24782	0.000661	0.039123
									GO:0006413	translational initiation	185	65	ATF4|1;DDX3X|1;EIF1AX|1;EIF2S1|1;EIF2B1|1;EIF4A1|1;EIF4B|1;EIF5|1;EIF6|1;DNAJC3|1;RPL3|1;RPL4|1;RPL6|1;RPL13|1;RPL17|1;RPL18|1;RPL18A|1;RPL19|1;RPL21|1;RPL23A|1;RPL26|1;RPL27|1;RPL28|1;RPL38|1;RPL41|1;RPLP0|1;RPLP1|1;RPS2|1;RPS4X|1;RPS5|1;RPS6KB1|1;RPS9|1;RPS11|1;RPS15|1;RPS15A|1;RPS16|1;RPS19|1;RPS21|1;RPS26|1;RPS28|1;RPS29|1;UBA52|1;DENR|1;EIF3D|1;EIF3G|1;EIF3J|1;EIF2B2|1;EIF2S2|1;RPL23|1;CTIF|…	45.1942	1.43824	0.000667	0.039258
									GO:0097193	intrinsic apoptotic signaling pathway	275	91	AKT1|1;APAF1|1;ATF4|1;ATP2A1|1;BAX|1;BCL2|1;BCL2L1|1;BCL2L2|1;BCL3|1;BID|1;BRCA1|1;BRCA2|1;PTTG1IP|1;CDKN2D|1;CEBPB|1;CRIP1|1;CYLD|1;DDIT3|1;DDX3X|1;DDX5|1;E2F1|1;EP300|1;ERN1|1;HIC1|1;HIF1A|1;HMOX1|1;PDX1|1;MDM2|1;MIF|1;MMP9|1;NFATC4|1;P4HB|1;PDK2|1;PMAIP1|1;PML|1;SEPT4|1;MAPK7|1;PTPN1|1;PTPN2|1;RPL26|1;SIAH1|1;SOD1|1;SRC|1;STK11|1;TMBIM6|1;TP53|1;TPT1|1;XBP1|1;STK24|1;CUL4A|1;YBX3|1;URI1|1;NOL3…	67.1806	1.35456	0.000668	0.039258
									GO:0032446	protein modification by small protein conjugation	761	224	AKT1|1;AMFR|1;ARRB2|1;BCL2|1;BRCA1|1;TSPO|1;PTTG1IP|1;CBFB|1;CCNF|1;CDC27|1;CDC34|1;CRY1|1;E4F1|1;PHC1|1;GPS2|1;GSK3A|1;HSP90AA1|1;LMO7|1;SMAD7|1;MDM2|1;TRIM37|1;NEDD4|1;NEDD8|1;NEUROD2|1;PCNA|1;PEX12|1;PIN1|1;PLK1|1;PML|1;SEPT4|1;MED1|1;PRKCG|1;PSEN1|1;PEX5|1;RBBP6|1;RNF6|1;RPS2|1;SIAH1|1;THOP1|1;TNFAIP1|1;TPP2|1;TTC3|1;UBA52|1;UBC|1;UBA1|1;UBE2G1|1;UBE2G2|1;UBE2I|1;UBE2L3|1;UBE2N|1;UBE3A|1;PCGF…	185.907	1.2049	0.000681	0.039746
									GO:0043549	regulation of kinase activity	791	232	ADARB1|1;ADORA2B|1;AKT1|1;ANG|1;APOE|1;APP|1;BLM|1;BMP2|1;BMP4|1;BMP7|1;CALM1|1;CCND2|1;CCNE1|1;CCNF|1;CCNT1|1;CD4|1;CDC6|1;CDC25B|1;CDK4|1;CDKN1B|1;CDKN2D|1;CDKN3|1;CEBPA|1;CHRNA7|1;COX11|1;CRK|1;CRKL|1;CSK|1;CSPG4|1;ACE|1;DDX3X|1;DLG4|1;DUSP3|1;DUSP6|1;DVL2|1;EEF1A2|1;ERBB2|1;ERBB3|1;ERN1|1;FLT1|1;XRCC6|1;GMFB|1;GPS1|1;GPS2|1;HMGB1|1;HSP90AA1|1;HTR2A|1;IFNG|1;IGF1R|1;INSR|1;ITGB3|1;KARS|1;IPO5|…	193.236	1.20061	0.000682	0.039746
									GO:1903829	positive regulation of cellular protein localization	307	100	AKT1|1;AKT2|1;ARF6|1;BCL2|1;BICD1|1;BID|1;CACNB3|1;CDH1|1;CSNK2A2|1;CYLD|1;E2F1|1;ERBB2|1;GAS8|1;GSK3A|1;IFNG|1;ITGA3|1;ITGAM|1;JUP|1;KCNB1|1;IPO5|1;LGALS3|1;LRP1|1;SMAD3|1;MAPT|1;MDM2|1;MYO1C|1;NGFR|1;NMT1|1;OAZ1|1;OAZ2|1;PCNT|1;PIK3R2|1;PLK1|1;PMAIP1|1;MED1|1;PRKACA|1;PRKCH|1;MAPK1|1;PRNP|1;PSEN1|1;PTPN9|1;RAC2|1;SRC|1;SREBF2|1;STK11|1;STX4|1;TGFB1|1;TP53|1;UBE2L3|1;YWHAB|1;YWHAE|1;YWHAH|1;RAB1…	74.998	1.33337	0.00069	0.040064
									GO:0016072	rRNA metabolic process	223	76	ANG|1;FBL|1;GTF3A|1;BRF1|1;GTF3C1|1;MAPT|1;MARS|1;SNU13|1;NOP2|1;PA2G4|1;RPL26|1;RPL27|1;RPS2|1;RPS9|1;RPS15|1;RPS16|1;RPS19|1;RPS21|1;RPS28|1;SMARCA4|1;SMARCB1|1;RRP1|1;RIOK3|1;ZNHIT3|1;EIF4A3|1;URB1|1;MPHOSPH6|1;EMG1|1;DDX17|1;NOP56|1;TBL3|1;POP4|1;CD3EAP|1;DDX52|1;KRR1|1;PWP1|1;EXOSC8|1;XRN2|1;DIS3|1;RRP1B|1;PES1|1;NOL11|1;RSL1D1|1;SENP3|1;PELP1|1;RPUSD2|1;RRP7A|1;NOB1|1;GEMIN4|1;FCF1|1;UTP18|…	54.4774	1.39508	0.000696	0.040163
									GO:0034660	ncRNA metabolic process	502	154	AARS|1;ANG|1;CCNT1|1;FBL|1;FARSA|1;GTF2A1|1;GTF2A2|1;GTF2F1|1;GTF2F2|1;GTF3A|1;BRF1|1;GTF3C1|1;KARS|1;SMAD2|1;SMAD3|1;MAPT|1;MARS|1;METTL1|1;NARS|1;SNU13|1;NOP2|1;PA2G4|1;PARN|1;POLR2A|1;POLR2C|1;POLR2E|1;POLR2F|1;POLR2I|1;POU2F2|1;RAN|1;RPL26|1;RPL27|1;RPS2|1;RPS9|1;RPS15|1;RPS16|1;RPS19|1;RPS21|1;RPS28|1;SMARCA4|1;SMARCB1|1;SNAPC1|1;SNAPC2|1;SP1|1;TARBP2|1;WARS|1;ELL|1;RRP1|1;KHSRP|1;RIOK3|1;CC…	122.635	1.25576	0.000704	0.040163
									GO:0000082	G1/S transition of mitotic cell cycle	230	78	ACVR1B|1;APEX1|1;BACH1|1;BAX|1;BCAT1|1;BCL2|1;BID|1;CCND2|1;CCNE1|1;CDC6|1;CDC34|1;CDK2|1;CDK4|1;CDKN1B|1;CDKN2D|1;CDKN3|1;CYP1A1|1;DDX3X|1;ARID3A|1;E2F1|1;E2F4|1;EP300|1;GSPT1|1;PRMT2|1;PRMT1|1;MAX|1;MCM5|1;MDM2|1;MNAT1|1;CNOT2|1;CNOT3|1;PCNA|1;PML|1;POLE|1;PRIM1|1;PSME1|1;PSME2|1;RB1|1;RBBP8|1;RBL1|1;RPA1|1;RPL26|1;RPS6KB1|1;AURKA|1;TP53|1;TYMS|1;CUL4A|1;PIAS1|1;CDK10|1;CRADD|1;CCNA1|1;ADAMTS1|…	56.1874	1.38821	0.000704	0.040163
									GO:1903362	regulation of cellular protein catabolic process	230	78	AKT1|1;APOE|1;PTTG1IP|1;CBFA2T3|1;CEBPA|1;CSNK1D|1;CSNK2A1|1;CSNK2A2|1;GSK3A|1;HSP90AA1|1;LDLR|1;LRP1|1;SMAD7|1;MDM2|1;ATXN3|1;FURIN|1;PLK1|1;PML|1;PRKACA|1;PRKCG|1;PSEN1|1;PSMC1|1;PSMC4|1;PSMC5|1;PSMC6|1;PSME1|1;PSME2|1;RAD23A|1;SCO1|1;SGTA|1;AURKA|1;STYX|1;UBE2G2|1;UBE3A|1;WNT1|1;WNT10B|1;USP7|1;USP5|1;AXIN1|1;PIAS1|1;USP14|1;RPL23|1;PSMF1|1;BAG5|1;N4BP1|1;HERPUD1|1;RNF40|1;KEAP1|1;RBX1|1;PSME3…	56.1874	1.38821	0.000704	0.040163
									GO:0042982	amyloid precursor protein metabolic process	50	23	APOE|1;APP|1;CHRNA7|1;CLN3|1;DYRK1A|1;FLOT2|1;GSK3A|1;PAWR|1;PRNP|1;PSEN1|1;ROCK1|1;HAP1|1;ITM2B|1;ABCG1|1;ABCA7|1;TMED10|1;UNC13A|1;GGA3|1;BACE2|1;AATF|1;NECAB2|1;PSENEN|1;NECAB3|1	12.2147	1.88298	0.000706	0.040163
									GO:1902017	regulation of cilium assembly	71	30	BBS4|1;CYLD|1;DNM2|1;IFT88|1;CDK10|1;DYNLL1|1;CDKL1|1;HAP1|1;IFT140|1;SEPT9|1;DZIP1|1;TBC1D2B|1;SYNE2|1;ATMIN|1;TBC1D22A|1;SGSM3|1;MNS1|1;CENPJ|1;TBC1D24|1;TBC1D15|1;TBC1D17|1;FUZ|1;TBC1D10A|1;TCHP|1;IFT20|1;EVI5L|1;CCDC151|1;CNTROB|1;TBC1D16|1;TBC1D20|1	17.3448	1.72962	0.000707	0.040163
									GO:0065003	protein-containing complex assembly	1718	474	ACACA|1;ACACB|1;ADSL|1;ALDH1A3|1;ALDOA|1;AMFR|1;ANG|1;APAF1|1;APOE|1;ARF6|1;ATF1|1;BAX|1;BBS4|1;BICD1|1;BID|1;BIK|1;BLM|1;C1QBP|1;CALR|1;CDKN1B|1;CIRBP|1;AP2S1|1;CLTC|1;COL1A1|1;COL6A2|1;COX11|1;CREBBP|1;CRK|1;CSNK1D|1;CTSZ|1;CYLD|1;DDIT3|1;DDX3X|1;SEPT1|1;DLG4|1;DYNC1H1|1;DYNC1LI2|1;DUT|1;DVL2|1;DYRK1A|1;EIF2S1|1;EIF4B|1;EIF5|1;ELAVL1|1;EP300|1;STX2|1;EPS8|1;ERCC1|1;ERCC2|1;ERCC4|1;ERCC5|1;FANCA…	419.695	1.12939	0.000717	0.040578
									GO:0046902	regulation of mitochondrial membrane permeability	65	28	BAX|1;BCL2|1;BCL2L1|1;BID|1;CNP|1;E2F1|1;EYA2|1;GSK3A|1;NMT1|1;PMAIP1|1;SPG7|1;STAT3|1;TP53|1;YWHAB|1;YWHAE|1;YWHAH|1;NOL3|1;HIP1R|1;ACAA2|1;PPP1R13B|1;BBC3|1;RHOT1|1;MOAP1|1;ALKBH7|1;RHOT2|1;BMF|1;TMEM102|1;CHCHD10|1	15.879	1.76333	0.000728	0.041083
									GO:0031571	mitotic G1 DNA damage checkpoint	62	27	BAX|1;CDK2|1;CDKN1B|1;ARID3A|1;E2F1|1;E2F4|1;EP300|1;PRMT1|1;MDM2|1;CNOT2|1;CNOT3|1;PCNA|1;PML|1;RPL26|1;AURKA|1;TP53|1;CRADD|1;CARM1|1;CHEK2|1;CNOT1|1;ZNF385A|1;RPS27L|1;TRIAP1|1;GTSE1|1;RFWD3|1;FBXO31|1;E2F7|1	15.1462	1.78263	0.000734	0.041103
									GO:0044819	mitotic G1/S transition checkpoint	62	27	BAX|1;CDK2|1;CDKN1B|1;ARID3A|1;E2F1|1;E2F4|1;EP300|1;PRMT1|1;MDM2|1;CNOT2|1;CNOT3|1;PCNA|1;PML|1;RPL26|1;AURKA|1;TP53|1;CRADD|1;CARM1|1;CHEK2|1;CNOT1|1;ZNF385A|1;RPS27L|1;TRIAP1|1;GTSE1|1;RFWD3|1;FBXO31|1;E2F7|1	15.1462	1.78263	0.000734	0.041103
									GO:0051129	negative regulation of cellular component organization	640	191	ACTN4|1;ADCY6|1;AKT1|1;APOE|1;APP|1;ARF6|1;ARHGDIA|1;ARRB2|1;AVP|1;B2M|1;BBS4|1;BCL2L1|1;BMP4|1;BMP7|1;BRCA1|1;BUB1B|1;TSPO|1;CCNF|1;CSK|1;CST3|1;CTSZ|1;ACE|1;DDX3X|1;DLG4|1;DNM2|1;DNMT1|1;DNMT3B|1;DYRK1A|1;EFNB2|1;EFNB3|1;EP300|1;EPS8|1;ERCC1|1;ERCC4|1;FKBP4|1;KAT2A|1;GMFB|1;GRIN2B|1;H1F0|1;HMGB1|1;HNRNPA1|1;HNRNPC|1;HSPA2|1;ID1|1;ITGA3|1;LDLR|1;LGALS1|1;LGALS3|1;LIG3|1;LMAN1|1;LRP1|1;SMAD4|1;SM…	156.347	1.22164	0.000805	0.044943
									GO:0043247	telomere maintenance in response to DNA damage	13	9	APEX1|1;ERCC1|1;ERCC4|1;TERF2|1;XRCC1|1;TFIP11|1;RTEL1|1;TERF2IP|1;ACD|1	3.17581	2.83392	0.00082	0.045466
									GO:0090151	establishment of protein localization to mitochondrial membrane	13	9	CALM1|1;HSP90AA1|1;SAMM50|1;TIMM13|1;TIMM9|1;TIMM22|1;NDUFA13|1;TOMM22|1;ROMO1|1	3.17581	2.83392	0.00082	0.045466
[truncated: 68 more columns]
