# Supplementary material for: CheekAge: a next-generation buccal epigenetic aging clock associated with lifestyle and health
Source: GeroScience. 2024 Mar 5;46(3):3429–43. doi: 10.1007/s11357-024-01094-3 (PMC11009193; doi:10.1007/s11357-024-01094-3)
Supplement: Supplementary file 33 — Supplementary Table 15 (XLSX 137 KB) [file 11357_2024_1094_MOESM33_ESM.xlsx]

## Sheet: Table S15
Table S15
	Chron. age		Sex		Alcohol		Smoking		Plant diet		Exercise		Stress		Social satisfaction		Education		Immune health		BMI		Self-rated health		Self-perceived aging		Sleep quality		Race/Ethnicity		Epithelial %		Neutrophil %		Other immune %
cg21632975	0.811574	cg14964387	0.981325	cg16567823	-0.202027	cg13383842	0.197714	cg05100479	0.240734	cg12069668	-0.110505	cg05700406	0.207801	cg07382554	0.138599	cg20706315	-0.105611	cg21632975	0.154181	cg07113164	0.2636	cg09185640	-0.154005	cg21632975	0.295815	cg19112953	-0.0753894	cg16329197	-0.409124	cg18121066	-0.96006	cg00131213	0.942598	cg00131213	0.942598
cg00748589	0.804138	cg18031773	0.978912	cg17820065	-0.190501	cg02486096	0.171507	cg08597743	0.223813	cg14165909	-0.110072	cg13786089	0.204257	cg27398263	0.13804	cg00810173	-0.104648	cg15628888	0.148714	cg16094966	0.260902	cg24465349	-0.153077	cg00748589	0.289669	cg09896900	0.0744858	cg24182521	0.340261	cg26130656	-0.955737	cg11968045	-0.938748	cg11968045	-0.938748
cg15628888	0.789388	cg12044418	0.971675	cg17938265	-0.188978	cg02547054	0.1579	cg16205854	0.223665	cg24465349	-0.109188	cg12878812	0.203552	cg21632975	0.135063	cg19021738	0.102456	cg19332452	0.145433	cg18031773	-0.260043	cg00810173	-0.15281	cg15628888	0.287915	cg22491927	0.0730426	cg04287289	0.33814	cg00131213	-0.955199	cg01500402	-0.93659	cg01500402	-0.93659
cg15480367	0.787677	cg24597862	0.970847	cg04449224	-0.180685	cg11987429	0.157797	cg16374663	0.220425	cg23207054	-0.1077	cg21632975	0.201906	cg12658720	0.133197	cg22720041	0.102424	cg07640648	0.145229	cg11139821	0.259692	cg23207054	-0.152167	cg21911021	0.284507	cg01400401	0.0728562	cg11896587	-0.333975	cg13982220	-0.950624	cg00002684	0.934268	cg00002684	0.934268
cg12878812	0.785459	cg25059428	0.970307	cg15117681	-0.179445	cg19521693	0.15555	cg00168417	-0.219431	cg17096325	-0.105917	cg27398263	0.201732	cg27018380	0.133028	cg23891996	0.102102	cg10836392	0.144384	cg04042291	0.259252	cg09010671	0.14575	cg15480367	0.281894	cg14345012	0.0724911	cg14733147	-0.332913	cg11249871	-0.950545	cg12845756	-0.934113	cg12845756	-0.934113
cg21911021	0.783609	cg16692308	0.96822	cg04082721	-0.170368	cg03296424	0.153535	cg00369477	0.21569	cg02227131	-0.105689	cg12781700	0.201028	cg13786089	0.1308	cg12572410	0.100757	cg07949597	0.143819	cg04475341	0.258852	cg07464291	-0.143252	cg12878812	0.278207	cg27289462	0.0705603	cg20907806	0.323863	cg13044930	-0.950137	cg12902759	-0.932567	cg12902759	-0.932567
cg21296230	0.78203	cg08341088	-0.967792	cg10415767	-0.163122	cg12920004	0.150373	cg20671059	0.214984	cg05091159	-0.105658	cg10836392	0.199505	cg15628888	0.129684	cg21296230	0.100377	cg00748589	0.143526	cg23773646	-0.258518	cg15628888	0.14263	cg09010671	0.277968	cg01146928	-0.0694802	cg23611945	0.3215	cg22519420	-0.949097	cg18121066	0.93135	cg18121066	0.93135
cg00741624	0.773462	cg10909179	0.967364	cg18052222	-0.162406	cg22759823	-0.150316	cg05772663	0.212945	cg15570508	-0.105387	cg25590826	0.199085	cg12781700	0.12845	cg19472079	-0.099659	cg04927004	0.143124	cg14964387	-0.257883	cg12546181	0.140429	cg08622677	0.276231	cg23217126	0.0690831	cg20674635	-0.314031	cg10099795	-0.947927	cg17060764	-0.930353	cg17060764	-0.930353
cg00875989	0.768365	cg19038081	0.967314	cg20670085	-0.161974	cg23346180	0.149934	cg22474303	-0.212935	cg07464291	-0.105127	cg16717122	0.198961	cg26219051	0.126778	cg11294513	0.0995541	cg21911021	0.142838	cg04919858	-0.257506	cg14808739	-0.139319	cg21296230	0.2757	cg07350105	0.0690446	cg25567085	-0.313002	cg18330409	-0.947337	cg11249871	0.929806	cg11249871	0.929806
cg16717122	0.758109	cg08826497	0.966645	cg22455529	-0.160126	cg06359059	0.149745	cg14951132	0.212895	cg24329397	-0.103676	cg24611446	0.198932	cg24611446	0.126677	cg19915738	0.0990897	cg14166009	0.140275	cg06300559	-0.257061	cg05091159	-0.139241	cg14582763	0.274951	cg04332534	0.0685964	cg09391419	-0.311105	cg07650061	-0.947123	cg03823705	0.929426	cg03823705	0.929426
cg21657577	0.757215	cg23773646	0.96632	cg14801398	-0.157865	cg11917783	0.149175	cg00914834	-0.212298	cg12195441	-0.102185	cg23217126	0.196838	cg13794993	0.126542	cg05697000	-0.0976615	cg08076830	0.14003	cg24220728	-0.257025	cg07382554	0.139179	cg10836392	0.273745	cg14835517	0.0684635	cg19756885	-0.305968	cg13221899	0.946554	cg26130656	0.928812	cg26130656	0.928812
cg13786089	0.757041	cg26341773	0.963446	cg09151131	-0.157829	cg22361181	0.148292	cg20366616	0.212225	cg05405748	-0.102039	cg18568589	0.196695	cg07416237	0.126525	cg05540369	0.0972751	cg13022388	0.13944	cg12044418	-0.256948	cg13110239	-0.137812	cg00875989	0.271679	cg17509967	0.0682922	cg13354810	-0.30517	cg27335892	-0.946088	cg22817711	-0.928319	cg22817711	-0.928319
cg24611446	0.755942	cg22083263	-0.961924	cg04384914	-0.157594	cg26682068	-0.147895	cg00205905	-0.211127	cg19880425	-0.100592	cg21296230	0.196284	cg05700406	0.126424	cg19802138	0.0968142	cg27316886	0.1387	cg09364317	0.256723	cg00291884	-0.137592	cg13786089	0.267657	cg24504927	0.0680376	cg26513180	0.302853	cg08084281	-0.945371	cg16523255	-0.927723	cg16523255	-0.927723
cg08622677	0.754595	cg12513189	0.961757	cg15603793	-0.15697	cg15802396	-0.147381	cg00148031	0.210761	cg02748800	-0.100174	cg00748589	0.196188	cg09010671	0.126379	cg11998703	0.0966551	cg20265107	0.138494	cg11111271	-0.256452	cg15158608	-0.137497	cg07416237	0.267327	cg03306221	0.0680105	cg20368294	-0.301753	cg26110331	-0.945181	cg27335892	0.927432	cg27335892	0.927432
cg14582763	0.754447	cg04919858	0.961605	cg16263475	-0.156439	cg00224335	0.146709	cg08990057	0.209384	cg13110239	-0.0992463	cg17939805	0.196021	cg07640648	0.126359	cg17497271	0.0962088	cg10281977	0.138052	cg19038081	-0.256381	cg22867359	-0.137452	cg16717122	0.267288	cg05326144	-0.0678796	cg26391674	-0.299809	cg12845756	0.945131	cg16423816	-0.926757	cg16423816	-0.926757
cg10836392	0.752577	cg05245722	0.960129	cg09690133	-0.155201	cg24084706	-0.1449	cg07994386	0.208072	cg01868263	-0.0967905	cg00741624	0.195719	cg00748589	0.125948	cg21477176	0.0960424	cg25590826	0.137993	cg04335996	0.255446	cg22546696	0.137128	cg00741624	0.267064	cg12074025	0.0678545	cg08894980	0.299496	cg07909124	-0.94474	cg04207549	0.925885	cg04207549	0.925885
cg02900766	0.75046	cg08209743	0.959987	cg15269394	-0.153071	cg25561140	-0.144647	cg09665904	0.207883	cg04214817	-0.0966991	cg08625261	0.195692	cg16717122	0.125831	cg09010671	0.095984	cg13786089	0.137815	cg10909179	-0.255445	cg12572410	0.136841	cg24611446	0.265727	cg08429256	-0.0677822	cg08369872	-0.298724	cg00002684	-0.944283	cg22519420	0.925509	cg22519420	0.925509
cg09010671	0.749747	cg05424366	0.959299	cg27455640	-0.15054	cg27464065	0.144489	cg26623411	0.207752	cg25741368	-0.0961714	cg17283453	0.195504	cg17525102	0.12578	cg27049766	0.0958246	cg21296230	0.137801	cg08826497	-0.255328	cg15570508	-0.136754	cg15514678	0.264996	cg14055896	0.0677663	cg16887775	-0.298573	cg13819988	0.943771	cg03996658	0.925439	cg03996658	0.925439
cg08076830	0.748731	cg26518560	0.959298	cg07644696	-0.149621	cg06581475	0.143443	cg18031773	0.207545	cg17998343	-0.0959878	cg24909548	0.195088	cg22546696	0.125595	cg23815900	0.0957687	cg12878812	0.137748	cg01030166	0.255326	cg02547394	0.136589	cg21657577	0.264994	cg21383810	0.0676844	cg19571715	-0.298225	cg05376485	0.942939	cg15089769	-0.925412	cg15089769	-0.925412
cg10281977	0.747846	cg03360374	0.959281	cg20018545	-0.147018	cg03312749	0.142116	cg08209743	0.207475	cg07613140	-0.0959348	cg21376204	0.195036	cg12028548	0.125456	cg15028525	-0.095688	cg05168491	0.137517	cg25892640	-0.255271	cg04332534	0.13657	cg07382554	0.264875	cg24868359	0.0671496	cg26924012	0.297788	cg11784564	-0.942756	cg04794883	-0.925376	cg04794883	-0.925376
cg04927004	0.74669	cg02210067	0.95886	cg02763540	-0.146722	cg10357657	-0.142098	cg14621531	0.207104	cg10914143	-0.0957901	cg10281977	0.195026	cg06598091	0.125211	cg15222651	0.0955717	cg21725716	0.136876	cg04799028	0.254933	cg19915738	0.136525	cg04927004	0.264763	cg06867377	0.0669242	cg03597976	0.297382	cg17162578	0.942628	cg07982208	-0.925074	cg07982208	-0.925074
cg22358580	0.746166	cg06388516	0.958798	cg15239131	-0.14573	cg22040627	-0.141871	cg10926623	0.206923	cg19112953	-0.0948985	cg15480367	0.194657	cg24425021	0.124976	cg21911021	0.0954828	cg21657577	0.13676	cg03360374	-0.254913	cg24329397	-0.135647	cg09105193	0.26438	cg03142586	0.0666365	cg05971474	0.296886	cg03823705	-0.942424	cg26879890	0.924861	cg26879890	0.924861
cg23815900	0.745633	cg01030166	-0.958337	cg16094966	-0.145656	cg09287190	-0.141376	cg02506527	0.206779	cg14808739	-0.0945865	cg14582763	0.194378	cg14582763	0.124751	cg05326144	-0.0952241	cg21925310	0.136703	cg22083263	0.254842	cg13786089	0.135592	cg08076830	0.263277	cg04664167	0.0665439	cg16800111	-0.294882	cg21975684	0.941634	cg07534211	-0.924261	cg07534211	-0.924261
cg20119148	0.742298	cg06099218	0.958273	cg03732014	-0.145128	cg02890863	0.141	cg08826497	0.206742	cg15158608	-0.0941802	cg21911021	0.194238	cg21801378	0.124702	cg04684267	0.0948695	cg02318784	0.136333	cg05245722	-0.254533	cg12781700	0.135196	cg11294513	0.26313	cg18832632	0.0665301	cg06793867	-0.292428	cg16293347	0.941552	cg21864191	-0.924021	cg21864191	-0.924021
cg12781700	0.741279	cg12207768	-0.957999	cg25649709	-0.144916	cg20153322	0.140254	cg27256435	0.206669	cg14613594	-0.0930958	cg21158087	0.194008	cg20671059	0.124537	cg14602471	0.0945791	cg15480367	0.136064	cg07085035	0.254506	cg10836392	0.134785	cg06676637	0.262396	cg02305377	0.0664508	cg26644378	-0.292297	cg24509697	-0.940845	cg09971653	0.923275	cg09971653	0.923275
cg17939805	0.740466	cg12166599	0.957663	cg04569152	-0.144649	cg05315206	-0.139847	cg21539234	0.206599	cg08129017	-0.0928125	cg16347279	0.193981	cg02401454	0.124334	cg21632975	0.0945064	cg23142799	0.134983	cg08209743	-0.254324	cg21632975	0.134666	cg25936177	0.262232	cg05951536	0.0661883	cg14774086	-0.291454	cg08752433	-0.940686	cg22438095	0.922125	cg22438095	0.922125
cg21493505	0.737596	cg23238851	0.957485	cg00066481	-0.144344	cg10920336	0.139813	cg25569491	-0.206007	cg07917019	-0.0917957	cg21657577	0.193969	cg23906738	0.124259	cg11806672	0.0943871	cg08136772	0.134822	cg26518560	-0.25397	cg02991338	0.134617	cg01908954	0.261757	cg18568589	0.0661189	cg02489908	-0.290244	cg27001643	-0.940511	cg12950894	-0.921926	cg12950894	-0.921926
cg16347279	0.733239	cg10926623	0.95748	cg07551708	-0.143764	cg16139228	0.139575	cg19038081	0.20592	cg24516551	-0.0907437	cg00875989	0.193821	cg22358580	0.124203	cg23857226	0.0941677	cg07382554	0.134761	cg12967624	-0.253922	cg06676637	0.134583	cg25778262	0.261319	cg13786089	0.0660218	cg05795554	0.289331	cg14810313	0.940456	cg22640868	-0.921808	cg22640868	-0.921808
cg05700406	0.733185	cg17209547	0.956126	cg04206724	-0.143447	cg06799422	-0.139036	cg07549474	-0.205667	cg21248322	-0.0906216	cg19624764	0.193384	cg09695735	0.124158	cg25656950	-0.0941632	cg18815647	0.134486	cg10926623	-0.253708	cg04267101	-0.134551	cg16347279	0.261293	cg27342129	-0.0660158	cg01886460	0.286995	cg10636787	-0.940387	cg00409812	0.921522	cg00409812	0.921522
cg25590826	0.732643	cg25892640	0.955152	cg02434267	-0.143102	cg02216780	0.138736	cg00768439	0.205467	cg00810173	-0.0905274	cg03641724	0.193375	cg12878812	0.123709	cg16348812	-0.0941253	cg15514678	0.134409	cg26341773	-0.253291	cg19407095	0.134299	cg22358580	0.261163	cg02293437	0.0659921	cg03197032	0.285352	cg04278252	-0.940121	cg18501112	0.921412	cg18501112	0.921412
cg19802138	0.732305	cg08905118	0.954821	cg07657357	-0.142848	cg22344934	-0.138675	cg05929865	-0.205347	cg15527515	-0.0898301	cg17408527	0.192454	cg12530503	0.123354	cg21218758	0.0939955	cg18568589	0.134379	cg06388516	-0.253283	cg08136772	0.133918	cg11806672	0.261086	cg22551276	0.0656365	cg16665041	-0.283879	cg14449358	-0.939917	cg23689818	0.921383	cg23689818	0.921383
cg15514678	0.732204	cg22470298	0.954227	cg01769813	-0.142559	cg24119463	0.138593	cg10530171	0.205276	cg00291884	-0.0897482	cg06799422	0.192391	cg10836392	0.122953	cg21657577	0.0938555	cg08622677	0.134367	cg12513189	-0.253193	cg21911021	0.133759	cg10836101	0.260793	cg27018380	0.0654234	cg13945319	-0.282536	cg21822187	-0.939616	cg11989422	0.921354	cg11989422	0.921354
cg18836626	0.731819	cg17791122	0.953844	cg13780065	-0.14215	cg21872037	-0.138477	cg25666255	0.205136	cg09835105	-0.0890793	cg18343957	0.191979	cg08076830	0.122584	cg26186239	0.0938132	cg07416237	0.134355	cg08905118	-0.253153	cg26005082	0.13357	cg23815900	0.260674	cg02997982	0.0652972	cg24867524	-0.282022	cg11968045	0.939593	cg14449358	0.921078	cg14449358	0.921078
cg02318784	0.73133	cg04799028	-0.953131	cg19238390	-0.142112	cg25752848	0.137875	cg01202451	-0.205051	cg08234149	0.0887018	cg21925310	0.191432	cg08304190	0.122573	cg17971015	0.093577	cg25936177	0.134283	cg12166599	-0.2531	cg05326144	-0.133416	cg07949597	0.260379	cg03996195	0.065264	cg15046935	-0.281783	cg13802103	-0.939337	cg23061600	0.920846	cg23061600	0.920846
cg07640648	0.731189	cg00877056	0.952405	cg24359986	-0.142082	cg03354908	0.137806	cg26341773	0.204874	cg17738454	-0.0886708	cg25763393	0.191426	cg21296230	0.122462	cg12556555	0.0935035	cg00875989	0.13416	cg11864871	0.253066	cg21925310	0.133391	cg12781700	0.260107	cg26897150	0.0651907	cg24849872	-0.280436	cg09971653	-0.939179	cg03470073	-0.920743	cg03470073	-0.920743
cg17283453	0.728756	cg07204290	0.952299	cg07487685	-0.141657	cg01350144	0.137675	cg09047533	-0.204814	cg16594273	-0.0885102	cg14231297	0.191112	cg21911021	0.122028	cg10828337	0.0934693	cg19624764	0.134047	cg27452062	-0.25293	cg08949799	0.133282	cg17283453	0.260022	cg08304190	0.0651697	cg06900404	-0.279475	cg26493346	-0.939128	cg21237959	-0.920246	cg21237959	-0.920246
cg17971015	0.728722	cg27452062	0.952194	cg23637008	-0.141305	cg05693982	0.137154	cg06388516	0.204669	cg13782491	-0.0884405	cg13703871	0.190736	cg21657577	0.122013	cg15670585	-0.0934155	cg00237475	0.133861	cg16692308	-0.252928	cg00107187	0.133098	cg02318784	0.260021	cg17812788	0.0650856	cg04629595	-0.278383	cg15089769	0.93853	cg12115855	0.919948	cg12115855	0.919948
cg01908954	0.727954	cg10424526	0.951914	cg23901967	-0.141154	cg13209481	-0.137009	cg14393968	0.204535	cg16354423	-0.0881765	cg26074603	0.190673	cg02318784	0.121851	cg21136445	-0.093402	cg26307359	0.133794	cg10509244	-0.252856	cg23891996	0.133085	cg18568589	0.25988	cg10041505	0.0650566	cg05857758	0.27818	cg12721163	-0.938513	cg24270389	0.919717	cg24270389	0.919717
cg03734874	0.727108	cg11864871	-0.951872	cg02121135	-0.141004	cg20859731	-0.136939	cg22083263	-0.204513	cg03301498	-0.0880086	cg12530503	0.190639	cg03978375	0.121729	cg00748589	0.0931435	cg00439658	0.133728	cg23238851	-0.252727	cg01994205	0.133038	cg21925310	0.259853	cg06558502	0.0649882	cg02532213	-0.277046	cg21237959	0.938412	cg06362799	0.919455	cg06362799	0.919455
cg26770907	0.726623	cg12654546	0.951781	cg25085578	-0.140791	cg14121142	-0.136915	cg01224425	0.204469	cg13033387	-0.0876249	cg01106338	0.190561	cg23217126	0.121517	cg19407095	0.0930817	cg14311597	0.133413	cg10424526	-0.252226	cg26897150	0.132959	cg26465391	0.25912	cg22521696	0.0649038	cg15000279	-0.276162	cg12338077	0.938399	cg02264818	-0.919337	cg02264818	-0.919337
cg26465391	0.726419	cg15383797	-0.951601	cg11915677	-0.140753	cg02775497	0.136182	cg11590435	-0.20443	cg06661904	-0.0874663	cg15628888	0.190487	cg26897150	0.121476	cg20972877	-0.0928843	cg13802013	0.133253	cg11454210	0.252142	cg08949164	0.132744	cg27076669	0.258993	cg03978375	0.0648622	cg07794300	-0.275742	cg21022247	0.938198	cg17785018	0.918499	cg17785018	0.918499
cg07382554	0.725509	cg12967624	0.951338	cg04698020	-0.14074	cg06558502	-0.136141	cg10509244	0.204143	cg24687894	-0.0872652	cg26770907	0.190194	cg26998044	0.121181	cg19544372	0.0927649	cg16935839	0.13319	cg25051693	-0.252072	cg19021738	0.13264	cg25590826	0.258899	cg19246110	0.0647646	cg15628888	-0.274801	cg15271387	0.937906	cg10532953	-0.918459	cg10532953	-0.918459
cg11294513	0.72476	cg10717754	0.950751	cg12798040	-0.140517	cg20370678	-0.136027	cg01996723	0.204112	cg23520096	-0.0870491	cg22108374	0.190081	cg25840237	0.120984	cg25292550	0.0924189	cg12546181	0.133065	cg19085757	0.251992	cg27289462	0.132476	cg20119148	0.258764	cg02187214	0.0646268	cg10342447	-0.274122	cg19822596	-0.937896	cg13221899	-0.918003	cg13221899	-0.918003
cg23217126	0.724567	cg24090346	0.950608	cg08415964	-0.140044	cg02877207	0.135938	cg02923300	-0.204002	cg16348812	-0.08642	cg08076830	0.190028	cg25778262	0.120973	cg00800512	0.0922627	cg05928342	0.132756	cg24597862	-0.251962	cg10836101	0.13212	cg10281977	0.258598	cg02606535	-0.0646145	cg13095450	-0.274056	cg09642825	-0.937689	cg17306401	0.917772	cg17306401	0.917772
cg18568589	0.723859	cg25051693	0.949753	cg14372520	-0.139753	cg04155571	0.135922	cg05808474	0.203982	cg23085306	-0.086062	cg07382554	0.189981	cg19021738	0.120967	cg17351862	-0.0922596	cg21477176	0.132225	cg07994386	-0.251632	cg27398263	0.132	cg25763393	0.258566	cg12099524	0.0646087	cg02188190	0.273958	cg01500402	0.93766	cg06839111	0.917632	cg06839111	0.917632
cg13209481	0.722707	cg08395842	0.949438	cg04465049	-0.138551	cg21290814	0.135607	cg04919858	0.203795	cg15277778	-0.0854382	cg24425021	0.189935	cg00716790	0.120948	cg14944269	-0.0921877	cg18758922	0.132213	cg02210067	-0.251544	cg23232185	-0.131746	cg21493505	0.258268	cg22763718	0.0645462	cg04905079	-0.273477	cg24065354	0.937453	cg08759276	0.917336	cg08759276	0.917336
cg16404157	0.722228	cg16636038	-0.949335	cg22524026	-0.138542	cg19618279	0.135511	cg05399221	0.203784	cg04313338	-0.0854084	cg01400401	0.18989	cg23998119	0.120889	cg13633270	0.0921057	cg02900766	0.131805	cg09981999	0.251478	cg22720041	0.131623	cg01321673	0.257875	cg16717122	0.0643936	cg12913626	0.273474	cg11267315	0.937005	cg11784564	0.917307	cg11784564	0.917307
cg21925310	0.721745	cg14061423	0.948632	cg24937995	-0.138228	cg09338032	-0.135434	cg23773646	0.20378	cg14115749	-0.0852344	cg24574675	0.189867	cg00107187	0.120721	cg00741624	0.0919625	cg23217126	0.131709	cg14061423	-0.251442	cg25324105	0.131532	cg12546181	0.257835	cg23089840	0.0643661	cg25025879	-0.273463	cg11326628	-0.936983	cg21405308	0.916535	cg21405308	0.916535
cg15001747	0.720321	cg24220728	0.94851	cg10961414	-0.138123	cg13691247	-0.135405	cg01529679	-0.203743	cg23212757	-0.0852327	cg26465391	0.189717	cg15180867	0.120674	cg11199713	0.0918917	cg17408527	0.131513	cg08341088	0.251388	cg17497271	0.131345	cg18836626	0.257677	cg10988736	-0.064351	cg09814354	0.272348	cg21048669	-0.93688	cg17162578	-0.916423	cg17162578	-0.916423
cg08625261	0.720044	cg20457190	-0.948367	cg05046936	-0.137879	cg06050495	-0.135317	cg01005760	-0.203675	cg08128852	-0.0849674	cg02900766	0.189691	cg02863489	0.120626	cg12878812	0.0918904	cg12215340	0.131337	cg16985523	-0.250991	cg23217126	0.131317	cg16404157	0.257278	cg12169233	0.0643306	cg18645335	-0.272285	cg19426048	0.936751	cg13647861	0.916314	cg13647861	0.916314
cg23142799	0.719807	cg23401887	-0.948157	cg04837676	-0.137822	cg12913626	0.13494	cg03159449	-0.203614	cg15887927	-0.0848852	cg02863489	0.189485	cg06204735	0.120218	cg10457843	0.0916799	cg20448177	-0.131074	cg10591002	-0.250674	cg14587524	0.131155	cg17939805	0.25698	cg05700406	0.0642216	cg00071727	0.272084	cg05974628	-0.936721	cg12157156	0.916139	cg12157156	0.916139
cg22108374	0.719582	cg03817616	0.947808	cg08346575	-0.137757	cg20094201	0.13491	cg16692308	0.203515	cg10308860	-0.08486	cg09540961	0.189454	cg06784448	0.120167	cg22358580	0.0915502	cg19802138	0.130951	cg14784784	0.25058	cg17525102	0.130841	cg02620013	0.256803	cg17971015	0.0641294	cg19469722	-0.271131	cg11222173	0.936663	cg19724187	0.915952	cg19724187	0.915952
cg06676637	0.719572	cg21481533	0.947724	cg00717678	-0.137605	cg07573727	-0.134874	cg25834831	-0.203426	cg13221924	-0.0847837	cg10084379	0.189208	cg12546181	0.120161	cg04927004	0.0913437	cg04980928	0.130859	cg25059428	-0.250565	cg12215340	0.130835	cg18815647	0.256621	cg00107187	0.0641132	cg06315489	0.270639	cg14765230	-0.936621	cg03854122	0.915815	cg03854122	0.915815
cg09105193	0.719216	cg13665866	0.947317	cg15702185	-0.137092	cg26782108	-0.134405	cg12967624	0.203336	cg16516353	-0.0847267	cg07949597	0.189167	cg27076669	0.119926	cg20119148	0.0912957	cg14582763	0.13083	cg21740174	0.250456	cg00748589	0.13057	cg23217126	0.25638	cg13784080	0.0640208	cg16477091	-0.269993	cg00773099	0.936402	cg19426048	-0.915711	cg19426048	-0.915711
cg11806672	0.718683	cg13656665	0.947169	cg15881001	-0.136257	cg13215110	0.134098	cg10430126	0.203262	cg19514972	0.084431	cg25936177	0.189071	cg08136772	0.119799	cg15480367	0.091234	cg12781700	0.130829	cg11443987	0.250424	cg09105193	0.130561	cg17110586	0.255737	cg13062754	0.0638631	cg02328601	0.269841	cg17306401	-0.936334	cg13929658	0.915668	cg13929658	0.915668
cg26998044	0.718295	cg20135706	0.946791	cg02619733	-0.135901	cg02976109	0.133875	cg19085757	-0.203232	cg22904581	0.0842891	cg02318784	0.189011	cg19864758	0.119799	cg05221167	0.0910948	cg04059773	0.130662	cg02311013	0.250385	cg08622677	0.130255	cg19624764	0.255679	cg12028548	0.0638381	cg07021644	-0.269054	cg06839111	-0.936271	cg16293347	-0.915557	cg16293347	-0.915557
cg21725716	0.718063	cg25523185	0.946764	cg21338112	-0.135792	cg17114567	0.133817	cg19983393	0.2032	cg26831416	-0.0836118	cg08668790	0.188879	cg00875989	0.119735	cg26465391	0.0910614	cg01908954	0.130628	cg10627583	0.250383	cg05540369	0.130171	cg15001747	0.255492	cg12127472	0.063831	cg01770755	-0.268264	cg16736382	-0.936217	cg25901127	0.915554	cg25901127	0.915554
cg19624764	0.716245	cg01119763	0.946689	cg05201573	-0.135623	cg24430140	-0.133797	cg06276798	0.203065	cg12874323	-0.0835512	cg21790626	0.188574	cg08622677	0.119445	cg18096787	-0.0910112	cg24909548	0.130301	cg16397077	0.250317	cg04684267	0.130149	cg03734874	0.255165	cg14231297	0.0637635	cg04332534	-0.267971	cg12424499	-0.936079	cg07909124	0.915502	cg07909124	0.915502
cg24811864	0.715749	cg19085757	-0.946283	cg01591354	-0.135515	cg01754713	-0.13359	cg09364317	-0.20301	cg03290827	-0.0834648	cg25752848	-0.188544	cg06676637	0.119343	cg19246110	0.0909643	cg15775557	-0.130243	cg01710180	-0.250315	cg05568490	0.130099	cg23998119	0.255133	cg11300596	0.0637081	cg12373771	-0.267885	cg07982208	0.93589	cg26110331	0.915294	cg26110331	0.915294
cg23998119	0.715617	cg08990057	0.946024	cg07721499	-0.135437	cg13020518	0.133585	cg25059428	0.202956	cg07941108	-0.0828969	cg18836626	0.188427	cg22551276	0.11929	cg03975694	0.0906523	cg26998044	0.130086	cg26999744	0.250307	cg14115749	-0.130022	cg20024221	0.254977	cg12781700	0.0637075	cg22271663	-0.267358	cg08421448	0.935124	cg03477037	0.915255	cg03477037	0.915255
cg18490614	0.715584	cg06879828	0.945791	cg14797136	-0.135418	cg03713668	-0.133449	cg27452062	0.20292	cg12855915	-0.0828743	cg26998044	0.188232	cg21925310	0.119246	cg10836392	0.0906301	cg09105193	0.129922	cg08990057	-0.250261	cg15480367	0.129823	cg12215340	0.254976	cg07243038	0.0636953	cg02675414	-0.266253	cg21405308	-0.935099	cg08187585	-0.914991	cg08187585	-0.914991
cg18236477	0.715166	cg26046341	-0.94574	cg09411495	-0.135052	cg06966811	-0.133124	cg02210067	0.202915	cg14043335	-0.0826958	cg13209481	0.187757	cg00173623	0.119177	cg12214908	0.0904775	cg12409525	0.129544	cg06276798	-0.250247	cg07640648	0.129676	cg21725716	0.254913	cg19021738	0.0636259	cg27524531	-0.265054	cg17582615	0.934992	cg02840242	-0.914837	cg02840242	-0.914837
cg18758922	0.713661	cg02031980	0.945602	cg06470626	-0.134812	cg11614585	-0.133082	cg19583388	0.202889	cg10415570	-0.0823495	cg01178680	0.187707	cg03641724	0.119132	cg20277905	0.0904068	cg16705627	0.129479	cg21481533	-0.250233	cg03399905	0.129241	cg07640648	0.254817	cg26132774	0.0635877	cg16848843	0.264612	cg17060764	0.934645	cg26697117	-0.914722	cg26697117	-0.914722
cg01106338	0.712576	cg12419525	-0.945342	cg05811936	-0.133278	cg24121255	0.133041	cg03003060	0.202873	cg21686890	-0.0819052	cg18384778	0.187464	cg16347279	0.119085	cg16935839	0.0903234	cg05923226	0.129468	cg06025950	0.250178	cg14582763	0.129099	cg02900766	0.25469	cg21925310	0.0635808	cg01713272	-0.264508	cg15079347	0.934387	cg06434764	0.914535	cg06434764	0.914535
cg10828337	0.712574	cg20620716	-0.944859	cg14451539	-0.132965	cg13729891	-0.132998	cg23278128	0.202827	cg03538236	-0.0815505	cg08622677	0.187312	cg23891996	0.119079	cg25763393	0.0903207	cg08214995	0.129459	cg15641209	0.249919	cg12841466	-0.129029	cg12530503	0.254497	cg04342092	0.0635749	cg25034792	-0.263732	cg22296149	-0.93434	cg08556091	0.914447	cg08556091	0.914447
cg12215340	0.712416	cg07929499	-0.94485	cg11668844	-0.132888	cg17971015	-0.132898	cg22605917	-0.20275	cg25211941	-0.0814177	cg13794993	0.187155	cg09229918	0.119051	cg01046104	0.0902917	cg24811864	0.12938	cg01951307	0.249857	cg17812788	0.129026	cg20265107	0.254326	cg01994205	0.0635122	cg13926267	-0.263722	cg22817711	0.93431	cg00313477	-0.914411	cg00313477	-0.914411
cg26074603	0.711844	cg09505964	-0.944812	cg06658625	-0.132843	cg08565703	0.132768	cg26518560	0.202631	cg02886838	-0.0813631	cg21328810	0.187138	cg14805347	0.119024	cg12920180	0.0902431	cg09010671	0.129249	cg06920429	-0.249841	cg04525757	0.128925	cg17497271	0.254148	cg24427504	0.0633764	cg21424782	-0.263101	cg05946693	-0.934268	cg12623640	0.91401	cg12623640	0.91401
cg22546696	0.711614	cg16985523	0.944419	cg03603495	-0.132427	cg02137770	0.132709	cg14964387	0.202612	cg04709586	-0.081007	cg14507337	0.186904	cg03701001	0.11902	cg19179801	0.0902367	cg02620013	0.129188	cg01529679	0.249829	cg24611446	0.128914	cg19021738	0.25361	cg06561835	0.063252	cg26161329	-0.263097	cg13647861	-0.933802	cg27367878	0.913834	cg27367878	0.913834
cg13794993	0.711347	cg15919369	0.943597	cg19234095	-0.132289	cg06654956	-0.132633	cg06099218	0.202552	cg16451402	-0.0809946	cg23891996	0.186833	cg21376204	0.118814	cg08949164	0.0899515	cg12665460	0.128986	cg06099218	-0.249828	cg02620013	0.128867	cg23142799	0.253579	cg12130797	-0.0630589	cg27104290	-0.262857	cg22186315	0.933801	cg23761236	-0.913269	cg23761236	-0.913269
cg10836101	0.710521	cg02206873	-0.943283	cg12803926	-0.132034	cg24909548	-0.132535	cg05322190	-0.202535	cg19785826	-0.0808986	cg03734874	0.186621	cg15133018	0.118743	cg02547394	0.0897852	cg26770907	0.128894	cg15682807	-0.249811	cg27076669	0.128815	cg26074603	0.253413	cg15180867	0.0629235	cg01436998	-0.262845	cg11419186	-0.933782	cg18190866	0.913006	cg18190866	0.913006
cg13802013	0.710494	cg11111271	0.942743	cg16055665	-0.131908	cg00569188	0.132523	cg04812249	-0.202385	cg17907567	-0.0808532	cg11294513	0.186608	cg03734874	0.118657	cg07780543	0.089721	cg10743390	0.128747	cg16636038	0.249811	cg26998044	0.128783	cg19802138	0.253236	cg09010671	0.0629123	cg20811659	-0.262327	cg24467989	-0.933768	cg11571942	0.912774	cg11571942	0.912774
cg01321673	0.709561	cg09665904	0.942321	cg09738611	-0.131765	cg00132045	0.132369	cg07177300	0.202144	cg00941314	-0.0806404	cg12028548	0.186539	cg01994205	0.118579	cg18435449	0.0895571	cg05488632	0.128605	cg02019068	0.249691	cg14345012	0.128278	cg10828337	0.253157	cg19311218	0.0629081	cg04640076	0.262193	cg00409812	-0.933703	cg27170376	-0.912681	cg27170376	-0.912681
cg19021738	0.709424	cg21740174	-0.941886	cg05484978	-0.131638	cg15298173	0.132344	cg04895985	0.202137	cg02030275	-0.0806043	cg20119148	0.186454	cg15514678	0.118574	cg10635122	0.0894378	cg26571127	0.128499	cg05929865	0.249673	cg13794993	0.128117	cg08949799	0.253103	cg20998539	-0.0629045	cg02344539	-0.262033	cg00313477	0.933511	cg12891590	0.912664	cg12891590	0.912664
cg09540961	0.709276	cg19521783	-0.941231	cg05006384	-0.131587	cg12355110	-0.13225	cg06778013	-0.202101	cg16534399	-0.0802909	cg10836101	0.186435	cg27289462	0.118505	cg02280912	0.0892771	cg06784448	0.128415	cg23391833	0.249641	cg16717122	0.128058	cg19915738	0.25279	cg02991338	0.0628951	cg06000883	-0.261739	cg23298390	0.933508	cg17925829	-0.912142	cg17925829	-0.912142
cg03091551	0.709074	cg04335996	-0.941075	cg23956760	-0.131581	cg02264229	-0.132231	cg05661612	0.202067	cg27107970	-0.0802675	cg27147819	0.186274	cg25763393	0.11848	cg16228090	0.0892547	cg16717122	0.128411	cg12207768	0.249634	cg04927004	0.127964	cg26998044	0.252782	cg17525102	0.0627933	cg23278196	-0.261627	cg00792187	-0.933405	cg14923309	-0.91203	cg14923309	-0.91203
cg27398263	0.708606	cg19983393	0.940996	cg26226515	-0.131481	cg09234672	-0.132215	cg11707866	-0.201903	cg04384914	0.0800762	cg18448581	0.186249	cg12920180	0.11845	cg15628888	0.0892035	cg13209481	0.128351	cg01119763	-0.249609	cg00800512	0.127849	cg27049766	0.252549	cg08625261	0.0627874	cg19227047	-0.261559	cg22686910	0.933283	cg05262711	0.911979	cg05262711	0.911979
cg17408527	0.70817	cg01529679	-0.940678	cg20533291	-0.131354	cg13971793	0.13199	cg03360374	0.201892	cg06277954	-0.0800221	cg03975694	0.186239	cg24139093	0.118424	cg08668790	0.0891631	cg23815900	0.128311	cg01680245	0.249467	cg08572734	0.127812	cg08136772	0.252484	cg18875371	0.0627649	cg25312970	0.261556	cg16523255	0.93315	cg24543937	0.911627	cg24543937	0.911627
cg25763393	0.707885	cg06920429	0.940629	cg24550507	-0.131252	cg16376379	0.131924	cg16579869	0.201891	cg10077746	-0.0799513	cg08681855	0.186229	cg27147819	0.118242	cg14582763	0.0889977	cg22358580	0.128201	cg05424366	-0.249398	cg14165909	-0.127765	cg13794993	0.252374	cg19624764	0.0627414	cg22609466	-0.261552	cg16062877	-0.933131	cg07650061	0.911545	cg07650061	0.911545
cg25292550	0.707884	cg17361023	-0.94057	cg17434561	-0.131161	cg09487449	-0.131894	cg25892640	0.201883	cg24922754	-0.0799397	cg19165390	0.186203	cg26770907	0.118199	cg16404157	0.0889858	cg10836101	0.128078	cg18392465	0.249309	cg08495027	0.12755	cg18758922	0.252242	cg16195091	0.0626391	cg18391758	-0.261442	cg09137533	-0.933114	cg08421448	-0.911543	cg08421448	-0.911543
cg02100819	0.707721	cg10538788	-0.940329	cg16765889	-0.130958	cg10277912	0.131831	cg12166599	0.20185	cg16540258	-0.079939	cg19021738	0.186026	cg08928145	0.118143	cg00753885	-0.0889265	cg13794993	0.128034	cg02206873	0.249114	cg05697000	-0.127524	cg18236477	0.252242	cg05020604	0.0626282	cg24673101	-0.261231	cg13068493	-0.933016	cg09666192	-0.91141	cg09666192	-0.91141
cg25349154	0.707325	cg05536840	-0.94022	cg16196506	-0.13093	cg09025706	0.131733	cg05245722	0.201818	cg01864026	-0.0799058	cg27049766	0.185862	cg07482936	0.118143	cg13802013	0.0888076	cg18836626	0.127978	cg24735628	0.249067	cg11196350	0.127493	cg22108374	0.25201	cg26246807	0.0626092	cg18672959	-0.261211	cg02888894	0.932973	cg23060513	-0.911355	cg23060513	-0.911355
cg02994956	0.706848	cg07725072	-0.940167	cg15276526	-0.130812	cg23278196	-0.131624	cg10424526	0.201554	cg09185640	-0.0794576	cg11806672	0.185836	cg18422586	0.118138	cg24435439	-0.0887045	cg26465391	0.127749	cg13665866	-0.249056	cg09672464	0.127474	cg02994956	0.251583	cg12317080	0.0626042	cg00410521	-0.261185	cg23689818	-0.932889	cg07584558	-0.911245	cg07584558	-0.911245
cg17110586	0.706352	cg18490362	-0.940039	cg04584781	-0.130317	cg05603784	0.131581	cg20485230	0.201525	cg15352683	-0.0793472	cg18229521	0.185693	cg16195091	0.118131	cg10912240	0.0887036	cg18490614	0.127617	cg12419525	0.248796	cg21296230	0.127345	cg18490614	0.251478	cg17959327	0.0625875	cg09430118	-0.261134	cg13271643	-0.932818	cg16789707	-0.911114	cg16789707	-0.911114
cg12530503	0.706147	cg10509244	0.939496	cg19046661	-0.130294	cg03434384	0.131524	cg18966022	-0.201468	cg26314351	-0.0792271	cg23815900	0.185688	cg07721203	0.118025	cg17445666	0.0886606	cg06598091	0.127513	cg02803977	-0.248783	cg25763393	0.127336	cg08949164	0.251313	cg21911021	0.0625487	cg08892491	-0.260808	cg25901127	-0.932755	cg04868140	0.911077	cg04868140	0.911077
cg08681855	0.705923	cg18966022	-0.939472	cg18466810	-0.130142	cg08894980	0.131367	cg06879828	0.201415	cg17381713	-0.0790534	cg09010671	0.185661	cg00741624	0.117993	cg22645278	0.0885127	cg25778262	0.127495	cg08395842	-0.248769	cg10300684	0.127267	cg21218758	0.251276	cg14805347	0.0625189	cg25655593	-0.260703	cg15001166	-0.932404	cg09282500	0.911038	cg09282500	0.911038
cg24673101	0.70555	cg05464374	0.93935	cg07855221	-0.130027	cg06632207	-0.131193	cg17209547	0.201375	cg22122815	-0.0790463	cg25950235	0.185618	cg13062754	0.117969	cg22316521	0.0884849	cg05250458	0.127388	cg05843631	0.248637	cg25778262	0.127263	cg27093143	0.250992	cg04168853	0.0624901	cg20671059	-0.26067	cg09856074	-0.932384	cg01109135	-0.910936	cg01109135	-0.910936
cg03975694	0.705064	cg15682807	0.938843	cg17864737	-0.13002	cg09481404	-0.131055	cg15383797	-0.201364	cg03881418	-0.078983	cg13633270	0.185586	cg14507337	0.117957	cg08018499	-0.0884798	cg19157034	0.127342	cg17791122	-0.248531	cg03699307	0.127212	cg03306221	0.25091	cg26609631	0.0624663	cg05064002	-0.260628	cg04207549	-0.932314	cg10222862	0.910845	cg10222862	0.910845
cg13633270	0.704697	cg21776797	0.938462	cg09143059	-0.129383	cg08089301	-0.130891	cg16985523	0.201103	cg23814364	-0.0789007	cg14055896	0.185502	cg02501779	0.117956	cg03365437	0.0884746	cg14306734	0.127322	cg01224425	-0.248321	cg27578811	0.127164	cg13802013	0.250869	cg16902385	0.0624094	cg04248312	0.260539	cg08067637	-0.932114	cg02604597	-0.910777	cg02604597	-0.910777
cg24328125	0.70401	cg22562219	0.937753	cg24085344	-0.129326	cg15360665	0.13087	cg11139821	-0.20098	cg11980866	0.0788364	cg19987210	0.185382	cg23815900	0.117798	cg20024221	0.0883596	cg09540961	0.127298	cg07204290	-0.248312	cg04995377	-0.127124	cg17408527	0.250557	cg15482122	0.0623945	cg09046979	0.260344	cg07845235	-0.932084	cg18812079	0.910768	cg18812079	0.910768
cg18573383	0.703921	cg24735628	-0.937734	cg04051206	-0.1293	cg13437581	-0.130851	cg02875834	0.200954	cg10469557	-0.0787254	cg03306221	0.185346	cg11294513	0.117709	cg06552356	0.088246	cg18384778	0.127217	cg04508810	-0.247981	cg11831981	0.12709	cg25682299	0.249986	cg09105193	0.0623369	cg11813489	0.259898	cg04794883	0.932064	cg12338077	-0.910763	cg12338077	-0.910763
cg19915738	0.703896	cg06300559	0.937124	cg24532437	-0.129054	cg11337289	-0.130794	cg09505964	-0.200781	cg13977700	-0.0786595	cg24567424	0.18534	cg10281977	0.117687	cg21553182	0.0882297	cg14345012	0.127179	cg17743153	0.247842	cg03217795	0.127085	cg25349154	0.249695	cg19915738	0.0621658	cg15390413	-0.258908	cg18190866	-0.931494	cg06419476	-0.910569	cg06419476	-0.910569
cg25778262	0.703643	cg00768439	0.937013	cg02606535	-0.128965	cg00495860	-0.130791	cg08341088	-0.200778	cg17321692	-0.0785286	cg22070406	0.185312	cg20265107	0.117597	cg25324105	0.0881127	cg07920503	0.12708	cg18966022	0.247775	cg15222651	0.127029	cg18483289	0.249327	cg03132556	0.0621575	cg15906733	-0.258846	cg08187585	0.931448	cg21038123	0.910528	cg21038123	0.910528
cg14507337	0.703512	cg07085035	-0.936932	cg19601144	-0.128705	cg27093143	-0.130654	cg23238851	0.200682	cg21618948	-0.0783077	cg08136772	0.185257	cg02620013	0.117559	cg18693673	0.0881107	cg06178563	0.127078	cg03159449	0.247705	cg00511674	0.126977	cg17971015	0.249162	cg26970841	0.0621519	cg25913495	-0.258818	cg06978145	0.931419	cg07961715	0.910518	cg07961715	0.910518
cg27050153	0.703501	cg00781978	0.936718	cg02738868	-0.128161	cg19644580	0.130631	cg11864871	-0.200654	cg03393723	-0.0782958	cg07640648	0.185216	cg04332534	0.117557	cg16705627	0.0879909	cg24611446	0.126997	cg18344541	0.247697	cg02994956	0.12694	cg23891996	0.249158	cg25778262	0.0620903	cg23998119	-0.258189	cg26877077	0.931347	cg20620585	0.91044	cg20620585	0.91044
cg17957186	0.70336	cg07994386	0.936635	cg26497146	-0.128134	cg10722799	-0.130491	cg12044418	0.20056	cg13883672	-0.077989	cg04927004	0.185122	cg15480367	0.117532	cg05279962	-0.0879086	cg01321673	0.126527	cg07929499	0.247607	cg20404336	0.126919	cg01178680	0.249066	cg01432981	0.0620613	cg23909173	0.258109	cg27170376	0.93131	cg24774200	0.91041	cg24774200	0.91041
cg26161329	0.702985	cg02875834	0.936088	cg26791778	-0.127961	cg15278646	-0.130336	cg27018380	0.20056	cg13580002	-0.07795	cg26709285	0.185103	cg18380497	0.11751	cg12215340	0.0877786	cg12530503	0.126482	cg17361023	0.247593	cg03306221	0.126643	cg27050153	0.248627	cg12878812	0.0620356	cg21565421	-0.258015	cg01142338	-0.931032	cg07508588	0.91012	cg07508588	0.91012
cg27093143	0.702931	cg07434806	-0.935946	cg17277828	-0.12795	cg25095353	-0.130142	cg12471141	-0.20048	cg01604480	-0.0778063	cg22551276	0.185078	cg10490877	0.117491	cg18299578	0.087775	cg27379573	0.126438	cg08021299	0.247575	cg10103469	0.126511	cg03091551	0.248617	cg24611446	0.0620269	cg22546696	-0.257656	cg07130265	-0.931012	cg04662947	-0.910066	cg04662947	-0.910066
cg21328810	0.702902	cg06155492	-0.935827	cg17922695	-0.127898	cg21697360	0.130004	cg22811030	-0.200473	cg00066481	0.0776812	cg06598091	0.185024	cg26538160	0.117475	cg03250019	0.087667	cg11294513	0.12631	cg05539677	0.247574	cg01770755	0.126502	cg26770907	0.24853	cg07878486	0.0620227	cg11047257	0.257583	cg16789707	0.931011	cg18330409	0.909832	cg18330409	0.909832
cg02620013	0.702559	cg01710180	0.935807	cg06215509	-0.127418	cg23709476	-0.129996	cg12207768	-0.200214	cg09176287	-0.0776469	cg00058329	0.184945	cg23397578	0.117446	cg21925310	0.0876248	cg26257814	0.126251	cg09187756	0.247496	cg18693673	0.126192	cg08625261	0.248437	cg14056357	0.0619779	cg00817396	0.256906	cg23294606	-0.930952	cg13086467	0.909741	cg13086467	0.909741
cg18483289	0.702289	cg08264933	-0.935669	cg07720851	-0.127275	cg07140284	0.129901	cg12513189	0.200204	cg22897522	-0.0776169	cg14874133	0.184825	cg17939805	0.117357	cg02084669	0.0876061	cg18925716	0.126238	cg18490362	0.247457	cg24276681	0.126019	cg17957186	0.248369	cg21195256	0.0619359	cg06285925	-0.256828	cg12619737	-0.930643	cg00345205	0.909705	cg00345205	0.909705
