# Supplementary material for: CheekAge: a next-generation buccal epigenetic aging clock associated with lifestyle and health
Source: GeroScience. 2024 Mar 5;46(3):3429–43. doi: 10.1007/s11357-024-01094-3 (PMC11009193; doi:10.1007/s11357-024-01094-3)
Supplement: Supplementary file 34 — Supplementary Table 16 (XLSX 233 KB) [file 11357_2024_1094_MOESM34_ESM.xlsx]

## Sheet: Table S16
Table S16
	Chron. age		Sex		Alcohol		Smoking		Plant diet		Exercise		Stress		Social satisfaction		Education		Immune health		BMI		Self-rated health		Self-perceived aging		Sleep quality		Race/Ethnicity		Epithelial %		Neutrophil %		Other immune %
g04980928_cg09105193_cg25778262_cg27076669_cg07780095_cg06552356_cg04851712_cg00750428_cg11531579_cg07920503_cg18236477_cg05260242_cg01994205_cg09010671_cg17957186_cg17525102_cg01015652_cg02084669_cg05829782_cg13932794_cg22546696_cg11831981_cg01908954_cg15651246_cg00237475_cg15628888_cg03399905_cg27578811_cg14358169_cg13062754_cg03374888_cg16107285_cg09948076_cg08734647_cg09229918_cg03699307_cg24…	0.781702	cg01763636_cg06710937_cg06293108_cg17018786_cg17802587_cg24334507_cg09462709_cg01337545_cg21559133_cg00646140_cg12094412_cg17028443_cg00658396_cg05152051_cg04084455_cg25523866_cg12019545_cg14105781_cg04271131_cg19259802_cg14363088_cg13543084_cg16692308_cg06388516_cg14331377_cg19361339_cg02210067_cg07994386_cg07177300_cg15099068_cg25892640_cg26704637_cg22847165_cg17625764_cg13390384_cg25536960_cg2…	0.975618	cg05845030_cg02064414_cg17938265_cg07755794_cg12978205	-0.166972	cg06850660_cg22447989_cg01139586_cg01538305_cg22452230_cg01176433_cg17825846_cg27000944_cg19518520_cg21492439_cg25594549_cg00841035_cg27250037_cg01207337	0.159837	cg18543610_cg20374595_cg05330360_cg08983248_cg17811446_cg05283871_cg12817924_cg07810164_cg02586883_cg13027886_cg17395800_cg25887010_cg26367351_cg12698064_cg09726073_cg18891005_cg16733946_cg13176741_cg23278128_cg26071755_cg05772663_cg00369477_cg05100479_cg13070398_cg14463725_cg03423123_cg08597743_cg00310046_cg10248344_cg17928360_cg01996723_cg06649626_cg10871046_cg20676282	0.231937	cg21846009_cg07668693_cg16494747_cg04267101_cg02748800_cg05091159_cg16348812_cg16131304_cg10663081_cg07657920_cg00308159	-0.111639	cg00748589_cg18556676_cg03701001_cg03972398_cg10810799_cg23582836_cg00699029_cg21383810_cg23694248_cg10148473_cg26074603_cg18573383_cg21836370_cg10700564_cg03239178_cg03882242_cg24611446_cg00500705_cg11670651_cg04217706_cg18815647_cg23142799_cg17352540_cg20084504_cg06883496_cg02620013_cg20634967_cg18539122_cg26132774_cg07104706_cg16556145_cg21760907_cg05383490_cg23191956_cg18875371_cg23906738_cg1…	0.2003	cg04980928_cg09105193_cg25778262_cg27076669_cg07780095_cg06552356_cg04851712_cg00750428_cg11531579_cg07920503_cg18236477_cg05260242_cg01994205_cg09010671_cg17957186_cg17525102_cg01015652_cg02084669_cg05829782_cg13932794_cg22546696_cg11831981_cg01908954_cg15651246_cg00237475_cg15628888_cg03399905_cg27578811_cg14358169_cg13062754_cg03374888_cg16107285_cg09948076_cg08734647_cg09229918_cg03699307_cg2…	0.132657	cg09487178_cg21225740_cg25286683_cg05994665_cg05200059_cg04904654_cg04904099_cg25656950_cg09581049_cg06474661_cg02435862_cg06150430_cg04995377_cg18456459_cg23393072_cg16689069_cg06277954_cg14518761_cg15935594_cg23904377_cg26912636_cg06442089_cg25883825_cg26201811	-0.100614	cg25106645_cg00901320_cg12157344_cg00338702_cg24610231_cg16935839_cg25236230_cg10849866_cg13888600_cg08214995_cg12828564_cg09012633_cg11601511_cg05164758_cg02664349_cg13805608_cg10660916_cg07936856_cg11866303_cg03881854_cg23843505_cg24926361_cg19392329	0.13967	cg05298628_cg12195369_cg18297529_cg27153400_cg22563390_cg02470045_cg11442616_cg13965132_cg01043281_cg22688927_cg07246427_cg08622859_cg20842729_cg13219139_cg06901357_cg07064545_cg23350150_cg18570224_cg18513698_cg00050611_cg16329778_cg01519222_cg26755315_cg05787133_cg05521689_cg02109464_cg14931183_cg00512952_cg22608898_cg04324607_cg07170526_cg07085035_cg22647743_cg17480122_cg14260327_cg02222242_cg1…	0.259024	cg21846009_cg07668693_cg16494747_cg04267101_cg02748800_cg05091159_cg16348812_cg16131304_cg10663081_cg07657920_cg00308159	-0.157594	cg04980928_cg09105193_cg25778262_cg27076669_cg07780095_cg06552356_cg04851712_cg00750428_cg11531579_cg07920503_cg18236477_cg05260242_cg01994205_cg09010671_cg17957186_cg17525102_cg01015652_cg02084669_cg05829782_cg13932794_cg22546696_cg11831981_cg01908954_cg15651246_cg00237475_cg15628888_cg03399905_cg27578811_cg14358169_cg13062754_cg03374888_cg16107285_cg09948076_cg08734647_cg09229918_cg03699307_cg2…	0.2798	cg10238080_cg01104053_cg01937803_cg19361543_cg01808547_cg08310837_cg12100600_cg17928869_cg04581214_cg01530202_cg03584056_cg19731055_cg15215681_cg25741368_cg06522456_cg24465349_cg25799986_cg06958537_cg25349820_cg06084615	-0.0695465	cg05971474_cg06925600_cg17741362_cg07629854_cg26872792_cg27499820_cg00817396_cg22138327_cg20301993_cg26687811_cg18516195_cg00886571_cg12425861_cg19084031_cg27481594_cg26924012_cg14215625_cg06180606_cg01886460_cg11920115_cg05795554_cg04287289_cg26513180_cg27464877_cg16810621_cg21770157_cg08331305_cg03889540_cg15080754_cg02812534_cg17333051_cg06609049_cg02221750_cg04248312_cg12287945_cg18435532_cg2…	0.584502	cg19127552_cg13175739_cg23348081_cg08717084_cg15354065_cg15397930_cg10852165_cg15627464_cg02392976_cg18575730_cg13067221_cg07728206_cg25446602_cg06881965_cg23280155_cg25015038_cg15742858_cg03326597_cg09485853_cg11969491_cg19697042_cg21594043_cg08857806_cg21476566_cg06710672_cg05249026_cg08993385_cg05115902_cg12588704_cg14457599_cg05729480_cg11202345_cg13944018_cg08348427_cg05549304_cg07071250_cg0…	-0.982081	cg02666257_cg27238353_cg14923309_cg20697394_cg12950894_cg03209276_cg27292079_cg13393585_cg05824936_cg20029849_cg10532953_cg17895467_cg17060764_cg14053030_cg13993643_cg15683568_cg26306437_cg14822011_cg03044376_cg11726250_cg02840242_cg09881585	-0.953622	cg13063967_cg11154829_cg19032066_cg04275373_cg25069045_cg07112260_cg01367005_cg15808279_cg24228329_cg27288047_cg18696720_cg24899577_cg14442408_cg12395479	0.68495
cg00748589_cg18556676_cg03701001_cg03972398_cg10810799_cg23582836_cg00699029_cg21383810_cg23694248_cg10148473_cg26074603_cg18573383_cg21836370_cg10700564_cg03239178_cg03882242_cg24611446_cg00500705_cg11670651_cg04217706_cg18815647_cg23142799_cg17352540_cg20084504_cg06883496_cg02620013_cg20634967_cg18539122_cg26132774_cg07104706_cg16556145_cg21760907_cg05383490_cg23191956_cg18875371_cg23906738_cg1…	0.766699	cg05298628_cg12195369_cg18297529_cg27153400_cg22563390_cg02470045_cg11442616_cg13965132_cg01043281_cg22688927_cg07246427_cg08622859_cg20842729_cg13219139_cg06901357_cg07064545_cg23350150_cg18570224_cg18513698_cg00050611_cg16329778_cg01519222_cg26755315_cg05787133_cg05521689_cg02109464_cg14931183_cg00512952_cg22608898_cg04324607_cg07170526_cg07085035_cg22647743_cg17480122_cg14260327_cg02222242_cg1…	-0.968122	cg19228134_cg16567823_cg04082721_cg06870470_cg19680561	-0.163998	cg05581394_cg02137770_cg23197763_cg09123155_cg07078479_cg16310388_cg06424168_cg03760878_cg15053090_cg04766895_cg24308336_cg04271991_cg10368484	0.154376	cg02273647_cg08499756_cg16205854_cg09005679_cg20910807_cg20671059_cg10905947_cg05406101	0.229305	cg10238080_cg01104053_cg01937803_cg19361543_cg01808547_cg08310837_cg12100600_cg17928869_cg04581214_cg01530202_cg03584056_cg19731055_cg15215681_cg25741368_cg06522456_cg24465349_cg25799986_cg06958537_cg25349820_cg06084615	-0.0902688	cg20092046_cg18627729_cg20448177_cg13106215_cg00658360_cg25301514_cg05131334_cg11826156_cg08619515_cg11461579_cg10277912_cg12739724_cg22361181_cg11741428_cg10187792_cg01732718_cg04222725_cg06406619_cg18464402_cg20712669_cg24412058_cg08094571_cg01858668_cg05516285_cg15655714_cg12485323_cg02889672_cg20509831_cg08275271_cg16139228_cg20558987_cg19804859_cg08536191	-0.198935	cg10614021_cg25526673_cg02721000_cg13099890_cg16712637_cg10096177_cg09384610_cg26609631_cg19712603_cg03127818_cg25985659_cg01509464_cg18479593_cg03462380_cg27621340_cg24139093_cg07775371_cg27434562_cg23708296_cg10356613_cg24704730_cg18498593_cg13671919_cg24248713_cg16902385_cg00397673_cg13247541_cg14007067_cg14554491_cg22491927_cg07382454_cg00773978_cg18832632_cg07243038_cg09896900_cg03005603_cg1…	0.126656	cg21846009_cg07668693_cg16494747_cg04267101_cg02748800_cg05091159_cg16348812_cg16131304_cg10663081_cg07657920_cg00308159	-0.0994945	cg11746813_cg14973588_cg13156931_cg07102210_cg19442201_cg06999762_cg01764904_cg19005438_cg12518166_cg17625381_cg03226000_cg01840020_cg23545250_cg18822950_cg06638433_cg05923226	0.139038	cg01763636_cg06710937_cg06293108_cg17018786_cg17802587_cg24334507_cg09462709_cg01337545_cg21559133_cg00646140_cg12094412_cg17028443_cg00658396_cg05152051_cg04084455_cg25523866_cg12019545_cg14105781_cg04271131_cg19259802_cg14363088_cg13543084_cg16692308_cg06388516_cg14331377_cg19361339_cg02210067_cg07994386_cg07177300_cg15099068_cg25892640_cg26704637_cg22847165_cg17625764_cg13390384_cg25536960_cg2…	-0.254491	cg10238080_cg01104053_cg01937803_cg19361543_cg01808547_cg08310837_cg12100600_cg17928869_cg04581214_cg01530202_cg03584056_cg19731055_cg15215681_cg25741368_cg06522456_cg24465349_cg25799986_cg06958537_cg25349820_cg06084615	-0.145979	cg05446629_cg24100636_cg06598091_cg02332982_cg19987210_cg02860602_cg26381364_cg11342468_cg04508964_cg20717123_cg03369269_cg12634080_cg15696906_cg20483324_cg07847863_cg24425021_cg27398263_cg25682299_cg24567424_cg04525757_cg02991338_cg24131748_cg12920180_cg26706380_cg03641724_cg08949799_cg10077401_cg19741688_cg23900774_cg11196350_cg27289462_cg15447787_cg25840237_cg17497271_cg21883598_cg04222582_cg0…	0.266247	cg10614021_cg25526673_cg02721000_cg13099890_cg16712637_cg10096177_cg09384610_cg26609631_cg19712603_cg03127818_cg25985659_cg01509464_cg18479593_cg03462380_cg27621340_cg24139093_cg07775371_cg27434562_cg23708296_cg10356613_cg24704730_cg18498593_cg13671919_cg24248713_cg16902385_cg00397673_cg13247541_cg14007067_cg14554491_cg22491927_cg07382454_cg00773978_cg18832632_cg07243038_cg09896900_cg03005603_cg1…	0.0679382	cg25519930_cg16874583_cg18684595_cg26513016_cg16329197_cg11007608_ch.12.1121679R_cg09676954_cg17716961_cg06366792_cg08311558_cg24695368_cg10890403_cg17146940_cg02066178_cg18728558_cg16750741_cg22856283_cg14059596_cg14827090_cg16800111_cg04255591_cg19571715_cg00934746_cg22761760_cg27524531_cg03158949_cg03240067_cg09406933_cg20368294_cg06229264_cg20639774_cg26748794_cg08765264_cg01710450_cg01760100…	-0.532438	cg23971638_cg15058727_cg02954562_cg19245776_cg15117322_cg12918811_cg12146864_cg04321714_cg21822187_cg22540040_cg15167636_cg20121012_cg11210343_cg05707561_cg05139152_cg19576798_cg22663544_cg10923838_cg04753874_cg05406358_cg02571819_cg18778401_cg20901959_cg03846249_cg16180151_cg20981000_cg11283819_cg17202840_cg21423504_cg12097127_cg20405620_cg14824267_cg11571108_cg25188593_cg18411994_cg24642523_cg2…	-0.97812	cg08814277_cg21972575_cg20726475_cg12496988_cg08228439_cg07381582_cg23916979_cg19968228_cg03434423_cg15982513_cg11968045_cg27009545_cg00200755_cg09529437_cg16449262_cg01343629_cg08378468_cg02891945_cg00497735_cg03863634_cg06660976_cg26544657_cg11717114_cg09962809_cg04699663_cg04361926_cg15481115_cg00220661_cg10009657_cg20640432_cg14200834_cg03470073_cg10996486_cg02301740_cg00767042_cg05599106_cg0…	-0.952813	cg06582250_cg04004364_cg18939241_cg13362320_cg04806887_cg27009556_cg05881295_cg05063374_cg02957270_cg16326062_cg15069551_cg22996718	-0.686293
cg11746813_cg14973588_cg13156931_cg07102210_cg19442201_cg06999762_cg01764904_cg19005438_cg12518166_cg17625381_cg03226000_cg01840020_cg23545250_cg18822950_cg06638433_cg05923226	0.760989	cg06666376_cg07761179_cg21193180_cg12071297_cg18398217_cg22972444_cg17406244_cg06873315_cg07858145_cg13610329_cg18490362_cg07466410_cg06547474_cg21255939_cg08819482_cg01993928_cg04557963_cg06765430_cg00391379_cg05667014_cg08867430_cg02480385_cg01145939_cg18344541_cg14271953_cg25659304_cg09041355_cg04799028_cg04902960_cg04266020_cg14292650_cg15226856_cg17017372_cg13367222_cg11862624_cg14814815_cg0…	-0.948803	cg25085578_cg27025738_cg18770692_cg26589665_cg11399640_cg00502017_cg10279148_cg23375169_cg08510549_cg03053291_cg24359986_cg19494181	-0.158462	cg20092046_cg18627729_cg20448177_cg13106215_cg00658360_cg25301514_cg05131334_cg11826156_cg08619515_cg11461579_cg10277912_cg12739724_cg22361181_cg11741428_cg10187792_cg01732718_cg04222725_cg06406619_cg18464402_cg20712669_cg24412058_cg08094571_cg01858668_cg05516285_cg15655714_cg12485323_cg02889672_cg20509831_cg08275271_cg16139228_cg20558987_cg19804859_cg08536191	0.151952	cg01763636_cg06710937_cg06293108_cg17018786_cg17802587_cg24334507_cg09462709_cg01337545_cg21559133_cg00646140_cg12094412_cg17028443_cg00658396_cg05152051_cg04084455_cg25523866_cg12019545_cg14105781_cg04271131_cg19259802_cg14363088_cg13543084_cg16692308_cg06388516_cg14331377_cg19361339_cg02210067_cg07994386_cg07177300_cg15099068_cg25892640_cg26704637_cg22847165_cg17625764_cg13390384_cg25536960_cg2…	0.206642	cg12670295_cg02227131_cg13872236_cg12742820_cg08480168_cg13489347_cg19348484_cg12896404_cg05894244_cg05629653_cg07663732_cg01218047_cg21152549_cg18575710	-0.090206	cg05446629_cg24100636_cg06598091_cg02332982_cg19987210_cg02860602_cg26381364_cg11342468_cg04508964_cg20717123_cg03369269_cg12634080_cg15696906_cg20483324_cg07847863_cg24425021_cg27398263_cg25682299_cg24567424_cg04525757_cg02991338_cg24131748_cg12920180_cg26706380_cg03641724_cg08949799_cg10077401_cg19741688_cg23900774_cg11196350_cg27289462_cg15447787_cg25840237_cg17497271_cg21883598_cg04222582_cg0…	0.198657	cg05446629_cg24100636_cg06598091_cg02332982_cg19987210_cg02860602_cg26381364_cg11342468_cg04508964_cg20717123_cg03369269_cg12634080_cg15696906_cg20483324_cg07847863_cg24425021_cg27398263_cg25682299_cg24567424_cg04525757_cg02991338_cg24131748_cg12920180_cg26706380_cg03641724_cg08949799_cg10077401_cg19741688_cg23900774_cg11196350_cg27289462_cg15447787_cg25840237_cg17497271_cg21883598_cg04222582_cg0…	0.12664	cg10625583_cg04329105_cg14335588_cg03578041_cg23232185_cg16413675_cg17351862_cg22961402_cg01622018_cg24179182_cg00594561_cg03722757_cg12068124_cg11220060_cg14369804_cg17245627_cg26478216_cg06041363	-0.0965323	cg00790323_cg15284911_cg22799141_cg02726803_cg25928819_cg10319893_cg06040882_cg16304521_cg09975804_cg14965694_cg27513586_cg07957690_cg08134598_cg05545914_cg02046423_cg12534008_cg06746744_cg25361850_cg24886257_cg17271561_cg00464392_cg03832839_cg21760971_cg14886059_cg06731016_cg23100052_cg19426662_cg22529504_cg25055992_cg15372721	0.138587	cg06666376_cg07761179_cg21193180_cg12071297_cg18398217_cg22972444_cg17406244_cg06873315_cg07858145_cg13610329_cg18490362_cg07466410_cg06547474_cg21255939_cg08819482_cg01993928_cg04557963_cg06765430_cg00391379_cg05667014_cg08867430_cg02480385_cg01145939_cg18344541_cg14271953_cg25659304_cg09041355_cg04799028_cg04902960_cg04266020_cg14292650_cg15226856_cg17017372_cg13367222_cg11862624_cg14814815_cg0…	0.253222	cg20863756_cg15974062_cg20404336_cg18958684_cg09225537_cg04174180_cg13885201_cg14058010_cg22160463_cg24275769_cg03400437_cg03143886_cg03013329_cg24871714_cg13672300_cg00533364_cg21748418_cg05264510_cg26734668_cg23854009_cg04684267_cg08495027	0.144657	cg00748589_cg18556676_cg03701001_cg03972398_cg10810799_cg23582836_cg00699029_cg21383810_cg23694248_cg10148473_cg26074603_cg18573383_cg21836370_cg10700564_cg03239178_cg03882242_cg24611446_cg00500705_cg11670651_cg04217706_cg18815647_cg23142799_cg17352540_cg20084504_cg06883496_cg02620013_cg20634967_cg18539122_cg26132774_cg07104706_cg16556145_cg21760907_cg05383490_cg23191956_cg18875371_cg23906738_cg1…	0.265178	cg24140030_cg26162582_cg23618344_cg13273396_cg06416733_cg25744898_cg19552565_cg03877376_cg02862505_cg11854491_cg06833978_cg16791619_cg17205316_cg02161478_cg21697172_cg21026830_cg21053529_cg22886089_cg05972437_cg07216112_cg04738279_cg07111868_cg05826255_cg03324087_cg02770054_cg07135042_cg27207308	0.067383	cg00483852_cg02088741_cg20620751_cg13354810_cg09391419_cg19469722_cg19756885_cg02525597_cg01595531_cg15809575_cg10342447_cg21291342_cg13777783_cg14366490_cg17865555_cg21721681_cg15867944_cg13800477	-0.412905	cg03012319_cg00213082_cg14630685_cg15065512_cg17295489_cg03057764_cg08752433_cg18687160_cg08031876_cg13271643_cg22125926_cg25413342_cg00941096_cg24467989_cg02333396_cg12350057_cg14000891_cg12721163_cg02876424_cg20711382_cg01210589_cg10642175_cg14974772_cg20072528_cg05636663_cg25700533_cg14454721_cg03253616_cg15484811_cg14488631_cg20891771_cg17429148_cg23581913_cg17529210_cg10407113_cg08766256_cg2…	-0.975308	cg08375914_cg25046031_cg09351176_cg02983533_cg00331210_cg03215166_cg13468781_cg09829238_cg09914060_cg17143972_cg15801307_cg13830856_cg27335892_cg08510930_cg05299479_cg07764916_cg27035411_cg03630419_cg12164171_cg21869844_cg06825522_cg02564522_cg17584604_cg19767180_cg21940424	0.946741	cg07028869_cg27161862_cg16310003_cg12823441_cg03904840_cg12760084_cg00761700_cg20441193_cg01887459_cg06940405_cg02903755_cg19830283_cg04010817_cg16916204_cg05050936_cg00997647_cg08635735_cg17549853_cg10185179_cg27222267	0.543312
cg05446629_cg24100636_cg06598091_cg02332982_cg19987210_cg02860602_cg26381364_cg11342468_cg04508964_cg20717123_cg03369269_cg12634080_cg15696906_cg20483324_cg07847863_cg24425021_cg27398263_cg25682299_cg24567424_cg04525757_cg02991338_cg24131748_cg12920180_cg26706380_cg03641724_cg08949799_cg10077401_cg19741688_cg23900774_cg11196350_cg27289462_cg15447787_cg25840237_cg17497271_cg21883598_cg04222582_cg0…	0.75732	cg12720772_cg04447140_cg04453639_cg15559971_cg11640565_cg08259248_cg19185116_cg08076261_cg22350885_cg06638769_cg08860871_cg24735493_cg18068043_cg14570191_cg21606717_cg05226107_cg03627993_cg05255078_cg02383649_cg01574460_cg10660772_cg15529512_cg14430649_cg01261948_cg07921660_cg15624482_cg13934226_cg10963531_cg11204611_cg26049006_cg09542796_cg20603302_cg11741346_cg06534143_cg06793890_cg19121007_cg1…	-0.941639	cg01492276_cg03846111_cg06429437_cg05482177_cg19119365_cg20630655_cg15174565_cg14797136_cg07551708_cg06592137_cg01382110_cg21091227_cg02314019_cg12162667_cg14883541	-0.156642	cg01875106_cg07830379_cg02153041_cg17204530_cg01719718_cg19311535_cg13593287_cg19568115_cg05416333_cg10128279_cg18767232_cg14272287_cg09048510_cg23778145_cg01620309_cg02595856_cg18322658_cg25606766_cg03321804	0.151054	cg15193490_cg04831505_cg11565911_cg08532057_cg26224311_cg17286244_cg23698666_cg24750854_cg09886641_cg07775813_cg26722733_cg05946623_cg18464802_cg26118142_cg22361859_cg14399930_cg09639931_cg26612727_cg23703062_cg13266435_cg26411267_cg11599207_cg03397659_cg21098323_cg24716275_cg02725313_cg15537254_cg13159946_cg21846177_cg00760439_cg13536258_cg07132736_cg23282949	0.206463	cg18853964_cg24329397_cg02002788_cg06132502_cg07464291_cg15570508_cg23207054_cg15158608_cg06270615_cg23704195_cg10053171_cg07993134_cg19133921_cg23384326_cg02948259_cg07052886	-0.0879433	cg11358689_cg26809635_cg13426316_cg06622999_cg27579953_cg25035359_cg27464184_cg21229570_cg24675150_cg12122146_cg00058329_cg02012576_cg10034364_cg27360326_cg14123923_cg05943996_cg21547690_cg13019491_cg18888464_cg18229521_cg21495612_cg01718322_cg02874376_cg01442601_cg22297146_cg13328142_cg05196969_cg06778755_cg05083222_cg00853103_cg22551276_cg00267596_cg04532952_cg17959327_cg13611347_cg18669209_cg0…	0.196928	cg07698281_cg05710090_cg20762480_cg00896347_cg05970811_cg20098478_cg24688803_cg06476591_cg22947124_cg00884334_cg07841477_cg24882882_cg25170034_cg13428561_cg07677856_cg21235532_cg24546155_cg14822719_cg06566034_cg25584814_cg08928145_cg09032877_cg22885014_cg06193578_cg08475025_cg19183842_cg08174179_cg22889142_cg25513535	0.126384	cg27112470_cg15111626_cg02727423_cg08190844_cg09321029_cg06852240_cg23646155_cg10986043_cg16027267_cg02299328_cg08018499_cg07790294_cg09708478_cg03723715_cg24718903_cg01293143_cg00725138_cg01885102_cg12082804	-0.0944137	cg00708598_cg05404236_cg05168491_cg26082202_cg16767627_cg12791555_cg24789199_cg00655184_cg05842480_cg16911349_cg07096032_cg17611193_cg14166009_cg13687570_cg09864457_cg07894352_cg20579054_cg01278873_cg15235999_cg12157673_cg01442953_cg00015629_cg07827435_cg08046335_cg17309077	0.137789	cg12720772_cg04447140_cg04453639_cg15559971_cg11640565_cg08259248_cg19185116_cg08076261_cg22350885_cg06638769_cg08860871_cg24735493_cg18068043_cg14570191_cg21606717_cg05226107_cg03627993_cg05255078_cg02383649_cg01574460_cg10660772_cg15529512_cg14430649_cg01261948_cg07921660_cg15624482_cg13934226_cg10963531_cg11204611_cg26049006_cg09542796_cg20603302_cg11741346_cg06534143_cg06793890_cg19121007_cg1…	0.249325	cg04980928_cg09105193_cg25778262_cg27076669_cg07780095_cg06552356_cg04851712_cg00750428_cg11531579_cg07920503_cg18236477_cg05260242_cg01994205_cg09010671_cg17957186_cg17525102_cg01015652_cg02084669_cg05829782_cg13932794_cg22546696_cg11831981_cg01908954_cg15651246_cg00237475_cg15628888_cg03399905_cg27578811_cg14358169_cg13062754_cg03374888_cg16107285_cg09948076_cg08734647_cg09229918_cg03699307_cg2…	0.143674	cg06931179_cg27316886_cg18612627_cg07780543_cg12053065_cg20769722_cg12566756_cg09338032_cg24328125_cg20055426_cg23900203_cg11160362_cg08136772_cg12917718_cg17918544_cg20707630_cg27233338_cg22002061_cg25936177_cg21565823_cg08362273_cg12953985_cg03496114_cg14489474_cg22374057_cg19624764_cg22491141_cg17283453_cg04726439_cg04784475_cg22521696_cg03611452_cg17445666_cg25324105_cg14587524_cg07519873_cg0…	0.261908	cg19055936_cg13039115_cg03030717_cg17386057_cg12800698_cg13143529_cg00822495_cg16406225_cg23931360_cg20142172_cg20552371_cg08301526_cg02011005_cg02983813	0.0645859	cg07184032_cg11791577_cg20416037_cg25133016_cg23777943_cg22472418_cg25198495_cg20527168_cg01034251_cg04640076_cg03437883_cg03764274_cg25312970_cg11109122_cg16541522_cg13262078_cg02217814_cg23080422_cg16982741_cg07797805_cg21072629_cg16087101_cg07233747_cg01445487_cg27602818	0.386818	cg07355688_cg03713997_cg20006825_cg07170253_cg06168656_cg03407567_cg16773564_cg21767912_cg10818681_cg10395772_cg27441872_cg24162251_cg02628202_cg22840852_cg10970258_cg08573495_cg23983173_cg12722652_cg27304042_cg12858014_cg24327132_cg23263731_cg19709637_cg26963367_cg26213453_cg18751702_cg10933959_cg12520319_cg09555736_cg06578342_cg13252209_cg06675821_cg16031065_cg00104303_cg24783785_cg20215212_cg0…	-0.975261	cg11094656_cg06857093_cg08286761_cg17496602_cg08556091_cg24515533_cg03450734_cg01531184_cg09739059_cg18033335_cg07051905_cg03823705_cg12567068	0.946375	cg27513787_cg20397753_cg04140161_cg02943188_cg04652270_cg01450896_cg27045723_cg00348222_cg09463706_cg10352303_cg00793562_cg25662857_cg18003740_cg08849658_cg07679230_cg22818306_cg19017185_cg12579743_cg12611440_cg13961308_cg14983075_cg22940575	0.911371
cg22711405_cg12399700_cg24296626_cg04326198_cg05182249_cg03927133_cg11611600_cg14693555_cg03389653_cg04464276_cg05948940_cg19586576_cg14202850_cg11909912_cg00439658_cg17478228_cg10812508_cg06553312_cg03182113_cg19792581_cg01666793_cg24238849_cg20552282_cg03906451_cg02501779_cg06695663	0.747708	cg00646731_cg13628106_cg23656963_cg18491397_cg26953856_cg05795649_cg00536065_cg16678295_cg09168980_cg22705131_cg26492304_cg15715746_cg22010791_cg00021786_cg13770495_cg16146259_cg26316452_cg20619456_cg04029366_cg00551957_cg18616724_cg09251241_cg27355009_cg05595527_cg04058675_cg26239772_cg20844384_cg15443127_cg01419069_cg04777541_cg00285123_cg12046061_cg05532720_cg01821906_cg03245429_cg21361971_cg1…	-0.8878	cg06577508_cg24798930_cg03654304_cg05226168_cg06998507_cg10415767_cg23224090_cg18083597_cg25133652_cg25792593_cg11915677	-0.150625	cg09677252_cg25150199_cg08532659_cg06349515_cg26563696_cg19528978_cg08706426_cg02721852_cg19103704_cg04972979_cg19079784_cg01319701_cg20116808_cg11987429	0.148986	cg07816873_cg25438338_cg22794378_cg16374663_cg07921777_cg05812269_cg06225979_cg12451436_cg18396832_cg26964556_cg22702707_cg17880859_cg07096248_cg20246257_cg00457389_cg10308137_cg11395955_cg18764240_cg18610223_cg05473496_cg04413754_cg26713021_cg12870539_cg15133344_cg00016934_cg24932289_cg07658614_cg04188486_cg19989944_cg15342308_cg20592837_cg06804788_cg18989057_cg14972383_cg21323815_cg18741915_cg1…	0.20227	cg19785826_cg23282179_cg04682862_cg10432440_cg23191073	-0.0846455	cg04980928_cg09105193_cg25778262_cg27076669_cg07780095_cg06552356_cg04851712_cg00750428_cg11531579_cg07920503_cg18236477_cg05260242_cg01994205_cg09010671_cg17957186_cg17525102_cg01015652_cg02084669_cg05829782_cg13932794_cg22546696_cg11831981_cg01908954_cg15651246_cg00237475_cg15628888_cg03399905_cg27578811_cg14358169_cg13062754_cg03374888_cg16107285_cg09948076_cg08734647_cg09229918_cg03699307_cg2…	0.19579	cg07777694_cg00232735_cg03933279_cg02795076_cg03799530_cg27127017_cg10600917_cg27522780_cg14168923_cg06452665_cg09813525_cg00743094_cg07416237_cg03869874_cg21368354_cg17417600_cg11045303_cg01533258_cg21801378_cg02687928_cg25049597_cg02245004_cg25649641_cg02018902_cg27569300_cg06301893_cg02331561_cg10284662_cg01912040_cg08592707_cg02071825_cg19401340_cg24526702_cg12658720_cg12505146_cg17917959_cg0…	0.125773	cg26663772_cg26786368_cg13032706_cg06974546_cg26229100_cg15657076_cg01498127_cg07723749_cg05446222_cg06832046_cg15262090_cg09072231_cg04812333	-0.0932105	cg04980928_cg09105193_cg25778262_cg27076669_cg07780095_cg06552356_cg04851712_cg00750428_cg11531579_cg07920503_cg18236477_cg05260242_cg01994205_cg09010671_cg17957186_cg17525102_cg01015652_cg02084669_cg05829782_cg13932794_cg22546696_cg11831981_cg01908954_cg15651246_cg00237475_cg15628888_cg03399905_cg27578811_cg14358169_cg13062754_cg03374888_cg16107285_cg09948076_cg08734647_cg09229918_cg03699307_cg2…	0.137646	cg15944945_cg01225280_cg22848793_cg19090877_cg15515571_cg11075074_cg06434402_cg01746123_cg05632477_cg19332302_cg02087742_cg02349523_cg13747949_cg01951441_cg24614791_cg11093711_cg01110418_cg25820515_cg12654845_cg10857345_cg15276526_cg11531236_cg10058095_cg12624077_cg11304846_cg15364850_cg16361396_cg22815074_cg06182724	0.243723	cg10625583_cg04329105_cg14335588_cg03578041_cg23232185_cg16413675_cg17351862_cg22961402_cg01622018_cg24179182_cg00594561_cg03722757_cg12068124_cg11220060_cg14369804_cg17245627_cg26478216_cg06041363	-0.140772	cg09629631_cg06512316_cg17514701_cg24771933_cg25090254_cg27106959_cg05364487_cg25283626_cg04325312_cg01615333_cg15777768_cg24354072_cg20592391_cg09644153_cg04384123_cg10285526_cg01962727_cg03711879_cg14644410_cg11732247_cg27019019_cg18380497_cg07967210_cg18062196_cg10846206_cg02811232_cg02614657_cg05250458_cg11142456_cg01349114_cg27184806_cg03233940_cg14931230_cg15634398_cg04895616_cg04645914_cg2…	0.260768	cg07248895_cg21041956_cg12643378_cg12874323_cg13833345_cg01458062_cg26737850_cg11801411_cg17301311_cg12340687_cg26571739_cg16230254_cg05820491_cg26605259_cg03056838_cg19112953_cg05005582	-0.0642767	cg05479594_cg26156878_cg07287698_cg08894980_cg03617023_cg12478829_cg03489565_cg26743132_cg02188190_cg25230549_cg17067638_cg09963138_cg03197032_cg02560364_cg26048334_cg25719092_cg24219087_cg14097152_cg12045715_cg19278170_cg11289620_cg20006624_cg17503085_cg24543967_cg21953905	0.382534	cg12003079_cg08515817_cg16950658_cg05041502_cg14740106_cg16081457_cg21975684_cg05788043_cg02353048_cg04069420_cg15866367_cg24247370_cg17398815_cg19937499_cg25489517_cg01751320_cg20938047_cg21037607_cg14940831_cg23672789_cg14205376_cg21221767_cg18917016_cg18416503_cg21401426_cg06455624_cg14034270_cg23722168_cg00007540_cg12269708_cg11267315_cg19618385_cg00748720_cg09451159_cg26877077_cg18167020_cg0…	0.969169	cg10405023_cg03216691_cg26951091_cg21237959_cg01500402_cg07534211_cg05885410_cg20497936_cg13049862_cg26697117_cg12951282_cg22331200_cg23386659_cg14165193_cg09773499_cg20778328_cg26071481_cg19006008_cg07982208_cg11109538_cg26697654_cg13767306	-0.944808	cg11875926_cg13427421_cg26034811_cg25715884_cg07846921_cg04362711_cg20303630_cg06310712_cg16248034_cg23884924_cg10062506_cg17763978_cg07419489_cg10923088_cg15824741	0.67866
cg09134593_cg10091102_cg21618620_cg13565656_cg00708105_cg22356339_cg11743448_cg00474090_cg14242007_cg13034682_cg00271682_cg03689195_cg15604467_cg20985450_cg20057676_cg19096825_cg04723401_cg10149976_cg25037730_cg02058267_cg10281977_cg00107187_cg13563725_cg02318784_cg06265277_cg01053260_cg08001684_cg00930873_cg02630553_cg21611830_cg12002303_cg21147648_cg16208657_cg02081733_cg11200929_cg08949164_cg0…	0.737553	cg08288312_cg01157084_cg04553232_cg01975591_ch.X.188238R_cg05598468_cg25925082_cg10305805_cg22042328_ch.X.256253R_ch.X.397055F_ch.X.409130R_cg03169432_cg06376940_cg21616821_ch.X.42405548R_cg18511445_cg17824914_cg24655012_cg27033183_cg21329548_cg09293857_cg27526317_cg00822998_ch.X.56864533F_ch.X.68408155R_ch.X.1083956F_ch.X.1084981F_cg16893864_ch.X.1171704R_ch.X.94260649R_ch.X.97133160R_ch.X.98007…	-0.875057	cg25519930_cg16874583_cg18684595_cg26513016_cg16329197_cg11007608_ch.12.1121679R_cg09676954_cg17716961_cg06366792_cg08311558_cg24695368_cg10890403_cg17146940_cg02066178_cg18728558_cg16750741_cg22856283_cg14059596_cg14827090_cg16800111_cg04255591_cg19571715_cg00934746_cg22761760_cg27524531_cg03158949_cg03240067_cg09406933_cg20368294_cg06229264_cg20639774_cg26748794_cg08765264_cg01710450_cg01760100…	-0.143117	cg16656322_cg13921420_cg05331856_cg22730137_cg02104049_cg25567054_cg21712893_cg03441250_cg20067719_cg01350144_cg03526702_cg07159772_cg12753934_cg19521693_cg18555433_cg17998593_cg04155571	0.14639	cg05298628_cg12195369_cg18297529_cg27153400_cg22563390_cg02470045_cg11442616_cg13965132_cg01043281_cg22688927_cg07246427_cg08622859_cg20842729_cg13219139_cg06901357_cg07064545_cg23350150_cg18570224_cg18513698_cg00050611_cg16329778_cg01519222_cg26755315_cg05787133_cg05521689_cg02109464_cg14931183_cg00512952_cg22608898_cg04324607_cg07170526_cg07085035_cg22647743_cg17480122_cg14260327_cg02222242_cg1…	-0.200868	cg08681268_cg16000077_cg02698519_cg27190398_cg12811215_cg25752848_cg01495890_cg11947637_cg04390849_cg12768652_cg13210663	-0.0830453	cg10614021_cg25526673_cg02721000_cg13099890_cg16712637_cg10096177_cg09384610_cg26609631_cg19712603_cg03127818_cg25985659_cg01509464_cg18479593_cg03462380_cg27621340_cg24139093_cg07775371_cg27434562_cg23708296_cg10356613_cg24704730_cg18498593_cg13671919_cg24248713_cg16902385_cg00397673_cg13247541_cg14007067_cg14554491_cg22491927_cg07382454_cg00773978_cg18832632_cg07243038_cg09896900_cg03005603_cg1…	0.194673	cg10158541_cg17495912_cg09907509_cg17934871_cg24287239_cg04536296_cg24115264_cg08390696_cg18153630_cg06754445_cg17680773	0.12532	cg16257219_cg08092680_cg13580002_cg16658734_cg01097995_cg04506585_cg17533158_cg21907521_cg18411574	-0.0928557	cg05446629_cg24100636_cg06598091_cg02332982_cg19987210_cg02860602_cg26381364_cg11342468_cg04508964_cg20717123_cg03369269_cg12634080_cg15696906_cg20483324_cg07847863_cg24425021_cg27398263_cg25682299_cg24567424_cg04525757_cg02991338_cg24131748_cg12920180_cg26706380_cg03641724_cg08949799_cg10077401_cg19741688_cg23900774_cg11196350_cg27289462_cg15447787_cg25840237_cg17497271_cg21883598_cg04222582_cg0…	0.134159	cg00646731_cg13628106_cg23656963_cg18491397_cg26953856_cg05795649_cg00536065_cg16678295_cg09168980_cg22705131_cg26492304_cg15715746_cg22010791_cg00021786_cg13770495_cg16146259_cg26316452_cg20619456_cg04029366_cg00551957_cg18616724_cg09251241_cg27355009_cg05595527_cg04058675_cg26239772_cg20844384_cg15443127_cg01419069_cg04777541_cg00285123_cg12046061_cg05532720_cg01821906_cg03245429_cg21361971_cg1…	0.236443	cg00753885_cg06787724_cg13486556_cg15537078_cg21735668_cg21248520_cg03261737_cg00899855_cg13188283_cg15200445_cg03764976_cg11542119	-0.138885	cg22711405_cg12399700_cg24296626_cg04326198_cg05182249_cg03927133_cg11611600_cg14693555_cg03389653_cg04464276_cg05948940_cg19586576_cg14202850_cg11909912_cg00439658_cg17478228_cg10812508_cg06553312_cg03182113_cg19792581_cg01666793_cg24238849_cg20552282_cg03906451_cg02501779_cg06695663	0.259306	cg25669230_cg06867377_cg00737571_cg08548429_cg00734960_cg18801691_cg04449120_cg17004740_cg17904997_cg13498858_cg18613535	0.0640789	cg14243778_cg19186356_cg25567085_cg13553528_cg23149053_cg04068111_cg02479211_cg21338260_cg07103235_cg09092052_cg17252077_cg16921702_cg23416540_cg02018277_cg11013726_cg15204206_cg20643687_cg04195855_cg01345157_cg27147526_cg11631427_cg00089566_cg09166900_cg04517722_cg14292368_cg00407245_cg12099423_cg02114946_cg05872129_cg24399712_cg09233315_cg20727362	-0.368599	cg26130656_cg26026615_cg00833080_cg18316254_cg07783491_cg20895237_cg11359920_cg26451930_cg07080231_cg05883195_cg27392217_cg17306401_cg08687941_cg03546673_cg17690303_cg08456852_cg25292151_cg26534812_cg11029191_cg14885826_cg10074388_cg00038167_cg22322129_cg07149209_cg08648281_cg00961944_cg05663558_cg10170847_cg13695446_cg02967610_cg12623640_cg03854122_cg07863927_cg02644473_cg19054241_cg15331656_cg0…	-0.967301	cg02518691_cg25117875_cg19359333_cg11784564_cg27266176_cg06616512_cg09836921_cg05676562_cg27600804_cg18121066_cg23057220_cg04173586_cg00747647_cg05022378_cg07357091_cg09282500_cg12800803_cg00390484	0.943944	cg24828692_cg08134316_cg22965677_cg15628724_cg04400489_cg09365533_cg07624008_cg17023255_cg07110418	0.886956
cg09629631_cg06512316_cg17514701_cg24771933_cg25090254_cg27106959_cg05364487_cg25283626_cg04325312_cg01615333_cg15777768_cg24354072_cg20592391_cg09644153_cg04384123_cg10285526_cg01962727_cg03711879_cg14644410_cg11732247_cg27019019_cg18380497_cg07967210_cg18062196_cg10846206_cg02811232_cg02614657_cg05250458_cg11142456_cg01349114_cg27184806_cg03233940_cg14931230_cg15634398_cg04895616_cg04645914_cg2…	0.735936	cg07816873_cg25438338_cg22794378_cg16374663_cg07921777_cg05812269_cg06225979_cg12451436_cg18396832_cg26964556_cg22702707_cg17880859_cg07096248_cg20246257_cg00457389_cg10308137_cg11395955_cg18764240_cg18610223_cg05473496_cg04413754_cg26713021_cg12870539_cg15133344_cg00016934_cg24932289_cg07658614_cg04188486_cg19989944_cg15342308_cg20592837_cg06804788_cg18989057_cg14972383_cg21323815_cg18741915_cg1…	0.861861	cg05971474_cg06925600_cg17741362_cg07629854_cg26872792_cg27499820_cg00817396_cg22138327_cg20301993_cg26687811_cg18516195_cg00886571_cg12425861_cg19084031_cg27481594_cg26924012_cg14215625_cg06180606_cg01886460_cg11920115_cg05795554_cg04287289_cg26513180_cg27464877_cg16810621_cg21770157_cg08331305_cg03889540_cg15080754_cg02812534_cg17333051_cg06609049_cg02221750_cg04248312_cg12287945_cg18435532_cg2…	0.142829	cg08995424_cg06632207_cg13691247_cg23278196_cg12368188_cg07716946_cg00851050_cg24864887_cg26014634_cg04479264_cg24769879	-0.14195	cg13699808_cg15042310_cg06767008_cg26820941_cg13133627_cg11895821_cg10089642_cg02348748_cg05435505_cg07559438_cg01638580	-0.200351	cg00536317_cg18606630_cg21236576_cg04503319_cg17620969_cg01790344_cg13202325_cg13123723_cg01490807_cg00888313_cg05912906_cg14585242_cg18408783_cg03738669_cg22928082_cg15814739_cg24922754	-0.0806523	cg04235126_cg27247092_cg22047387_cg21678312_cg10790429_cg00379648_cg02801786_cg00812438_cg04475027_cg04733537_cg05438320_cg22396555_cg01796166_cg14508508_cg18491080_cg01882870_cg09086835_cg27376182_cg00884040_cg20505704_cg00241076_cg05363778_cg18482164_cg23965689_cg08089301_cg14231749_cg21385821_cg09236176_cg24362812_cg07935012_cg06261937_cg15633664_cg14985989_cg13777844_cg05928342_cg21771200_cg1…	0.194344	cg09629631_cg06512316_cg17514701_cg24771933_cg25090254_cg27106959_cg05364487_cg25283626_cg04325312_cg01615333_cg15777768_cg24354072_cg20592391_cg09644153_cg04384123_cg10285526_cg01962727_cg03711879_cg14644410_cg11732247_cg27019019_cg18380497_cg07967210_cg18062196_cg10846206_cg02811232_cg02614657_cg05250458_cg11142456_cg01349114_cg27184806_cg03233940_cg14931230_cg15634398_cg04895616_cg04645914_cg2…	0.12345	cg04980928_cg09105193_cg25778262_cg27076669_cg07780095_cg06552356_cg04851712_cg00750428_cg11531579_cg07920503_cg18236477_cg05260242_cg01994205_cg09010671_cg17957186_cg17525102_cg01015652_cg02084669_cg05829782_cg13932794_cg22546696_cg11831981_cg01908954_cg15651246_cg00237475_cg15628888_cg03399905_cg27578811_cg14358169_cg13062754_cg03374888_cg16107285_cg09948076_cg08734647_cg09229918_cg03699307_cg2…	0.0921662	cg22711405_cg12399700_cg24296626_cg04326198_cg05182249_cg03927133_cg11611600_cg14693555_cg03389653_cg04464276_cg05948940_cg19586576_cg14202850_cg11909912_cg00439658_cg17478228_cg10812508_cg06553312_cg03182113_cg19792581_cg01666793_cg24238849_cg20552282_cg03906451_cg02501779_cg06695663	0.133796	cg01088804_cg11621068_cg15200096_cg04669465_cg11412673_cg02752267_cg17400496_cg24136018_cg19499945_cg03567609_cg05135729_cg10729706_cg19114226_cg01138740_cg03149414_cg15463500_cg05295197	0.23342	cg18853964_cg24329397_cg02002788_cg06132502_cg07464291_cg15570508_cg23207054_cg15158608_cg06270615_cg23704195_cg10053171_cg07993134_cg19133921_cg23384326_cg02948259_cg07052886	-0.135765	cg09134593_cg10091102_cg21618620_cg13565656_cg00708105_cg22356339_cg11743448_cg00474090_cg14242007_cg13034682_cg00271682_cg03689195_cg15604467_cg20985450_cg20057676_cg19096825_cg04723401_cg10149976_cg25037730_cg02058267_cg10281977_cg00107187_cg13563725_cg02318784_cg06265277_cg01053260_cg08001684_cg00930873_cg02630553_cg21611830_cg12002303_cg21147648_cg16208657_cg02081733_cg11200929_cg08949164_cg0…	0.253339	cg17981966_cg11649665_cg19202292_cg26667356_cg05647859_cg18466965_cg22040144_cg21057907_cg08826251_cg21683459_cg07212834_cg24495234_cg09552213_cg26950739_cg13298496_cg20935945_cg09257332_cg24410570_cg10850725_cg24494876_cg08162850_cg22620880_cg25232942_cg14660573_cg06815666_cg26929012_cg21489303_cg13884903_cg05101674_cg02100602_cg04990590_cg24290616	0.0639648	cg18059802_cg10560465_cg21167157_cg23296006_cg04862658_cg04783235_cg01001246_cg09006420_cg02909738_cg14733147_cg23018548_cg11144229_cg14101398_cg05102347_cg15186535	-0.361031	cg16931076_cg10662179_cg26233227_cg21308767_cg13203394_cg08647727_cg08005660_cg16578815_cg22979422_cg24165921_cg00622395_cg25337414_cg11146034_cg08418352_cg08067637_cg01774878_cg07178733_cg00807197_cg01658960_cg17180284_cg00709073_cg27300829_cg01539568_cg05600496_cg24733384_cg09856074_cg00917437_cg03997700_cg10877234_cg10636787_cg14447871_cg08084281_cg02582338_cg13783444_cg10551832_cg03635787_cg2…	-0.96636	cg00976340_cg11989422_cg16133244_cg01522083_cg01462036_cg09580284_cg06702924_cg05854542_cg15196086_cg04765312_cg04207549_cg06434764_cg18068798_cg10652508_cg05021842_cg24850474_cg10501728_cg19469742_cg00673059_cg14081694	0.94286	cg13952159_cg23437216_cg15812020_cg12915636_cg26325935_cg08478116_cg15787039_cg09867953_cg13366454_cg15584071	-0.19956
cg17085352_cg01577751_cg05090195_cg03078363_cg12235459_cg20670075_cg26469608_cg16517851_cg00924143_cg09775930_cg19329160_cg24136205_cg09797337_cg05134015_cg13209481_cg23929344_cg04926361_cg26325131_cg18566688_cg02086467_cg16793394_cg19705910_cg00770998_cg18655384_cg14576896_cg06799422_cg14811102_cg12591491_cg25728267_cg06022179_cg03951603_cg23990012_cg02858606_cg04938966_cg02187214_cg20349344_cg1…	0.729905	ch.X.7566543R_cg02860426_cg05100850_cg13831280_ch.X.16400295F_ch.X.253162F_cg25708442_cg21660307_cg09330488_cg00059162_cg24377225_cg05842292_cg07622257_cg00914804_cg23741734_cg25189543_cg08341791_cg15964359_cg23494319_cg10590019_cg10519404_cg02325894_cg24238392_ch.X.557489R_cg16111104_cg20784465_cg13489874_cg03732702_ch.X.665616F_ch.X.42631857F_ch.X.703923F_cg09500604_cg03644155_cg12838649_cg0090…	-0.861017	cg07288557_cg03916318_cg09690133_cg02792829_cg04999860_cg26414654_cg13011184_cg06389706_cg06795864_cg03547757_cg18417634_cg08212070	-0.142828	cg08025413_cg00302340_cg26590694_cg25298208_cg03004350_cg22233020_cg13366903_cg12269544_cg21023126	0.141764	cg12720772_cg04447140_cg04453639_cg15559971_cg11640565_cg08259248_cg19185116_cg08076261_cg22350885_cg06638769_cg08860871_cg24735493_cg18068043_cg14570191_cg21606717_cg05226107_cg03627993_cg05255078_cg02383649_cg01574460_cg10660772_cg15529512_cg14430649_cg01261948_cg07921660_cg15624482_cg13934226_cg10963531_cg11204611_cg26049006_cg09542796_cg20603302_cg11741346_cg06534143_cg06793890_cg19121007_cg1…	-0.200091	cg12224375_cg13048903_cg06456717_cg00402783_cg13722389_cg16673653_cg18149657	-0.0792283	cg09629631_cg06512316_cg17514701_cg24771933_cg25090254_cg27106959_cg05364487_cg25283626_cg04325312_cg01615333_cg15777768_cg24354072_cg20592391_cg09644153_cg04384123_cg10285526_cg01962727_cg03711879_cg14644410_cg11732247_cg27019019_cg18380497_cg07967210_cg18062196_cg10846206_cg02811232_cg02614657_cg05250458_cg11142456_cg01349114_cg27184806_cg03233940_cg14931230_cg15634398_cg04895616_cg04645914_cg2…	0.193985	cg00748589_cg18556676_cg03701001_cg03972398_cg10810799_cg23582836_cg00699029_cg21383810_cg23694248_cg10148473_cg26074603_cg18573383_cg21836370_cg10700564_cg03239178_cg03882242_cg24611446_cg00500705_cg11670651_cg04217706_cg18815647_cg23142799_cg17352540_cg20084504_cg06883496_cg02620013_cg20634967_cg18539122_cg26132774_cg07104706_cg16556145_cg21760907_cg05383490_cg23191956_cg18875371_cg23906738_cg1…	0.123419	cg06686712_cg22753448_cg17051207_cg15470658_cg19742037_cg10217707_cg08164233_cg26493224_cg02540736_cg05703471_cg14072930_cg01478482_cg03764440_cg01851782_cg06037848_cg13675837_cg19328649_cg04420141_cg22376929_cg04441987_cg00943035	-0.0918453	cg08158662_cg15777553_cg10366797_cg01793443_cg10766599_cg21565421_cg21091639_cg02176915_cg24930536_cg12713159_cg13899108_cg09431525_cg14222245_cg09968766	0.132992	cg08288312_cg01157084_cg04553232_cg01975591_ch.X.188238R_cg05598468_cg25925082_cg10305805_cg22042328_ch.X.256253R_ch.X.397055F_ch.X.409130R_cg03169432_cg06376940_cg21616821_ch.X.42405548R_cg18511445_cg17824914_cg24655012_cg27033183_cg21329548_cg09293857_cg27526317_cg00822998_ch.X.56864533F_ch.X.68408155R_ch.X.1083956F_ch.X.1084981F_cg16893864_ch.X.1171704R_ch.X.94260649R_ch.X.97133160R_ch.X.98007…	0.231232	cg25004855_cg21301148_cg00810173_cg01104208_cg09064157_cg02454476_cg15084949_cg05379148_cg20567385_cg06722176_cg09751025_cg05891054_cg04834461_cg07819065_cg16864339_cg16081403_cg08088818_cg16903052_cg13193442_cg02045981_cg22299923	-0.134984	cg24287125_cg09788416_cg27154343_cg10789281_cg02057391_cg21432954_cg13549719_cg16409955_cg00880018_cg06057566_cg19696317_cg03839709_cg25292550_cg16404157_cg13526007_cg01770755_cg09704159_cg24497836_cg12572410_cg05540369_cg15531475_cg27282264_cg26734696_cg04011139_cg24394631_cg26297547_cg13940693_cg21331088_cg23811789_cg06722216_cg22095604_cg01692233_cg19021738_cg23891996_cg18816098_cg10738026_cg0…	0.253236	cg24287125_cg09788416_cg27154343_cg10789281_cg02057391_cg21432954_cg13549719_cg16409955_cg00880018_cg06057566_cg19696317_cg03839709_cg25292550_cg16404157_cg13526007_cg01770755_cg09704159_cg24497836_cg12572410_cg05540369_cg15531475_cg27282264_cg26734696_cg04011139_cg24394631_cg26297547_cg13940693_cg21331088_cg23811789_cg06722216_cg22095604_cg01692233_cg19021738_cg23891996_cg18816098_cg10738026_cg0…	0.0638892	cg14624881_cg12565906_cg23311905_cg18726518_cg25344322_cg23627301_cg15465279_cg17463698_cg09698960_cg07678518_cg03707918_cg07027457_cg24075412_cg02077265_cg07997737_cg21305381_cg00349591_cg13707623_cg27554835_cg04232152	0.346094	cg02518691_cg25117875_cg19359333_cg11784564_cg27266176_cg06616512_cg09836921_cg05676562_cg27600804_cg18121066_cg23057220_cg04173586_cg00747647_cg05022378_cg07357091_cg09282500_cg12800803_cg00390484	-0.966149	cg02197022_cg05482226_cg02935562_cg17552190_cg25282715_cg05266212_cg02978168_cg08067617_cg20372155_cg22317846_cg17096126_cg02892690_cg26778001_cg03372852_cg17162578_cg24144883	-0.942114	cg08552375_cg06701292_cg23388490_cg09314675_cg02387196_cg01801191_cg11683467_cg09953178_cg12426612_cg10493185_cg09204972_cg10805054_cg18798495_cg23122449_cg05506989_cg21151899_cg16061132_cg16817594	0.624491
cg06931179_cg27316886_cg18612627_cg07780543_cg12053065_cg20769722_cg12566756_cg09338032_cg24328125_cg20055426_cg23900203_cg11160362_cg08136772_cg12917718_cg17918544_cg20707630_cg27233338_cg22002061_cg25936177_cg21565823_cg08362273_cg12953985_cg03496114_cg14489474_cg22374057_cg19624764_cg22491141_cg17283453_cg04726439_cg04784475_cg22521696_cg03611452_cg17445666_cg25324105_cg14587524_cg07519873_cg0…	0.72691	cg18001427_cg26365831_cg10115936_cg07070940_cg26547788_cg01823238_cg02263717_cg19233518_cg22139325_cg13552866_cg05012785_cg05106463_cg05419061_cg04032861_cg00331433_cg22321559_cg05339472_cg20602228_cg05685296_cg14099528_cg01501252_cg02892589_cg27042767_cg06877198_cg22133177_cg17812797_cg09554224_cg01752030_cg12818950_cg03533730_cg22675021	0.849089	cg08161742_cg13551453_cg12798040_cg19590895_cg16613029_cg20654624_cg04665109_cg23772226_cg02725453_cg12244647	-0.141897	cg03434384_cg15093194_cg24582377_cg21233257_cg00412294_cg04964669_cg08431805_cg06300469_cg12602555_cg23137039_cg24178000_cg13636887_cg21005853_cg27589814_cg24119463_cg01930441_cg16470877_cg26489188_cg26009395_cg07460645_cg01865923_cg05998233_cg01146928	0.141731	cg06666376_cg07761179_cg21193180_cg12071297_cg18398217_cg22972444_cg17406244_cg06873315_cg07858145_cg13610329_cg18490362_cg07466410_cg06547474_cg21255939_cg08819482_cg01993928_cg04557963_cg06765430_cg00391379_cg05667014_cg08867430_cg02480385_cg01145939_cg18344541_cg14271953_cg25659304_cg09041355_cg04799028_cg04902960_cg04266020_cg14292650_cg15226856_cg17017372_cg13367222_cg11862624_cg14814815_cg0…	-0.197112	cg12507643_cg19379572_cg23513775_cg22522875_cg24300077_cg18204200_cg26404745_cg13208704_cg08974244_cg01960885_cg20357875_cg26773080_cg16251421_cg08134301_cg21024356_cg00549412	-0.0787188	cg22929859_cg04685570_cg03104083_cg13663855_cg18634538_cg18709313_cg04790487_cg10337377_cg01562349_cg15388196_cg04783231_cg12797161_cg06454760_cg19709468_cg14262681	0.193299	cg23739862_cg18259930_cg19856499_cg10389229_cg08630381_cg19874726_cg04269188_cg11480800_cg23118086_cg06963233_cg26029554_cg02863489_cg00927231_cg08890824_cg06285925_cg04568355_cg27125849_cg24276681_cg15017004_cg13487748_cg18365142_cg11282936_cg24548833_cg04782470_cg20232102_cg04798919_cg26715571_cg16822939_cg08653747_cg06032349_cg04753583_cg06367659	0.120496	cg10297170_cg23490727_cg07716032_cg11954872_cg13826081_cg20556951_cg11732492_cg01356374_cg15743533_cg26331247_cg14593575_cg24435439	-0.0910367	cg13188098_cg10392177_cg21046874_cg08715654_cg07223990_cg15848561_cg02854229_cg24224304_cg00874817_cg14270687_cg21433231_cg13452260_cg17431391_cg13536060_cg09521703_cg26644049_cg06717850_cg25801988	0.129428	cg07816873_cg25438338_cg22794378_cg16374663_cg07921777_cg05812269_cg06225979_cg12451436_cg18396832_cg26964556_cg22702707_cg17880859_cg07096248_cg20246257_cg00457389_cg10308137_cg11395955_cg18764240_cg18610223_cg05473496_cg04413754_cg26713021_cg12870539_cg15133344_cg00016934_cg24932289_cg07658614_cg04188486_cg19989944_cg15342308_cg20592837_cg06804788_cg18989057_cg14972383_cg21323815_cg18741915_cg1…	-0.23099	cg24287125_cg09788416_cg27154343_cg10789281_cg02057391_cg21432954_cg13549719_cg16409955_cg00880018_cg06057566_cg19696317_cg03839709_cg25292550_cg16404157_cg13526007_cg01770755_cg09704159_cg24497836_cg12572410_cg05540369_cg15531475_cg27282264_cg26734696_cg04011139_cg24394631_cg26297547_cg13940693_cg21331088_cg23811789_cg06722216_cg22095604_cg01692233_cg19021738_cg23891996_cg18816098_cg10738026_cg0…	0.134722	cg07777694_cg00232735_cg03933279_cg02795076_cg03799530_cg27127017_cg10600917_cg27522780_cg14168923_cg06452665_cg09813525_cg00743094_cg07416237_cg03869874_cg21368354_cg17417600_cg11045303_cg01533258_cg21801378_cg02687928_cg25049597_cg02245004_cg25649641_cg02018902_cg27569300_cg06301893_cg02331561_cg10284662_cg01912040_cg08592707_cg02071825_cg19401340_cg24526702_cg12658720_cg12505146_cg17917959_cg0…	0.252076	cg07115262_cg26772894_cg01183711_cg08345719_cg07267550_cg10374856_cg09854409_cg13332571	-0.0637756	cg14497870_cg01702347_cg17480461_cg02136201_cg18196334_cg19762744_cg16648368_cg22302985_cg22477731_cg04431133_cg15070220_cg07509323_cg23909173_cg12573499_cg04115006_cg11813489_cg00626386_cg14166756_cg11023328_cg17280482_cg05335115_cg10853608_cg05910850_cg17682012_cg10767661_cg17537853_cg03641033_cg16582469_cg27370229_cg23003874_cg14920920_cg25843873_cg22687902_cg19123600_cg01561157_cg24114371_cg0…	0.343684	cg03113867_cg24629020_cg00987808_cg02691005_cg06972124_cg21818059_cg13982220_cg17329393_cg12954338_cg01508380_cg23656957_cg27098268_cg24384676_cg00430559_cg01529076_cg19177070_cg14038398_cg19406036_cg20040976_cg10403171_cg04636834_cg07150862_cg21973370_cg10987289_cg18330409_cg21989425_cg11326628_cg21180726_cg23960707_cg20546985_cg19723436_cg07651658_cg22296149_cg03468827_cg11127915_cg05619598_cg1…	-0.965991	cg26130656_cg26026615_cg00833080_cg18316254_cg07783491_cg20895237_cg11359920_cg26451930_cg07080231_cg05883195_cg27392217_cg17306401_cg08687941_cg03546673_cg17690303_cg08456852_cg25292151_cg26534812_cg11029191_cg14885826_cg10074388_cg00038167_cg22322129_cg07149209_cg08648281_cg00961944_cg05663558_cg10170847_cg13695446_cg02967610_cg12623640_cg03854122_cg07863927_cg02644473_cg19054241_cg15331656_cg0…	0.942084	cg05131707_cg12767380_cg19023832_cg01112215_cg10680608_cg21871781_cg07117311_cg06219337_cg07865267_cg21189242_cg14187236_cg10267244_cg16262215_cg17150558_cg19939645	0.806031
cg11965370_cg20684528_cg11241498_cg01961156_cg24501701_cg26727693_cg03928182_cg11389764_cg02469871_cg17015844_cg16404040_cg21349625_cg13534734_cg01944655_cg00184376_cg00889398_cg20366906_cg03865667_cg14427009_cg10746542_cg07002514_cg23288059_cg04784672_cg23222756_cg15895690_cg08599533_cg22861867_cg27050153_cg00229754_cg20260721_cg27295832_cg02278768_cg00716790_cg01700290_cg11859607_cg22105145_cg1…	0.718627	cg15944945_cg01225280_cg22848793_cg19090877_cg15515571_cg11075074_cg06434402_cg01746123_cg05632477_cg19332302_cg02087742_cg02349523_cg13747949_cg01951441_cg24614791_cg11093711_cg01110418_cg25820515_cg12654845_cg10857345_cg15276526_cg11531236_cg10058095_cg12624077_cg11304846_cg15364850_cg16361396_cg22815074_cg06182724	-0.846568	cg04181189_cg20874044_cg22923006_cg13497451_cg08766770_cg14801398_cg21288249_cg08899895_cg14156396_cg02466588_cg00735218_cg01780984_cg01399894_cg00781658_cg12287702	-0.140594	cg08900101_cg04404489_cg10945274_cg13436155_cg18916060_cg25364041_cg17977031_cg14884929_cg27592331_cg12615165_cg12298745	-0.141692	cg07698281_cg05710090_cg20762480_cg00896347_cg05970811_cg20098478_cg24688803_cg06476591_cg22947124_cg00884334_cg07841477_cg24882882_cg25170034_cg13428561_cg07677856_cg21235532_cg24546155_cg14822719_cg06566034_cg25584814_cg08928145_cg09032877_cg22885014_cg06193578_cg08475025_cg19183842_cg08174179_cg22889142_cg25513535	0.195306	cg18613866_cg16861031_cg05583240_cg14918927_cg05384139_cg22794405_cg10853746_cg10936230_cg12730616_cg27044931_cg05271255_cg21426441	-0.0782584	cg00790323_cg15284911_cg22799141_cg02726803_cg25928819_cg10319893_cg06040882_cg16304521_cg09975804_cg14965694_cg27513586_cg07957690_cg08134598_cg05545914_cg02046423_cg12534008_cg06746744_cg25361850_cg24886257_cg17271561_cg00464392_cg03832839_cg21760971_cg14886059_cg06731016_cg23100052_cg19426662_cg22529504_cg25055992_cg15372721	0.193182	cg08158662_cg15777553_cg10366797_cg01793443_cg10766599_cg21565421_cg21091639_cg02176915_cg24930536_cg12713159_cg13899108_cg09431525_cg14222245_cg09968766	0.119815	cg18678305_cg09689011_cg19218607_cg23357805_cg24388008_cg02702693_cg21867850_cg07930578_cg18485831_cg08587397_cg02311180_cg21610838_cg14667799_cg24451446_cg02801277_cg07261419_cg09906458_cg02030275_cg24714702	-0.0910354	cg10158541_cg17495912_cg09907509_cg17934871_cg24287239_cg04536296_cg24115264_cg08390696_cg18153630_cg06754445_cg17680773	0.128858	cg06263106_cg18413148_cg07189923_cg16821267_cg02175062_cg13822965_cg23369480_cg17705081_cg17434561_cg03280530_cg11085564_cg06178583_cg14849322	0.230179	cg05446629_cg24100636_cg06598091_cg02332982_cg19987210_cg02860602_cg26381364_cg11342468_cg04508964_cg20717123_cg03369269_cg12634080_cg15696906_cg20483324_cg07847863_cg24425021_cg27398263_cg25682299_cg24567424_cg04525757_cg02991338_cg24131748_cg12920180_cg26706380_cg03641724_cg08949799_cg10077401_cg19741688_cg23900774_cg11196350_cg27289462_cg15447787_cg25840237_cg17497271_cg21883598_cg04222582_cg0…	0.133907	cg23284720_cg08622677_cg02568761_cg11751806_cg22358580_cg20737382_cg25695610_cg20010506_cg21535462_cg11549972_cg14380586_cg23031493_cg00673365_cg15927882_cg12878812_cg15607538_cg08572734_cg09831026_cg18836626_cg14336545_cg06679720_cg09557313_cg18315960_cg22840780_cg22057720_cg04285549_cg09357740_cg10912240_cg18299578_cg19714132_cg10300684_cg10828337_cg16804284_cg04265797_cg05565239_cg11293157_cg2…	0.251241	cg04980928_cg09105193_cg25778262_cg27076669_cg07780095_cg06552356_cg04851712_cg00750428_cg11531579_cg07920503_cg18236477_cg05260242_cg01994205_cg09010671_cg17957186_cg17525102_cg01015652_cg02084669_cg05829782_cg13932794_cg22546696_cg11831981_cg01908954_cg15651246_cg00237475_cg15628888_cg03399905_cg27578811_cg14358169_cg13062754_cg03374888_cg16107285_cg09948076_cg08734647_cg09229918_cg03699307_cg2…	0.063616	cg16033633_cg11591636_cg06916894_cg01383486_cg07454742_cg04300873_cg03438490_cg15046935_cg14557787	-0.33764	cg10598551_cg02306236_cg20001658_cg03989020_cg07068993_cg12029639_cg17258817_cg08248285_cg06568162_cg24343097_cg12744966_cg27342781_cg06683719_cg06261208_cg25022915_cg09408064_cg05732662_cg15673843_cg00279453_cg00564164_cg17919642_cg26334832_cg11809928_cg26835589_cg26515799	-0.965598	cg19693177_cg25565102_cg22274234_cg05562851_cg25025295_cg09931783_cg04445557_cg17761996_cg15547162_cg20244933_cg21211317_cg19282586_cg26843872_cg22640868_cg17745602_cg18410271_cg06024215_cg05380734_cg21002460_cg01150129_cg24642276_cg12709085_cg23990942_cg00314427_cg00864768_cg07790318_cg09666192_cg19222525_cg03223582_cg05686455_cg16423816	-0.941272	cg00501465_cg09778271_cg02718064_cg19009305_cg23556715_cg26605900_cg16876823_cg06384825_cg26977864_cg02101882_cg19844799_cg06206626_cg21663219_cg21625858_cg06821703_cg20634227	-0.838453
cg01345315_cg21164131_cg13631391_cg10040329_cg14123543_cg01396176_cg25403721_cg26128079_cg18354094_cg09527126_cg18628094_cg16562275_cg07388347_cg15292275_cg15856599_cg08699047_cg21106407_cg04548856_cg23705224_cg18832140_cg05622324_cg10829207_cg27376707_cg14874133_cg15282819_cg07514158_cg09522056_cg15101622_cg04747634_cg16299565_cg19767959_cg21070161_cg20841748_cg20651616_cg19962990_cg26938597_cg2…	0.715842	cg19881928_cg21864248_cg21711432_cg09665351_cg16902775_cg00355945_cg22333165_cg27146951_cg03037266_cg01647019_cg13401681_cg09841635_cg16399859_cg08872581_cg01398859_cg01109012_cg01954531_cg01514943_cg00902308_cg13645941_cg14084176_cg04565250_cg09132417_cg14699257_cg09863225_cg08324796_cg17996267_cg05128946_cg10509244_cg13367883_cg06457357_cg10576274_cg03204600_cg25927711_cg21648914_cg02690554_cg0…	0.845635	cg17865265_cg03509949_cg20727181_cg22821300_cg26500312_cg05424022_cg11637712_cg16009632_cg17178761_cg10319924_cg07069844_cg26527599_cg00689075_cg17988310	-0.139925	cg05693982_cg27464065_cg15561647_cg05148192_cg04180929_cg12009872_cg13915063_cg06359059_cg17335725_cg04958703_cg10016608_cg18418570_cg16376379_cg11235451_cg14237903_cg03338325_cg23677833_cg02528670_cg24156694_cg19352798_cg08055846_cg01678833	0.140813	cg14990842_cg27031716_cg07239600_cg11868944_cg26348847_cg01223193_cg06810461_cg14593352_cg01394790_cg00887258_cg05017003_cg08541935_cg14010367_cg13817994_cg20077179	0.194872	cg01060409_cg02922817_cg23482746_cg16301282_cg02524977_cg12072608	-0.0762832	cg11746813_cg14973588_cg13156931_cg07102210_cg19442201_cg06999762_cg01764904_cg19005438_cg12518166_cg17625381_cg03226000_cg01840020_cg23545250_cg18822950_cg06638433_cg05923226	0.192009	cg09134593_cg10091102_cg21618620_cg13565656_cg00708105_cg22356339_cg11743448_cg00474090_cg14242007_cg13034682_cg00271682_cg03689195_cg15604467_cg20985450_cg20057676_cg19096825_cg04723401_cg10149976_cg25037730_cg02058267_cg10281977_cg00107187_cg13563725_cg02318784_cg06265277_cg01053260_cg08001684_cg00930873_cg02630553_cg21611830_cg12002303_cg21147648_cg16208657_cg02081733_cg11200929_cg08949164_cg0…	0.119771	cg00986818_cg12934558_cg04991399_cg04655941_cg22155718_cg06686725_cg08810072_cg20706315_cg25270886_cg08340755_cg07599813_cg11385003	-0.0908679	cg09629631_cg06512316_cg17514701_cg24771933_cg25090254_cg27106959_cg05364487_cg25283626_cg04325312_cg01615333_cg15777768_cg24354072_cg20592391_cg09644153_cg04384123_cg10285526_cg01962727_cg03711879_cg14644410_cg11732247_cg27019019_cg18380497_cg07967210_cg18062196_cg10846206_cg02811232_cg02614657_cg05250458_cg11142456_cg01349114_cg27184806_cg03233940_cg14931230_cg15634398_cg04895616_cg04645914_cg2…	0.128782	cg00607221_cg03084838_cg25330975_cg05489242_cg23195969_cg12639757_cg00600110_cg20778253_cg15775945_cg11063797_cg26257771_cg09561025_cg01364327_cg13837763_cg04219979_cg05044157_cg22496212_cg03562178_cg20096439_cg05190156_cg24602572_cg00266637_cg25834831_cg26961103_cg02046996_cg13994408_cg13494652_cg16597027_cg04023829_cg16531061_cg03682444	0.228512	cg07777694_cg00232735_cg03933279_cg02795076_cg03799530_cg27127017_cg10600917_cg27522780_cg14168923_cg06452665_cg09813525_cg00743094_cg07416237_cg03869874_cg21368354_cg17417600_cg11045303_cg01533258_cg21801378_cg02687928_cg25049597_cg02245004_cg25649641_cg02018902_cg27569300_cg06301893_cg02331561_cg10284662_cg01912040_cg08592707_cg02071825_cg19401340_cg24526702_cg12658720_cg12505146_cg17917959_cg0…	0.131774	cg01345315_cg21164131_cg13631391_cg10040329_cg14123543_cg01396176_cg25403721_cg26128079_cg18354094_cg09527126_cg18628094_cg16562275_cg07388347_cg15292275_cg15856599_cg08699047_cg21106407_cg04548856_cg23705224_cg18832140_cg05622324_cg10829207_cg27376707_cg14874133_cg15282819_cg07514158_cg09522056_cg15101622_cg04747634_cg16299565_cg19767959_cg21070161_cg20841748_cg20651616_cg19962990_cg26938597_cg2…	0.250867	cg05446629_cg24100636_cg06598091_cg02332982_cg19987210_cg02860602_cg26381364_cg11342468_cg04508964_cg20717123_cg03369269_cg12634080_cg15696906_cg20483324_cg07847863_cg24425021_cg27398263_cg25682299_cg24567424_cg04525757_cg02991338_cg24131748_cg12920180_cg26706380_cg03641724_cg08949799_cg10077401_cg19741688_cg23900774_cg11196350_cg27289462_cg15447787_cg25840237_cg17497271_cg21883598_cg04222582_cg0…	0.0631049	cg25025879_cg08652396_cg13565866_cg06111454_cg12177793_cg00307214_cg22271663_cg21518212_cg08458121_cg00038736_cg14233017_cg14444812_cg17371276_cg14281535	-0.335895	cg02563680_cg00766670_cg03951374_cg07832830_cg09095738_cg15736165_cg02710230_cg27130176_cg13928411_cg08350047_cg16736382_cg08977371_cg22979810_cg21774952_cg19821819_cg13532551_cg24503146_cg08703191_cg12424499_cg26459526_cg02402024_cg08990222_cg06619346_cg12450835_cg05974628_cg17355385_cg22902340	-0.965366	cg24445165_cg16958273_cg02817328_cg18812079_cg06581980_cg09192711_cg22438095_cg15034811_cg07228987_cg03032532_cg17682127_cg19933975_cg05255580_cg10369723_cg00401032_cg14667838_cg17785018_cg14934242_cg24461518_cg02049368	0.940905	cg24656133_cg26137915_cg00159951_cg25653336_cg12954379_cg03517435_cg04911739_cg02268510_cg03206533_cg19875175_cg17636749_cg11073717_cg04256932_cg17973329	0.556572
cg23284720_cg08622677_cg02568761_cg11751806_cg22358580_cg20737382_cg25695610_cg20010506_cg21535462_cg11549972_cg14380586_cg23031493_cg00673365_cg15927882_cg12878812_cg15607538_cg08572734_cg09831026_cg18836626_cg14336545_cg06679720_cg09557313_cg18315960_cg22840780_cg22057720_cg04285549_cg09357740_cg10912240_cg18299578_cg19714132_cg10300684_cg10828337_cg16804284_cg04265797_cg05565239_cg11293157_cg2…	0.715825	cg09408387_cg09605260_cg07094420_cg11722671_cg04296488_cg07177062_cg17511686_cg02652051_cg15084497_cg23171231_cg25861224_cg25493878_cg23397211_cg00741717_cg09046726_cg19425269_cg16983682_cg02151786_cg03960980_cg11926150_cg06116553_cg26636645_cg11650039_cg25176872_cg21598868_cg27087885_cg25606376_cg13016045_cg02764898_cg16243640_cg21138857_cg07657516_cg00354693_cg08102898_cg06441080_cg09049140_cg0…	-0.844368	cg05811936_cg00513676_cg04920032_cg25210743_cg11069855_cg21633690_cg16435459_cg17277828_cg00028034_cg27407919_cg03700921	-0.137061	cg20372004_cg02705474_cg26372400_cg03921149_cg11525285_cg15278646_cg06263834_cg24365117_cg06897145_cg16596604_cg04490714_cg22040627_cg06529201_cg14215472_cg10493699_cg22191696_cg15264806_cg22047338_cg02372889_cg14315483_cg17863274_cg15054586	-0.140006	cg22386872_cg16037749_cg19033976_cg20824873_cg27040993_cg01135626_cg11548243_cg13183515_cg12763614	0.193849	cg01859228_cg05055712_cg04033732_cg00285072_cg23353000_cg01604480_cg03398361_cg14165909_cg03582742_cg11815839_cg13427897_cg13782491_cg05076877	-0.0758325	cg22711405_cg12399700_cg24296626_cg04326198_cg05182249_cg03927133_cg11611600_cg14693555_cg03389653_cg04464276_cg05948940_cg19586576_cg14202850_cg11909912_cg00439658_cg17478228_cg10812508_cg06553312_cg03182113_cg19792581_cg01666793_cg24238849_cg20552282_cg03906451_cg02501779_cg06695663	0.191434	cg14730445_cg15699226_cg17041693_cg16573782_cg18105227_cg17650607_cg06563086_cg14424450_cg02098495_cg10801102_cg11850773_cg18044383_cg26556385_cg10693058_cg09434500_cg25307168_cg12180703_cg12569911_cg03567830_cg00254133	0.119745	cg00026958_cg03461784_cg05254609_cg16200257_cg07336438_cg25415605_cg14137723_cg03020716_cg13089041_cg24101459_cg02625371_cg19387447_cg05279962_cg17086020_cg21136445_cg10341513	-0.0908446	cg00748589_cg18556676_cg03701001_cg03972398_cg10810799_cg23582836_cg00699029_cg21383810_cg23694248_cg10148473_cg26074603_cg18573383_cg21836370_cg10700564_cg03239178_cg03882242_cg24611446_cg00500705_cg11670651_cg04217706_cg18815647_cg23142799_cg17352540_cg20084504_cg06883496_cg02620013_cg20634967_cg18539122_cg26132774_cg07104706_cg16556145_cg21760907_cg05383490_cg23191956_cg18875371_cg23906738_cg1…	0.127774	cg09408387_cg09605260_cg07094420_cg11722671_cg04296488_cg07177062_cg17511686_cg02652051_cg15084497_cg23171231_cg25861224_cg25493878_cg23397211_cg00741717_cg09046726_cg19425269_cg16983682_cg02151786_cg03960980_cg11926150_cg06116553_cg26636645_cg11650039_cg25176872_cg21598868_cg27087885_cg25606376_cg13016045_cg02764898_cg16243640_cg21138857_cg07657516_cg00354693_cg08102898_cg06441080_cg09049140_cg0…	0.22814	cg27112470_cg15111626_cg02727423_cg08190844_cg09321029_cg06852240_cg23646155_cg10986043_cg16027267_cg02299328_cg08018499_cg07790294_cg09708478_cg03723715_cg24718903_cg01293143_cg00725138_cg01885102_cg12082804	-0.128924	cg11746813_cg14973588_cg13156931_cg07102210_cg19442201_cg06999762_cg01764904_cg19005438_cg12518166_cg17625381_cg03226000_cg01840020_cg23545250_cg18822950_cg06638433_cg05923226	0.249507	cg00753885_cg06787724_cg13486556_cg15537078_cg21735668_cg21248520_cg03261737_cg00899855_cg13188283_cg15200445_cg03764976_cg11542119	-0.0630717	cg03922648_cg24948561_cg26385186_cg07721499_cg07228443_cg09234599_cg06571552_cg25310250_cg03668240_cg00625443_cg14100480_cg25238941_cg07740214_cg26003785_cg04300161_cg16800173_cg25070565_cg13574911_cg20385959_cg06430102_cg09506661_cg04271289_cg13385419_cg03329714_cg05432604_cg14751182_cg16264966	-0.333292	cg02197022_cg05482226_cg02935562_cg17552190_cg25282715_cg05266212_cg02978168_cg08067617_cg20372155_cg22317846_cg17096126_cg02892690_cg26778001_cg03372852_cg17162578_cg24144883	0.964434	cg18890020_cg19685709_cg04476400_cg18423591_cg03222182_cg20827880_cg06840782_cg00895528_cg20832270_cg13650224	0.939032	cg02401624_cg20349635_cg04033390_cg25313698_cg25054777_cg10483660_cg09971233_cg11403237_cg23596287_cg17781957_cg23364226_cg08252165_cg09913211_cg03259205_cg07396073_cg22759261_cg24335936_cg22585411_cg06820149_cg27605307_cg07272042_cg04289585_cg02660055_cg26276690_cg21458196_cg09263206_cg10321869_cg25826173_cg24848351_cg09423273_cg03255391_cg24363406_cg18450793_cg13428338_cg11898502	0.710859
cg04235126_cg27247092_cg22047387_cg21678312_cg10790429_cg00379648_cg02801786_cg00812438_cg04475027_cg04733537_cg05438320_cg22396555_cg01796166_cg14508508_cg18491080_cg01882870_cg09086835_cg27376182_cg00884040_cg20505704_cg00241076_cg05363778_cg18482164_cg23965689_cg08089301_cg14231749_cg21385821_cg09236176_cg24362812_cg07935012_cg06261937_cg15633664_cg14985989_cg13777844_cg05928342_cg21771200_cg1…	0.71443	cg05094137_cg14789524_cg13221924_cg11705400_cg27380715_cg23085306_cg16231398_cg24096855_cg23869909_cg09094355_cg22682876_cg12070408_cg26491060	0.837495	cg04733621_cg12919424_cg15765678_cg04384914_cg05484978_cg16384431_cg23020514_cg23428724_cg24833994_cg25636159	-0.129489	cg22929859_cg04685570_cg03104083_cg13663855_cg18634538_cg18709313_cg04790487_cg10337377_cg01562349_cg15388196_cg04783231_cg12797161_cg06454760_cg19709468_cg14262681	-0.139712	cg00607221_cg03084838_cg25330975_cg05489242_cg23195969_cg12639757_cg00600110_cg20778253_cg15775945_cg11063797_cg26257771_cg09561025_cg01364327_cg13837763_cg04219979_cg05044157_cg22496212_cg03562178_cg20096439_cg05190156_cg24602572_cg00266637_cg25834831_cg26961103_cg02046996_cg13994408_cg13494652_cg16597027_cg04023829_cg16531061_cg03682444	-0.193331	cg05094137_cg14789524_cg13221924_cg11705400_cg27380715_cg23085306_cg16231398_cg24096855_cg23869909_cg09094355_cg22682876_cg12070408_cg26491060	-0.0756679	cg06931179_cg27316886_cg18612627_cg07780543_cg12053065_cg20769722_cg12566756_cg09338032_cg24328125_cg20055426_cg23900203_cg11160362_cg08136772_cg12917718_cg17918544_cg20707630_cg27233338_cg22002061_cg25936177_cg21565823_cg08362273_cg12953985_cg03496114_cg14489474_cg22374057_cg19624764_cg22491141_cg17283453_cg04726439_cg04784475_cg22521696_cg03611452_cg17445666_cg25324105_cg14587524_cg07519873_cg0…	0.191394	cg20863756_cg15974062_cg20404336_cg18958684_cg09225537_cg04174180_cg13885201_cg14058010_cg22160463_cg24275769_cg03400437_cg03143886_cg03013329_cg24871714_cg13672300_cg00533364_cg21748418_cg05264510_cg26734668_cg23854009_cg04684267_cg08495027	0.119705	cg12427262_cg09373034_cg03843000_cg04606861_cg14119999_cg09972259_cg20829347_cg00663972_cg11199713_cg19407095_cg19802138_cg26118906_cg09763737_cg06540146_cg17474100_cg17821321_cg05419425_cg20512175_cg24378816_cg07306531_cg02238407_cg06365161_cg03757784_cg19064258_cg05789711_cg27122536_cg18255166_cg23559331_cg01461824_cg14056110_cg05588496_cg07858908_cg01743901_cg04711162_cg13959523_cg17650272_cg1…	0.0903735	cg10124440_cg11203215_cg19615059_cg13238479_cg17279912_cg02247430_cg16764848_cg26495109_cg13494498_cg00641210_cg06377635_cg01488770_cg08582629_cg22114840_cg18580265_cg05488632_cg01490853_cg03166835_cg26257814_cg11284196_cg13854874_cg07872789_cg11803017	0.127267	cg11881735_cg03201658_cg10321196_cg23621018_cg09300343	0.226859	cg17472736_cg13531821_cg26985711_cg26226515_cg09380122_cg10349874_cg05697000_cg01863226_cg23950157_cg16346414_cg05576953_cg18217280	-0.128087	cg11965370_cg20684528_cg11241498_cg01961156_cg24501701_cg26727693_cg03928182_cg11389764_cg02469871_cg17015844_cg16404040_cg21349625_cg13534734_cg01944655_cg00184376_cg00889398_cg20366906_cg03865667_cg14427009_cg10746542_cg07002514_cg23288059_cg04784672_cg23222756_cg15895690_cg08599533_cg22861867_cg27050153_cg00229754_cg20260721_cg27295832_cg02278768_cg00716790_cg01700290_cg11859607_cg22105145_cg1…	0.249428	cg03079016_cg23620184_cg12897860_cg22035278_cg08592734_cg01016857_cg09285287_cg16874930_cg03053757_cg06837444_cg14173599_cg04051044_cg07924575	-0.0628676	cg15191186_cg04190142_cg09964012_cg12052144_cg23525051_cg22035320_cg23020028_cg04093633_cg00255752_cg05749642_cg04892570_cg05372495_cg13960126_cg00850068_cg04251051	0.330753	cg12029089_cg12338077_cg08776122_cg21518332_cg21411014_cg14022896_cg13176243_cg13407857_cg02977682_cg21860825_cg19900314_cg08122691_cg23696212_cg23935522_cg09111484_cg02667103_cg13454225_cg16237760_cg13763649_cg22509343_cg03800252_cg05920196_cg16293347_cg26505274_cg12121075_cg03775956_cg09962016_cg08573009_cg02550660_cg05197508_cg20676788_cg05359443_cg23299218_cg10914815_cg10820980_cg22432024_cg0…	0.962723	cg22804770_cg00301124_cg14707852_cg06266227_cg09417716_cg00647810_cg02351804_cg21634100_cg00131213_cg08258066_cg19288316_cg00334976_cg23689818	0.938523	cg12403778_cg11888921_cg24392083_cg04821311_ch.14.97331099F_cg13639602_cg10321973_cg24340572_cg07891271_cg15981281_cg04822018_cg13227839_cg00267140_cg01508257_cg27112972_cg09464728_cg21301440_cg26985613_cg19147390_cg17295497	-0.785282
cg08158662_cg15777553_cg10366797_cg01793443_cg10766599_cg21565421_cg21091639_cg02176915_cg24930536_cg12713159_cg13899108_cg09431525_cg14222245_cg09968766	0.711483	cg18543610_cg20374595_cg05330360_cg08983248_cg17811446_cg05283871_cg12817924_cg07810164_cg02586883_cg13027886_cg17395800_cg25887010_cg26367351_cg12698064_cg09726073_cg18891005_cg16733946_cg13176741_cg23278128_cg26071755_cg05772663_cg00369477_cg05100479_cg13070398_cg14463725_cg03423123_cg08597743_cg00310046_cg10248344_cg17928360_cg01996723_cg06649626_cg10871046_cg20676282	0.834656	cg09399371_cg05612094_cg00145958_cg07004386_cg09945151_cg15239579_cg19762416_cg16872106_cg12851514_cg23586959_cg00565075_cg04076760_cg00118309_cg16948369	0.127721	cg04249559_cg04911821_cg13524209_cg24670947_cg24872016_cg06933334_cg08950435_cg17467972_cg14502916_cg03316614_cg24724596_cg14429056	0.138668	cg13391028_cg15412519_cg22539189_cg02075301_cg16166124_cg16243730_cg09080029_cg08842373_cg13226591_cg04328020_cg18380432_cg15602122_cg15499144_cg17669973_cg02743552_cg03165260_cg04646860	-0.190966	cg07904727_cg00607194_cg04214817_cg25821991_cg13762464_cg07381960_cg02622903_cg26314351_cg04272820_cg19827780_cg00129651_cg07522962_cg26767443_cg25298878_cg04752284_cg11936313_cg20628590	-0.0750003	cg17085352_cg01577751_cg05090195_cg03078363_cg12235459_cg20670075_cg26469608_cg16517851_cg00924143_cg09775930_cg19329160_cg24136205_cg09797337_cg05134015_cg13209481_cg23929344_cg04926361_cg26325131_cg18566688_cg02086467_cg16793394_cg19705910_cg00770998_cg18655384_cg14576896_cg06799422_cg14811102_cg12591491_cg25728267_cg06022179_cg03951603_cg23990012_cg02858606_cg04938966_cg02187214_cg20349344_cg1…	0.190826	cg06931179_cg27316886_cg18612627_cg07780543_cg12053065_cg20769722_cg12566756_cg09338032_cg24328125_cg20055426_cg23900203_cg11160362_cg08136772_cg12917718_cg17918544_cg20707630_cg27233338_cg22002061_cg25936177_cg21565823_cg08362273_cg12953985_cg03496114_cg14489474_cg22374057_cg19624764_cg22491141_cg17283453_cg04726439_cg04784475_cg22521696_cg03611452_cg17445666_cg25324105_cg14587524_cg07519873_cg0…	0.118586	cg12565799_cg15049177_cg14293181_cg01156130_cg22406793_cg12485645_cg26656751_cg14699839_cg04524735_cg02368176_cg25426982_cg05891636_cg19248865_cg02612927_cg04189591	-0.0903074	cg14730445_cg15699226_cg17041693_cg16573782_cg18105227_cg17650607_cg06563086_cg14424450_cg02098495_cg10801102_cg11850773_cg18044383_cg26556385_cg10693058_cg09434500_cg25307168_cg12180703_cg12569911_cg03567830_cg00254133	0.12709	cg02189252_cg10268384_cg15010091_cg08690835_cg25473872_cg14778349_cg02638855_cg01171067	0.225204	cg06931179_cg27316886_cg18612627_cg07780543_cg12053065_cg20769722_cg12566756_cg09338032_cg24328125_cg20055426_cg23900203_cg11160362_cg08136772_cg12917718_cg17918544_cg20707630_cg27233338_cg22002061_cg25936177_cg21565823_cg08362273_cg12953985_cg03496114_cg14489474_cg22374057_cg19624764_cg22491141_cg17283453_cg04726439_cg04784475_cg22521696_cg03611452_cg17445666_cg25324105_cg14587524_cg07519873_cg0…	0.127161	cg25106645_cg00901320_cg12157344_cg00338702_cg24610231_cg16935839_cg25236230_cg10849866_cg13888600_cg08214995_cg12828564_cg09012633_cg11601511_cg05164758_cg02664349_cg13805608_cg10660916_cg07936856_cg11866303_cg03881854_cg23843505_cg24926361_cg19392329	0.249296	cg21846009_cg07668693_cg16494747_cg04267101_cg02748800_cg05091159_cg16348812_cg16131304_cg10663081_cg07657920_cg00308159	-0.0627153	cg16610804_cg24514478_cg07347004_cg07312240_cg13485470_cg17945140_cg16779580_cg15963551_cg12737497_cg04212150_cg03096126_cg23416050_cg20410931	-0.330102	cg21281007_cg17010349_cg08830902_cg03318924_cg04146041_cg12611405_cg26227353_cg15707553_cg00169184_cg01663970_cg00663584_cg03079818_cg19100884_cg18220786_cg15534318_cg20711163_cg14851263_cg06971300_cg21855154_cg19021708_cg11637118_cg15660446_cg13466527_cg01991625_cg19835618_cg26840970_cg04325591_cg09284745_cg11486935_cg27539807_cg21983245_cg09843580_cg19865545_cg10762511_cg06656240_cg11106156_cg2…	0.961945	cg27181013_cg25168074_cg23205454_cg10206499_cg02806012_cg05755378_cg21584710_cg11522217_cg00345205_cg21289857_cg05876165_cg26879890_cg17602683_cg05189778	0.938038	cg04184810_cg16738180_cg13480902_cg07369174_cg23127291_cg04848107_cg15366536_cg22229142	-0.602665
cg22929859_cg04685570_cg03104083_cg13663855_cg18634538_cg18709313_cg04790487_cg10337377_cg01562349_cg15388196_cg04783231_cg12797161_cg06454760_cg19709468_cg14262681	0.706171	cg25497053_ch.X.147603R_cg24585667_cg12698365_cg08504712_ch.X.223217F_cg13469784_cg24199204_cg21893469_cg18203880_cg15275383_cg18281731_cg09120027_cg00695378_cg06958747_cg14823688_cg03046198_ch.X.23343928R_cg14397229_cg16713754_cg26169731_cg25244794_cg06806679_cg03335434_cg01591354_ch.X.714485F_ch.X.747556F_cg18832164_cg19899961_cg03149049_cg24678093_cg08341987_cg12561351_cg04205692_cg22987181_cg…	-0.832308	cg11467508_cg20270703_cg14645027_cg17570533_cg15269394_cg20158607_cg07946961_cg27582986_cg03289197_cg23036276	-0.122672	cg12052389_cg25411463_cg00256294_cg19702880_cg04160958_cg10656204_cg22695129_cg17930232_cg20754854_cg19871597_cg20449382_cg11746996_cg11871374_cg04519622_cg19655569_cg09041015_cg01919701_cg05122213_cg13097800_cg15795235_cg15444358_cg16996574_cg10426658_cg03411305_cg08101903_cg23681967_cg00198708_cg26581449_cg12306333_cg25004163_cg14910034_cg03503785_cg08514311_cg23716457_cg02637247_cg24548728_cg1…	0.137192	cg24103438_cg08881159_cg00756281_cg18867119_cg16546635_cg07825243_cg00914834_cg12275422	-0.190277	cg00494263_cg25025893_cg17295301_cg24810305_cg03469129_cg20540018_cg07146073_cg25202943_cg17250296_cg27195759	-0.0745102	cg01345315_cg21164131_cg13631391_cg10040329_cg14123543_cg01396176_cg25403721_cg26128079_cg18354094_cg09527126_cg18628094_cg16562275_cg07388347_cg15292275_cg15856599_cg08699047_cg21106407_cg04548856_cg23705224_cg18832140_cg05622324_cg10829207_cg27376707_cg14874133_cg15282819_cg07514158_cg09522056_cg15101622_cg04747634_cg16299565_cg19767959_cg21070161_cg20841748_cg20651616_cg19962990_cg26938597_cg2…	0.190632	cg22929859_cg04685570_cg03104083_cg13663855_cg18634538_cg18709313_cg04790487_cg10337377_cg01562349_cg15388196_cg04783231_cg12797161_cg06454760_cg19709468_cg14262681	0.118584	cg25004855_cg21301148_cg00810173_cg01104208_cg09064157_cg02454476_cg15084949_cg05379148_cg20567385_cg06722176_cg09751025_cg05891054_cg04834461_cg07819065_cg16864339_cg16081403_cg08088818_cg16903052_cg13193442_cg02045981_cg22299923	-0.0895751	cg02805028_cg18861572_cg07881365_cg04933524_cg06878361_cg10635122_cg10783469_cg16731240_cg23010048_cg12227172_cg06686226_cg27501458	0.127001	cg18001427_cg26365831_cg10115936_cg07070940_cg26547788_cg01823238_cg02263717_cg19233518_cg22139325_cg13552866_cg05012785_cg05106463_cg05419061_cg04032861_cg00331433_cg22321559_cg05339472_cg20602228_cg05685296_cg14099528_cg01501252_cg02892589_cg27042767_cg06877198_cg22133177_cg17812797_cg09554224_cg01752030_cg12818950_cg03533730_cg22675021	-0.223784	cg00748589_cg18556676_cg03701001_cg03972398_cg10810799_cg23582836_cg00699029_cg21383810_cg23694248_cg10148473_cg26074603_cg18573383_cg21836370_cg10700564_cg03239178_cg03882242_cg24611446_cg00500705_cg11670651_cg04217706_cg18815647_cg23142799_cg17352540_cg20084504_cg06883496_cg02620013_cg20634967_cg18539122_cg26132774_cg07104706_cg16556145_cg21760907_cg05383490_cg23191956_cg18875371_cg23906738_cg1…	0.12566	cg17085352_cg01577751_cg05090195_cg03078363_cg12235459_cg20670075_cg26469608_cg16517851_cg00924143_cg09775930_cg19329160_cg24136205_cg09797337_cg05134015_cg13209481_cg23929344_cg04926361_cg26325131_cg18566688_cg02086467_cg16793394_cg19705910_cg00770998_cg18655384_cg14576896_cg06799422_cg14811102_cg12591491_cg25728267_cg06022179_cg03951603_cg23990012_cg02858606_cg04938966_cg02187214_cg20349344_cg1…	0.248251	cg00838874_cg08530237_cg21485303_cg14717988_cg04651603_cg17573720_cg03132556_cg21777948_cg06630413_cg16898193_cg23685155_cg00218447_cg03565659_cg27142032_cg14529331_cg02457328_cg16241421_cg14835517_cg09042277_cg03569640_cg23827572_cg10281002_cg19290410_cg05929882_cg03532904_cg02824386_cg14411103_cg14793406_cg11021989_cg10323921_cg17352152_cg12440549_cg19695777_cg18049776_cg06654956_cg10091222_cg1…	0.0622096	cg25754956_cg07701786_cg03384979_cg07926092_cg17146406_cg02606218_cg09165964_cg10811429_cg19185092_cg08627397_cg21920539_cg25288085_cg13574411_cg25512481_cg06718696_cg26569518_cg06899660_cg02931271_cg14106819_cg03932398_cg03453179_cg05519781_cg17971929_cg22469352	-0.323093	cg15144888_cg13857134_cg19321018_cg13161206_cg01700003_cg04099632_cg19771746_cg17417591_cg05930266_cg26883974_cg18419651_cg20095834_cg05562794_cg10462820_cg11995373_cg05026592_cg26218411_cg02650825_cg11970192_cg01390331_cg19683989_cg08847162_cg00216305_cg26066589_cg01980714_cg02954149_cg02688694_cg03174558_cg12148387_cg05540716_cg15115421_cg00735611_cg16740415_cg10384044_cg12544923_cg22828770_cg2…	-0.961938	cg19127552_cg13175739_cg23348081_cg08717084_cg15354065_cg15397930_cg10852165_cg15627464_cg02392976_cg18575730_cg13067221_cg07728206_cg25446602_cg06881965_cg23280155_cg25015038_cg15742858_cg03326597_cg09485853_cg11969491_cg19697042_cg21594043_cg08857806_cg21476566_cg06710672_cg05249026_cg08993385_cg05115902_cg12588704_cg14457599_cg05729480_cg11202345_cg13944018_cg08348427_cg05549304_cg07071250_cg0…	0.937355	cg02619778_cg23403544_cg23767234_cg13091267_cg15173750_cg23248846_cg23969200_cg04752995_cg16177563_cg22475168_cg13651483_cg04436415_cg10566252_cg25290970	0.704988
cg24287125_cg09788416_cg27154343_cg10789281_cg02057391_cg21432954_cg13549719_cg16409955_cg00880018_cg06057566_cg19696317_cg03839709_cg25292550_cg16404157_cg13526007_cg01770755_cg09704159_cg24497836_cg12572410_cg05540369_cg15531475_cg27282264_cg26734696_cg04011139_cg24394631_cg26297547_cg13940693_cg21331088_cg23811789_cg06722216_cg22095604_cg01692233_cg19021738_cg23891996_cg18816098_cg10738026_cg0…	0.705779	cg08247564_cg09539950_cg02940693_cg27031031_cg09500738_cg15393165_cg12209555_cg19062021_cg25669127_cg20337445_cg12303009_cg13809536_cg04379075_cg12626920_cg24045683_cg17106690_cg03923832	0.830539	cg18059802_cg10560465_cg21167157_cg23296006_cg04862658_cg04783235_cg01001246_cg09006420_cg02909738_cg14733147_cg23018548_cg11144229_cg14101398_cg05102347_cg15186535	-0.118654	cg17085352_cg01577751_cg05090195_cg03078363_cg12235459_cg20670075_cg26469608_cg16517851_cg00924143_cg09775930_cg19329160_cg24136205_cg09797337_cg05134015_cg13209481_cg23929344_cg04926361_cg26325131_cg18566688_cg02086467_cg16793394_cg19705910_cg00770998_cg18655384_cg14576896_cg06799422_cg14811102_cg12591491_cg25728267_cg06022179_cg03951603_cg23990012_cg02858606_cg04938966_cg02187214_cg20349344_cg1…	-0.136879	cg19881928_cg21864248_cg21711432_cg09665351_cg16902775_cg00355945_cg22333165_cg27146951_cg03037266_cg01647019_cg13401681_cg09841635_cg16399859_cg08872581_cg01398859_cg01109012_cg01954531_cg01514943_cg00902308_cg13645941_cg14084176_cg04565250_cg09132417_cg14699257_cg09863225_cg08324796_cg17996267_cg05128946_cg10509244_cg13367883_cg06457357_cg10576274_cg03204600_cg25927711_cg21648914_cg02690554_cg0…	0.188883	cg17998343_ch.14.1488981R_cg06783197_cg13641690_cg25918821_cg19145398_cg16379868_cg11048961_cg07190458	-0.0743036	cg21846009_cg07668693_cg16494747_cg04267101_cg02748800_cg05091159_cg16348812_cg16131304_cg10663081_cg07657920_cg00308159	-0.189593	cg24287125_cg09788416_cg27154343_cg10789281_cg02057391_cg21432954_cg13549719_cg16409955_cg00880018_cg06057566_cg19696317_cg03839709_cg25292550_cg16404157_cg13526007_cg01770755_cg09704159_cg24497836_cg12572410_cg05540369_cg15531475_cg27282264_cg26734696_cg04011139_cg24394631_cg26297547_cg13940693_cg21331088_cg23811789_cg06722216_cg22095604_cg01692233_cg19021738_cg23891996_cg18816098_cg10738026_cg0…	0.118445	cg17472736_cg13531821_cg26985711_cg26226515_cg09380122_cg10349874_cg05697000_cg01863226_cg23950157_cg16346414_cg05576953_cg18217280	-0.0893433	cg01627669_cg10242541_cg03703356_cg11468522_cg05977781_cg07143451_cg04171235_cg10174482_cg05341232_cg19133199_cg07068062_cg09088834_cg10760339_cg24633656	0.126943	cg19881928_cg21864248_cg21711432_cg09665351_cg16902775_cg00355945_cg22333165_cg27146951_cg03037266_cg01647019_cg13401681_cg09841635_cg16399859_cg08872581_cg01398859_cg01109012_cg01954531_cg01514943_cg00902308_cg13645941_cg14084176_cg04565250_cg09132417_cg14699257_cg09863225_cg08324796_cg17996267_cg05128946_cg10509244_cg13367883_cg06457357_cg10576274_cg03204600_cg25927711_cg21648914_cg02690554_cg0…	-0.221554	cg23284720_cg08622677_cg02568761_cg11751806_cg22358580_cg20737382_cg25695610_cg20010506_cg21535462_cg11549972_cg14380586_cg23031493_cg00673365_cg15927882_cg12878812_cg15607538_cg08572734_cg09831026_cg18836626_cg14336545_cg06679720_cg09557313_cg18315960_cg22840780_cg22057720_cg04285549_cg09357740_cg10912240_cg18299578_cg19714132_cg10300684_cg10828337_cg16804284_cg04265797_cg05565239_cg11293157_cg2…	0.125319	cg20863756_cg15974062_cg20404336_cg18958684_cg09225537_cg04174180_cg13885201_cg14058010_cg22160463_cg24275769_cg03400437_cg03143886_cg03013329_cg24871714_cg13672300_cg00533364_cg21748418_cg05264510_cg26734668_cg23854009_cg04684267_cg08495027	0.246163	cg00748589_cg18556676_cg03701001_cg03972398_cg10810799_cg23582836_cg00699029_cg21383810_cg23694248_cg10148473_cg26074603_cg18573383_cg21836370_cg10700564_cg03239178_cg03882242_cg24611446_cg00500705_cg11670651_cg04217706_cg18815647_cg23142799_cg17352540_cg20084504_cg06883496_cg02620013_cg20634967_cg18539122_cg26132774_cg07104706_cg16556145_cg21760907_cg05383490_cg23191956_cg18875371_cg23906738_cg1…	0.0620018	cg03560395_cg25370039_cg25811766_cg21622568_cg16060620_cg16576083_cg01625126_cg27189623_cg06275028_cg18415708_cg26988922_cg06899008_cg23339914_cg07106737_cg00034003_cg21991727_cg09427016_cg18143811_cg16795295_cg16782941_cg20538986_cg25649188_cg02208313_cg10771983_cg26853487_cg19620840_cg06438276_cg06152856_cg26958236_cg03152428_cg09569869_cg02908756_cg12020842_cg26699747	-0.318356	cg09938049_cg26199857_cg13908299_cg09701324_cg18541581_cg14449358_cg23263802_cg07060739_cg07961715_cg24824910_cg03940662_cg06839111_cg06940127_cg09726279_cg21405308_cg18666552_cg22519420_cg17728125_cg00164123_cg15740759_cg08583859_cg26046539_cg18190866_cg13643557	-0.961195	cg03888592_cg21633461_cg10411075_cg01084425_cg16789707_cg15089769_cg06625576_cg06636496_cg24758814_cg11624309_cg16681516_cg12845756	-0.936908	cg23088810_cg20595323_cg05055001_cg18948852_cg18012556_cg10165177_cg09721078_cg24082215_cg14453449_cg27107144_cg13186133_cg24636669	0.0384355
cg00181125_cg20587394_cg27002522_cg21216477_cg17083560_cg04610718_cg04745673_cg23820885_cg06721255_cg15964309_cg02345991_cg06554081_cg18368742_cg03469054_cg13234863_cg05967403_cg03860037_cg14171414_cg01382137_cg11312408_cg19029904_cg02365360_cg10236414_cg11870560_cg14911202_cg18486902_cg04991036_cg10385303_cg04171065_cg00107772_cg22967396_cg07442409_cg09283484_cg19611809_cg24700485_cg24705646_cg2…	0.704221	cg13391028_cg15412519_cg22539189_cg02075301_cg16166124_cg16243730_cg09080029_cg08842373_cg13226591_cg04328020_cg18380432_cg15602122_cg15499144_cg17669973_cg02743552_cg03165260_cg04646860	-0.826504	cg02673873_cg08864710_cg00380670_cg01118348_cg03224126_cg00717678_cg16312900_cg00596300_cg22455529_cg06069823	-0.118557	cg03260792_cg03310242_cg06970510_cg01409971_cg04281464_cg20036732_cg22592142_cg16754364_cg00846114_cg25406773_cg15802396_cg13729891_cg21101720_cg08781140_cg25820479_cg21940042_cg03608000_cg00763539_cg02160627_cg17125270_cg25509871_cg08360726_cg04771669_cg24724506_cg21459340_cg25007342_cg01763749	-0.136356	cg00646731_cg13628106_cg23656963_cg18491397_cg26953856_cg05795649_cg00536065_cg16678295_cg09168980_cg22705131_cg26492304_cg15715746_cg22010791_cg00021786_cg13770495_cg16146259_cg26316452_cg20619456_cg04029366_cg00551957_cg18616724_cg09251241_cg27355009_cg05595527_cg04058675_cg26239772_cg20844384_cg15443127_cg01419069_cg04777541_cg00285123_cg12046061_cg05532720_cg01821906_cg03245429_cg21361971_cg1…	-0.185797	cg10195687_cg09037836_cg18736186_cg25860737_cg08390622_cg03284709_cg14360799_cg11029830_cg04223793_cg12759909_cg15187398_cg16929104_cg21211585_cg14174221	-0.0738687	cg11965370_cg20684528_cg11241498_cg01961156_cg24501701_cg26727693_cg03928182_cg11389764_cg02469871_cg17015844_cg16404040_cg21349625_cg13534734_cg01944655_cg00184376_cg00889398_cg20366906_cg03865667_cg14427009_cg10746542_cg07002514_cg23288059_cg04784672_cg23222756_cg15895690_cg08599533_cg22861867_cg27050153_cg00229754_cg20260721_cg27295832_cg02278768_cg00716790_cg01700290_cg11859607_cg22105145_cg1…	0.187574	cg22711405_cg12399700_cg24296626_cg04326198_cg05182249_cg03927133_cg11611600_cg14693555_cg03389653_cg04464276_cg05948940_cg19586576_cg14202850_cg11909912_cg00439658_cg17478228_cg10812508_cg06553312_cg03182113_cg19792581_cg01666793_cg24238849_cg20552282_cg03906451_cg02501779_cg06695663	0.11844	cg12270485_cg00301370_cg00956451_cg07754753_cg24694246_cg05470682_cg26199251_cg17324089_cg01283794_cg25432661	-0.0884408	cg06931179_cg27316886_cg18612627_cg07780543_cg12053065_cg20769722_cg12566756_cg09338032_cg24328125_cg20055426_cg23900203_cg11160362_cg08136772_cg12917718_cg17918544_cg20707630_cg27233338_cg22002061_cg25936177_cg21565823_cg08362273_cg12953985_cg03496114_cg14489474_cg22374057_cg19624764_cg22491141_cg17283453_cg04726439_cg04784475_cg22521696_cg03611452_cg17445666_cg25324105_cg14587524_cg07519873_cg0…	0.126526	cg26503676_cg07597576_cg12674271_cg10033585_cg15604433_cg20262028_cg19627788_cg16343803_cg19489296_cg27514326_cg14451539_cg12972869_cg00357292_cg09055214_cg20938298_cg04641663_cg19907419_cg11485485_cg14002781_cg06439589_cg22996592_cg01413291_cg26791349_cg26488590_cg11254749	0.221477	cg09134593_cg10091102_cg21618620_cg13565656_cg00708105_cg22356339_cg11743448_cg00474090_cg14242007_cg13034682_cg00271682_cg03689195_cg15604467_cg20985450_cg20057676_cg19096825_cg04723401_cg10149976_cg25037730_cg02058267_cg10281977_cg00107187_cg13563725_cg02318784_cg06265277_cg01053260_cg08001684_cg00930873_cg02630553_cg21611830_cg12002303_cg21147648_cg16208657_cg02081733_cg11200929_cg08949164_cg0…	0.124187	cg00790323_cg15284911_cg22799141_cg02726803_cg25928819_cg10319893_cg06040882_cg16304521_cg09975804_cg14965694_cg27513586_cg07957690_cg08134598_cg05545914_cg02046423_cg12534008_cg06746744_cg25361850_cg24886257_cg17271561_cg00464392_cg03832839_cg21760971_cg14886059_cg06731016_cg23100052_cg19426662_cg22529504_cg25055992_cg15372721	0.245202	cg22929859_cg04685570_cg03104083_cg13663855_cg18634538_cg18709313_cg04790487_cg10337377_cg01562349_cg15388196_cg04783231_cg12797161_cg06454760_cg19709468_cg14262681	0.0616197	cg20907806_cg23162479_cg13031847_cg12154538_cg14951136_cg19590737_cg26408600_cg15712417_cg16705138_cg01362149_cg15330654_cg14191635_cg10632741_cg21830368_cg17843510_cg19206523_cg18169661_cg25593696_cg03636197	0.318073	cg17572255_cg23878241_cg10290474_cg11429271_cg16026943_cg05337711_cg04530214_cg07676361_cg09642825_cg03803177_cg02147681_cg09479241_cg22935450_cg26103512_cg04656811_cg24228532_cg27001643_cg08148553_cg07823056_cg12946660_cg17337072_cg20074395_cg07279557	-0.958918	cg12029089_cg12338077_cg08776122_cg21518332_cg21411014_cg14022896_cg13176243_cg13407857_cg02977682_cg21860825_cg19900314_cg08122691_cg23696212_cg23935522_cg09111484_cg02667103_cg13454225_cg16237760_cg13763649_cg22509343_cg03800252_cg05920196_cg16293347_cg26505274_cg12121075_cg03775956_cg09962016_cg08573009_cg02550660_cg05197508_cg20676788_cg05359443_cg23299218_cg10914815_cg10820980_cg22432024_cg0…	-0.936305	cg25579264_cg18278347_cg00109551_cg00320059_cg10221365_cg26931527_cg12566163_cg15833634_cg14321861_cg14431914_cg09059758_cg23061601_cg01559787_cg08340524_cg01654014_cg15162784_cg25531618_cg21672164	0.120004
cg25106645_cg00901320_cg12157344_cg00338702_cg24610231_cg16935839_cg25236230_cg10849866_cg13888600_cg08214995_cg12828564_cg09012633_cg11601511_cg05164758_cg02664349_cg13805608_cg10660916_cg07936856_cg11866303_cg03881854_cg23843505_cg24926361_cg19392329	0.698192	cg00607221_cg03084838_cg25330975_cg05489242_cg23195969_cg12639757_cg00600110_cg20778253_cg15775945_cg11063797_cg26257771_cg09561025_cg01364327_cg13837763_cg04219979_cg05044157_cg22496212_cg03562178_cg20096439_cg05190156_cg24602572_cg00266637_cg25834831_cg26961103_cg02046996_cg13994408_cg13494652_cg16597027_cg04023829_cg16531061_cg03682444	-0.824682	cg20341251_cg05242826_cg05680541_cg19945354_cg22155965_cg21048162_cg16276154_cg15871797_cg10792982_cg25284571_cg07989851_cg12087197_cg14278260_cg17255821_cg03502399_cg13403488_cg12513505_cg07384708_cg15179454_cg27555894_cg08024114_cg21310689_cg12603554_cg09063705	-0.117883	cg11746813_cg14973588_cg13156931_cg07102210_cg19442201_cg06999762_cg01764904_cg19005438_cg12518166_cg17625381_cg03226000_cg01840020_cg23545250_cg18822950_cg06638433_cg05923226	-0.136225	cg00097357_cg18232816_cg25360180_cg16080852_cg23067881_cg19260084_cg04323814_cg20020844_cg13230424_cg25533997_cg24876445_cg15011409_cg05446860_cg07341690_cg19098906_cg17598445_cg25506608	0.185612	cg22824738_cg03393723_cg05392495_cg25813953_cg16978432_cg24739098_cg21840434_cg10224476_cg02024433_cg10367119_cg26130864	-0.0730009	cg09134593_cg10091102_cg21618620_cg13565656_cg00708105_cg22356339_cg11743448_cg00474090_cg14242007_cg13034682_cg00271682_cg03689195_cg15604467_cg20985450_cg20057676_cg19096825_cg04723401_cg10149976_cg25037730_cg02058267_cg10281977_cg00107187_cg13563725_cg02318784_cg06265277_cg01053260_cg08001684_cg00930873_cg02630553_cg21611830_cg12002303_cg21147648_cg16208657_cg02081733_cg11200929_cg08949164_cg0…	0.187421	cg11746813_cg14973588_cg13156931_cg07102210_cg19442201_cg06999762_cg01764904_cg19005438_cg12518166_cg17625381_cg03226000_cg01840020_cg23545250_cg18822950_cg06638433_cg05923226	0.118294	cg05363449_cg01180348_cg24059075_cg20326258_cg24871217_cg15240733_cg02962597_cg13274534_cg07013846_cg09261072_cg07327276_cg02127172_cg06466348_cg09283991_cg06822114_cg00701706_cg15673034_cg00825491_cg17704154_cg11885098_cg06462065_cg26310567_cg19472079_cg08923498	-0.0884038	cg20327913_cg10311132_cg05415285_cg27367615_cg21002456_cg00936312_cg16126191_cg06032090_cg01123478	0.126307	cg13391028_cg15412519_cg22539189_cg02075301_cg16166124_cg16243730_cg09080029_cg08842373_cg13226591_cg04328020_cg18380432_cg15602122_cg15499144_cg17669973_cg02743552_cg03165260_cg04646860	0.221081	cg09487178_cg21225740_cg25286683_cg05994665_cg05200059_cg04904654_cg04904099_cg25656950_cg09581049_cg06474661_cg02435862_cg06150430_cg04995377_cg18456459_cg23393072_cg16689069_cg06277954_cg14518761_cg15935594_cg23904377_cg26912636_cg06442089_cg25883825_cg26201811	-0.12356	cg13855243_cg17320944_cg11571585_cg09548880_cg10136885_cg06890619_cg11516377_cg10440011_cg19269352_cg26482862_cg12598270_cg12756021_cg06884262_cg00737155_cg16421285_cg10286511_cg08729810_cg12409525_cg20531320_cg18180155	0.243944	cg23284720_cg08622677_cg02568761_cg11751806_cg22358580_cg20737382_cg25695610_cg20010506_cg21535462_cg11549972_cg14380586_cg23031493_cg00673365_cg15927882_cg12878812_cg15607538_cg08572734_cg09831026_cg18836626_cg14336545_cg06679720_cg09557313_cg18315960_cg22840780_cg22057720_cg04285549_cg09357740_cg10912240_cg18299578_cg19714132_cg10300684_cg10828337_cg16804284_cg04265797_cg05565239_cg11293157_cg2…	0.0615906	cg00620224_cg24597512_cg04214706_cg26931649_cg13335329_cg09808187_cg08228932_cg11800794_cg14303674_cg03495011	0.317498	cg24684497_cg00029284_cg18934467_cg15469732_cg12918116_cg03086857_cg10048436_cg04232793_cg18567504_cg01191084_cg26110331_cg11027330_cg07130265_cg22598129_cg06591842_cg25901127_cg23717187_cg25778080_cg16701007_cg18069689_cg24814257_cg08393170_cg03994651_cg03708254_cg07582829_cg00216901_cg05417517_cg12298207_cg14153321	-0.958462	cg11698204_cg17003200_cg00813162_cg26031637_cg19958417_cg25472872_cg23553456_cg15042024_cg09906857_cg07952396_cg00908292_cg21767759_cg15733715_cg11249871_cg01503512_cg20488627_cg19176696_cg09922103_cg19003116_cg25373812_cg14873313_cg16526315	0.934178	cg17629322_cg26003455_cg05815436_cg13169301_cg10711292_cg02254551_cg02751803_cg04232615_cg04784327_cg22272641_cg01773886_cg18390495_cg25475729_cg27328965_cg22669412_cg21448625_cg27621724_cg02064104_cg09925562_cg01415562_cg03822554	-0.599045
cg12427262_cg09373034_cg03843000_cg04606861_cg14119999_cg09972259_cg20829347_cg00663972_cg11199713_cg19407095_cg19802138_cg26118906_cg09763737_cg06540146_cg17474100_cg17821321_cg05419425_cg20512175_cg24378816_cg07306531_cg02238407_cg06365161_cg03757784_cg19064258_cg05789711_cg27122536_cg18255166_cg23559331_cg01461824_cg14056110_cg05588496_cg07858908_cg01743901_cg04711162_cg13959523_cg17650272_cg1…	0.697256	cg17667595_cg15859687_cg06936611_cg24862851_cg13961398_cg02720913_cg04141640_cg03485887_cg16087038_cg00722467_cg20746793_cg20787979_cg11188627_cg07980063_cg26609072_cg00550439_cg26515685_cg25079603_cg00962265_cg20860642_cg07781550_cg03853295_cg02758183_cg03013371_cg00909097_cg01006116_cg24861536_cg11327391_cg17370097_cg27633158_cg12041308_cg25822633_cg16421287_cg07258624_cg21809023_cg07398429_cg2…	-0.816961	cg25497053_ch.X.147603R_cg24585667_cg12698365_cg08504712_ch.X.223217F_cg13469784_cg24199204_cg21893469_cg18203880_cg15275383_cg18281731_cg09120027_cg00695378_cg06958747_cg14823688_cg03046198_ch.X.23343928R_cg14397229_cg16713754_cg26169731_cg25244794_cg06806679_cg03335434_cg01591354_ch.X.714485F_ch.X.747556F_cg18832164_cg19899961_cg03149049_cg24678093_cg08341987_cg12561351_cg04205692_cg22987181_cg…	-0.116081	cg16601359_cg25950278_cg20260607_cg03904876_cg22151644_cg02377948_cg12751521_cg07573727_cg01629716_cg23063243_cg06776898_cg08318283_cg18837035_cg09236163_cg26752526_cg17683110_cg26699755_cg08388455_cg07993743_cg20945566_cg27170782_cg09671650_cg13498519_cg05315206_cg10951975_cg23652859_cg06889422	-0.135301	cg02675652_cg06259025_cg24678163_cg07472704_cg09819656_cg09190051_cg27086690_cg21967601_cg06301726_cg08276746_cg12327405_cg06595595_cg27362302_cg14887613_cg23518439_cg23524290_cg23430042_cg03282345_cg07255664_cg02710639_cg26965953	0.18289	cg16257219_cg08092680_cg13580002_cg16658734_cg01097995_cg04506585_cg17533158_cg21907521_cg18411574	-0.0728678	cg23699196_cg23395715_cg10662314_cg06563089_cg23614791_cg05143887_cg20307302_cg15992563_cg19587904_cg17241776_cg01729717_cg00244745_cg06779110_cg21195256_cg05372242_cg14347088_cg08235161_cg23706497_cg20278291_cg05241355_cg25092838_cg23989821_cg22154539_cg14217069_cg24569447_cg07949597_cg07160932_cg20161976_cg10689404_cg07438617_cg24672833_cg01388649_cg04591032_cg04262140_cg18862850_cg25978955_cg0…	0.186395	cg11358689_cg26809635_cg13426316_cg06622999_cg27579953_cg25035359_cg27464184_cg21229570_cg24675150_cg12122146_cg00058329_cg02012576_cg10034364_cg27360326_cg14123923_cg05943996_cg21547690_cg13019491_cg18888464_cg18229521_cg21495612_cg01718322_cg02874376_cg01442601_cg22297146_cg13328142_cg05196969_cg06778755_cg05083222_cg00853103_cg22551276_cg00267596_cg04532952_cg17959327_cg13611347_cg18669209_cg0…	0.117663	cg11965370_cg20684528_cg11241498_cg01961156_cg24501701_cg26727693_cg03928182_cg11389764_cg02469871_cg17015844_cg16404040_cg21349625_cg13534734_cg01944655_cg00184376_cg00889398_cg20366906_cg03865667_cg14427009_cg10746542_cg07002514_cg23288059_cg04784672_cg23222756_cg15895690_cg08599533_cg22861867_cg27050153_cg00229754_cg20260721_cg27295832_cg02278768_cg00716790_cg01700290_cg11859607_cg22105145_cg1…	0.0879919	cg17624384_cg22682373_cg19467930_cg05722918_cg21431690_cg17432380_cg22976884_cg04792813_cg21711132_cg02069715_cg10344832_cg08478039_cg07482936_cg19031565_cg22147660_cg05468024_cg19332452_cg03971521_cg15614917_cg00910067_cg25237016_cg05764628_cg12645220_cg07572341	0.126221	cg16034567_cg00203804_cg17467287_cg00951171_cg06508730_cg25775033_cg27303549_cg09998101_cg19522972	0.22044	cg10614021_cg25526673_cg02721000_cg13099890_cg16712637_cg10096177_cg09384610_cg26609631_cg19712603_cg03127818_cg25985659_cg01509464_cg18479593_cg03462380_cg27621340_cg24139093_cg07775371_cg27434562_cg23708296_cg10356613_cg24704730_cg18498593_cg13671919_cg24248713_cg16902385_cg00397673_cg13247541_cg14007067_cg14554491_cg22491927_cg07382454_cg00773978_cg18832632_cg07243038_cg09896900_cg03005603_cg1…	0.123169	cg12427262_cg09373034_cg03843000_cg04606861_cg14119999_cg09972259_cg20829347_cg00663972_cg11199713_cg19407095_cg19802138_cg26118906_cg09763737_cg06540146_cg17474100_cg17821321_cg05419425_cg20512175_cg24378816_cg07306531_cg02238407_cg06365161_cg03757784_cg19064258_cg05789711_cg27122536_cg18255166_cg23559331_cg01461824_cg14056110_cg05588496_cg07858908_cg01743901_cg04711162_cg13959523_cg17650272_cg1…	0.242289	cg04594233_cg05646515_cg00904966_cg02232529_cg00655094_cg12642237_cg25463077_cg08135503	0.0605743	cg13254979_cg18612647_cg18736141_cg00516222_cg25260170_cg17666539_cg06793867_cg04324758_cg25913495_cg15001687_cg17729667	-0.311986	cg18890020_cg19685709_cg04476400_cg18423591_cg03222182_cg20827880_cg06840782_cg00895528_cg20832270_cg13650224	-0.957609	cg14600401_cg09137453_cg18004888_cg05558046_cg07324245_cg07873183_cg27627794_cg19548313_cg16851060_cg08257600_cg22844773_cg20634755_cg07909124	0.933285	cg07375978_cg07338782_cg02619661_cg13708158_cg08034392_cg07109804_cg01323954_cg15007983_cg22038059_cg02305261	-0.231318
cg11358689_cg26809635_cg13426316_cg06622999_cg27579953_cg25035359_cg27464184_cg21229570_cg24675150_cg12122146_cg00058329_cg02012576_cg10034364_cg27360326_cg14123923_cg05943996_cg21547690_cg13019491_cg18888464_cg18229521_cg21495612_cg01718322_cg02874376_cg01442601_cg22297146_cg13328142_cg05196969_cg06778755_cg05083222_cg00853103_cg22551276_cg00267596_cg04532952_cg17959327_cg13611347_cg18669209_cg0…	0.696054	cg06263106_cg18413148_cg07189923_cg16821267_cg02175062_cg13822965_cg23369480_cg17705081_cg17434561_cg03280530_cg11085564_cg06178583_cg14849322	-0.814919	cg13681792_cg19797304_cg21050667_cg09204108_cg04656171_cg07630255_cg26561631_cg26489497_cg09072183_cg06665132_cg07018888_cg14592066_cg00430895_cg22018329_cg07183691_cg18282899_cg02144647	-0.11565	cg03999434_cg22427170_cg01217080_cg25561140_cg04713062_cg07072189_cg13551269_cg08627981	-0.135179	cg09408387_cg09605260_cg07094420_cg11722671_cg04296488_cg07177062_cg17511686_cg02652051_cg15084497_cg23171231_cg25861224_cg25493878_cg23397211_cg00741717_cg09046726_cg19425269_cg16983682_cg02151786_cg03960980_cg11926150_cg06116553_cg26636645_cg11650039_cg25176872_cg21598868_cg27087885_cg25606376_cg13016045_cg02764898_cg16243640_cg21138857_cg07657516_cg00354693_cg08102898_cg06441080_cg09049140_cg0…	-0.182649	cg06914505_cg04439252_cg12850819_cg18377381_cg03083577_cg05460414_cg09781027_cg11284636	-0.071801	cg08900101_cg04404489_cg10945274_cg13436155_cg18916060_cg25364041_cg17977031_cg14884929_cg27592331_cg12615165_cg12298745	0.186084	cg01870995_cg16856286_cg03536474_cg23891273_cg21718267_cg22327646_cg24427504_cg21851351_cg05043908_cg21726079_cg03994318_cg12317080_cg10755235_cg15996043_cg01802258_cg00173623_cg24880701_cg26674943_cg10251896_cg10151685_cg21958251_cg02401454_cg12106899_cg01574663_cg18422586_cg16357224_cg04135106_cg21745612_cg18074954_cg24131595_cg24213719_cg18596362_cg10122698_cg09772661_cg08249988_cg18692149_cg1…	0.117347	cg01345315_cg21164131_cg13631391_cg10040329_cg14123543_cg01396176_cg25403721_cg26128079_cg18354094_cg09527126_cg18628094_cg16562275_cg07388347_cg15292275_cg15856599_cg08699047_cg21106407_cg04548856_cg23705224_cg18832140_cg05622324_cg10829207_cg27376707_cg14874133_cg15282819_cg07514158_cg09522056_cg15101622_cg04747634_cg16299565_cg19767959_cg21070161_cg20841748_cg20651616_cg19962990_cg26938597_cg2…	0.0874823	cg06416491_cg17367776_cg02547054_cg08229199_cg05301845_cg00471989_cg14244577_cg26222035_cg19396542_cg04544699_cg15774391_cg08569613_cg20400915_cg21010334_cg12798194_cg15826561_cg20445035_cg24092253_cg15300457_cg25642002_cg10477854_cg18565216_cg18096787	-0.126054	cg16567087_cg17871739_cg22698358_cg20303283_cg21875437_cg04233717_cg11024551_cg19788004_cg16832551_cg14962776_cg26422761_cg17659886_cg15268302_cg25793649_cg08818886_ch.X.258064R_cg11720142_cg14937106_cg00977690_cg03159836_cg11251991_ch.X.42854404F_ch.X.42921571R_cg11895950_cg00751785_cg03267667_cg06286431_cg01472347_cg24232677_cg19110434_ch.X.938089F_cg06868150_cg02575859_cg18468467_cg05836475_ch…	0.220374	cg22711405_cg12399700_cg24296626_cg04326198_cg05182249_cg03927133_cg11611600_cg14693555_cg03389653_cg04464276_cg05948940_cg19586576_cg14202850_cg11909912_cg00439658_cg17478228_cg10812508_cg06553312_cg03182113_cg19792581_cg01666793_cg24238849_cg20552282_cg03906451_cg02501779_cg06695663	0.122672	cg21846009_cg07668693_cg16494747_cg04267101_cg02748800_cg05091159_cg16348812_cg16131304_cg10663081_cg07657920_cg00308159	-0.242258	cg04543124_cg04504559_cg07771316_cg14644523_cg02265721_cg15096515_cg17120369_cg07948034_cg02273846_cg02008651_cg05936091_cg18853354_cg18220884_cg09328349_cg10153335_cg06150608_cg25911901_cg20338294_cg08108341_cg00835799_cg14914220_cg18381455_cg11472930_cg02179592_cg00375981	0.0604828	cg12638731_cg16735881_cg21876626_cg06425263_cg10116505_cg18391758_cg02016419_cg18133531	-0.306005	cg04012082_cg04294052_cg01936957_cg14177925_cg00011861_cg00309133_cg24359363_cg09306332_cg17500686_cg26493346_cg19030554_cg01735049_cg15050741_cg24519001_cg10088187_cg03832440_cg18804206_cg22639195_cg01636591_cg04434154_cg00117599_cg15841568_cg03710029_cg13815475_cg20122543_cg20291645_cg03383670_cg03700483_cg21979972_cg16708200_cg10339152_cg12362077_cg23143600_cg01710179_cg00575665_cg24702286_cg1…	-0.957003	cg00792187_cg20773767_cg05690394_cg00881300_cg11723471_cg08249385_cg09971653_cg07241532_cg19483242_cg13954151_cg19186052_cg25962332_cg23260026_cg11468098_cg23856299_cg14696502_cg22469948_cg22940152_cg12381405_cg21606102_cg24119722_cg24774200	0.933161	cg14922464_cg23323933_cg03652536_cg05817202_cg04753090_cg06211733_cg13399741_cg15770095_cg25929046	0.506718
cg00920572_cg26643142_cg09432902_cg23442672_cg20562678_cg09391032_cg01622304_cg02991571_cg18562055_cg09433509_cg16478719_cg05985907_cg14943113_cg08682607_cg21038785_cg03365496_cg07010088_cg07917269_cg23623860_cg18011253_cg25957147_cg06713488_cg17941015_cg14156650_cg27500027_cg07221600_cg15601050_cg07723251_cg08922202_cg15704855_cg20353935_cg12835181_cg02644494_cg09238899_cg27638815_cg18784500_cg0…	0.694885	cg16567087_cg17871739_cg22698358_cg20303283_cg21875437_cg04233717_cg11024551_cg19788004_cg16832551_cg14962776_cg26422761_cg17659886_cg15268302_cg25793649_cg08818886_ch.X.258064R_cg11720142_cg14937106_cg00977690_cg03159836_cg11251991_ch.X.42854404F_ch.X.42921571R_cg11895950_cg00751785_cg03267667_cg06286431_cg01472347_cg24232677_cg19110434_ch.X.938089F_cg06868150_cg02575859_cg18468467_cg05836475_ch…	-0.801833	ch.X.7566543R_cg02860426_cg05100850_cg13831280_ch.X.16400295F_ch.X.253162F_cg25708442_cg21660307_cg09330488_cg00059162_cg24377225_cg05842292_cg07622257_cg00914804_cg23741734_cg25189543_cg08341791_cg15964359_cg23494319_cg10590019_cg10519404_cg02325894_cg24238392_ch.X.557489R_cg16111104_cg20784465_cg13489874_cg03732702_ch.X.665616F_ch.X.42631857F_ch.X.703923F_cg09500604_cg03644155_cg12838649_cg0090…	-0.115486	cg05452419_cg26547506_cg11917783_cg22141781_cg09924998_cg02976109_cg15176735_cg22124136_cg01061405_cg25170478_cg07917019_cg06475633_cg18394557_cg19618279_cg01756799_cg10660903_cg15414034_cg16409671	0.13456	cg17667595_cg15859687_cg06936611_cg24862851_cg13961398_cg02720913_cg04141640_cg03485887_cg16087038_cg00722467_cg20746793_cg20787979_cg11188627_cg07980063_cg26609072_cg00550439_cg26515685_cg25079603_cg00962265_cg20860642_cg07781550_cg03853295_cg02758183_cg03013371_cg00909097_cg01006116_cg24861536_cg11327391_cg17370097_cg27633158_cg12041308_cg25822633_cg16421287_cg07258624_cg21809023_cg07398429_cg2…	-0.181822	cg07248895_cg21041956_cg12643378_cg12874323_cg13833345_cg01458062_cg26737850_cg11801411_cg17301311_cg12340687_cg26571739_cg16230254_cg05820491_cg26605259_cg03056838_cg19112953_cg05005582	-0.0704753	cg19073502_cg11202464_cg26575471_cg20589117_cg07202631_cg21081971_cg05211480_cg13080734_cg24112454_cg00400532_cg17347941_cg05652445_cg17234150_cg09509131_cg06418907_cg01723934_cg20242280_cg20628271_cg07967503_cg02317055_cg07152199_cg13130068_cg02519846_cg12768605_cg06440519_cg08681856_cg26841967_cg09422614_cg01167090_cg15679211_cg07296260_cg20995573	0.185488	cg25106645_cg00901320_cg12157344_cg00338702_cg24610231_cg16935839_cg25236230_cg10849866_cg13888600_cg08214995_cg12828564_cg09012633_cg11601511_cg05164758_cg02664349_cg13805608_cg10660916_cg07936856_cg11866303_cg03881854_cg23843505_cg24926361_cg19392329	0.11634	cg24287125_cg09788416_cg27154343_cg10789281_cg02057391_cg21432954_cg13549719_cg16409955_cg00880018_cg06057566_cg19696317_cg03839709_cg25292550_cg16404157_cg13526007_cg01770755_cg09704159_cg24497836_cg12572410_cg05540369_cg15531475_cg27282264_cg26734696_cg04011139_cg24394631_cg26297547_cg13940693_cg21331088_cg23811789_cg06722216_cg22095604_cg01692233_cg19021738_cg23891996_cg18816098_cg10738026_cg0…	0.0872684	cg22679316_cg08710739_cg25399352_cg23760687_cg13846270_cg01061391_cg14851485_cg03648457_cg21154793_cg11210890	0.125796	cg18543610_cg20374595_cg05330360_cg08983248_cg17811446_cg05283871_cg12817924_cg07810164_cg02586883_cg13027886_cg17395800_cg25887010_cg26367351_cg12698064_cg09726073_cg18891005_cg16733946_cg13176741_cg23278128_cg26071755_cg05772663_cg00369477_cg05100479_cg13070398_cg14463725_cg03423123_cg08597743_cg00310046_cg10248344_cg17928360_cg01996723_cg06649626_cg10871046_cg20676282	-0.22008	cg21480680_cg19215679_cg25492837_cg08557675_cg09185640_cg01034993_cg02719359_cg03420242_cg04040925_cg07207090_cg17096325_cg17961378	-0.121557	cg07698281_cg05710090_cg20762480_cg00896347_cg05970811_cg20098478_cg24688803_cg06476591_cg22947124_cg00884334_cg07841477_cg24882882_cg25170034_cg13428561_cg07677856_cg21235532_cg24546155_cg14822719_cg06566034_cg25584814_cg08928145_cg09032877_cg22885014_cg06193578_cg08475025_cg19183842_cg08174179_cg22889142_cg25513535	0.242096	cg11358689_cg26809635_cg13426316_cg06622999_cg27579953_cg25035359_cg27464184_cg21229570_cg24675150_cg12122146_cg00058329_cg02012576_cg10034364_cg27360326_cg14123923_cg05943996_cg21547690_cg13019491_cg18888464_cg18229521_cg21495612_cg01718322_cg02874376_cg01442601_cg22297146_cg13328142_cg05196969_cg06778755_cg05083222_cg00853103_cg22551276_cg00267596_cg04532952_cg17959327_cg13611347_cg18669209_cg0…	0.0601267	cg25831071_cg08168737_cg25113290_cg16593899_cg08003887_cg24113973_cg27301488_cg05405594_cg03287123_cg20864796_cg04136915_cg10765973_cg27158462_cg23203997_cg27542525_cg03418659_cg02161906_cg15433000_cg12130812_cg09238401_cg09230756_cg01736243_cg18831899_cg05364567_cg09414187_cg20237773_cg18532727_cg00777063_cg11673840_cg23340194_cg08438119_cg05490993_cg06263372_cg13850825_cg16152072_cg05655089_cg2…	0.304406	cg00792187_cg20773767_cg05690394_cg00881300_cg11723471_cg08249385_cg09971653_cg07241532_cg19483242_cg13954151_cg19186052_cg25962332_cg23260026_cg11468098_cg23856299_cg14696502_cg22469948_cg22940152_cg12381405_cg21606102_cg24119722_cg24774200	-0.956953	cg09938049_cg26199857_cg13908299_cg09701324_cg18541581_cg14449358_cg23263802_cg07060739_cg07961715_cg24824910_cg03940662_cg06839111_cg06940127_cg09726279_cg21405308_cg18666552_cg22519420_cg17728125_cg00164123_cg15740759_cg08583859_cg26046539_cg18190866_cg13643557	0.932957	cg08662568_cg22337208_cg00268967_cg09942708_cg09363076_cg20184893_cg22241596_cg03825158_cg14342139_cg14850190_cg03480243_cg22447781_cg07531398_cg25311940_cg03216043_cg05783661_cg03062670_cg20902425	0.150731
cg07777694_cg00232735_cg03933279_cg02795076_cg03799530_cg27127017_cg10600917_cg27522780_cg14168923_cg06452665_cg09813525_cg00743094_cg07416237_cg03869874_cg21368354_cg17417600_cg11045303_cg01533258_cg21801378_cg02687928_cg25049597_cg02245004_cg25649641_cg02018902_cg27569300_cg06301893_cg02331561_cg10284662_cg01912040_cg08592707_cg02071825_cg19401340_cg24526702_cg12658720_cg12505146_cg17917959_cg0…	0.694816	cg23719534_cg07842130_cg20578501_cg16219271_cg01728536_cg15672735_cg04702368_cg04821008_cg24601489_cg13872501_cg09731029_cg01051089_cg21759095_cg11018123_cg13494084_cg18090198_cg01794548_cg00939965_cg13221751_cg24845753_cg07093674_cg18776609_cg05142680_cg20950296_cg03636437_cg18585581_cg03964424_cg02804708_cg01282661_cg08340716_cg18267532_cg20789492_cg17349776_cg22288147_cg09818656_cg05576116_cg1…	0.798866	cg08288312_cg01157084_cg04553232_cg01975591_ch.X.188238R_cg05598468_cg25925082_cg10305805_cg22042328_ch.X.256253R_ch.X.397055F_ch.X.409130R_cg03169432_cg06376940_cg21616821_ch.X.42405548R_cg18511445_cg17824914_cg24655012_cg27033183_cg21329548_cg09293857_cg27526317_cg00822998_ch.X.56864533F_ch.X.68408155R_ch.X.1083956F_ch.X.1084981F_cg16893864_ch.X.1171704R_ch.X.94260649R_ch.X.97133160R_ch.X.98007…	-0.11487	cg09166170_cg27045512_cg11025681_cg00314454_cg17716293_cg13292263_cg20716080_cg12617928_cg27095988_cg09046979_cg27342129_cg06351870_cg12913626_cg01107130_cg24960856_cg05321495_cg24796852_cg24522571_cg24254206_cg01055871_cg01659339_cg22257107_cg02962499_cg27638990_cg03989378	0.134494	cg23990557_cg03378841_cg15284887_cg03029568_cg02608873_cg05808035_cg06376279_cg04712267_cg04215498_cg05637610_cg17097007_cg06314913_cg01228153_cg13279286_cg00983678_cg13038318_cg10209805_cg15963559_cg04755691_cg17042633_cg02823603_cg12584889_cg10295725_cg01014965_cg08956462_cg05570609_cg01703712_cg02184561_cg01034247_cg06106988_cg04290766_cg20207989_cg10379533_cg09530095_cg10750253_cg21028499_cg0…	-0.178599	cg21480680_cg19215679_cg25492837_cg08557675_cg09185640_cg01034993_cg02719359_cg03420242_cg04040925_cg07207090_cg17096325_cg17961378	-0.0704271	cg06850660_cg22447989_cg01139586_cg01538305_cg22452230_cg01176433_cg17825846_cg27000944_cg19518520_cg21492439_cg25594549_cg00841035_cg27250037_cg01207337	-0.185035	cg23284720_cg08622677_cg02568761_cg11751806_cg22358580_cg20737382_cg25695610_cg20010506_cg21535462_cg11549972_cg14380586_cg23031493_cg00673365_cg15927882_cg12878812_cg15607538_cg08572734_cg09831026_cg18836626_cg14336545_cg06679720_cg09557313_cg18315960_cg22840780_cg22057720_cg04285549_cg09357740_cg10912240_cg18299578_cg19714132_cg10300684_cg10828337_cg16804284_cg04265797_cg05565239_cg11293157_cg2…	0.116246	cg00748589_cg18556676_cg03701001_cg03972398_cg10810799_cg23582836_cg00699029_cg21383810_cg23694248_cg10148473_cg26074603_cg18573383_cg21836370_cg10700564_cg03239178_cg03882242_cg24611446_cg00500705_cg11670651_cg04217706_cg18815647_cg23142799_cg17352540_cg20084504_cg06883496_cg02620013_cg20634967_cg18539122_cg26132774_cg07104706_cg16556145_cg21760907_cg05383490_cg23191956_cg18875371_cg23906738_cg1…	0.0871408	cg04885072_cg25401874_cg16331883_cg05412137_cg21231944_cg08333283_cg17126835_cg00644554_cg15348869_cg03805492_cg03554925_cg01773927_cg20535781_cg05827312_cg19576560_cg09757430_cg12943441_cg02454806_cg14729498_cg19947611_cg13022388_cg05243389_cg09469610_cg06852350_cg23906060_cg13226737_cg27312986_cg14933512_cg13792147_cg20807545_cg03739573_cg04383849_cg02434554_cg25101657_cg12537162_cg13867206_cg2…	0.125763	cg08266655_cg11351987_cg21300318_cg20893022_cg26282792_cg15069499_cg05410812_cg04177332_cg13853213_cg01817230	0.218385	cg15700739_cg00109356_cg02067712_cg01609420_cg23217512_cg08690482_cg09792926_cg14388195_cg27619163_cg23244169_cg03781505_cg02479575_cg08229488_cg27216880_cg06263461_cg11877251_cg26684946	0.121246	cg23739862_cg18259930_cg19856499_cg10389229_cg08630381_cg19874726_cg04269188_cg11480800_cg23118086_cg06963233_cg26029554_cg02863489_cg00927231_cg08890824_cg06285925_cg04568355_cg27125849_cg24276681_cg15017004_cg13487748_cg18365142_cg11282936_cg24548833_cg04782470_cg20232102_cg04798919_cg26715571_cg16822939_cg08653747_cg06032349_cg04753583_cg06367659	0.241463	cg25004855_cg21301148_cg00810173_cg01104208_cg09064157_cg02454476_cg15084949_cg05379148_cg20567385_cg06722176_cg09751025_cg05891054_cg04834461_cg07819065_cg16864339_cg16081403_cg08088818_cg16903052_cg13193442_cg02045981_cg22299923	-0.0599352	cg12806797_cg03589001_cg01683883_cg14228987_cg22998028_cg00849610_cg18449964_cg26327216_cg00319912_cg05317207_cg02532213_cg16665041_cg26391674_cg12935937	-0.302022	cg00466136_cg22599985_cg09326566_cg10052704_cg08136169_cg13340135_cg00660989_cg12657863_cg04818770_cg23818603_cg23830794_cg09853933_cg25733327_cg22850864_cg16571141_cg25845137_cg17328034_cg17726760_cg09796457_cg07643435_cg25583591_cg13671022_cg03804128_cg25757707_cg11638716_cg15516671_cg26294913_cg02851944_cg24907525_cg19307112_cg16586261_cg25933401_cg08346627_cg12827842_cg17224892_cg09551249_cg0…	-0.956919	cg18382862_cg00772774_cg10044092_cg09824615_cg23297210_cg03670892_cg01222358_cg09954348_cg26392248_cg04576298_cg01959872_cg22531992_cg13699771_cg18612805_cg10487468	0.932303	cg14449051_cg19350059_cg26033127_cg10325478_cg22521269_cg14361409_cg09123188_cg16524960_cg14942542_cg24341611_cg15141434_cg21357291_cg27615578_cg26591696_cg24871540_cg10051935_cg03227128_cg12798833	0.854227
cg13254979_cg18612647_cg18736141_cg00516222_cg25260170_cg17666539_cg06793867_cg04324758_cg25913495_cg15001687_cg17729667	0.693627	cg26503676_cg07597576_cg12674271_cg10033585_cg15604433_cg20262028_cg19627788_cg16343803_cg19489296_cg27514326_cg14451539_cg12972869_cg00357292_cg09055214_cg20938298_cg04641663_cg19907419_cg11485485_cg14002781_cg06439589_cg22996592_cg01413291_cg26791349_cg26488590_cg11254749	-0.796679	cg06263106_cg18413148_cg07189923_cg16821267_cg02175062_cg13822965_cg23369480_cg17705081_cg17434561_cg03280530_cg11085564_cg06178583_cg14849322	-0.114755	cg26377630_cg03471009_cg14909213_cg02485729_cg20445254_cg14298689_cg23677760_cg03868353_cg01036731_cg14910227_cg26815900_cg13286957_cg15141679_cg07766916_cg26936496_cg02157117_cg21263710_cg20541346_cg10805440_cg19459056_cg10783421_cg01588663	0.134446	cg08288312_cg01157084_cg04553232_cg01975591_ch.X.188238R_cg05598468_cg25925082_cg10305805_cg22042328_ch.X.256253R_ch.X.397055F_ch.X.409130R_cg03169432_cg06376940_cg21616821_ch.X.42405548R_cg18511445_cg17824914_cg24655012_cg27033183_cg21329548_cg09293857_cg27526317_cg00822998_ch.X.56864533F_ch.X.68408155R_ch.X.1083956F_ch.X.1084981F_cg16893864_ch.X.1171704R_ch.X.94260649R_ch.X.97133160R_ch.X.98007…	-0.178034	cg10289319_cg01182309_cg02879826_cg09814354_cg01614703_cg09025071_cg05775281_cg17475399_cg20288203_cg25270315_cg13529407	-0.0702969	cg14730445_cg15699226_cg17041693_cg16573782_cg18105227_cg17650607_cg06563086_cg14424450_cg02098495_cg10801102_cg11850773_cg18044383_cg26556385_cg10693058_cg09434500_cg25307168_cg12180703_cg12569911_cg03567830_cg00254133	0.183524	cg15700739_cg00109356_cg02067712_cg01609420_cg23217512_cg08690482_cg09792926_cg14388195_cg27619163_cg23244169_cg03781505_cg02479575_cg08229488_cg27216880_cg06263461_cg11877251_cg26684946	0.115724	cg00277596_cg17329202_cg24752692_cg14944269_cg25006823_cg01050273_cg14334310_cg18059928_cg07332757_cg12563847_cg05317477_cg06405206_cg04198042_cg02186748_cg06086634_cg03611598_cg09744022_cg06136185_cg15378486_cg04034937_cg19371795_cg19077019_cg06604199_cg02481528_cg09072870_cg16814884	-0.0871349	cg09134593_cg10091102_cg21618620_cg13565656_cg00708105_cg22356339_cg11743448_cg00474090_cg14242007_cg13034682_cg00271682_cg03689195_cg15604467_cg20985450_cg20057676_cg19096825_cg04723401_cg10149976_cg25037730_cg02058267_cg10281977_cg00107187_cg13563725_cg02318784_cg06265277_cg01053260_cg08001684_cg00930873_cg02630553_cg21611830_cg12002303_cg21147648_cg16208657_cg02081733_cg11200929_cg08949164_cg0…	0.125459	cg11964578_cg20140950_cg18064897_cg18978379_cg00804686_cg02693068_cg15218316_cg26104800_cg20976488_cg26807389_cg04463886_cg24351155_cg08653875_cg07910919_cg22848013_cg06095606_cg02693916_cg16832801_cg09143059_cg16449231_cg03025340	0.217946	cg23739862_cg18259930_cg19856499_cg10389229_cg08630381_cg19874726_cg04269188_cg11480800_cg23118086_cg06963233_cg26029554_cg02863489_cg00927231_cg08890824_cg06285925_cg04568355_cg27125849_cg24276681_cg15017004_cg13487748_cg18365142_cg11282936_cg24548833_cg04782470_cg20232102_cg04798919_cg26715571_cg16822939_cg08653747_cg06032349_cg04753583_cg06367659	0.121122	cg22929859_cg04685570_cg03104083_cg13663855_cg18634538_cg18709313_cg04790487_cg10337377_cg01562349_cg15388196_cg04783231_cg12797161_cg06454760_cg19709468_cg14262681	0.240376	cg09629631_cg06512316_cg17514701_cg24771933_cg25090254_cg27106959_cg05364487_cg25283626_cg04325312_cg01615333_cg15777768_cg24354072_cg20592391_cg09644153_cg04384123_cg10285526_cg01962727_cg03711879_cg14644410_cg11732247_cg27019019_cg18380497_cg07967210_cg18062196_cg10846206_cg02811232_cg02614657_cg05250458_cg11142456_cg01349114_cg27184806_cg03233940_cg14931230_cg15634398_cg04895616_cg04645914_cg2…	0.0598677	cg11769528_cg24162562_cg04535700_cg14123633_cg25245387_cg26636054_cg00580458_cg11580596_cg18285492_cg09293534_cg27180286_cg01350996_cg18038139_cg13573388_cg26169700	0.300711	cg03888592_cg21633461_cg10411075_cg01084425_cg16789707_cg15089769_cg06625576_cg06636496_cg24758814_cg11624309_cg16681516_cg12845756	0.956314	cg03012319_cg00213082_cg14630685_cg15065512_cg17295489_cg03057764_cg08752433_cg18687160_cg08031876_cg13271643_cg22125926_cg25413342_cg00941096_cg24467989_cg02333396_cg12350057_cg14000891_cg12721163_cg02876424_cg20711382_cg01210589_cg10642175_cg14974772_cg20072528_cg05636663_cg25700533_cg14454721_cg03253616_cg15484811_cg14488631_cg20891771_cg17429148_cg23581913_cg17529210_cg10407113_cg08766256_cg2…	0.93162	cg05776138_cg19656469_cg04725372_cg15931197_cg10727432_cg17871918_cg24658413_cg09262011_cg08748815_cg06672226_cg15241103_cg00020864_cg05578802_cg04076403_cg15407257_cg08012703_cg06600331_cg18758067_cg02088086_cg09642847_cg23607608_cg09722789_cg11023767	0.871102
cg10614021_cg25526673_cg02721000_cg13099890_cg16712637_cg10096177_cg09384610_cg26609631_cg19712603_cg03127818_cg25985659_cg01509464_cg18479593_cg03462380_cg27621340_cg24139093_cg07775371_cg27434562_cg23708296_cg10356613_cg24704730_cg18498593_cg13671919_cg24248713_cg16902385_cg00397673_cg13247541_cg14007067_cg14554491_cg22491927_cg07382454_cg00773978_cg18832632_cg07243038_cg09896900_cg03005603_cg1…	0.69253	cg01088804_cg11621068_cg15200096_cg04669465_cg11412673_cg02752267_cg17400496_cg24136018_cg19499945_cg03567609_cg05135729_cg10729706_cg19114226_cg01138740_cg03149414_cg15463500_cg05295197	-0.780477	cg25831071_cg08168737_cg25113290_cg16593899_cg08003887_cg24113973_cg27301488_cg05405594_cg03287123_cg20864796_cg04136915_cg10765973_cg27158462_cg23203997_cg27542525_cg03418659_cg02161906_cg15433000_cg12130812_cg09238401_cg09230756_cg01736243_cg18831899_cg05364567_cg09414187_cg20237773_cg18532727_cg00777063_cg11673840_cg23340194_cg08438119_cg05490993_cg06263372_cg13850825_cg16152072_cg05655089_cg2…	0.114344	cg19418317_cg00079219_cg22267551_cg13233407_cg19186380_cg14412282_cg14187025_cg25778304_cg25685262_cg04694806_cg01425218_cg19732889_cg00846021_cg23118730_cg02058358_cg07769790_cg08827358_cg22344934_cg10316103_cg11762306_cg00062245_cg26499363_cg27138812_cg23905164_cg13755873_cg04305399_cg15734553_cg24405702_cg19442915_cg22824998_cg26472441_cg25799864_cg04448487_cg17409313_cg00671489	-0.134252	cg17714030_cg23415052_cg21051232_cg26548871_cg25294504_cg02774154_cg07597934_cg07153867_cg27086638_cg02367782_cg11550356_cg10341696_cg09255182_cg05735850_cg18794967	0.177715	cg09216437_cg05142212_cg09258993_cg06350600_cg15417799_cg27082659_cg25511085_cg24429836_cg07351337_cg16001128_cg22051470	-0.070248	cg21411914_cg17929450_cg10025200_cg23571857_cg26320617_cg07098854_cg15826479_cg03354908_cg12471378_cg08832418_cg05205351	-0.183017	cg17771605_cg11510557_cg17830985_cg08364767_cg07721203_cg14210607_cg19157034_cg04141813_cg07938281_cg04506894_cg02919615_cg23784277_cg21927946_cg27464051_cg27052113_cg06713632_cg12497914_cg19654195_cg18405539_cg06779449_cg08186362_cg17111837_cg11950383_cg24556441	0.115404	cg06931179_cg27316886_cg18612627_cg07780543_cg12053065_cg20769722_cg12566756_cg09338032_cg24328125_cg20055426_cg23900203_cg11160362_cg08136772_cg12917718_cg17918544_cg20707630_cg27233338_cg22002061_cg25936177_cg21565823_cg08362273_cg12953985_cg03496114_cg14489474_cg22374057_cg19624764_cg22491141_cg17283453_cg04726439_cg04784475_cg22521696_cg03611452_cg17445666_cg25324105_cg14587524_cg07519873_cg0…	0.0869752	cg12427262_cg09373034_cg03843000_cg04606861_cg14119999_cg09972259_cg20829347_cg00663972_cg11199713_cg19407095_cg19802138_cg26118906_cg09763737_cg06540146_cg17474100_cg17821321_cg05419425_cg20512175_cg24378816_cg07306531_cg02238407_cg06365161_cg03757784_cg19064258_cg05789711_cg27122536_cg18255166_cg23559331_cg01461824_cg14056110_cg05588496_cg07858908_cg01743901_cg04711162_cg13959523_cg17650272_cg1…	0.125334	ch.X.7566543R_cg02860426_cg05100850_cg13831280_ch.X.16400295F_ch.X.253162F_cg25708442_cg21660307_cg09330488_cg00059162_cg24377225_cg05842292_cg07622257_cg00914804_cg23741734_cg25189543_cg08341791_cg15964359_cg23494319_cg10590019_cg10519404_cg02325894_cg24238392_ch.X.557489R_cg16111104_cg20784465_cg13489874_cg03732702_ch.X.665616F_ch.X.42631857F_ch.X.703923F_cg09500604_cg03644155_cg12838649_cg0090…	0.21772	cg10158541_cg17495912_cg09907509_cg17934871_cg24287239_cg04536296_cg24115264_cg08390696_cg18153630_cg06754445_cg17680773	0.120817	cg13188098_cg10392177_cg21046874_cg08715654_cg07223990_cg15848561_cg02854229_cg24224304_cg00874817_cg14270687_cg21433231_cg13452260_cg17431391_cg13536060_cg09521703_cg26644049_cg06717850_cg25801988	0.239766	cg06931179_cg27316886_cg18612627_cg07780543_cg12053065_cg20769722_cg12566756_cg09338032_cg24328125_cg20055426_cg23900203_cg11160362_cg08136772_cg12917718_cg17918544_cg20707630_cg27233338_cg22002061_cg25936177_cg21565823_cg08362273_cg12953985_cg03496114_cg14489474_cg22374057_cg19624764_cg22491141_cg17283453_cg04726439_cg04784475_cg22521696_cg03611452_cg17445666_cg25324105_cg14587524_cg07519873_cg0…	0.0593824	cg18071532_cg27000437_cg06138931_cg15131202_cg23904581_cg12790106_cg17429682_cg26519051_cg05212259_cg07978591_cg21507780_cg02226606_cg01863613_cg03776372_cg08448865_cg26372557_cg05355328_cg19752611_cg12857372_cg14113442	-0.298007	cg15136882_cg06780202_cg18349527_cg16881676_cg03510486_cg01119503_cg05451210_cg17187521_cg26592760_cg08180304_cg19453093_cg06607384_cg09531682_cg07485518_cg02894251_cg01583646_cg18449246_cg26808293_cg01673284_cg22595647_cg13938970_cg09401532_cg06190046_cg19791728_cg07787614_cg16777780_cg08471846_cg06341721_cg22006489_cg11453058_cg16362386_cg12271210_cg21645826_cg03909289_cg00757902_cg27478635_cg0…	-0.956115	cg09308177_cg14875617_cg05626094_cg07042359_cg22699589_cg27634814_cg12244055_cg24950596_cg19919217_cg16454070_cg01623261_cg07247860_cg02219323_cg10757679_cg11019790_cg21017744_cg27186713_cg08078496_cg04747225_cg22511321_cg04929006	0.931531	cg07174541_cg01678091_cg20186396_cg17346650_cg03626579_cg22591384_cg00653703_cg04498921	0.543602
cg13188098_cg10392177_cg21046874_cg08715654_cg07223990_cg15848561_cg02854229_cg24224304_cg00874817_cg14270687_cg21433231_cg13452260_cg17431391_cg13536060_cg09521703_cg26644049_cg06717850_cg25801988	0.692173	cg03043405_cg21604743_cg22609034_cg09132264_cg13568559_cg21239691_cg26816294_cg04381324_cg14198185_cg03623565_cg03043267_cg08313132_cg18589477_cg14191292_cg22044068_cg04765675_cg03348338_cg16371488_cg05196231_cg16117744_cg15532946_cg07167981_cg05550588_cg24355643_cg00230752_cg25949649_cg16824069_cg04927982_cg11670235_cg12221068_cg05393376_cg14220025_cg17405188_cg25543607_cg19936436_cg20814574_cg2…	-0.774657	cg25011102_cg14515004_cg24496541_cg08869118_cg27042278_cg07201614_cg06017697_cg16374343_cg08793894_cg01224235_cg25920520_cg19761803_cg18944966_cg12807924_cg17466278_cg25649709_cg18212148_cg18708252	-0.114232	cg24790764_cg20061533_cg14692612_cg07875362_cg21607106_cg13167816_cg23555340_cg04256965_cg04701897_cg01891988_cg10767818_cg00695561_cg25893334_cg06731137	0.134218	cg09399371_cg05612094_cg00145958_cg07004386_cg09945151_cg15239579_cg19762416_cg16872106_cg12851514_cg23586959_cg00565075_cg04076760_cg00118309_cg16948369	0.176941	cg14693090_cg01668604_cg01217880_cg12685837_cg17199483_cg05417332_cg01243823_cg09894383_cg09905269_cg08564235_cg03204608_cg01401641_cg09341448_cg19429879_cg09176287_cg02659916_cg14597426	-0.0696311	cg12243597_cg09486902_cg03700449_cg00099976_cg08386692_cg15489250_cg23217097_cg19672997_cg20575761_cg25745712_cg14860120_cg20585038_cg15491461_cg03004280_cg04379606_cg09016242_cg25309759_cg10157715_cg14328457_cg26281453_cg25306087_cg27019126_cg13633497_cg02497747_cg10358533_cg08510205_cg11909748_cg13461241_cg09918296_cg22647407_cg22510337_cg26263766_cg25164624_cg15272362_cg19593767_cg26238800_cg2…	0.182573	cg12243597_cg09486902_cg03700449_cg00099976_cg08386692_cg15489250_cg23217097_cg19672997_cg20575761_cg25745712_cg14860120_cg20585038_cg15491461_cg03004280_cg04379606_cg09016242_cg25309759_cg10157715_cg14328457_cg26281453_cg25306087_cg27019126_cg13633497_cg02497747_cg10358533_cg08510205_cg11909748_cg13461241_cg09918296_cg22647407_cg22510337_cg26263766_cg25164624_cg15272362_cg19593767_cg26238800_cg2…	0.11496	cg14504497_cg02498227_cg16540258_cg07164581_cg16627934_cg08374428_cg06732170_cg15920561_cg25655189_cg26074025_cg07896382_cg09248282_cg27219955_cg09939948_cg11829394_cg14562331_cg01227218_cg03948510_cg09354348_cg23814364_cg13151353_cg23382310_cg03872905_cg12173214_cg09296416_cg09175325_cg18672561_cg27359384_cg04079758_cg14268695_cg01916357_cg18062140_cg20159906_cg24235518_cg08514932_cg15860956_cg0…	-0.0867962	cg00920572_cg26643142_cg09432902_cg23442672_cg20562678_cg09391032_cg01622304_cg02991571_cg18562055_cg09433509_cg16478719_cg05985907_cg14943113_cg08682607_cg21038785_cg03365496_cg07010088_cg07917269_cg23623860_cg18011253_cg25957147_cg06713488_cg17941015_cg14156650_cg27500027_cg07221600_cg15601050_cg07723251_cg08922202_cg15704855_cg20353935_cg12835181_cg02644494_cg09238899_cg27638815_cg18784500_cg0…	0.125048	cg25497053_ch.X.147603R_cg24585667_cg12698365_cg08504712_ch.X.223217F_cg13469784_cg24199204_cg21893469_cg18203880_cg15275383_cg18281731_cg09120027_cg00695378_cg06958747_cg14823688_cg03046198_ch.X.23343928R_cg14397229_cg16713754_cg26169731_cg25244794_cg06806679_cg03335434_cg01591354_ch.X.714485F_ch.X.747556F_cg18832164_cg19899961_cg03149049_cg24678093_cg08341987_cg12561351_cg04205692_cg22987181_cg…	0.214549	cg17998343_ch.14.1488981R_cg06783197_cg13641690_cg25918821_cg19145398_cg16379868_cg11048961_cg07190458	-0.120468	cg04235126_cg27247092_cg22047387_cg21678312_cg10790429_cg00379648_cg02801786_cg00812438_cg04475027_cg04733537_cg05438320_cg22396555_cg01796166_cg14508508_cg18491080_cg01882870_cg09086835_cg27376182_cg00884040_cg20505704_cg00241076_cg05363778_cg18482164_cg23965689_cg08089301_cg14231749_cg21385821_cg09236176_cg24362812_cg07935012_cg06261937_cg15633664_cg14985989_cg13777844_cg05928342_cg21771200_cg1…	0.239504	cg14019323_cg18468154_cg16433156_cg23054584_cg02343318_cg22632069_cg23850212_cg21970554_cg05292954_cg23950001_cg21500133_cg19157580	0.0591565	cg07288557_cg03916318_cg09690133_cg02792829_cg04999860_cg26414654_cg13011184_cg06389706_cg06795864_cg03547757_cg18417634_cg08212070	-0.294819	cg02666257_cg27238353_cg14923309_cg20697394_cg12950894_cg03209276_cg27292079_cg13393585_cg05824936_cg20029849_cg10532953_cg17895467_cg17060764_cg14053030_cg13993643_cg15683568_cg26306437_cg14822011_cg03044376_cg11726250_cg02840242_cg09881585	0.955759	cg20531036_cg16627782_cg03781098_cg07895260_cg10842095_cg06016394_cg05149586_cg25687929_cg26524889_cg17363332_cg10584986_cg23508438_cg02425445_cg21329936_cg21954890_cg18099637_cg15530560_cg05840000_cg16103029_cg20810997_cg04517696_cg25257766_cg11635857	-0.931369	cg02645340_cg09781827_cg10359157_cg20400592_cg05965387_cg17288288_cg18057513_cg27041049_cg02275035_cg04823738_cg01354588_cg03671802_cg05384271	0.659878
cg08900101_cg04404489_cg10945274_cg13436155_cg18916060_cg25364041_cg17977031_cg14884929_cg27592331_cg12615165_cg12298745	0.691984	cg08068644_cg13989290_cg02508618_cg06415064_cg01912361_cg25228771_cg16619186_cg09944304_cg11462681_cg22872860_cg01999215_cg08457413_cg01449310_cg06306751	0.762778	cg14634826_cg21917295_cg04016485_cg19260547_cg27034790_cg11003911_cg01268439_cg08257196_cg02157334_cg00066481	-0.113909	cg20990238_cg15813736_cg16376794_cg11342437_cg19833103_cg22467129_cg26408565_cg07814974_cg02890863_cg03082108_cg24770845_cg14387856_cg01568707_cg18363008_cg17066909_cg04564719_cg14224606_cg02011374_cg14156381_cg17907567_cg24600306_cg24062909_cg24547396_cg25459323	0.134071	cg11881735_cg03201658_cg10321196_cg23621018_cg09300343	-0.176673	cg08251901_cg12344873_cg09788352_cg26486099_cg01088608_cg07298845_cg26585100_cg05928448_cg07718810_cg07317468_cg16791036_cg13776906_cg09952222_cg18069493	-0.0695872	cg19870512_cg11901043_cg27555582_cg20399616_cg21980043_cg19977966_cg18040901_cg05420790_cg12699286_cg15894722_cg22120988_cg13879483_cg13702005_cg10111292_cg16403344_cg16065021_cg02543772_cg19595750_cg22763718_cg13438893_cg18437365_cg16705627_cg22895601_cg15384598_cg25496932_cg20463862_cg06785999_cg19456540_cg01779765_cg13222752_cg06204735_cg17075048_cg13745645_cg04283162_cg20874718_cg22535307_cg1…	0.182502	cg04235126_cg27247092_cg22047387_cg21678312_cg10790429_cg00379648_cg02801786_cg00812438_cg04475027_cg04733537_cg05438320_cg22396555_cg01796166_cg14508508_cg18491080_cg01882870_cg09086835_cg27376182_cg00884040_cg20505704_cg00241076_cg05363778_cg18482164_cg23965689_cg08089301_cg14231749_cg21385821_cg09236176_cg24362812_cg07935012_cg06261937_cg15633664_cg14985989_cg13777844_cg05928342_cg21771200_cg1…	0.114801	cg26194089_cg04827692_cg24719984_cg14415816_cg25709273_cg07471943_cg11294692_cg10113212_cg22943329_cg07726953_cg01353586_cg08327177_cg03696974_cg17061373_cg05808300_cg10469650_cg26066975_cg08204783_cg04530793_cg04074319_cg25819441_cg15801340_cg04209573_cg13536522_cg12171923_cg27114120_cg14049295_cg11155865_cg13062913_cg06212263_cg23936463	0.0867945	cg07777694_cg00232735_cg03933279_cg02795076_cg03799530_cg27127017_cg10600917_cg27522780_cg14168923_cg06452665_cg09813525_cg00743094_cg07416237_cg03869874_cg21368354_cg17417600_cg11045303_cg01533258_cg21801378_cg02687928_cg25049597_cg02245004_cg25649641_cg02018902_cg27569300_cg06301893_cg02331561_cg10284662_cg01912040_cg08592707_cg02071825_cg19401340_cg24526702_cg12658720_cg12505146_cg17917959_cg0…	0.124993	cg13699808_cg15042310_cg06767008_cg26820941_cg13133627_cg11895821_cg10089642_cg02348748_cg05435505_cg07559438_cg01638580	0.212866	cg11965370_cg20684528_cg11241498_cg01961156_cg24501701_cg26727693_cg03928182_cg11389764_cg02469871_cg17015844_cg16404040_cg21349625_cg13534734_cg01944655_cg00184376_cg00889398_cg20366906_cg03865667_cg14427009_cg10746542_cg07002514_cg23288059_cg04784672_cg23222756_cg15895690_cg08599533_cg22861867_cg27050153_cg00229754_cg20260721_cg27295832_cg02278768_cg00716790_cg01700290_cg11859607_cg22105145_cg1…	0.119576	cg10158541_cg17495912_cg09907509_cg17934871_cg24287239_cg04536296_cg24115264_cg08390696_cg18153630_cg06754445_cg17680773	0.239332	cg10625583_cg04329105_cg14335588_cg03578041_cg23232185_cg16413675_cg17351862_cg22961402_cg01622018_cg24179182_cg00594561_cg03722757_cg12068124_cg11220060_cg14369804_cg17245627_cg26478216_cg06041363	-0.0588474	cg10289319_cg01182309_cg02879826_cg09814354_cg01614703_cg09025071_cg05775281_cg17475399_cg20288203_cg25270315_cg13529407	0.294334	cg11219937_cg13486950_cg04990157_cg23241030_cg11555873_cg16792240_cg24170040_cg06814654_cg03555030_cg01661284_cg08214927_cg20981184_cg09001250_cg08711521_cg20110364_cg08177070_cg11353547_cg25856827_cg26681628_cg26508465_cg02643387_cg05064816_cg27226885_cg01594830_cg01792117_cg12603344_cg26498546_cg02645492_cg19465320_cg04038000_cg12131208_cg16762626_cg23305168_cg20653383_cg26880200_cg12872555_cg1…	0.955388	cg11219937_cg13486950_cg04990157_cg23241030_cg11555873_cg16792240_cg24170040_cg06814654_cg03555030_cg01661284_cg08214927_cg20981184_cg09001250_cg08711521_cg20110364_cg08177070_cg11353547_cg25856827_cg26681628_cg26508465_cg02643387_cg05064816_cg27226885_cg01594830_cg01792117_cg12603344_cg26498546_cg02645492_cg19465320_cg04038000_cg12131208_cg16762626_cg23305168_cg20653383_cg26880200_cg12872555_cg1…	-0.931216	cg24420338_cg23520422_cg11409900_cg27182761_cg25865120_cg12939634_cg15055378_cg10586317_cg06326493_cg26912222_cg06067989_cg13073302_cg02412918_cg01620611_cg22987601_cg11648925_cg21275903_cg22264898_cg02024403_cg15878604	0.894858
cg19998368_cg13053999_cg02547394_cg03338754_cg11178281_cg14452706_cg14976660_cg24493446_cg13448589_cg10514097_cg13621679_cg08594218_cg12999453_cg25416153_cg05513069_cg14007004_cg16523372_cg18031850_cg11275630_cg24296452_cg25249539_cg26690949_cg11296498_cg12426652_cg11335730	0.689015	cg27446382_cg20501527_cg03629884_cg10517840_cg02151408_cg25437005_cg05685541_cg20397481_cg05088006_cg17969499_cg18077778_cg00117663_cg15243764_cg20784188_cg26930337_cg02424670_cg01661432_cg22543648_cg02007259_cg14266196_cg17581805_cg13983639_cg11212729_cg23852772_cg03748858_cg15626629_cg04323365_cg10916556_cg15031537_cg09173743_cg27250462_cg15480060_cg02935635_cg25259815_cg16937327_cg09953945_cg0…	0.758277	cg01763636_cg06710937_cg06293108_cg17018786_cg17802587_cg24334507_cg09462709_cg01337545_cg21559133_cg00646140_cg12094412_cg17028443_cg00658396_cg05152051_cg04084455_cg25523866_cg12019545_cg14105781_cg04271131_cg19259802_cg14363088_cg13543084_cg16692308_cg06388516_cg14331377_cg19361339_cg02210067_cg07994386_cg07177300_cg15099068_cg25892640_cg26704637_cg22847165_cg17625764_cg13390384_cg25536960_cg2…	0.113626	cg11443367_cg01519695_cg12127530_cg25902202_cg10319331_cg13855493_cg17310247_cg14581097_cg04689398_cg02203039_cg12330748_cg00015193_cg25271525_cg13426198_cg16150555_cg19774740_cg18769590_cg16972291_cg04136036_cg09345799_cg19540682_cg09980403_cg12209275_cg21049958_cg14666310_cg18537687_cg18199441_cg23146153_cg05791813_cg08844562_cg16381169_cg22057512_cg01337931_cg15882605_cg13377560	0.133038	cg02094267_cg12964176_cg13831931_cg23453857_cg27139938_cg25528956_cg01547504_cg03650160	-0.174927	cg10625583_cg04329105_cg14335588_cg03578041_cg23232185_cg16413675_cg17351862_cg22961402_cg01622018_cg24179182_cg00594561_cg03722757_cg12068124_cg11220060_cg14369804_cg17245627_cg26478216_cg06041363	-0.0695823	cg00838874_cg08530237_cg21485303_cg14717988_cg04651603_cg17573720_cg03132556_cg21777948_cg06630413_cg16898193_cg23685155_cg00218447_cg03565659_cg27142032_cg14529331_cg02457328_cg16241421_cg14835517_cg09042277_cg03569640_cg23827572_cg10281002_cg19290410_cg05929882_cg03532904_cg02824386_cg14411103_cg14793406_cg11021989_cg10323921_cg17352152_cg12440549_cg19695777_cg18049776_cg06654956_cg10091222_cg1…	0.182338	cg01345315_cg21164131_cg13631391_cg10040329_cg14123543_cg01396176_cg25403721_cg26128079_cg18354094_cg09527126_cg18628094_cg16562275_cg07388347_cg15292275_cg15856599_cg08699047_cg21106407_cg04548856_cg23705224_cg18832140_cg05622324_cg10829207_cg27376707_cg14874133_cg15282819_cg07514158_cg09522056_cg15101622_cg04747634_cg16299565_cg19767959_cg21070161_cg20841748_cg20651616_cg19962990_cg26938597_cg2…	0.114761	cg13855243_cg17320944_cg11571585_cg09548880_cg10136885_cg06890619_cg11516377_cg10440011_cg19269352_cg26482862_cg12598270_cg12756021_cg06884262_cg00737155_cg16421285_cg10286511_cg08729810_cg12409525_cg20531320_cg18180155	0.0867933	cg17085352_cg01577751_cg05090195_cg03078363_cg12235459_cg20670075_cg26469608_cg16517851_cg00924143_cg09775930_cg19329160_cg24136205_cg09797337_cg05134015_cg13209481_cg23929344_cg04926361_cg26325131_cg18566688_cg02086467_cg16793394_cg19705910_cg00770998_cg18655384_cg14576896_cg06799422_cg14811102_cg12591491_cg25728267_cg06022179_cg03951603_cg23990012_cg02858606_cg04938966_cg02187214_cg20349344_cg1…	0.124782	cg14954762_cg13764877_cg02675634_cg04093168_cg21284750_cg19026254_cg07720851_cg04644249_cg24975211_cg02030908_cg13442333_cg12513760_cg17129554_cg02937343_cg20274430	0.211183	cg22890027_cg01085837_cg22229906_cg06085994_cg23372128_cg23342718_cg22586653_cg23681581_cg00025981_cg19281363_cg11806672_cg10589235_cg01029347_cg06751446_cg07030277_cg02746187_cg16611654_cg20557801_cg04164058_cg07101909_cg03217795_cg05436658_cg02390209_cg01435308_cg20324206_cg02605173_cg02997982_cg09494150_cg18756179_cg17029168_cg03361585	0.119494	cg10614021_cg25526673_cg02721000_cg13099890_cg16712637_cg10096177_cg09384610_cg26609631_cg19712603_cg03127818_cg25985659_cg01509464_cg18479593_cg03462380_cg27621340_cg24139093_cg07775371_cg27434562_cg23708296_cg10356613_cg24704730_cg18498593_cg13671919_cg24248713_cg16902385_cg00397673_cg13247541_cg14007067_cg14554491_cg22491927_cg07382454_cg00773978_cg18832632_cg07243038_cg09896900_cg03005603_cg1…	0.239111	cg18531164_cg02305723_cg02634272_cg23234640_cg00813890_cg02895639	0.0588052	cg02986414_cg01409207_cg07161061_cg16824640_cg21480069_cg03989967_cg00776960_cg08008072_cg05687563_cg05917111_cg18909235_cg19499846_cg22242857_cg01936559_cg02519263_cg02630914_cg07044075	-0.29349	cg11065385_cg13337925_cg23736020_cg09928672_cg07967641_cg24804179_cg22851870_cg18442753_cg07092805_cg02985381_cg07217215_cg01526705_cg23519812_cg03626909_cg25110757_cg12430467_cg02462661_cg06616081_cg01083159_cg13760360_cg26429925_cg14908513_cg20506791_cg00526711_cg00082132_cg09094674_cg10872919_cg18515437_cg16795184_cg03755993_cg03830796_cg03378645_cg03686366_cg27660627_cg09712464_cg12700853_cg0…	-0.95503	cg00782369_cg04787579_cg13325990_cg09652746_cg17324321_cg11476013_cg06545335_cg15645628_cg26946463_cg05737677_cg20829569	0.930291	cg20106216_cg07762234_cg10160842_cg02495413_cg05369926_cg20684340_cg07739369_cg22428541_cg04555287	0.64557
cg12458979_cg11999488_cg12690369_cg11784990_cg12630698_cg23554497_cg17851046_cg06717557_cg06912966_cg05128922_cg15854547_cg25802734_cg02574703_cg18842563_cg09763393_cg02057782_cg14367229_cg15167959_cg20523861_cg05875719_cg13398192_cg21526847_cg05041658_cg19764143_cg07862488_cg00979076_cg06625816_cg26929536_cg03727202_cg25584930_cg11018769_cg25876443_cg08582701_cg14642432_cg02405001_cg04671611_cg1…	0.688507	cg11703701_cg05817212_cg00550141_cg17598956_cg14457256_cg00679726	0.756806	cg20367419_cg21316803_cg20293114_cg09262171_cg09109520_cg13251913_cg06891043_cg16530881_cg05484949_cg15119954_cg05721285	-0.112176	cg02395454_cg02126688_cg15125140_cg11116300_cg01619416_cg25176653_cg26915870_cg02351555_cg06595607_cg14572566_cg23899424_cg12680822_cg24028798_cg14135767_cg23413278	0.132996	cg18001427_cg26365831_cg10115936_cg07070940_cg26547788_cg01823238_cg02263717_cg19233518_cg22139325_cg13552866_cg05012785_cg05106463_cg05419061_cg04032861_cg00331433_cg22321559_cg05339472_cg20602228_cg05685296_cg14099528_cg01501252_cg02892589_cg27042767_cg06877198_cg22133177_cg17812797_cg09554224_cg01752030_cg12818950_cg03533730_cg22675021	0.174725	cg23907053_cg20175702_cg12082522_cg23007087_cg11358405_cg18311495_cg16726261_cg17346857_cg08727216_cg05971769_cg20668644_cg16351569_cg17556601_cg21324456_cg11829711	-0.069366	cg24287125_cg09788416_cg27154343_cg10789281_cg02057391_cg21432954_cg13549719_cg16409955_cg00880018_cg06057566_cg19696317_cg03839709_cg25292550_cg16404157_cg13526007_cg01770755_cg09704159_cg24497836_cg12572410_cg05540369_cg15531475_cg27282264_cg26734696_cg04011139_cg24394631_cg26297547_cg13940693_cg21331088_cg23811789_cg06722216_cg22095604_cg01692233_cg19021738_cg23891996_cg18816098_cg10738026_cg0…	0.181846	cg23699196_cg23395715_cg10662314_cg06563089_cg23614791_cg05143887_cg20307302_cg15992563_cg19587904_cg17241776_cg01729717_cg00244745_cg06779110_cg21195256_cg05372242_cg14347088_cg08235161_cg23706497_cg20278291_cg05241355_cg25092838_cg23989821_cg22154539_cg14217069_cg24569447_cg07949597_cg07160932_cg20161976_cg10689404_cg07438617_cg24672833_cg01388649_cg04591032_cg04262140_cg18862850_cg25978955_cg0…	0.114589	cg05446629_cg24100636_cg06598091_cg02332982_cg19987210_cg02860602_cg26381364_cg11342468_cg04508964_cg20717123_cg03369269_cg12634080_cg15696906_cg20483324_cg07847863_cg24425021_cg27398263_cg25682299_cg24567424_cg04525757_cg02991338_cg24131748_cg12920180_cg26706380_cg03641724_cg08949799_cg10077401_cg19741688_cg23900774_cg11196350_cg27289462_cg15447787_cg25840237_cg17497271_cg21883598_cg04222582_cg0…	0.0866081	cg15700739_cg00109356_cg02067712_cg01609420_cg23217512_cg08690482_cg09792926_cg14388195_cg27619163_cg23244169_cg03781505_cg02479575_cg08229488_cg27216880_cg06263461_cg11877251_cg26684946	0.124624	cg17667595_cg15859687_cg06936611_cg24862851_cg13961398_cg02720913_cg04141640_cg03485887_cg16087038_cg00722467_cg20746793_cg20787979_cg11188627_cg07980063_cg26609072_cg00550439_cg26515685_cg25079603_cg00962265_cg20860642_cg07781550_cg03853295_cg02758183_cg03013371_cg00909097_cg01006116_cg24861536_cg11327391_cg17370097_cg27633158_cg12041308_cg25822633_cg16421287_cg07258624_cg21809023_cg07398429_cg2…	0.210836	cg01345315_cg21164131_cg13631391_cg10040329_cg14123543_cg01396176_cg25403721_cg26128079_cg18354094_cg09527126_cg18628094_cg16562275_cg07388347_cg15292275_cg15856599_cg08699047_cg21106407_cg04548856_cg23705224_cg18832140_cg05622324_cg10829207_cg27376707_cg14874133_cg15282819_cg07514158_cg09522056_cg15101622_cg04747634_cg16299565_cg19767959_cg21070161_cg20841748_cg20651616_cg19962990_cg26938597_cg2…	0.118567	cg22890027_cg01085837_cg22229906_cg06085994_cg23372128_cg23342718_cg22586653_cg23681581_cg00025981_cg19281363_cg11806672_cg10589235_cg01029347_cg06751446_cg07030277_cg02746187_cg16611654_cg20557801_cg04164058_cg07101909_cg03217795_cg05436658_cg02390209_cg01435308_cg20324206_cg02605173_cg02997982_cg09494150_cg18756179_cg17029168_cg03361585	0.238259	cg08900101_cg04404489_cg10945274_cg13436155_cg18916060_cg25364041_cg17977031_cg14884929_cg27592331_cg12615165_cg12298745	0.0587013	cg06149302_cg25315816_cg01683794_cg04774597_cg00469015_cg26481829_cg11437810_cg11658652_cg15885672_cg25120928_cg13918518_cg17975443_cg07265743_cg22160612	-0.286312	cg25354657_cg16787312_cg25624510_cg26873338_cg01494222_cg04652607_cg26625316_cg25358033_cg09427959_cg05420545_cg07254438_cg12312386_cg27365005_cg19750657_cg25783125_cg13809937_cg21152981_cg03006878_cg24996659_cg08243549_cg12128696_cg00295574_cg03759892_cg14403852_cg10426062_cg07126444_cg16650285_cg15364721_cg19613776_cg19212470_cg12648297_cg19434889_cg23754710_cg11449994_cg05782457_cg05573077_cg0…	0.954568	cg18534115_cg10837924_cg08314603_cg11252372_cg20525088_cg16692249_cg25192063_cg01523348_cg07449091_cg20691595_cg23389808_cg18101707_cg02020911_cg07754253_cg23755480_cg24158184	-0.929856	cg21894762_cg02110527_cg03186069_cg08568163_cg02472401_cg14696468_cg23596678_cg15818577_cg26175428_cg14395438_cg12470092	0.0619613
cg16370491_cg11228052_cg26602294_cg18282455_cg01661350_cg09896622_cg03505995_cg20576153_cg00859478_cg21575295_cg25789916_cg03549735_cg03671700_cg21893431_cg06402675_cg20266154_cg15775313_cg17117171_cg10617499_cg00862894_cg04337278_cg06515159	0.687831	cg16034567_cg00203804_cg17467287_cg00951171_cg06508730_cg25775033_cg27303549_cg09998101_cg19522972	-0.740399	cg05298628_cg12195369_cg18297529_cg27153400_cg22563390_cg02470045_cg11442616_cg13965132_cg01043281_cg22688927_cg07246427_cg08622859_cg20842729_cg13219139_cg06901357_cg07064545_cg23350150_cg18570224_cg18513698_cg00050611_cg16329778_cg01519222_cg26755315_cg05787133_cg05521689_cg02109464_cg14931183_cg00512952_cg22608898_cg04324607_cg07170526_cg07085035_cg22647743_cg17480122_cg14260327_cg02222242_cg1…	-0.112156	cg13880113_cg02416536_cg02767665_cg12898747_cg06859719_cg21246665_cg18118851_cg10970484_cg12877372_cg03802803_cg19047513_cg04615913_cg15743799_cg02150820_cg06482188_cg21595342_cg13816419_cg09982720_cg16094188_cg17339958_cg24559780	0.132716	cg25497053_ch.X.147603R_cg24585667_cg12698365_cg08504712_ch.X.223217F_cg13469784_cg24199204_cg21893469_cg18203880_cg15275383_cg18281731_cg09120027_cg00695378_cg06958747_cg14823688_cg03046198_ch.X.23343928R_cg14397229_cg16713754_cg26169731_cg25244794_cg06806679_cg03335434_cg01591354_ch.X.714485F_ch.X.747556F_cg18832164_cg19899961_cg03149049_cg24678093_cg08341987_cg12561351_cg04205692_cg22987181_cg…	-0.1735	cg13300689_cg07941108_cg02363934_cg06946797_cg13414003_cg04838007_cg05790136_cg05026712_cg23520096_cg26596712_cg02949186_cg05656374_cg08924203_cg21686890_cg23015219_cg11224765	-0.0684898	cg02072400_cg25977206_cg10761315_cg24788019_cg02320820_cg27295850_cg06861044_cg06675248_cg05735782_cg02834747_cg00336800_cg23218559_cg26659805_cg06746893_cg09265397_cg15110403_cg03570035_cg17555429_cg14082763_cg05383947_cg01519784_cg13361779_cg12484489_cg09149648	0.181623	cg19870512_cg11901043_cg27555582_cg20399616_cg21980043_cg19977966_cg18040901_cg05420790_cg12699286_cg15894722_cg22120988_cg13879483_cg13702005_cg10111292_cg16403344_cg16065021_cg02543772_cg19595750_cg22763718_cg13438893_cg18437365_cg16705627_cg22895601_cg15384598_cg25496932_cg20463862_cg06785999_cg19456540_cg01779765_cg13222752_cg06204735_cg17075048_cg13745645_cg04283162_cg20874718_cg22535307_cg1…	0.114574	cg23284720_cg08622677_cg02568761_cg11751806_cg22358580_cg20737382_cg25695610_cg20010506_cg21535462_cg11549972_cg14380586_cg23031493_cg00673365_cg15927882_cg12878812_cg15607538_cg08572734_cg09831026_cg18836626_cg14336545_cg06679720_cg09557313_cg18315960_cg22840780_cg22057720_cg04285549_cg09357740_cg10912240_cg18299578_cg19714132_cg10300684_cg10828337_cg16804284_cg04265797_cg05565239_cg11293157_cg2…	0.0863596	cg20092046_cg18627729_cg20448177_cg13106215_cg00658360_cg25301514_cg05131334_cg11826156_cg08619515_cg11461579_cg10277912_cg12739724_cg22361181_cg11741428_cg10187792_cg01732718_cg04222725_cg06406619_cg18464402_cg20712669_cg24412058_cg08094571_cg01858668_cg05516285_cg15655714_cg12485323_cg02889672_cg20509831_cg08275271_cg16139228_cg20558987_cg19804859_cg08536191	-0.123699	cg25936889_cg06187102_cg04625528_cg01200397_cg23213278_cg18700197_cg04120080_cg24762459_cg01327767_cg12557562_cg09542741_cg01669285_cg04162504_cg08089354_cg17501813_cg06268269_cg00677141	0.209735	cg03079016_cg23620184_cg12897860_cg22035278_cg08592734_cg01016857_cg09285287_cg16874930_cg03053757_cg06837444_cg14173599_cg04051044_cg07924575	-0.118538	cg19998368_cg13053999_cg02547394_cg03338754_cg11178281_cg14452706_cg14976660_cg24493446_cg13448589_cg10514097_cg13621679_cg08594218_cg12999453_cg25416153_cg05513069_cg14007004_cg16523372_cg18031850_cg11275630_cg24296452_cg25249539_cg26690949_cg11296498_cg12426652_cg11335730	0.237876	cg09184853_cg03164761_cg19605258_cg04553707_cg26836800_cg16461427_cg26353468_cg23533198_cg11420768	0.0586919	cg15096563_cg08958015_cg04493558_cg11522454_cg04989913_cg03642486_cg07965823_cg04629595_cg21375294_cg19246089_cg25381637_cg17710868_cg04205038_cg18329931_cg20185461_cg15000279_cg05471297_cg20828319_cg25460652_cg01144286_cg17368808_cg13923722_cg07552707_cg20674635_cg00677866_cg12743978_cg03696345_cg07605695	-0.285668	cg11100309_cg21917950_cg19554257_cg05949290_cg06889607_cg01277923_cg05263409_cg26154568_cg26571476_cg23131026_cg18595005_cg20514725_cg04346226_cg22794504_cg16715953_cg18302606_cg15717212_cg26396492_cg18016202_cg27060381	-0.954231	cg27593282_cg19627271_cg07365979_cg12327486_cg27032787_cg16004842_cg24163734_cg21601848_cg25616010_cg02828203_cg19388739_cg06019647_cg08261681	-0.929832	cg17937686_cg08174279_cg26840146_cg01385647_cg21562801_cg27299588_cg17696434_cg27167613_cg10703625_cg09225560_cg11274568	0.461565
cg26194089_cg04827692_cg24719984_cg14415816_cg25709273_cg07471943_cg11294692_cg10113212_cg22943329_cg07726953_cg01353586_cg08327177_cg03696974_cg17061373_cg05808300_cg10469650_cg26066975_cg08204783_cg04530793_cg04074319_cg25819441_cg15801340_cg04209573_cg13536522_cg12171923_cg27114120_cg14049295_cg11155865_cg13062913_cg06212263_cg23936463	0.686766	cg11594742_cg23304135_cg06263220_cg15968852_cg19525565_cg14007660_cg05557390_cg03211244_cg03914201_cg21896089_cg12035596_cg17123327_cg19319103_cg22405865_cg01545447_cg01441171_cg20847962_cg15212426_cg04454607_cg10834460_cg23778144_cg24662926_cg24243927_cg19511425_cg25638077_cg02450886_cg17555866_cg21955534_cg00714323_cg15211032_cg26196133_cg01739356_cg14106777_cg09979033_cg15514224_cg09196558_cg0…	0.734383	cg20012848_cg02798899_cg10581989_cg04503324_cg00004089_cg13274612_cg08587504_cg08599496_cg07624842	-0.111581	cg23699196_cg23395715_cg10662314_cg06563089_cg23614791_cg05143887_cg20307302_cg15992563_cg19587904_cg17241776_cg01729717_cg00244745_cg06779110_cg21195256_cg05372242_cg14347088_cg08235161_cg23706497_cg20278291_cg05241355_cg25092838_cg23989821_cg22154539_cg14217069_cg24569447_cg07949597_cg07160932_cg20161976_cg10689404_cg07438617_cg24672833_cg01388649_cg04591032_cg04262140_cg18862850_cg25978955_cg0…	-0.132293	cg07063583_cg17434326_cg01177782_cg18373439_cg05229388	-0.172571	cg11017186_cg02910711_cg22502776_cg26753918_cg18114811_cg23394562_cg07531110_cg01216311_cg08815352_cg00249268_cg26238857_cg02517337_cg01586976	-0.0684453	cg23284720_cg08622677_cg02568761_cg11751806_cg22358580_cg20737382_cg25695610_cg20010506_cg21535462_cg11549972_cg14380586_cg23031493_cg00673365_cg15927882_cg12878812_cg15607538_cg08572734_cg09831026_cg18836626_cg14336545_cg06679720_cg09557313_cg18315960_cg22840780_cg22057720_cg04285549_cg09357740_cg10912240_cg18299578_cg19714132_cg10300684_cg10828337_cg16804284_cg04265797_cg05565239_cg11293157_cg2…	0.181549	cg00790323_cg15284911_cg22799141_cg02726803_cg25928819_cg10319893_cg06040882_cg16304521_cg09975804_cg14965694_cg27513586_cg07957690_cg08134598_cg05545914_cg02046423_cg12534008_cg06746744_cg25361850_cg24886257_cg17271561_cg00464392_cg03832839_cg21760971_cg14886059_cg06731016_cg23100052_cg19426662_cg22529504_cg25055992_cg15372721	0.114541	cg10238080_cg01104053_cg01937803_cg19361543_cg01808547_cg08310837_cg12100600_cg17928869_cg04581214_cg01530202_cg03584056_cg19731055_cg15215681_cg25741368_cg06522456_cg24465349_cg25799986_cg06958537_cg25349820_cg06084615	-0.0860463	cg13254979_cg18612647_cg18736141_cg00516222_cg25260170_cg17666539_cg06793867_cg04324758_cg25913495_cg15001687_cg17729667	0.122025	cg20012848_cg02798899_cg10581989_cg04503324_cg00004089_cg13274612_cg08587504_cg08599496_cg07624842	0.209717	cg07248895_cg21041956_cg12643378_cg12874323_cg13833345_cg01458062_cg26737850_cg11801411_cg17301311_cg12340687_cg26571739_cg16230254_cg05820491_cg26605259_cg03056838_cg19112953_cg05005582	-0.118364	cg08158662_cg15777553_cg10366797_cg01793443_cg10766599_cg21565421_cg21091639_cg02176915_cg24930536_cg12713159_cg13899108_cg09431525_cg14222245_cg09968766	0.237179	cg23699196_cg23395715_cg10662314_cg06563089_cg23614791_cg05143887_cg20307302_cg15992563_cg19587904_cg17241776_cg01729717_cg00244745_cg06779110_cg21195256_cg05372242_cg14347088_cg08235161_cg23706497_cg20278291_cg05241355_cg25092838_cg23989821_cg22154539_cg14217069_cg24569447_cg07949597_cg07160932_cg20161976_cg10689404_cg07438617_cg24672833_cg01388649_cg04591032_cg04262140_cg18862850_cg25978955_cg0…	0.0584452	cg25610270_cg06543886_cg23048656_cg25007422_cg04022912_cg27477690_cg25363387_cg07831273_cg12381105_cg13608647_cg03679410_cg25882873_cg13604047	0.284945	cg14661460_cg02493153_cg20228385_cg03773235_cg20487932_cg03068407_cg06179800_cg10842456_cg20188816_cg15284256_cg24930888_cg02586712_cg23844988_cg25863735_cg05186250_cg16257763_cg07668077_cg12761046_cg08248356_cg20073681_cg07099998_cg02135682_cg14290908_cg04519550_cg06251561_cg13274938_cg03163819_cg06422947_cg10725618_cg18176532_cg00307203_cg17361576_cg08625766_cg02736255_cg26244993_cg04350092_cg2…	0.95409	cg02313118_cg07184251_cg17487409_cg07109743_cg02843201_cg09482195_cg13090941_cg04358214_cg00381442_cg03692835_cg12478371_cg23434126_cg13647861_cg18785120_cg03803381_cg14458815	0.929503	cg21018647_cg26632177_cg17209122_cg22808438_cg16512364_cg22855988_cg14078076_cg04866357_cg11484145_cg08103980_cg08081390_cg25895818_cg25328384_cg00877683_cg00156001	0.760874
cg23699196_cg23395715_cg10662314_cg06563089_cg23614791_cg05143887_cg20307302_cg15992563_cg19587904_cg17241776_cg01729717_cg00244745_cg06779110_cg21195256_cg05372242_cg14347088_cg08235161_cg23706497_cg20278291_cg05241355_cg25092838_cg23989821_cg22154539_cg14217069_cg24569447_cg07949597_cg07160932_cg20161976_cg10689404_cg07438617_cg24672833_cg01388649_cg04591032_cg04262140_cg18862850_cg25978955_cg0…	0.68533	cg14990842_cg27031716_cg07239600_cg11868944_cg26348847_cg01223193_cg06810461_cg14593352_cg01394790_cg00887258_cg05017003_cg08541935_cg14010367_cg13817994_cg20077179	0.732169	cg02189252_cg10268384_cg15010091_cg08690835_cg25473872_cg14778349_cg02638855_cg01171067	-0.111515	cg25024717_cg20402783_cg23047434_cg24504927_cg02305377_cg12670347_cg05555207_cg04184232_cg20933109_cg20981086_cg24381412_cg11439821_cg11324957_cg25689193_cg12062220_cg07928083_cg27552406_cg07201456_cg27656949_cg03232879_cg18652900_cg13670833_cg01268824_cg06440305_cg10705541_cg10696191_cg25661973_cg19796981	-0.132233	ch.X.7566543R_cg02860426_cg05100850_cg13831280_ch.X.16400295F_ch.X.253162F_cg25708442_cg21660307_cg09330488_cg00059162_cg24377225_cg05842292_cg07622257_cg00914804_cg23741734_cg25189543_cg08341791_cg15964359_cg23494319_cg10590019_cg10519404_cg02325894_cg24238392_ch.X.557489R_cg16111104_cg20784465_cg13489874_cg03732702_ch.X.665616F_ch.X.42631857F_ch.X.703923F_cg09500604_cg03644155_cg12838649_cg0090…	-0.170549	cg05780543_cg02506360_cg20519258_cg20226327_cg11781421_cg18851631	-0.0683029	cg16370491_cg11228052_cg26602294_cg18282455_cg01661350_cg09896622_cg03505995_cg20576153_cg00859478_cg21575295_cg25789916_cg03549735_cg03671700_cg21893431_cg06402675_cg20266154_cg15775313_cg17117171_cg10617499_cg00862894_cg04337278_cg06515159	0.181392	cg02072400_cg25977206_cg10761315_cg24788019_cg02320820_cg27295850_cg06861044_cg06675248_cg05735782_cg02834747_cg00336800_cg23218559_cg26659805_cg06746893_cg09265397_cg15110403_cg03570035_cg17555429_cg14082763_cg05383947_cg01519784_cg13361779_cg12484489_cg09149648	0.114448	cg22711405_cg12399700_cg24296626_cg04326198_cg05182249_cg03927133_cg11611600_cg14693555_cg03389653_cg04464276_cg05948940_cg19586576_cg14202850_cg11909912_cg00439658_cg17478228_cg10812508_cg06553312_cg03182113_cg19792581_cg01666793_cg24238849_cg20552282_cg03906451_cg02501779_cg06695663	0.0859711	cg19870512_cg11901043_cg27555582_cg20399616_cg21980043_cg19977966_cg18040901_cg05420790_cg12699286_cg15894722_cg22120988_cg13879483_cg13702005_cg10111292_cg16403344_cg16065021_cg02543772_cg19595750_cg22763718_cg13438893_cg18437365_cg16705627_cg22895601_cg15384598_cg25496932_cg20463862_cg06785999_cg19456540_cg01779765_cg13222752_cg06204735_cg17075048_cg13745645_cg04283162_cg20874718_cg22535307_cg1…	0.121973	cg02094267_cg12964176_cg13831931_cg23453857_cg27139938_cg25528956_cg01547504_cg03650160	0.206626	cg06686712_cg22753448_cg17051207_cg15470658_cg19742037_cg10217707_cg08164233_cg26493224_cg02540736_cg05703471_cg14072930_cg01478482_cg03764440_cg01851782_cg06037848_cg13675837_cg19328649_cg04420141_cg22376929_cg04441987_cg00943035	-0.117397	cg26194089_cg04827692_cg24719984_cg14415816_cg25709273_cg07471943_cg11294692_cg10113212_cg22943329_cg07726953_cg01353586_cg08327177_cg03696974_cg17061373_cg05808300_cg10469650_cg26066975_cg08204783_cg04530793_cg04074319_cg25819441_cg15801340_cg04209573_cg13536522_cg12171923_cg27114120_cg14049295_cg11155865_cg13062913_cg06212263_cg23936463	0.236652	cg20863756_cg15974062_cg20404336_cg18958684_cg09225537_cg04174180_cg13885201_cg14058010_cg22160463_cg24275769_cg03400437_cg03143886_cg03013329_cg24871714_cg13672300_cg00533364_cg21748418_cg05264510_cg26734668_cg23854009_cg04684267_cg08495027	0.0583448	cg04882995_cg10505740_cg12486287_cg01951698_cg10235355_cg22377486_cg04520793_cg06204745_cg20670085	-0.284547	cg10450820_cg17450815_cg24448421_cg11930955_cg11097325_cg10775991_cg14372433_cg10007431_cg22836787_cg08264519_cg00706858_cg00005440_cg02252742_cg23983449_cg05978446_cg04726374_cg19604110_cg17943663_cg17260354_cg17260631_cg12964033_cg00740788_cg19045239_cg24802802_cg25454039_cg00417151_cg08833432_cg26274274_cg11612377	-0.954061	cg27251488_cg13929658_cg24227031_cg18188495_cg07508588_cg00002684_cg03050429_cg00081324_cg17656881_cg18625289_cg18317135_cg23347323_cg11686071_cg03227037_cg04136484	0.929461	cg04782316_cg20315554_cg12100109_cg02396126_cg10387511_cg10872844_cg25840197_cg09226237_cg11182105_cg00204984_cg27261446_cg13793407_cg06211062_cg16196506_cg02651457	0.224239
cg00838874_cg08530237_cg21485303_cg14717988_cg04651603_cg17573720_cg03132556_cg21777948_cg06630413_cg16898193_cg23685155_cg00218447_cg03565659_cg27142032_cg14529331_cg02457328_cg16241421_cg14835517_cg09042277_cg03569640_cg23827572_cg10281002_cg19290410_cg05929882_cg03532904_cg02824386_cg14411103_cg14793406_cg11021989_cg10323921_cg17352152_cg12440549_cg19695777_cg18049776_cg06654956_cg10091222_cg1…	0.681997	cg06168702_cg00967529_cg10858432_cg04324977_cg21268806_cg25087023_cg06453471_cg21251002_cg26783952_cg03507013_cg07620106_cg04799166_cg14622502_cg07186939_cg14546768_cg03967815_cg17964575_cg10925138_cg16179964_cg17202289_cg15819935_cg11049750_cg12724466_cg10158961_cg05748796_cg18458833_cg01834528_cg11407717_cg14045115_cg11981212_cg07059377_cg23716276_cg23153367_cg00189972_cg13740847_cg04822803_cg0…	0.719895	cg00943065_cg01466232_cg06586700_cg03400731_cg07331956_cg06626052_cg20233389_cg11307196_cg06587931	-0.111326	cg16033633_cg11591636_cg06916894_cg01383486_cg07454742_cg04300873_cg03438490_cg15046935_cg14557787	-0.132097	cg10158541_cg17495912_cg09907509_cg17934871_cg24287239_cg04536296_cg24115264_cg08390696_cg18153630_cg06754445_cg17680773	0.169801	cg14504497_cg02498227_cg16540258_cg07164581_cg16627934_cg08374428_cg06732170_cg15920561_cg25655189_cg26074025_cg07896382_cg09248282_cg27219955_cg09939948_cg11829394_cg14562331_cg01227218_cg03948510_cg09354348_cg23814364_cg13151353_cg23382310_cg03872905_cg12173214_cg09296416_cg09175325_cg18672561_cg27359384_cg04079758_cg14268695_cg01916357_cg18062140_cg20159906_cg24235518_cg08514932_cg15860956_cg0…	-0.0681364	cg12458979_cg11999488_cg12690369_cg11784990_cg12630698_cg23554497_cg17851046_cg06717557_cg06912966_cg05128922_cg15854547_cg25802734_cg02574703_cg18842563_cg09763393_cg02057782_cg14367229_cg15167959_cg20523861_cg05875719_cg13398192_cg21526847_cg05041658_cg19764143_cg07862488_cg00979076_cg06625816_cg26929536_cg03727202_cg25584930_cg11018769_cg25876443_cg08582701_cg14642432_cg02405001_cg04671611_cg1…	0.180321	cg11965370_cg20684528_cg11241498_cg01961156_cg24501701_cg26727693_cg03928182_cg11389764_cg02469871_cg17015844_cg16404040_cg21349625_cg13534734_cg01944655_cg00184376_cg00889398_cg20366906_cg03865667_cg14427009_cg10746542_cg07002514_cg23288059_cg04784672_cg23222756_cg15895690_cg08599533_cg22861867_cg27050153_cg00229754_cg20260721_cg27295832_cg02278768_cg00716790_cg01700290_cg11859607_cg22105145_cg1…	0.114288	cg09629631_cg06512316_cg17514701_cg24771933_cg25090254_cg27106959_cg05364487_cg25283626_cg04325312_cg01615333_cg15777768_cg24354072_cg20592391_cg09644153_cg04384123_cg10285526_cg01962727_cg03711879_cg14644410_cg11732247_cg27019019_cg18380497_cg07967210_cg18062196_cg10846206_cg02811232_cg02614657_cg05250458_cg11142456_cg01349114_cg27184806_cg03233940_cg14931230_cg15634398_cg04895616_cg04645914_cg2…	0.085753	cg07698281_cg05710090_cg20762480_cg00896347_cg05970811_cg20098478_cg24688803_cg06476591_cg22947124_cg00884334_cg07841477_cg24882882_cg25170034_cg13428561_cg07677856_cg21235532_cg24546155_cg14822719_cg06566034_cg25584814_cg08928145_cg09032877_cg22885014_cg06193578_cg08475025_cg19183842_cg08174179_cg22889142_cg25513535	0.121838	cg03043405_cg21604743_cg22609034_cg09132264_cg13568559_cg21239691_cg26816294_cg04381324_cg14198185_cg03623565_cg03043267_cg08313132_cg18589477_cg14191292_cg22044068_cg04765675_cg03348338_cg16371488_cg05196231_cg16117744_cg15532946_cg07167981_cg05550588_cg24355643_cg00230752_cg25949649_cg16824069_cg04927982_cg11670235_cg12221068_cg05393376_cg14220025_cg17405188_cg25543607_cg19936436_cg20814574_cg2…	0.20466	cg12507643_cg19379572_cg23513775_cg22522875_cg24300077_cg18204200_cg26404745_cg13208704_cg08974244_cg01960885_cg20357875_cg26773080_cg16251421_cg08134301_cg21024356_cg00549412	-0.116631	cg12458979_cg11999488_cg12690369_cg11784990_cg12630698_cg23554497_cg17851046_cg06717557_cg06912966_cg05128922_cg15854547_cg25802734_cg02574703_cg18842563_cg09763393_cg02057782_cg14367229_cg15167959_cg20523861_cg05875719_cg13398192_cg21526847_cg05041658_cg19764143_cg07862488_cg00979076_cg06625816_cg26929536_cg03727202_cg25584930_cg11018769_cg25876443_cg08582701_cg14642432_cg02405001_cg04671611_cg1…	0.235961	cg05326144_cg03240059_cg07398303_cg04979778_cg20153322_cg01307229_cg20796298_cg10084993_cg04313338_cg13863272_cg10244414_cg08770935_cg03367679_cg03568305_cg00237876_cg16284626_cg23632849_cg23629140_cg08429256_cg02648422_cg26137159_cg23934145_cg19716018_cg01091751_cg09270346_cg15008605_cg19816290_cg26133068_cg00164189	-0.0582251	cg10843707_cg17423900_cg19143959_cg02164442_cg20760066_cg10257849_cg08892491_cg20629183_cg07895719_cg04124763_cg15755568_cg19301342_cg09047400_cg12589798_cg22636697_cg18073115	-0.284465	cg02241020_cg19760651_cg19538549_cg13848584_cg16953943_cg27308414_cg21836905_cg04716996_cg08668113_cg00519418_cg17156665_cg14860680_cg27636559_cg02096518_cg02097429_cg23923179_cg18744117_cg04956254_cg20047349_cg08690515_cg15315395_cg10317173_cg22378063_cg01736477_cg25661884_cg10676574_cg00876196_cg11125847_cg19733747_cg13276499_cg21495922	0.953752	cg10288374_cg03579392_cg08691159_cg04239353_cg20239912_cg21381398_cg11511084_cg10398217_cg05336855_cg04560668_cg07189258_cg19539652_cg17571926_cg15207465_cg14540321_cg10567318	0.928323	cg13621531_cg26256771_cg10942777_cg01748805_cg21407040_cg06586763_cg08332908_cg01793287_cg01530912	0.719019
cg23739862_cg18259930_cg19856499_cg10389229_cg08630381_cg19874726_cg04269188_cg11480800_cg23118086_cg06963233_cg26029554_cg02863489_cg00927231_cg08890824_cg06285925_cg04568355_cg27125849_cg24276681_cg15017004_cg13487748_cg18365142_cg11282936_cg24548833_cg04782470_cg20232102_cg04798919_cg26715571_cg16822939_cg08653747_cg06032349_cg04753583_cg06367659	0.680778	cg15144116_cg19577149_cg15882591_cg16297271_cg19630689_cg22395255_cg01076459_cg26177311_cg20697044_cg14295306_cg06672753_cg26133518_cg11860160	0.717735	cg01611017_cg16661866_cg11829633_cg17368800_cg03162410_cg25685510_cg00094051_cg09893641_cg06692153_cg16022279	-0.110987	cg12693537_cg05875066_cg27338302_cg02038492_cg23509204_cg27196496_cg12211397_cg09979523_cg24019054_cg20339720_cg26368826	0.132004	cg26503676_cg07597576_cg12674271_cg10033585_cg15604433_cg20262028_cg19627788_cg16343803_cg19489296_cg27514326_cg14451539_cg12972869_cg00357292_cg09055214_cg20938298_cg04641663_cg19907419_cg11485485_cg14002781_cg06439589_cg22996592_cg01413291_cg26791349_cg26488590_cg11254749	-0.169028	cg21411914_cg17929450_cg10025200_cg23571857_cg26320617_cg07098854_cg15826479_cg03354908_cg12471378_cg08832418_cg05205351	-0.0680997	cg13188098_cg10392177_cg21046874_cg08715654_cg07223990_cg15848561_cg02854229_cg24224304_cg00874817_cg14270687_cg21433231_cg13452260_cg17431391_cg13536060_cg09521703_cg26644049_cg06717850_cg25801988	0.179938	cg17085352_cg01577751_cg05090195_cg03078363_cg12235459_cg20670075_cg26469608_cg16517851_cg00924143_cg09775930_cg19329160_cg24136205_cg09797337_cg05134015_cg13209481_cg23929344_cg04926361_cg26325131_cg18566688_cg02086467_cg16793394_cg19705910_cg00770998_cg18655384_cg14576896_cg06799422_cg14811102_cg12591491_cg25728267_cg06022179_cg03951603_cg23990012_cg02858606_cg04938966_cg02187214_cg20349344_cg1…	0.114254	cg18569661_cg13654337_cg15471456_cg27093376_cg05911880_cg15752195_cg04032983	-0.0852112	cg04235126_cg27247092_cg22047387_cg21678312_cg10790429_cg00379648_cg02801786_cg00812438_cg04475027_cg04733537_cg05438320_cg22396555_cg01796166_cg14508508_cg18491080_cg01882870_cg09086835_cg27376182_cg00884040_cg20505704_cg00241076_cg05363778_cg18482164_cg23965689_cg08089301_cg14231749_cg21385821_cg09236176_cg24362812_cg07935012_cg06261937_cg15633664_cg14985989_cg13777844_cg05928342_cg21771200_cg1…	0.121827	cg15193490_cg04831505_cg11565911_cg08532057_cg26224311_cg17286244_cg23698666_cg24750854_cg09886641_cg07775813_cg26722733_cg05946623_cg18464802_cg26118142_cg22361859_cg14399930_cg09639931_cg26612727_cg23703062_cg13266435_cg26411267_cg11599207_cg03397659_cg21098323_cg24716275_cg02725313_cg15537254_cg13159946_cg21846177_cg00760439_cg13536258_cg07132736_cg23282949	-0.204308	cg02677946_cg22243222_cg08833308_cg04267436_cg03689324_cg05478779_cg19777470_cg22694275_cg09969277_cg10137837_cg22605919_cg13752828_cg26897150_cg13454700_cg15129608_cg05227131_cg16649052_cg09604203_cg25828181_cg05403071_cg13264941_cg12039664_cg07087859_cg15868105_cg09929819	0.115723	cg00838874_cg08530237_cg21485303_cg14717988_cg04651603_cg17573720_cg03132556_cg21777948_cg06630413_cg16898193_cg23685155_cg00218447_cg03565659_cg27142032_cg14529331_cg02457328_cg16241421_cg14835517_cg09042277_cg03569640_cg23827572_cg10281002_cg19290410_cg05929882_cg03532904_cg02824386_cg14411103_cg14793406_cg11021989_cg10323921_cg17352152_cg12440549_cg19695777_cg18049776_cg06654956_cg10091222_cg1…	0.234726	cg25024717_cg20402783_cg23047434_cg24504927_cg02305377_cg12670347_cg05555207_cg04184232_cg20933109_cg20981086_cg24381412_cg11439821_cg11324957_cg25689193_cg12062220_cg07928083_cg27552406_cg07201456_cg27656949_cg03232879_cg18652900_cg13670833_cg01268824_cg06440305_cg10705541_cg10696191_cg25661973_cg19796981	0.0579486	cg09370877_cg24986344_cg25570913_cg19570623_cg09404380_cg01339630_cg13945319_cg15075414_cg14074970_cg03658384_cg06352231_cg06647930	-0.284158	cg27251488_cg13929658_cg24227031_cg18188495_cg07508588_cg00002684_cg03050429_cg00081324_cg17656881_cg18625289_cg18317135_cg23347323_cg11686071_cg03227037_cg04136484	-0.952995	cg12003079_cg08515817_cg16950658_cg05041502_cg14740106_cg16081457_cg21975684_cg05788043_cg02353048_cg04069420_cg15866367_cg24247370_cg17398815_cg19937499_cg25489517_cg01751320_cg20938047_cg21037607_cg14940831_cg23672789_cg14205376_cg21221767_cg18917016_cg18416503_cg21401426_cg06455624_cg14034270_cg23722168_cg00007540_cg12269708_cg11267315_cg19618385_cg00748720_cg09451159_cg26877077_cg18167020_cg0…	-0.927872	cg14060366_cg02571678_cg07150830_cg06438366_cg01668650_cg21450164	0.347051
cg14730445_cg15699226_cg17041693_cg16573782_cg18105227_cg17650607_cg06563086_cg14424450_cg02098495_cg10801102_cg11850773_cg18044383_cg26556385_cg10693058_cg09434500_cg25307168_cg12180703_cg12569911_cg03567830_cg00254133	0.680153	cg02094267_cg12964176_cg13831931_cg23453857_cg27139938_cg25528956_cg01547504_cg03650160	-0.712881	cg23719534_cg07842130_cg20578501_cg16219271_cg01728536_cg15672735_cg04702368_cg04821008_cg24601489_cg13872501_cg09731029_cg01051089_cg21759095_cg11018123_cg13494084_cg18090198_cg01794548_cg00939965_cg13221751_cg24845753_cg07093674_cg18776609_cg05142680_cg20950296_cg03636437_cg18585581_cg03964424_cg02804708_cg01282661_cg08340716_cg18267532_cg20789492_cg17349776_cg22288147_cg09818656_cg05576116_cg1…	0.110976	cg12934419_cg23270924_cg18060905_cg14506667_cg09184151_cg17579446_cg04604142_cg20292318_cg12949396_cg06390653_cg14799766_cg07074042	0.131436	cg16034567_cg00203804_cg17467287_cg00951171_cg06508730_cg25775033_cg27303549_cg09998101_cg19522972	-0.168696	cg09487178_cg21225740_cg25286683_cg05994665_cg05200059_cg04904654_cg04904099_cg25656950_cg09581049_cg06474661_cg02435862_cg06150430_cg04995377_cg18456459_cg23393072_cg16689069_cg06277954_cg14518761_cg15935594_cg23904377_cg26912636_cg06442089_cg25883825_cg26201811	-0.0674952	cg00920572_cg26643142_cg09432902_cg23442672_cg20562678_cg09391032_cg01622304_cg02991571_cg18562055_cg09433509_cg16478719_cg05985907_cg14943113_cg08682607_cg21038785_cg03365496_cg07010088_cg07917269_cg23623860_cg18011253_cg25957147_cg06713488_cg17941015_cg14156650_cg27500027_cg07221600_cg15601050_cg07723251_cg08922202_cg15704855_cg20353935_cg12835181_cg02644494_cg09238899_cg27638815_cg18784500_cg0…	0.17967	cg00331508_cg12029105_cg16232183_cg03313945_cg19490868_cg09600096_cg17871910_cg19907776_cg22101924_cg12310850_cg01407406_cg08645860_cg00588871_cg00630794_cg01121554_cg26828119_cg00008033_cg16601569_cg03369308_cg16042149	0.114041	cg20863756_cg15974062_cg20404336_cg18958684_cg09225537_cg04174180_cg13885201_cg14058010_cg22160463_cg24275769_cg03400437_cg03143886_cg03013329_cg24871714_cg13672300_cg00533364_cg21748418_cg05264510_cg26734668_cg23854009_cg04684267_cg08495027	0.0849825	cg03309176_cg25615068_cg08598677_cg17053267_cg13497903_cg17973661_cg02510853_cg17552742_cg17118435_cg00231389_cg10292855_cg09697245_cg24572024_cg02053054_cg26821137_cg09550945_cg02505918_cg18369465_cg02712165_cg08073215_cg17353224_cg03553488_cg12779989_cg10786033_cg03731131_cg16518231_cg16430687_cg21437776_cg26577969_cg11219690_cg02477448_cg26947850	0.121472	cg01567754_cg10872774_cg11520870_cg07085775_cg10327966_cg02648939_cg20958725_cg16794722_cg07469691_cg10068727_cg19762085	0.202656	cg08074084_cg01866805_cg26585724_cg03353971_cg10062919_cg23146565_cg26457564_cg15498274_cg05683781_cg04966972_cg06226150	-0.115435	cg00181125_cg20587394_cg27002522_cg21216477_cg17083560_cg04610718_cg04745673_cg23820885_cg06721255_cg15964309_cg02345991_cg06554081_cg18368742_cg03469054_cg13234863_cg05967403_cg03860037_cg14171414_cg01382137_cg11312408_cg19029904_cg02365360_cg10236414_cg11870560_cg14911202_cg18486902_cg04991036_cg10385303_cg04171065_cg00107772_cg22967396_cg07442409_cg09283484_cg19611809_cg24700485_cg24705646_cg2…	0.234623	cg11965370_cg20684528_cg11241498_cg01961156_cg24501701_cg26727693_cg03928182_cg11389764_cg02469871_cg17015844_cg16404040_cg21349625_cg13534734_cg01944655_cg00184376_cg00889398_cg20366906_cg03865667_cg14427009_cg10746542_cg07002514_cg23288059_cg04784672_cg23222756_cg15895690_cg08599533_cg22861867_cg27050153_cg00229754_cg20260721_cg27295832_cg02278768_cg00716790_cg01700290_cg11859607_cg22105145_cg1…	0.0577677	cg08114617_cg09213964_cg03356172_cg02085147_cg11059483_cg15345741_cg22513857_cg21323441_cg04747941_cg07045891_cg15715619_cg02126435_cg11999631_cg06522054_cg25400229_cg19389293_cg24132694_cg06537894_cg05068987_cg19485202_cg09949775_cg19907305_cg14921169_cg25939742_cg03279206_cg22136753_cg01460436_cg04446345_cg07021644	-0.282848	cg11094656_cg06857093_cg08286761_cg17496602_cg08556091_cg24515533_cg03450734_cg01531184_cg09739059_cg18033335_cg07051905_cg03823705_cg12567068	-0.952791	cg21281007_cg17010349_cg08830902_cg03318924_cg04146041_cg12611405_cg26227353_cg15707553_cg00169184_cg01663970_cg00663584_cg03079818_cg19100884_cg18220786_cg15534318_cg20711163_cg14851263_cg06971300_cg21855154_cg19021708_cg11637118_cg15660446_cg13466527_cg01991625_cg19835618_cg26840970_cg04325591_cg09284745_cg11486935_cg27539807_cg21983245_cg09843580_cg19865545_cg10762511_cg06656240_cg11106156_cg2…	-0.927753	cg23935593_cg11661326_cg06238180_cg09103073_cg14550457_cg00117294_cg10063047	-0.237911
cg16661508_cg14996220_cg25800765_cg04245590_cg08938906_cg11787160_cg00329618_cg25671708_cg25938646_cg19610077_cg17275781_cg07268058_cg16052975_cg02435495_cg14438019_cg23602058_cg12116288_cg04971763_cg20910637_cg03116238_cg27343616_cg14606116	0.67605	cg20862176_cg19310827_cg10788028_cg13030236_cg07702009_cg17700136_cg12041934_cg18390152_cg24652377_cg12144937_cg10890663_cg09362977_cg24258259_cg15389411_cg05175204_cg24393665_cg15878428_cg27021037_cg13788827_cg06480525_cg13630714_cg26489554_cg12412444_cg23693475_cg03122476_cg27070532_cg05655041_cg06037923_cg11608216_cg10996370_cg17195086_cg25363442_cg22669937_cg04354869_cg15545178_cg14453321_cg1…	0.708325	cg19995539_cg25639505_cg05557516_cg12510140_cg14535553_cg02256576_cg16672223_cg18995064_cg24489015_cg12055133_cg15142116_cg02348462_cg02625925_cg06500646_cg06595162_cg19234095	-0.110223	cg17585910_cg03833948_cg20010411_cg22540384_cg13069502_cg23015707_cg14901435_cg00845350_cg06770413_cg03462158_cg04360053_cg09891935_cg24079381_cg11684549_cg11389871_cg18216439_cg10996413_cg12041600_cg21701994_cg00159764_cg02379079_cg19200082_cg13398727_cg25379661_cg13020518_cg19120053	0.130652	cg16567087_cg17871739_cg22698358_cg20303283_cg21875437_cg04233717_cg11024551_cg19788004_cg16832551_cg14962776_cg26422761_cg17659886_cg15268302_cg25793649_cg08818886_ch.X.258064R_cg11720142_cg14937106_cg00977690_cg03159836_cg11251991_ch.X.42854404F_ch.X.42921571R_cg11895950_cg00751785_cg03267667_cg06286431_cg01472347_cg24232677_cg19110434_ch.X.938089F_cg06868150_cg02575859_cg18468467_cg05836475_ch…	-0.166692	cg06345087_cg20284998_cg05251573_cg10982460_cg16265984_cg08064860_cg16000131_cg27398640_cg15558558_cg16594273_cg24328560_cg07825272_cg05643281_cg15678825_cg10489936_cg27028045_cg05013337	-0.0660195	cg25024717_cg20402783_cg23047434_cg24504927_cg02305377_cg12670347_cg05555207_cg04184232_cg20933109_cg20981086_cg24381412_cg11439821_cg11324957_cg25689193_cg12062220_cg07928083_cg27552406_cg07201456_cg27656949_cg03232879_cg18652900_cg13670833_cg01268824_cg06440305_cg10705541_cg10696191_cg25661973_cg19796981	0.179457	cg26194089_cg04827692_cg24719984_cg14415816_cg25709273_cg07471943_cg11294692_cg10113212_cg22943329_cg07726953_cg01353586_cg08327177_cg03696974_cg17061373_cg05808300_cg10469650_cg26066975_cg08204783_cg04530793_cg04074319_cg25819441_cg15801340_cg04209573_cg13536522_cg12171923_cg27114120_cg14049295_cg11155865_cg13062913_cg06212263_cg23936463	0.113955	cg00181125_cg20587394_cg27002522_cg21216477_cg17083560_cg04610718_cg04745673_cg23820885_cg06721255_cg15964309_cg02345991_cg06554081_cg18368742_cg03469054_cg13234863_cg05967403_cg03860037_cg14171414_cg01382137_cg11312408_cg19029904_cg02365360_cg10236414_cg11870560_cg14911202_cg18486902_cg04991036_cg10385303_cg04171065_cg00107772_cg22967396_cg07442409_cg09283484_cg19611809_cg24700485_cg24705646_cg2…	0.0843468	cg14567043_cg17629906_cg20995055_cg01386425_cg03880161_cg17071063_cg16763443_cg27590397_cg06580033_cg12225789_cg04398978_cg13981356_cg15688551_cg11351746_cg03770290_cg22200289_cg18886062_cg12665460_cg21907914_cg13236659_cg22233660	0.121261	cg23719534_cg07842130_cg20578501_cg16219271_cg01728536_cg15672735_cg04702368_cg04821008_cg24601489_cg13872501_cg09731029_cg01051089_cg21759095_cg11018123_cg13494084_cg18090198_cg01794548_cg00939965_cg13221751_cg24845753_cg07093674_cg18776609_cg05142680_cg20950296_cg03636437_cg18585581_cg03964424_cg02804708_cg01282661_cg08340716_cg18267532_cg20789492_cg17349776_cg22288147_cg09818656_cg05576116_cg1…	-0.199548	cg19870512_cg11901043_cg27555582_cg20399616_cg21980043_cg19977966_cg18040901_cg05420790_cg12699286_cg15894722_cg22120988_cg13879483_cg13702005_cg10111292_cg16403344_cg16065021_cg02543772_cg19595750_cg22763718_cg13438893_cg18437365_cg16705627_cg22895601_cg15384598_cg25496932_cg20463862_cg06785999_cg19456540_cg01779765_cg13222752_cg06204735_cg17075048_cg13745645_cg04283162_cg20874718_cg22535307_cg1…	0.115291	cg10625583_cg04329105_cg14335588_cg03578041_cg23232185_cg16413675_cg17351862_cg22961402_cg01622018_cg24179182_cg00594561_cg03722757_cg12068124_cg11220060_cg14369804_cg17245627_cg26478216_cg06041363	-0.231945	cg01345315_cg21164131_cg13631391_cg10040329_cg14123543_cg01396176_cg25403721_cg26128079_cg18354094_cg09527126_cg18628094_cg16562275_cg07388347_cg15292275_cg15856599_cg08699047_cg21106407_cg04548856_cg23705224_cg18832140_cg05622324_cg10829207_cg27376707_cg14874133_cg15282819_cg07514158_cg09522056_cg15101622_cg04747634_cg16299565_cg19767959_cg21070161_cg20841748_cg20651616_cg19962990_cg26938597_cg2…	0.0576995	cg07403400_cg11571563_cg07485357_cg16761581_cg12265829_cg21284733_cg05031016_cg14287235_cg19646112_cg17328659_cg01573194_cg02489908_cg03096732_cg27104290_cg16887775_cg04027900_cg18672959_cg19395056_cg24867524_cg03105222_cg23867046	-0.279482	cg22343263_cg08447934_cg25961136_cg22817711_cg10336220_cg01110520_cg10104496_cg06261620_cg08187585_cg18446238_cg02965553_cg00481600_cg19426048_cg23147204_cg19061920_cg08941639_cg18397357_cg12343953_cg19616437_cg03866607_cg07739851_cg18414877_cg10723746_cg01070272_cg00313477_cg04459545_cg15234271_cg21622733_cg21286428_cg23169111_cg15313891_cg03059692_cg02612943_cg17929130_cg14616110_cg13489049_cg1…	0.952605	cg00980180_cg25665697_cg17109865_cg03328388_cg08292559_cg22196157_cg13086467_cg09371559_cg02004422_cg22889895	0.927739	cg03923438_cg00760646_cg12043703_cg01522320_cg10536803_cg15080872	-0.601366
cg12243597_cg09486902_cg03700449_cg00099976_cg08386692_cg15489250_cg23217097_cg19672997_cg20575761_cg25745712_cg14860120_cg20585038_cg15491461_cg03004280_cg04379606_cg09016242_cg25309759_cg10157715_cg14328457_cg26281453_cg25306087_cg27019126_cg13633497_cg02497747_cg10358533_cg08510205_cg11909748_cg13461241_cg09918296_cg22647407_cg22510337_cg26263766_cg25164624_cg15272362_cg19593767_cg26238800_cg2…	0.67537	cg13699808_cg15042310_cg06767008_cg26820941_cg13133627_cg11895821_cg10089642_cg02348748_cg05435505_cg07559438_cg01638580	-0.706019	cg16610804_cg24514478_cg07347004_cg07312240_cg13485470_cg17945140_cg16779580_cg15963551_cg12737497_cg04212150_cg03096126_cg23416050_cg20410931	-0.109449	cg07184032_cg11791577_cg20416037_cg25133016_cg23777943_cg22472418_cg25198495_cg20527168_cg01034251_cg04640076_cg03437883_cg03764274_cg25312970_cg11109122_cg16541522_cg13262078_cg02217814_cg23080422_cg16982741_cg07797805_cg21072629_cg16087101_cg07233747_cg01445487_cg27602818	0.130278	cg03562770_cg17911936_cg07386898_cg22910295_cg25772438_cg17509563_cg12360029_cg03553692_cg13919285	0.165737	cg09308288_cg12020794_cg13146484_cg14471244_cg14975009_cg00217795_cg15102118_cg12890335_cg16284489_cg03715731_cg21435684_cg22567728_cg02969415_cg17385190_cg14202244_cg20351734	-0.0657464	cg08681268_cg16000077_cg02698519_cg27190398_cg12811215_cg25752848_cg01495890_cg11947637_cg04390849_cg12768652_cg13210663	-0.179117	cg13446772_cg04162059_cg13433302_cg04290586_cg13904275_cg12369353_cg01929377_cg11138095_cg20689135_cg27554782_cg22191326_cg23397975_cg21516550_cg26069230_cg03709307_cg10068300_cg05784157_cg16501308_cg14740893_cg23085662_cg06197114_cg21602520_cg26147746_cg15353501_cg08058894_cg09663111_cg18562935	0.113885	cg05581394_cg02137770_cg23197763_cg09123155_cg07078479_cg16310388_cg06424168_cg03760878_cg15053090_cg04766895_cg24308336_cg04271991_cg10368484	-0.0840506	cg01345315_cg21164131_cg13631391_cg10040329_cg14123543_cg01396176_cg25403721_cg26128079_cg18354094_cg09527126_cg18628094_cg16562275_cg07388347_cg15292275_cg15856599_cg08699047_cg21106407_cg04548856_cg23705224_cg18832140_cg05622324_cg10829207_cg27376707_cg14874133_cg15282819_cg07514158_cg09522056_cg15101622_cg04747634_cg16299565_cg19767959_cg21070161_cg20841748_cg20651616_cg19962990_cg26938597_cg2…	0.121128	cg08247564_cg09539950_cg02940693_cg27031031_cg09500738_cg15393165_cg12209555_cg19062021_cg25669127_cg20337445_cg12303009_cg13809536_cg04379075_cg12626920_cg24045683_cg17106690_cg03923832	-0.19558	cg19482025_cg21623748_cg14580667_cg22389950_cg05196366_cg26953640_cg14314071_cg03679521_cg26022073_cg04714638_cg24229589_cg00812921_cg06369522_cg15575222_cg06102403_cg00938743_cg02801359_cg17526301	0.115283	cg14730445_cg15699226_cg17041693_cg16573782_cg18105227_cg17650607_cg06563086_cg14424450_cg02098495_cg10801102_cg11850773_cg18044383_cg26556385_cg10693058_cg09434500_cg25307168_cg12180703_cg12569911_cg03567830_cg00254133	0.231774	cg01870995_cg16856286_cg03536474_cg23891273_cg21718267_cg22327646_cg24427504_cg21851351_cg05043908_cg21726079_cg03994318_cg12317080_cg10755235_cg15996043_cg01802258_cg00173623_cg24880701_cg26674943_cg10251896_cg10151685_cg21958251_cg02401454_cg12106899_cg01574663_cg18422586_cg16357224_cg04135106_cg21745612_cg18074954_cg24131595_cg24213719_cg18596362_cg10122698_cg09772661_cg08249988_cg18692149_cg1…	0.0576367	cg19526562_cg16273303_cg26218577_cg26730036_cg24612000_cg01539154_cg15477144_cg13926267	-0.278739	cg05454604_cg23126152_cg04717595_cg21902984_cg17072087_cg15355713_cg26794160_cg14810313_cg16340767_cg04852821_cg05376485_cg14557853_cg23815831_cg08726667_cg06469895_cg10692114_cg11407606_cg04941959_cg05726450_cg14343283_cg06491244_cg07862382_cg06752482_cg09795027_cg20920023_cg08301518_cg22787849_cg27032754_cg17491564_cg24523392_cg27161954_cg04891733_cg11555384_cg20551080_cg13096434_cg11991485	0.952272	cg15144888_cg13857134_cg19321018_cg13161206_cg01700003_cg04099632_cg19771746_cg17417591_cg05930266_cg26883974_cg18419651_cg20095834_cg05562794_cg10462820_cg11995373_cg05026592_cg26218411_cg02650825_cg11970192_cg01390331_cg19683989_cg08847162_cg00216305_cg26066589_cg01980714_cg02954149_cg02688694_cg03174558_cg12148387_cg05540716_cg15115421_cg00735611_cg16740415_cg10384044_cg12544923_cg22828770_cg2…	0.927703	cg19345244_cg27016678_cg11229468_cg07690193_cg10218093_cg10016256_cg00256414_cg00826520_cg18854679_cg00326747_cg13777513_cg15382924_cg06758497_cg16071552_cg27171110_cg26160557_cg25288455_cg04051681_cg05491359_cg09067791_cg19794082_cg02096118_cg14306687_cg17143776_cg09150609	-0.0309365
cg20092046_cg18627729_cg20448177_cg13106215_cg00658360_cg25301514_cg05131334_cg11826156_cg08619515_cg11461579_cg10277912_cg12739724_cg22361181_cg11741428_cg10187792_cg01732718_cg04222725_cg06406619_cg18464402_cg20712669_cg24412058_cg08094571_cg01858668_cg05516285_cg15655714_cg12485323_cg02889672_cg20509831_cg08275271_cg16139228_cg20558987_cg19804859_cg08536191	-0.674378	cg25161900_cg22800068_cg20357712_cg03477368_cg20015672_cg10251067_cg05554799_cg21565451_cg24578879_cg17506050_cg04769935_cg17095270_cg18086582_cg04587983_cg02033323_cg21515329_cg21030907_cg26046924_cg22773241_cg12404877_cg26417435_cg07349006_cg19050914_cg13479863_cg25790968_cg24723496_cg23091067_cg23869632_cg00233877_cg15446968_cg05175213_cg08061308_cg13726176_cg08327779_cg14713449_cg17488861_cg2…	-0.70456	cg26751275_cg16949674_cg02792322_cg24925901_cg21878356_cg20493705_cg13774825_cg08372668_cg17258195_cg12078458_cg05083642_cg24782661_cg07316505_cg19407385_cg27459180_cg14823865_cg07783336_cg21386072_cg15605314_cg03574344_cg24886725_cg14650081	-0.108949	cg21094588_cg14864542_cg08577231_cg12584520_cg27284120_cg05785930	0.130264	cg06263106_cg18413148_cg07189923_cg16821267_cg02175062_cg13822965_cg23369480_cg17705081_cg17434561_cg03280530_cg11085564_cg06178583_cg14849322	-0.165344	cg25206797_cg24293739_cg10367412_cg07131601_cg04791659_cg12722937_cg10698959_cg03746976_cg27072893_cg14615768_cg06613198_cg07408456_cg14899046_cg25351741	-0.0655404	cg06884495_cg11265941_cg25978208_cg16083551_cg05529874_cg23357257_cg12277416_cg14695540_cg27058832_cg08230215_cg04273661_cg26677196_cg06553871_cg07869795_cg08066140_cg14619338	0.178378	cg12427262_cg09373034_cg03843000_cg04606861_cg14119999_cg09972259_cg20829347_cg00663972_cg11199713_cg19407095_cg19802138_cg26118906_cg09763737_cg06540146_cg17474100_cg17821321_cg05419425_cg20512175_cg24378816_cg07306531_cg02238407_cg06365161_cg03757784_cg19064258_cg05789711_cg27122536_cg18255166_cg23559331_cg01461824_cg14056110_cg05588496_cg07858908_cg01743901_cg04711162_cg13959523_cg17650272_cg1…	0.113634	cg12458979_cg11999488_cg12690369_cg11784990_cg12630698_cg23554497_cg17851046_cg06717557_cg06912966_cg05128922_cg15854547_cg25802734_cg02574703_cg18842563_cg09763393_cg02057782_cg14367229_cg15167959_cg20523861_cg05875719_cg13398192_cg21526847_cg05041658_cg19764143_cg07862488_cg00979076_cg06625816_cg26929536_cg03727202_cg25584930_cg11018769_cg25876443_cg08582701_cg14642432_cg02405001_cg04671611_cg1…	0.083929	cg13855243_cg17320944_cg11571585_cg09548880_cg10136885_cg06890619_cg11516377_cg10440011_cg19269352_cg26482862_cg12598270_cg12756021_cg06884262_cg00737155_cg16421285_cg10286511_cg08729810_cg12409525_cg20531320_cg18180155	0.120807	cg27446382_cg20501527_cg03629884_cg10517840_cg02151408_cg25437005_cg05685541_cg20397481_cg05088006_cg17969499_cg18077778_cg00117663_cg15243764_cg20784188_cg26930337_cg02424670_cg01661432_cg22543648_cg02007259_cg14266196_cg17581805_cg13983639_cg11212729_cg23852772_cg03748858_cg15626629_cg04323365_cg10916556_cg15031537_cg09173743_cg27250462_cg15480060_cg02935635_cg25259815_cg16937327_cg09953945_cg0…	-0.189815	cg12427262_cg09373034_cg03843000_cg04606861_cg14119999_cg09972259_cg20829347_cg00663972_cg11199713_cg19407095_cg19802138_cg26118906_cg09763737_cg06540146_cg17474100_cg17821321_cg05419425_cg20512175_cg24378816_cg07306531_cg02238407_cg06365161_cg03757784_cg19064258_cg05789711_cg27122536_cg18255166_cg23559331_cg01461824_cg14056110_cg05588496_cg07858908_cg01743901_cg04711162_cg13959523_cg17650272_cg1…	0.11515	cg16370491_cg11228052_cg26602294_cg18282455_cg01661350_cg09896622_cg03505995_cg20576153_cg00859478_cg21575295_cg25789916_cg03549735_cg03671700_cg21893431_cg06402675_cg20266154_cg15775313_cg17117171_cg10617499_cg00862894_cg04337278_cg06515159	0.230828	cg04727865_cg10505324_cg25928579_cg22311200_cg06246843_cg24876786_cg08365028_cg01334632	0.0575384	cg16390418_cg09843829_cg20800221_cg14998497_cg18444362_cg04454073_cg02828564_cg00743512_cg13683213_cg24365626_cg23718566_cg14697115_cg07473201	0.27774	cg08814277_cg21972575_cg20726475_cg12496988_cg08228439_cg07381582_cg23916979_cg19968228_cg03434423_cg15982513_cg11968045_cg27009545_cg00200755_cg09529437_cg16449262_cg01343629_cg08378468_cg02891945_cg00497735_cg03863634_cg06660976_cg26544657_cg11717114_cg09962809_cg04699663_cg04361926_cg15481115_cg00220661_cg10009657_cg20640432_cg14200834_cg03470073_cg10996486_cg02301740_cg00767042_cg05599106_cg0…	0.951791	cg17572255_cg23878241_cg10290474_cg11429271_cg16026943_cg05337711_cg04530214_cg07676361_cg09642825_cg03803177_cg02147681_cg09479241_cg22935450_cg26103512_cg04656811_cg24228532_cg27001643_cg08148553_cg07823056_cg12946660_cg17337072_cg20074395_cg07279557	0.927389	cg16303241_cg23087707_cg01798419_cg19800856_cg07502874_cg27128311_cg07565228_cg23617760_cg26103863_cg11661236_cg04455639_cg06127313_cg14208141_cg25775109_cg10067062_cg07140284	0.554907
cg00708598_cg05404236_cg05168491_cg26082202_cg16767627_cg12791555_cg24789199_cg00655184_cg05842480_cg16911349_cg07096032_cg17611193_cg14166009_cg13687570_cg09864457_cg07894352_cg20579054_cg01278873_cg15235999_cg12157673_cg01442953_cg00015629_cg07827435_cg08046335_cg17309077	0.672588	cg18971529_cg07761273_cg00776752_cg05181110_cg15923127_cg03689540_cg04979552	0.704062	cg10884544_cg15695155_cg13708645_cg13244312_cg03526468_cg19302481_cg13574086_cg10870160_cg21940313_cg22470272_cg04945945_cg11307623_cg16924930	-0.108911	cg16303241_cg23087707_cg01798419_cg19800856_cg07502874_cg27128311_cg07565228_cg23617760_cg26103863_cg11661236_cg04455639_cg06127313_cg14208141_cg25775109_cg10067062_cg07140284	0.130188	cg12930124_cg05063104_cg03495030_cg06830500_cg03401077_cg06378100_cg22430950_cg12049992_cg21429408_cg00095165_cg14128641_cg26346108_cg11791444_cg14925116_cg18059320_cg16909495_cg08061745_cg07455279_cg23414001_cg18492126_cg08691548_cg21900692	0.165214	cg18366742_cg02071074_cg24588162_cg26066597_cg05443576_cg00199027_cg22097271_cg06325595_cg15775557_cg16583572_cg18088844_cg03321508_cg02086310_cg21776595_cg12841466_cg05237310_cg23060323_cg06506077	-0.0654045	cg26194089_cg04827692_cg24719984_cg14415816_cg25709273_cg07471943_cg11294692_cg10113212_cg22943329_cg07726953_cg01353586_cg08327177_cg03696974_cg17061373_cg05808300_cg10469650_cg26066975_cg08204783_cg04530793_cg04074319_cg25819441_cg15801340_cg04209573_cg13536522_cg12171923_cg27114120_cg14049295_cg11155865_cg13062913_cg06212263_cg23936463	0.178376	cg25024717_cg20402783_cg23047434_cg24504927_cg02305377_cg12670347_cg05555207_cg04184232_cg20933109_cg20981086_cg24381412_cg11439821_cg11324957_cg25689193_cg12062220_cg07928083_cg27552406_cg07201456_cg27656949_cg03232879_cg18652900_cg13670833_cg01268824_cg06440305_cg10705541_cg10696191_cg25661973_cg19796981	0.112895	cg09134593_cg10091102_cg21618620_cg13565656_cg00708105_cg22356339_cg11743448_cg00474090_cg14242007_cg13034682_cg00271682_cg03689195_cg15604467_cg20985450_cg20057676_cg19096825_cg04723401_cg10149976_cg25037730_cg02058267_cg10281977_cg00107187_cg13563725_cg02318784_cg06265277_cg01053260_cg08001684_cg00930873_cg02630553_cg21611830_cg12002303_cg21147648_cg16208657_cg02081733_cg11200929_cg08949164_cg0…	0.0837969	cg12243597_cg09486902_cg03700449_cg00099976_cg08386692_cg15489250_cg23217097_cg19672997_cg20575761_cg25745712_cg14860120_cg20585038_cg15491461_cg03004280_cg04379606_cg09016242_cg25309759_cg10157715_cg14328457_cg26281453_cg25306087_cg27019126_cg13633497_cg02497747_cg10358533_cg08510205_cg11909748_cg13461241_cg09918296_cg22647407_cg22510337_cg26263766_cg25164624_cg15272362_cg19593767_cg26238800_cg2…	0.120772	cg09399371_cg05612094_cg00145958_cg07004386_cg09945151_cg15239579_cg19762416_cg16872106_cg12851514_cg23586959_cg00565075_cg04076760_cg00118309_cg16948369	-0.189485	cg17981966_cg11649665_cg19202292_cg26667356_cg05647859_cg18466965_cg22040144_cg21057907_cg08826251_cg21683459_cg07212834_cg24495234_cg09552213_cg26950739_cg13298496_cg20935945_cg09257332_cg24410570_cg10850725_cg24494876_cg08162850_cg22620880_cg25232942_cg14660573_cg06815666_cg26929012_cg21489303_cg13884903_cg05101674_cg02100602_cg04990590_cg24290616	0.115137	cg07783282_cg26649752_cg13005999_cg08330224_cg02954212_cg01637404_cg23922718_cg09853898_cg24604043_cg18440316_cg03202884_cg11829206_cg18117347_cg00784263_cg24090202	0.230711	cg23701643_cg17315500_cg22274539_cg08406486_cg05065572_cg14214262_cg09562322_cg10541517_cg25591794_cg15402399_cg24014143_cg15669183_cg01075271_cg15897970_cg12289885_cg09193347_cg01926877_cg00791024_cg17880199_cg18614984_cg19024969_cg12477716_cg00012762_cg14496450_cg21053831_cg20914464_cg06248560_cg13096208_cg04534765_cg05794480_cg17509967_cg13724788_cg01464835_cg19861117_cg24464397_cg10244340_cg2…	0.0574403	cg00549601_cg21721566_cg16717191_cg17063840_cg10122245_cg27428708_cg27262054_cg01021856_cg06665890_cg01147067_cg22459924_cg19477361_cg07839313_cg04905079_cg13879495_cg25338339_cg13482155_cg16374932	-0.277324	cg05563558_cg27483571_cg13116138_cg15224666_cg27116455_cg17882867_cg02005231_cg13473336_cg24758545_cg22787468_cg22900075_cg26972479_cg19238804_cg21067023_cg22337620_cg14704531_cg16229508_cg08052069_cg13353704_cg05681810	0.951672	cg12639558_cg06362799_cg23509369_cg17045539_cg09547226_cg11571942_cg01699830_cg10777062	0.927128	cg21466736_cg12007863_cg04432341_cg05272086_cg17440122_cg10825068_cg10622580_cg02625764_cg11521114_cg26239698_cg05944329_cg05593167_cg20162694_cg04554720	0.589559
cg19870512_cg11901043_cg27555582_cg20399616_cg21980043_cg19977966_cg18040901_cg05420790_cg12699286_cg15894722_cg22120988_cg13879483_cg13702005_cg10111292_cg16403344_cg16065021_cg02543772_cg19595750_cg22763718_cg13438893_cg18437365_cg16705627_cg22895601_cg15384598_cg25496932_cg20463862_cg06785999_cg19456540_cg01779765_cg13222752_cg06204735_cg17075048_cg13745645_cg04283162_cg20874718_cg22535307_cg1…	0.672122	cg02189252_cg10268384_cg15010091_cg08690835_cg25473872_cg14778349_cg02638855_cg01171067	-0.702333	cg04854637_cg08380411_cg08832227_cg04348558_cg03570920_cg26413835_cg05134054_cg05463164_cg11358261_cg03427330_cg17082938_cg09653155_cg00272317_cg13205013_cg06205614_cg24890622_cg17641236_cg27261665_cg05341384_cg12372461_cg25831111_cg01781617_cg17732033_cg23624808_cg26715644_cg17615134_cg16191982_cg16146993_cg06328724_cg00058938_cg25786696_cg16472138_cg26191549_cg16983237_cg07460734_cg16547341_cg2…	0.108714	cg02250787_cg16188532_cg09361691_cg11514288_cg10443920_cg16814730_cg08236479_cg13189197_cg20936892_cg17632777_cg05726342_cg20985852_cg07987148_cg09715925	0.130167	cg00058193_cg09016994_cg13062967_cg10572479_cg08144464_cg17805968_cg00391103_cg14191874_cg00060843_cg20341853_cg06920583	-0.164968	cg05326144_cg03240059_cg07398303_cg04979778_cg20153322_cg01307229_cg20796298_cg10084993_cg04313338_cg13863272_cg10244414_cg08770935_cg03367679_cg03568305_cg00237876_cg16284626_cg23632849_cg23629140_cg08429256_cg02648422_cg26137159_cg23934145_cg19716018_cg01091751_cg09270346_cg15008605_cg19816290_cg26133068_cg00164189	-0.0652781	cg01870995_cg16856286_cg03536474_cg23891273_cg21718267_cg22327646_cg24427504_cg21851351_cg05043908_cg21726079_cg03994318_cg12317080_cg10755235_cg15996043_cg01802258_cg00173623_cg24880701_cg26674943_cg10251896_cg10151685_cg21958251_cg02401454_cg12106899_cg01574663_cg18422586_cg16357224_cg04135106_cg21745612_cg18074954_cg24131595_cg24213719_cg18596362_cg10122698_cg09772661_cg08249988_cg18692149_cg1…	0.178025	cg19998368_cg13053999_cg02547394_cg03338754_cg11178281_cg14452706_cg14976660_cg24493446_cg13448589_cg10514097_cg13621679_cg08594218_cg12999453_cg25416153_cg05513069_cg14007004_cg16523372_cg18031850_cg11275630_cg24296452_cg25249539_cg26690949_cg11296498_cg12426652_cg11335730	0.112793	cg18853964_cg24329397_cg02002788_cg06132502_cg07464291_cg15570508_cg23207054_cg15158608_cg06270615_cg23704195_cg10053171_cg07993134_cg19133921_cg23384326_cg02948259_cg07052886	-0.0837581	cg16656322_cg13921420_cg05331856_cg22730137_cg02104049_cg25567054_cg21712893_cg03441250_cg20067719_cg01350144_cg03526702_cg07159772_cg12753934_cg19521693_cg18555433_cg17998593_cg04155571	-0.12073	cg25161900_cg22800068_cg20357712_cg03477368_cg20015672_cg10251067_cg05554799_cg21565451_cg24578879_cg17506050_cg04769935_cg17095270_cg18086582_cg04587983_cg02033323_cg21515329_cg21030907_cg26046924_cg22773241_cg12404877_cg26417435_cg07349006_cg19050914_cg13479863_cg25790968_cg24723496_cg23091067_cg23869632_cg00233877_cg15446968_cg05175213_cg08061308_cg13726176_cg08327779_cg14713449_cg17488861_cg2…	0.188732	cg14730445_cg15699226_cg17041693_cg16573782_cg18105227_cg17650607_cg06563086_cg14424450_cg02098495_cg10801102_cg11850773_cg18044383_cg26556385_cg10693058_cg09434500_cg25307168_cg12180703_cg12569911_cg03567830_cg00254133	0.11495	cg12243597_cg09486902_cg03700449_cg00099976_cg08386692_cg15489250_cg23217097_cg19672997_cg20575761_cg25745712_cg14860120_cg20585038_cg15491461_cg03004280_cg04379606_cg09016242_cg25309759_cg10157715_cg14328457_cg26281453_cg25306087_cg27019126_cg13633497_cg02497747_cg10358533_cg08510205_cg11909748_cg13461241_cg09918296_cg22647407_cg22510337_cg26263766_cg25164624_cg15272362_cg19593767_cg26238800_cg2…	0.230525	cg07658357_cg04321267_cg05377576_cg12846780_cg06268875_cg19245616_cg00739120_cg06399029_cg21719704_cg20925811	0.0573547	cg21963436_cg27406983_cg13990177_cg09039782_cg09812376_cg00422699_cg12162424	-0.275629	cg20696143_cg03469805_cg10840312_cg25839482_cg17997138_cg09998165_cg09079580_cg01544333_cg13868654_cg00690082_cg25748136_cg07333350_cg11814235_cg22920417_cg02290110_cg24731702_cg13375538_cg00759699_cg24363299_cg08680129_cg07641662_cg20194595	-0.951658	cg06576918_cg20569999_cg09370806_cg06962642_cg12115855_cg02201898_cg15778925_cg09706277_cg19257102_cg01641174_cg06217755_cg05337769_cg12888432_cg14382056_cg24466377_cg24053614_cg21332848_cg02720421_cg22854804_cg04080920_cg21121708	0.926976	cg19055936_cg13039115_cg03030717_cg17386057_cg12800698_cg13143529_cg00822495_cg16406225_cg23931360_cg20142172_cg20552371_cg08301526_cg02011005_cg02983813	-0.22141
cg13855243_cg17320944_cg11571585_cg09548880_cg10136885_cg06890619_cg11516377_cg10440011_cg19269352_cg26482862_cg12598270_cg12756021_cg06884262_cg00737155_cg16421285_cg10286511_cg08729810_cg12409525_cg20531320_cg18180155	0.671358	cg23990557_cg03378841_cg15284887_cg03029568_cg02608873_cg05808035_cg06376279_cg04712267_cg04215498_cg05637610_cg17097007_cg06314913_cg01228153_cg13279286_cg00983678_cg13038318_cg10209805_cg15963559_cg04755691_cg17042633_cg02823603_cg12584889_cg10295725_cg01014965_cg08956462_cg05570609_cg01703712_cg02184561_cg01034247_cg06106988_cg04290766_cg20207989_cg10379533_cg09530095_cg10750253_cg21028499_cg0…	-0.698936	cg03922648_cg24948561_cg26385186_cg07721499_cg07228443_cg09234599_cg06571552_cg25310250_cg03668240_cg00625443_cg14100480_cg25238941_cg07740214_cg26003785_cg04300161_cg16800173_cg25070565_cg13574911_cg20385959_cg06430102_cg09506661_cg04271289_cg13385419_cg03329714_cg05432604_cg14751182_cg16264966	-0.108518	cg04235126_cg27247092_cg22047387_cg21678312_cg10790429_cg00379648_cg02801786_cg00812438_cg04475027_cg04733537_cg05438320_cg22396555_cg01796166_cg14508508_cg18491080_cg01882870_cg09086835_cg27376182_cg00884040_cg20505704_cg00241076_cg05363778_cg18482164_cg23965689_cg08089301_cg14231749_cg21385821_cg09236176_cg24362812_cg07935012_cg06261937_cg15633664_cg14985989_cg13777844_cg05928342_cg21771200_cg1…	-0.130079	cg17782619_cg24067866_cg12621387_cg01019355_cg17423767_cg10839322_cg16852107_cg19872547_cg19201723_cg09261511_cg25780077_cg17743249_cg04159121_cg14176959_cg21554848	0.164375	cg00986818_cg12934558_cg04991399_cg04655941_cg22155718_cg06686725_cg08810072_cg20706315_cg25270886_cg08340755_cg07599813_cg11385003	-0.0649081	cg00181125_cg20587394_cg27002522_cg21216477_cg17083560_cg04610718_cg04745673_cg23820885_cg06721255_cg15964309_cg02345991_cg06554081_cg18368742_cg03469054_cg13234863_cg05967403_cg03860037_cg14171414_cg01382137_cg11312408_cg19029904_cg02365360_cg10236414_cg11870560_cg14911202_cg18486902_cg04991036_cg10385303_cg04171065_cg00107772_cg22967396_cg07442409_cg09283484_cg19611809_cg24700485_cg24705646_cg2…	0.17787	cg00920572_cg26643142_cg09432902_cg23442672_cg20562678_cg09391032_cg01622304_cg02991571_cg18562055_cg09433509_cg16478719_cg05985907_cg14943113_cg08682607_cg21038785_cg03365496_cg07010088_cg07917269_cg23623860_cg18011253_cg25957147_cg06713488_cg17941015_cg14156650_cg27500027_cg07221600_cg15601050_cg07723251_cg08922202_cg15704855_cg20353935_cg12835181_cg02644494_cg09238899_cg27638815_cg18784500_cg0…	0.112363	cg02264990_cg12821539_cg05072470_cg20951555_cg23154526_cg03309232_cg01944044_cg05953100_cg04534926_cg07169873_cg11117266_cg03709178_cg04735310_cg04257362_cg12443227_cg12103265_cg08065252_cg16697731	0.0835152	cg19998368_cg13053999_cg02547394_cg03338754_cg11178281_cg14452706_cg14976660_cg24493446_cg13448589_cg10514097_cg13621679_cg08594218_cg12999453_cg25416153_cg05513069_cg14007004_cg16523372_cg18031850_cg11275630_cg24296452_cg25249539_cg26690949_cg11296498_cg12426652_cg11335730	0.120385	cg22794841_cg20020212_cg24418746_cg00277860_cg13434106_cg02031392_cg22711601_cg11653771_cg07821209_cg00523861_cg03537374_cg02430144_cg06313930_cg00259021_cg16667768_cg05847975_cg07440526	0.188037	cg09629631_cg06512316_cg17514701_cg24771933_cg25090254_cg27106959_cg05364487_cg25283626_cg04325312_cg01615333_cg15777768_cg24354072_cg20592391_cg09644153_cg04384123_cg10285526_cg01962727_cg03711879_cg14644410_cg11732247_cg27019019_cg18380497_cg07967210_cg18062196_cg10846206_cg02811232_cg02614657_cg05250458_cg11142456_cg01349114_cg27184806_cg03233940_cg14931230_cg15634398_cg04895616_cg04645914_cg2…	0.114788	cg00920572_cg26643142_cg09432902_cg23442672_cg20562678_cg09391032_cg01622304_cg02991571_cg18562055_cg09433509_cg16478719_cg05985907_cg14943113_cg08682607_cg21038785_cg03365496_cg07010088_cg07917269_cg23623860_cg18011253_cg25957147_cg06713488_cg17941015_cg14156650_cg27500027_cg07221600_cg15601050_cg07723251_cg08922202_cg15704855_cg20353935_cg12835181_cg02644494_cg09238899_cg27638815_cg18784500_cg0…	0.230064	cg09134593_cg10091102_cg21618620_cg13565656_cg00708105_cg22356339_cg11743448_cg00474090_cg14242007_cg13034682_cg00271682_cg03689195_cg15604467_cg20985450_cg20057676_cg19096825_cg04723401_cg10149976_cg25037730_cg02058267_cg10281977_cg00107187_cg13563725_cg02318784_cg06265277_cg01053260_cg08001684_cg00930873_cg02630553_cg21611830_cg12002303_cg21147648_cg16208657_cg02081733_cg11200929_cg08949164_cg0…	0.0572984	cg00796672_cg03200309_cg13622788_cg15575336_cg20494478_cg07886472_cg08554536_cg23861478_cg25682399_cg08904058_cg15395560_cg24556010_cg02540858_cg25594134_cg21978579_cg13355522_cg27268574_cg16857134_cg25976621_cg25872678_cg14680253_cg22643217_cg19925512	-0.274804	cg03191029_cg19972677_cg19445588_cg11555438_cg15747390_cg02371080_cg14369329_cg17331152_cg10394898_cg05815034_cg20431939_cg16062877_cg16616857_cg05458220_cg05376228_cg24460976_cg06580800_cg09761742_cg11605821_cg20440358_cg21090323	-0.951612	cg21910536_cg06121793_cg15533046_cg11573174_cg13014803_cg13817545_cg12102016_cg01109135_cg16163783_cg20338572_cg08376992_cg10680328_cg08047086_cg24347562_cg08209601_cg05211836_cg24299389_cg00729654_cg15424115_cg02076260	-0.926803	cg22048590_cg24192613_cg14130249_cg20655440_cg14732445_cg22736379_cg18183774_cg08430972_cg15369381_cg26040401_cg13114834_cg21038547	-0.64227
cg10158541_cg17495912_cg09907509_cg17934871_cg24287239_cg04536296_cg24115264_cg08390696_cg18153630_cg06754445_cg17680773	0.670013	cg01185530_cg05100634_cg24474701_cg05468028_cg00808693_cg23161024_cg09524087_cg15635780_cg11210579_cg18634060_cg01732428_cg14532322_cg09622432_cg10941721_cg16582649_cg21265341_cg07868857_cg07096038_cg08384999_cg23906224_cg10856819_cg05804339_cg17388110_cg24085719_cg17041400_cg09504728_cg09679059_cg17318247_cg14745925_cg21384883_cg10796634_cg20065441_cg26468081_cg10766351_cg17868752_cg02570155_cg1…	0.69567	cg08266655_cg11351987_cg21300318_cg20893022_cg26282792_cg15069499_cg05410812_cg04177332_cg13853213_cg01817230	-0.108451	cg17410650_cg15731655_cg16326514_cg15410411_cg02491017_cg24896860_cg09481972_cg00040312_cg19058685_cg08465346_cg22747076_cg06717565_cg08184159_cg00182639_cg00756451_cg08087594_cg08318726_cg16458436_cg13758543_cg26678970_cg25845367_cg21100077_cg04932340_cg19870698_cg10746936_cg09481404_cg25705558_cg09229683_cg00011740_cg13757826_cg17231347_cg04937144_cg00037457_cg03706436_cg01220680	-0.130038	cg06149302_cg25315816_cg01683794_cg04774597_cg00469015_cg26481829_cg11437810_cg11658652_cg15885672_cg25120928_cg13918518_cg17975443_cg07265743_cg22160612	0.163405	cg26704293_cg03468041_cg21248322_cg03481966_cg03825862_cg21100932_cg13333736_cg02892153_cg12469164_cg27662477_cg01042830	-0.0647819	cg08158662_cg15777553_cg10366797_cg01793443_cg10766599_cg21565421_cg21091639_cg02176915_cg24930536_cg12713159_cg13899108_cg09431525_cg14222245_cg09968766	0.177582	cg02273647_cg08499756_cg16205854_cg09005679_cg20910807_cg20671059_cg10905947_cg05406101	0.11186	cg01039401_cg11534391_cg03842440_cg15417244_cg06408943_cg14377720_cg06027964_cg24809493_cg03993335_cg01882871_cg14006649_cg16430915	-0.0830785	cg10614021_cg25526673_cg02721000_cg13099890_cg16712637_cg10096177_cg09384610_cg26609631_cg19712603_cg03127818_cg25985659_cg01509464_cg18479593_cg03462380_cg27621340_cg24139093_cg07775371_cg27434562_cg23708296_cg10356613_cg24704730_cg18498593_cg13671919_cg24248713_cg16902385_cg00397673_cg13247541_cg14007067_cg14554491_cg22491927_cg07382454_cg00773978_cg18832632_cg07243038_cg09896900_cg03005603_cg1…	0.120015	cg25085578_cg27025738_cg18770692_cg26589665_cg11399640_cg00502017_cg10279148_cg23375169_cg08510549_cg03053291_cg24359986_cg19494181	0.187645	cg23261715_cg13839439_cg01593969_cg10695278_cg07450030_cg12316366_cg18394567_cg00168783_cg03723148_cg11531692_cg11541486_cg22665600_cg18473686	-0.114529	cg11358689_cg26809635_cg13426316_cg06622999_cg27579953_cg25035359_cg27464184_cg21229570_cg24675150_cg12122146_cg00058329_cg02012576_cg10034364_cg27360326_cg14123923_cg05943996_cg21547690_cg13019491_cg18888464_cg18229521_cg21495612_cg01718322_cg02874376_cg01442601_cg22297146_cg13328142_cg05196969_cg06778755_cg05083222_cg00853103_cg22551276_cg00267596_cg04532952_cg17959327_cg13611347_cg18669209_cg0…	0.229825	cg06686712_cg22753448_cg17051207_cg15470658_cg19742037_cg10217707_cg08164233_cg26493224_cg02540736_cg05703471_cg14072930_cg01478482_cg03764440_cg01851782_cg06037848_cg13675837_cg19328649_cg04420141_cg22376929_cg04441987_cg00943035	-0.0571815	cg06345087_cg20284998_cg05251573_cg10982460_cg16265984_cg08064860_cg16000131_cg27398640_cg15558558_cg16594273_cg24328560_cg07825272_cg05643281_cg15678825_cg10489936_cg27028045_cg05013337	0.274679	cg08375914_cg25046031_cg09351176_cg02983533_cg00331210_cg03215166_cg13468781_cg09829238_cg09914060_cg17143972_cg15801307_cg13830856_cg27335892_cg08510930_cg05299479_cg07764916_cg27035411_cg03630419_cg12164171_cg21869844_cg06825522_cg02564522_cg17584604_cg19767180_cg21940424	-0.951559	cg25157001_cg26920968_cg18501112_cg20062762_cg05939041_cg15806158_cg23212627_cg02618550_cg06235329_cg00741992_cg20280493_cg26596307_cg04394390_cg07845235_cg01692574_cg19869698_cg01077792_cg23908269_cg06163459_cg06670939_cg16406312	0.926432	cg11869183_cg00953352_cg17806902_cg17386796_cg05428526_cg04789056_cg00505198_cg10170654_cg05628447_cg10623334_cg26565580_cg22485707_cg26224013_cg02374944_cg14787626_cg27152190_cg01586768_cg06806214_cg04307338_cg01267450_cg14511746_cg14685146_cg08834787_cg20915074_cg24180480_cg07079049_cg19682666_cg26756949_cg15204956_cg22565251_cg25063025_cg02901606_cg15636623_cg04305228_cg18658193_cg10813946	0.84488
cg00790323_cg15284911_cg22799141_cg02726803_cg25928819_cg10319893_cg06040882_cg16304521_cg09975804_cg14965694_cg27513586_cg07957690_cg08134598_cg05545914_cg02046423_cg12534008_cg06746744_cg25361850_cg24886257_cg17271561_cg00464392_cg03832839_cg21760971_cg14886059_cg06731016_cg23100052_cg19426662_cg22529504_cg25055992_cg15372721	0.669021	cg18288691_cg11270449_cg02034330_cg15762182_cg08270713_cg27257695_cg02807788_cg18515482_cg14565752_cg21911305_cg24950067_cg06294995_cg01886810_cg19227561_cg16829011_cg08625693_cg11817842_cg18272390_cg07293152_cg19646290_cg21137707_cg11331769	0.690881	cg13358038_cg26198959_cg26108976_cg20990473_cg05412222_cg23917496_cg13663024_cg05973881_cg19064792_cg12034783_cg03118800_cg01013054_cg25191549_cg03123855_cg16652005_cg27584420	-0.108184	cg06345087_cg20284998_cg05251573_cg10982460_cg16265984_cg08064860_cg16000131_cg27398640_cg15558558_cg16594273_cg24328560_cg07825272_cg05643281_cg15678825_cg10489936_cg27028045_cg05013337	0.129754	cg27110206_cg21019662_cg10921624_cg07250429_cg15803803_cg09391916_cg21144383_cg22001208_cg02505681_cg27440255_cg03203797_cg09033783	0.163266	cg07115262_cg26772894_cg01183711_cg08345719_cg07267550_cg10374856_cg09854409_cg13332571	-0.0630982	cg19998368_cg13053999_cg02547394_cg03338754_cg11178281_cg14452706_cg14976660_cg24493446_cg13448589_cg10514097_cg13621679_cg08594218_cg12999453_cg25416153_cg05513069_cg14007004_cg16523372_cg18031850_cg11275630_cg24296452_cg25249539_cg26690949_cg11296498_cg12426652_cg11335730	0.176326	cg00838874_cg08530237_cg21485303_cg14717988_cg04651603_cg17573720_cg03132556_cg21777948_cg06630413_cg16898193_cg23685155_cg00218447_cg03565659_cg27142032_cg14529331_cg02457328_cg16241421_cg14835517_cg09042277_cg03569640_cg23827572_cg10281002_cg19290410_cg05929882_cg03532904_cg02824386_cg14411103_cg14793406_cg11021989_cg10323921_cg17352152_cg12440549_cg19695777_cg18049776_cg06654956_cg10091222_cg1…	0.111792	cg08877035_cg05585303_cg05967001_cg20920163_cg22179082_cg10986864_cg04234063_cg22316521_cg16228090_cg22386660_cg07003617_cg11773720_cg10669379_cg16988887_cg22431965_cg02615157_cg05482463_cg10643406_cg22886237_cg23979420_cg02347427_cg19866478_cg24733179_cg13383851_cg25946320_cg20057853_cg14709261_cg07685728_cg26810816_cg03482682	0.0826445	cg26194089_cg04827692_cg24719984_cg14415816_cg25709273_cg07471943_cg11294692_cg10113212_cg22943329_cg07726953_cg01353586_cg08327177_cg03696974_cg17061373_cg05808300_cg10469650_cg26066975_cg08204783_cg04530793_cg04074319_cg25819441_cg15801340_cg04209573_cg13536522_cg12171923_cg27114120_cg14049295_cg11155865_cg13062913_cg06212263_cg23936463	0.119866	cg05094137_cg14789524_cg13221924_cg11705400_cg27380715_cg23085306_cg16231398_cg24096855_cg23869909_cg09094355_cg22682876_cg12070408_cg26491060	-0.186403	cg10297170_cg23490727_cg07716032_cg11954872_cg13826081_cg20556951_cg11732492_cg01356374_cg15743533_cg26331247_cg14593575_cg24435439	-0.114235	cg17981966_cg11649665_cg19202292_cg26667356_cg05647859_cg18466965_cg22040144_cg21057907_cg08826251_cg21683459_cg07212834_cg24495234_cg09552213_cg26950739_cg13298496_cg20935945_cg09257332_cg24410570_cg10850725_cg24494876_cg08162850_cg22620880_cg25232942_cg14660573_cg06815666_cg26929012_cg21489303_cg13884903_cg05101674_cg02100602_cg04990590_cg24290616	0.229735	cg00331508_cg12029105_cg16232183_cg03313945_cg19490868_cg09600096_cg17871910_cg19907776_cg22101924_cg12310850_cg01407406_cg08645860_cg00588871_cg00630794_cg01121554_cg26828119_cg00008033_cg16601569_cg03369308_cg16042149	0.0569648	cg19781462_cg15260428_cg12021671_cg16441454_cg06315489_cg22317404_cg25532891_cg11047257_cg13313076_cg11345693_cg14120583_cg10613305_cg11340770_cg22331093_cg04322064_cg02119577_cg05987754_cg16003004	0.27359	cg09290723_cg19841572_cg26358374_cg05119694_cg05863637_cg23621517_cg14212442_cg17582615_cg12842646_cg10903440_cg01015245_cg26954761_cg19742916_cg06431655_cg24342003_cg12790698_cg09493290_cg14911520_cg24153604_cg07531182_cg05799962_cg10354614_cg11457870_cg27485334_cg24865086_cg01799602_cg23355492_cg17713161_cg11952344_cg13492223_cg18745507_cg09804618_cg13119609_cg15507486_cg21927267_cg25183834_cg0…	0.950143	cg04868140_cg15953662_cg06712053_cg05155605_cg11005778_cg15689164_cg01283133_cg00382053_cg08495296_cg03996658_cg04035652_cg25910803_cg24001611_cg27469946_cg00283046_cg18822363_cg19366346_cg24176911_cg02206395_cg12388044_cg05197133_cg17103269_cg05652828	0.926065	cg18878565_cg15033914_cg01992464_cg12577925_cg18799241_cg13595914_cg21108851	0.242445
cg25024717_cg20402783_cg23047434_cg24504927_cg02305377_cg12670347_cg05555207_cg04184232_cg20933109_cg20981086_cg24381412_cg11439821_cg11324957_cg25689193_cg12062220_cg07928083_cg27552406_cg07201456_cg27656949_cg03232879_cg18652900_cg13670833_cg01268824_cg06440305_cg10705541_cg10696191_cg25661973_cg19796981	0.668899	cg11964578_cg20140950_cg18064897_cg18978379_cg00804686_cg02693068_cg15218316_cg26104800_cg20976488_cg26807389_cg04463886_cg24351155_cg08653875_cg07910919_cg22848013_cg06095606_cg02693916_cg16832801_cg09143059_cg16449231_cg03025340	-0.683493	cg06666376_cg07761179_cg21193180_cg12071297_cg18398217_cg22972444_cg17406244_cg06873315_cg07858145_cg13610329_cg18490362_cg07466410_cg06547474_cg21255939_cg08819482_cg01993928_cg04557963_cg06765430_cg00391379_cg05667014_cg08867430_cg02480385_cg01145939_cg18344541_cg14271953_cg25659304_cg09041355_cg04799028_cg04902960_cg04266020_cg14292650_cg15226856_cg17017372_cg13367222_cg11862624_cg14814815_cg0…	-0.106894	cg12120327_cg14121142_cg12271661_cg05600740_cg11750300_cg09308026_cg05581701_cg18909924_cg02160530_cg02898915_cg06394876_cg15906733_cg13095450_cg25821249_cg11794215_cg10286643_cg24581657_cg15152362_cg00175180_cg04660147	-0.129577	cg22728144_cg05705107_cg08762484_cg12822228_cg02810737_cg10900526_cg22344719_cg10231096_cg23358649_cg08041140_cg26662656_cg06249120_cg06795516_cg09487257_cg07905199_cg03964321_cg13763247_cg17881206_cg26330912_cg07271473_cg09327378_cg20430101	0.163114	cg03079016_cg23620184_cg12897860_cg22035278_cg08592734_cg01016857_cg09285287_cg16874930_cg03053757_cg06837444_cg14173599_cg04051044_cg07924575	-0.0630467	cg13254979_cg18612647_cg18736141_cg00516222_cg25260170_cg17666539_cg06793867_cg04324758_cg25913495_cg15001687_cg17729667	0.175817	cg12930124_cg05063104_cg03495030_cg06830500_cg03401077_cg06378100_cg22430950_cg12049992_cg21429408_cg00095165_cg14128641_cg26346108_cg11791444_cg14925116_cg18059320_cg16909495_cg08061745_cg07455279_cg23414001_cg18492126_cg08691548_cg21900692	0.111602	cg04100595_cg17001172_cg02625749_cg14817867_cg22507354_cg12798375_cg03287192	-0.082597	cg16370491_cg11228052_cg26602294_cg18282455_cg01661350_cg09896622_cg03505995_cg20576153_cg00859478_cg21575295_cg25789916_cg03549735_cg03671700_cg21893431_cg06402675_cg20266154_cg15775313_cg17117171_cg10617499_cg00862894_cg04337278_cg06515159	0.119735	cg25133147_cg12160087_cg07011318_cg14585054_cg04728265	0.185298	cg07904727_cg00607194_cg04214817_cg25821991_cg13762464_cg07381960_cg02622903_cg26314351_cg04272820_cg19827780_cg00129651_cg07522962_cg26767443_cg25298878_cg04752284_cg11936313_cg20628590	-0.11353	cg02072400_cg25977206_cg10761315_cg24788019_cg02320820_cg27295850_cg06861044_cg06675248_cg05735782_cg02834747_cg00336800_cg23218559_cg26659805_cg06746893_cg09265397_cg15110403_cg03570035_cg17555429_cg14082763_cg05383947_cg01519784_cg13361779_cg12484489_cg09149648	0.229228	cg04235126_cg27247092_cg22047387_cg21678312_cg10790429_cg00379648_cg02801786_cg00812438_cg04475027_cg04733537_cg05438320_cg22396555_cg01796166_cg14508508_cg18491080_cg01882870_cg09086835_cg27376182_cg00884040_cg20505704_cg00241076_cg05363778_cg18482164_cg23965689_cg08089301_cg14231749_cg21385821_cg09236176_cg24362812_cg07935012_cg06261937_cg15633664_cg14985989_cg13777844_cg05928342_cg21771200_cg1…	0.0569283	cg22851485_cg01834855_cg06159131_cg20517854_cg10543682_cg19274761_cg02734000_cg02976561_cg06041597	0.27262	cg11698204_cg17003200_cg00813162_cg26031637_cg19958417_cg25472872_cg23553456_cg15042024_cg09906857_cg07952396_cg00908292_cg21767759_cg15733715_cg11249871_cg01503512_cg20488627_cg19176696_cg09922103_cg19003116_cg25373812_cg14873313_cg16526315	-0.949827	cg08824961_cg23251795_cg04704064_cg17673410_cg02793052_cg02626646_cg02030219_cg19669457_cg03888640_cg06652210_cg21197958_cg17925829_cg26206598_cg02448041	-0.92553	cg13244828_cg24296900_cg02232988_cg18379569_cg24815154_cg08759238_cg09236283_cg14702390_cg13979716_cg14518385_cg07556622_cg26105472_cg11627090	0.607522
cg06357925_cg14556896_cg03960951_cg02347527_cg02712224_cg14408465_cg09051600_cg03281661_cg21124892_cg16400802_cg14951139_cg02697237_cg22989649_cg12776966_cg08278741_cg04469880_cg17352975_cg05325193_cg08535373_cg08358474_cg18333626	0.665485	cg24103438_cg08881159_cg00756281_cg18867119_cg16546635_cg07825243_cg00914834_cg12275422	-0.682556	cg19623595_cg15601667_cg00174573_cg03834931_cg26263675_cg07589402_cg01969586_cg24899081_cg05852745_cg09946310_cg17568996_cg12405088_cg02066590	-0.106817	cg15341132_cg08987855_cg03754098_cg00868074_cg03281861_cg16603012_cg24662231_cg19628329_cg12480562_cg22988566_cg15170942_cg07969622_cg05208878	0.129526	cg08247564_cg09539950_cg02940693_cg27031031_cg09500738_cg15393165_cg12209555_cg19062021_cg25669127_cg20337445_cg12303009_cg13809536_cg04379075_cg12626920_cg24045683_cg17106690_cg03923832	0.16178	cg21597180_cg16180328_cg15887927_cg10848692_cg06792126_cg25910828_cg12240603_cg02147126_cg20800600_cg15610437_cg16643542	-0.0630124	cg12427262_cg09373034_cg03843000_cg04606861_cg14119999_cg09972259_cg20829347_cg00663972_cg11199713_cg19407095_cg19802138_cg26118906_cg09763737_cg06540146_cg17474100_cg17821321_cg05419425_cg20512175_cg24378816_cg07306531_cg02238407_cg06365161_cg03757784_cg19064258_cg05789711_cg27122536_cg18255166_cg23559331_cg01461824_cg14056110_cg05588496_cg07858908_cg01743901_cg04711162_cg13959523_cg17650272_cg1…	0.175766	cg00181125_cg20587394_cg27002522_cg21216477_cg17083560_cg04610718_cg04745673_cg23820885_cg06721255_cg15964309_cg02345991_cg06554081_cg18368742_cg03469054_cg13234863_cg05967403_cg03860037_cg14171414_cg01382137_cg11312408_cg19029904_cg02365360_cg10236414_cg11870560_cg14911202_cg18486902_cg04991036_cg10385303_cg04171065_cg00107772_cg22967396_cg07442409_cg09283484_cg19611809_cg24700485_cg24705646_cg2…	0.11135	cg05376505_cg00966398_cg18217632_cg16605327_cg03099431_cg11508413_cg00130039_cg05769169_cg15239123_cg19504005_cg18950693_cg13364038_cg00414898_cg13815734_cg09944213_cg24862668_cg02864757_cg10445487_cg25411207_cg21547708_cg10486998_cg03032214_cg07850863_cg27303654_cg27536028_cg08248181_cg24778383_cg08409173_cg19541912_cg12153542_cg04123385_cg13435652_cg27143370_cg06550340_cg23197473_cg01747792_cg1…	0.0820309	cg01689239_cg21898463_cg18827332_cg14823544_cg12943115_cg01767732_cg13332653_cg01988702_cg21389569_cg09356150_cg03700837_cg12136772_cg09452293_cg16557178_cg22580900_cg09224821_cg04591063_cg06914509_cg25434223_cg13096635_cg01413790_cg13179216_cg06399135_cg14594362_cg16551159_cg01603559_cg24502342_cg21509100_cg22766080	0.119647	cg19345938_cg13682096_cg07391367_cg04595025_cg02209075_cg04357191_cg13915356	0.184626	cg12243597_cg09486902_cg03700449_cg00099976_cg08386692_cg15489250_cg23217097_cg19672997_cg20575761_cg25745712_cg14860120_cg20585038_cg15491461_cg03004280_cg04379606_cg09016242_cg25309759_cg10157715_cg14328457_cg26281453_cg25306087_cg27019126_cg13633497_cg02497747_cg10358533_cg08510205_cg11909748_cg13461241_cg09918296_cg22647407_cg22510337_cg26263766_cg25164624_cg15272362_cg19593767_cg26238800_cg2…	0.11327	cg19870512_cg11901043_cg27555582_cg20399616_cg21980043_cg19977966_cg18040901_cg05420790_cg12699286_cg15894722_cg22120988_cg13879483_cg13702005_cg10111292_cg16403344_cg16065021_cg02543772_cg19595750_cg22763718_cg13438893_cg18437365_cg16705627_cg22895601_cg15384598_cg25496932_cg20463862_cg06785999_cg19456540_cg01779765_cg13222752_cg06204735_cg17075048_cg13745645_cg04283162_cg20874718_cg22535307_cg1…	0.228913	cg06884495_cg11265941_cg25978208_cg16083551_cg05529874_cg23357257_cg12277416_cg14695540_cg27058832_cg08230215_cg04273661_cg26677196_cg06553871_cg07869795_cg08066140_cg14619338	0.05689	cg04980928_cg09105193_cg25778262_cg27076669_cg07780095_cg06552356_cg04851712_cg00750428_cg11531579_cg07920503_cg18236477_cg05260242_cg01994205_cg09010671_cg17957186_cg17525102_cg01015652_cg02084669_cg05829782_cg13932794_cg22546696_cg11831981_cg01908954_cg15651246_cg00237475_cg15628888_cg03399905_cg27578811_cg14358169_cg13062754_cg03374888_cg16107285_cg09948076_cg08734647_cg09229918_cg03699307_cg2…	-0.27205	cg27200267_cg11700456_cg07267600_cg22087651_cg04199609_cg14970975_cg02149069_cg12209075_cg17874802_cg04227438_cg03112033_cg17713673_cg26496200_cg20986307_cg24245830_cg03747456_cg13327134_cg02583484_cg14652830_cg08228578_cg27035734_cg18888319_cg24477309_cg02820197_cg09298818_cg15033653_cg08581446_cg18278902_cg02407876_cg22608507_cg08788842_cg07578029_cg01646323_cg08051523_cg22902964_cg05408094_cg0…	-0.949446	cg02241020_cg19760651_cg19538549_cg13848584_cg16953943_cg27308414_cg21836905_cg04716996_cg08668113_cg00519418_cg17156665_cg14860680_cg27636559_cg02096518_cg02097429_cg23923179_cg18744117_cg04956254_cg20047349_cg08690515_cg15315395_cg10317173_cg22378063_cg01736477_cg25661884_cg10676574_cg00876196_cg11125847_cg19733747_cg13276499_cg21495922	-0.925237	cg24621362_cg03876424_cg13780890_cg10900533_cg00700485	-0.162016
cg22821947_cg01101865_cg05339695_cg13023701_cg10571161_cg26062370_cg21387752_cg09924085_cg00299047_cg19334452_cg08154437_cg14374829_cg22599236	0.663791	cg22728144_cg05705107_cg08762484_cg12822228_cg02810737_cg10900526_cg22344719_cg10231096_cg23358649_cg08041140_cg26662656_cg06249120_cg06795516_cg09487257_cg07905199_cg03964321_cg13763247_cg17881206_cg26330912_cg07271473_cg09327378_cg20430101	0.679812	cg16567087_cg17871739_cg22698358_cg20303283_cg21875437_cg04233717_cg11024551_cg19788004_cg16832551_cg14962776_cg26422761_cg17659886_cg15268302_cg25793649_cg08818886_ch.X.258064R_cg11720142_cg14937106_cg00977690_cg03159836_cg11251991_ch.X.42854404F_ch.X.42921571R_cg11895950_cg00751785_cg03267667_cg06286431_cg01472347_cg24232677_cg19110434_ch.X.938089F_cg06868150_cg02575859_cg18468467_cg05836475_ch…	-0.106404	cg01707976_cg03411554_cg21613389_cg16146513_cg02899346_cg01005968_cg22978915_cg17181139	-0.129495	cg04854637_cg08380411_cg08832227_cg04348558_cg03570920_cg26413835_cg05134054_cg05463164_cg11358261_cg03427330_cg17082938_cg09653155_cg00272317_cg13205013_cg06205614_cg24890622_cg17641236_cg27261665_cg05341384_cg12372461_cg25831111_cg01781617_cg17732033_cg23624808_cg26715644_cg17615134_cg16191982_cg16146993_cg06328724_cg00058938_cg25786696_cg16472138_cg26191549_cg16983237_cg07460734_cg16547341_cg2…	0.161677	cg23261715_cg13839439_cg01593969_cg10695278_cg07450030_cg12316366_cg18394567_cg00168783_cg03723148_cg11531692_cg11541486_cg22665600_cg18473686	-0.0622409	cg05581394_cg02137770_cg23197763_cg09123155_cg07078479_cg16310388_cg06424168_cg03760878_cg15053090_cg04766895_cg24308336_cg04271991_cg10368484	-0.175476	cg23318812_cg19712198_cg13826890_cg11737232_cg01773059_cg13198321_cg05236879_cg19288904_cg08892705_cg00133595_cg04098866_cg09515947_cg01978105_cg11424456_cg14603098_cg24761507_cg12279877_cg04993975_cg05527869_cg10043865_cg21564235_cg09998632_cg23730436_cg17046890_cg11267630_cg09695735_cg19027852_cg15088000_cg11957331_cg10615414_cg16487280	0.11133	cg14752720_cg17935175_cg16938984_cg12598106_cg15310886_cg18725681_cg13359764_cg02273788	-0.0818763	cg08251901_cg12344873_cg09788352_cg26486099_cg01088608_cg07298845_cg26585100_cg05928448_cg07718810_cg07317468_cg16791036_cg13776906_cg09952222_cg18069493	-0.11964	cg22916586_cg23795217_cg25048751_cg21744360_cg22520850_cg04308040_cg27240020_cg06937409_cg14164380_cg00027650_cg17505780_cg26839356_cg06170683_cg25496760_cg13416381_cg12068280_cg08301712	0.18449	cg13234415_cg01119407_cg10778288_cg07860673_cg04379738_cg07471209_cg21924449_cg04175885_cg11069742_cg03457944_cg03745604_cg20911831_cg27283943_cg20023231_cg17046823_cg13120771_cg02577108_cg09120320_cg26525091_cg17845532_cg24720441_cg17718457_cg04640886_cg13845147_cg00878605_cg00053073_cg25999015_cg05248581_cg24447095_cg21705349_cg15381564	0.113194	cg23699196_cg23395715_cg10662314_cg06563089_cg23614791_cg05143887_cg20307302_cg15992563_cg19587904_cg17241776_cg01729717_cg00244745_cg06779110_cg21195256_cg05372242_cg14347088_cg08235161_cg23706497_cg20278291_cg05241355_cg25092838_cg23989821_cg22154539_cg14217069_cg24569447_cg07949597_cg07160932_cg20161976_cg10689404_cg07438617_cg24672833_cg01388649_cg04591032_cg04262140_cg18862850_cg25978955_cg0…	0.228673	cg17510003_cg24053664_cg17459298_cg18713028_cg10809166_cg22829917_cg18824990_cg16006349_cg04032071_cg26019295_cg26162108_cg16204509_cg11841394_cg20099830_cg09623338_cg21907579_cg10077319_cg26196480_cg05426485_cg09710091_cg06215457_cg26234463_cg12852499_cg00733728_cg07010948_cg14012310_cg18393747_cg27175093_cg01129459_cg24411302_cg09497644_cg10425861_cg26662049_cg12333940_cg14164099_cg04890851_cg0…	0.0567758	cg11944981_cg06824976_cg23976937_cg13060434_cg21847800_cg25304136_cg26036918_cg04258099_cg26256676_cg24442951	0.271386	cg08824961_cg23251795_cg04704064_cg17673410_cg02793052_cg02626646_cg02030219_cg19669457_cg03888640_cg06652210_cg21197958_cg17925829_cg26206598_cg02448041	0.949349	cg16385164_cg17833037_cg21784254_cg27000534_cg14742251_cg04219014_cg14548597_cg03313364_cg20806493_cg15522677_cg08427717_cg05106269_cg12151124_cg16495908_cg15234155_cg15618610_cg24367568_cg03196934	-0.923292	cg09045655_cg23828720_cg16937769_cg12432236_cg09800487_cg01097180_cg11937664_cg07625849_cg10198901_cg07126690_cg21865150_cg26101366_cg09530810	-0.687829
cg07698281_cg05710090_cg20762480_cg00896347_cg05970811_cg20098478_cg24688803_cg06476591_cg22947124_cg00884334_cg07841477_cg24882882_cg25170034_cg13428561_cg07677856_cg21235532_cg24546155_cg14822719_cg06566034_cg25584814_cg08928145_cg09032877_cg22885014_cg06193578_cg08475025_cg19183842_cg08174179_cg22889142_cg25513535	0.663059	cg25936889_cg06187102_cg04625528_cg01200397_cg23213278_cg18700197_cg04120080_cg24762459_cg01327767_cg12557562_cg09542741_cg01669285_cg04162504_cg08089354_cg17501813_cg06268269_cg00677141	-0.678946	cg15193490_cg04831505_cg11565911_cg08532057_cg26224311_cg17286244_cg23698666_cg24750854_cg09886641_cg07775813_cg26722733_cg05946623_cg18464802_cg26118142_cg22361859_cg14399930_cg09639931_cg26612727_cg23703062_cg13266435_cg26411267_cg11599207_cg03397659_cg21098323_cg24716275_cg02725313_cg15537254_cg13159946_cg21846177_cg00760439_cg13536258_cg07132736_cg23282949	0.106165	cg22810434_cg01513913_cg14478898_cg13391965_cg03999020_cg20667514_cg19698273_cg26594816_cg19333980_cg24372263_cg14963214_cg17234142_cg18321495_cg26143350_cg23685422	0.129245	cg01414728_cg16727923_cg21448057_cg18937395_cg02772430_cg08519728_cg03635488_cg08521396_cg15246706_cg23204263_cg27296119_cg13175563_cg05176195_cg00521703_cg08400962_cg02229261_cg01301789_cg10170495_cg19681718	0.160399	cg07184032_cg11791577_cg20416037_cg25133016_cg23777943_cg22472418_cg25198495_cg20527168_cg01034251_cg04640076_cg03437883_cg03764274_cg25312970_cg11109122_cg16541522_cg13262078_cg02217814_cg23080422_cg16982741_cg07797805_cg21072629_cg16087101_cg07233747_cg01445487_cg27602818	-0.0622247	cg25106645_cg00901320_cg12157344_cg00338702_cg24610231_cg16935839_cg25236230_cg10849866_cg13888600_cg08214995_cg12828564_cg09012633_cg11601511_cg05164758_cg02664349_cg13805608_cg10660916_cg07936856_cg11866303_cg03881854_cg23843505_cg24926361_cg19392329	0.175426	cg19634247_cg22088594_cg12225226_cg19509763_cg02136132_cg20761322_cg22935921_cg08492405_cg02825511_cg00347198_cg18517266_cg08694544_cg19004883_cg12099952_cg20201325_cg06337663_cg20550677	0.111303	cg19025005_cg02393721_cg14926246_cg10117514_cg24389359_cg26426633_cg18905249_cg26183021_cg17826531_cg09895876_cg18981477_cg14491304_cg11594815	-0.0817922	cg14870792_cg05793323_cg00919857_cg14592794_cg15291243_cg00029812_cg11972332_cg26308530_cg14631706_cg17698886_cg01297721_cg22694191_cg26763855_cg18978232_cg06180200_cg02902102_cg20003638	0.118608	cg08068644_cg13989290_cg02508618_cg06415064_cg01912361_cg25228771_cg16619186_cg09944304_cg11462681_cg22872860_cg01999215_cg08457413_cg01449310_cg06306751	-0.183812	cg04235126_cg27247092_cg22047387_cg21678312_cg10790429_cg00379648_cg02801786_cg00812438_cg04475027_cg04733537_cg05438320_cg22396555_cg01796166_cg14508508_cg18491080_cg01882870_cg09086835_cg27376182_cg00884040_cg20505704_cg00241076_cg05363778_cg18482164_cg23965689_cg08089301_cg14231749_cg21385821_cg09236176_cg24362812_cg07935012_cg06261937_cg15633664_cg14985989_cg13777844_cg05928342_cg21771200_cg1…	0.112745	cg06357925_cg14556896_cg03960951_cg02347527_cg02712224_cg14408465_cg09051600_cg03281661_cg21124892_cg16400802_cg14951139_cg02697237_cg22989649_cg12776966_cg08278741_cg04469880_cg17352975_cg05325193_cg08535373_cg08358474_cg18333626	0.22832	cg02585702_cg03813879_cg16068263_cg02727104_cg25861169_cg05583608_cg00917569_cg09898059_cg12667939_cg26686608_cg22320365_cg01562005_cg18947175_cg04738552_cg26626089_cg18838701_cg19678828_cg22754570_cg00578917_cg09828714_cg04304705	0.0565355	cg08251901_cg12344873_cg09788352_cg26486099_cg01088608_cg07298845_cg26585100_cg05928448_cg07718810_cg07317468_cg16791036_cg13776906_cg09952222_cg18069493	0.269284	cg19693177_cg25565102_cg22274234_cg05562851_cg25025295_cg09931783_cg04445557_cg17761996_cg15547162_cg20244933_cg21211317_cg19282586_cg26843872_cg22640868_cg17745602_cg18410271_cg06024215_cg05380734_cg21002460_cg01150129_cg24642276_cg12709085_cg23990942_cg00314427_cg00864768_cg07790318_cg09666192_cg19222525_cg03223582_cg05686455_cg16423816	0.948841	cg17820871_cg08011798_cg04843615_cg09557254_cg06309287_cg26727666_cg19600209_cg01505879_cg15482230_cg19717216_cg05287886_cg17948453_cg02484234_cg01021952_cg10902350_cg03058247_cg04499643	0.923286	cg10671135_cg22562368_cg05987823_cg12075107_cg01704924_cg06989610_cg23197405_cg08455772_cg07669686_cg24541425_cg25820188_cg21754388_cg07962128_cg08296176_cg07220815_cg03703348_cg12021220_cg26449119_cg12092351_cg13388466_cg13895343_cg18750319_cg06129726_cg12473406_cg14034197_cg07653946_cg00844197_cg14505174_cg26770917_cg03867475_cg16084133_cg00901980_cg15909981_cg02602182	-0.534116
cg22890027_cg01085837_cg22229906_cg06085994_cg23372128_cg23342718_cg22586653_cg23681581_cg00025981_cg19281363_cg11806672_cg10589235_cg01029347_cg06751446_cg07030277_cg02746187_cg16611654_cg20557801_cg04164058_cg07101909_cg03217795_cg05436658_cg02390209_cg01435308_cg20324206_cg02605173_cg02997982_cg09494150_cg18756179_cg17029168_cg03361585	0.663035	cg17782619_cg24067866_cg12621387_cg01019355_cg17423767_cg10839322_cg16852107_cg19872547_cg19201723_cg09261511_cg25780077_cg17743249_cg04159121_cg14176959_cg21554848	0.674196	cg12720772_cg04447140_cg04453639_cg15559971_cg11640565_cg08259248_cg19185116_cg08076261_cg22350885_cg06638769_cg08860871_cg24735493_cg18068043_cg14570191_cg21606717_cg05226107_cg03627993_cg05255078_cg02383649_cg01574460_cg10660772_cg15529512_cg14430649_cg01261948_cg07921660_cg15624482_cg13934226_cg10963531_cg11204611_cg26049006_cg09542796_cg20603302_cg11741346_cg06534143_cg06793890_cg19121007_cg1…	-0.105872	cg13254979_cg18612647_cg18736141_cg00516222_cg25260170_cg17666539_cg06793867_cg04324758_cg25913495_cg15001687_cg17729667	-0.128743	cg26522894_cg19805562_cg23551835_cg13630250_cg08548311_cg26299148_cg06904975_cg10842296_cg10155058_cg14908653_cg27531982_cg19915316_cg14721981_cg13555287_cg26431343_cg24985300	0.158347	cg15168376_cg08480598_cg24715264_cg11904474_cg08663614_cg26834879_cg06059390_cg00108396_cg24892433_cg06308427_cg04953061_cg18555117_cg16333262_cg26829189_cg24071762_cg27057329_cg03538236_cg11137459_cg12779150_cg13165240_cg24516497_cg07032342_cg16009970_cg02785147_cg04487659_cg04179438_cg17149467_cg27273033_cg26831416_cg01968850_cg14733372_cg18398846_cg21538645	-0.0609751	cg06357925_cg14556896_cg03960951_cg02347527_cg02712224_cg14408465_cg09051600_cg03281661_cg21124892_cg16400802_cg14951139_cg02697237_cg22989649_cg12776966_cg08278741_cg04469880_cg17352975_cg05325193_cg08535373_cg08358474_cg18333626	0.175167	cg03562770_cg17911936_cg07386898_cg22910295_cg25772438_cg17509563_cg12360029_cg03553692_cg13919285	0.111292	cg22890027_cg01085837_cg22229906_cg06085994_cg23372128_cg23342718_cg22586653_cg23681581_cg00025981_cg19281363_cg11806672_cg10589235_cg01029347_cg06751446_cg07030277_cg02746187_cg16611654_cg20557801_cg04164058_cg07101909_cg03217795_cg05436658_cg02390209_cg01435308_cg20324206_cg02605173_cg02997982_cg09494150_cg18756179_cg17029168_cg03361585	0.0816199	cg02072400_cg25977206_cg10761315_cg24788019_cg02320820_cg27295850_cg06861044_cg06675248_cg05735782_cg02834747_cg00336800_cg23218559_cg26659805_cg06746893_cg09265397_cg15110403_cg03570035_cg17555429_cg14082763_cg05383947_cg01519784_cg13361779_cg12484489_cg09149648	0.11819	cg00058193_cg09016994_cg13062967_cg10572479_cg08144464_cg17805968_cg00391103_cg14191874_cg00060843_cg20341853_cg06920583	0.183805	cg04710764_cg08900043_cg18787548_cg18616828_cg05477933_cg00576279_cg03509412_cg26397188_cg24166864_cg10767192_cg07150445_cg07850604_cg03840647_cg26272477_cg01763090_cg23938300_cg08583049_cg05483509_cg08770761_cg09816471_cg06232807_cg05146485_cg14114517_cg20189674_cg16024836_cg12980128_cg17018096_cg14064148_cg05950877_cg26590664_cg19267596_cg15427234_cg24708471_cg08736129_cg07655045_cg22531183_cg2…	0.112698	cg00331508_cg12029105_cg16232183_cg03313945_cg19490868_cg09600096_cg17871910_cg19907776_cg22101924_cg12310850_cg01407406_cg08645860_cg00588871_cg00630794_cg01121554_cg26828119_cg00008033_cg16601569_cg03369308_cg16042149	0.228292	cg22890027_cg01085837_cg22229906_cg06085994_cg23372128_cg23342718_cg22586653_cg23681581_cg00025981_cg19281363_cg11806672_cg10589235_cg01029347_cg06751446_cg07030277_cg02746187_cg16611654_cg20557801_cg04164058_cg07101909_cg03217795_cg05436658_cg02390209_cg01435308_cg20324206_cg02605173_cg02997982_cg09494150_cg18756179_cg17029168_cg03361585	0.0563458	cg11746813_cg14973588_cg13156931_cg07102210_cg19442201_cg06999762_cg01764904_cg19005438_cg12518166_cg17625381_cg03226000_cg01840020_cg23545250_cg18822950_cg06638433_cg05923226	-0.2671	cg14199423_cg05924780_cg00606952_cg11345463_cg18306456_cg27423990_cg01950449_cg17606785_cg19583967_cg11033654_cg19373199_cg04919519_cg21435394_cg11225573_cg17205250_cg20914416_cg02672737_cg00858665_cg22363909_cg11698750_cg00756943_cg12630461_cg14696334_cg12034869_cg19177941_cg16579431_cg02017950_cg08577776_cg21572215_cg20264732_cg12108730_cg27093918_cg09895527_cg05392657_cg01308536_cg05258102_cg0…	-0.948772	cg26584545_cg10588705_cg21680502_cg21298081_cg22849953_cg11248114_cg10729214_cg09803711	0.922909	cg18686702_cg23375912_cg08810700_cg18284469_cg09708773_cg05673336_cg23598573_cg05374463_cg02451467_cg16454143_cg07768763_cg15077299_cg06486863_cg15704909_cg20090648	0.362263
cg11687330_cg16630482_cg01175812_cg20792062_cg22709192_cg20007569_cg07377882_cg16668728_cg16352140_cg09208611_cg13663218_cg14421503_cg11308277_cg11631518_cg10557253_cg03810428_cg11821579_cg23358933_cg24156796_cg17645823_cg00899090_cg05677041_cg26094897_cg11877129_cg13824555_cg07312701_cg00766702_cg12438547_cg03141482_cg05905988_cg14884793_cg04596004_cg03653841_cg25881125_cg09155219_cg23254031_cg1…	0.662609	cg08871573_cg02495306_cg13203715_cg04437234_cg18652556_cg00595697_cg08098127_cg12974607_cg16241721_cg15262876_cg00497084_cg25936168_cg04031908_cg04402371_cg01975035_cg14355748_cg14789716_cg11276914_cg10685452_cg07907659_cg12497728_cg04384873_cg03361581_cg03668942_cg03674851_cg09826544_cg19284023_cg21043160_cg07623193_cg00675244_cg02490931_cg22650104_cg18786262_cg16116845_cg23137005_cg18470539_cg1…	0.669575	cg03999434_cg22427170_cg01217080_cg25561140_cg04713062_cg07072189_cg13551269_cg08627981	-0.105203	cg13327664_cg01443630_cg24755731_cg02165301_cg03723356_cg07529381_cg19907366_cg27564411_cg16626670_cg19001261_cg00420929_cg16909236_cg15192909_cg21551267_cg09449905_cg16461316_cg11801011_cg10646254_cg03284045_cg12071423	0.128545	cg09629631_cg06512316_cg17514701_cg24771933_cg25090254_cg27106959_cg05364487_cg25283626_cg04325312_cg01615333_cg15777768_cg24354072_cg20592391_cg09644153_cg04384123_cg10285526_cg01962727_cg03711879_cg14644410_cg11732247_cg27019019_cg18380497_cg07967210_cg18062196_cg10846206_cg02811232_cg02614657_cg05250458_cg11142456_cg01349114_cg27184806_cg03233940_cg14931230_cg15634398_cg04895616_cg04645914_cg2…	0.158276	cg13917963_cg26548311_cg07987890_cg21963854_cg14809015_cg25054926	-0.0609664	cg12270485_cg00301370_cg00956451_cg07754753_cg24694246_cg05470682_cg26199251_cg17324089_cg01283794_cg25432661	-0.175145	cg17981966_cg11649665_cg19202292_cg26667356_cg05647859_cg18466965_cg22040144_cg21057907_cg08826251_cg21683459_cg07212834_cg24495234_cg09552213_cg26950739_cg13298496_cg20935945_cg09257332_cg24410570_cg10850725_cg24494876_cg08162850_cg22620880_cg25232942_cg14660573_cg06815666_cg26929012_cg21489303_cg13884903_cg05101674_cg02100602_cg04990590_cg24290616	0.11125	cg11687330_cg16630482_cg01175812_cg20792062_cg22709192_cg20007569_cg07377882_cg16668728_cg16352140_cg09208611_cg13663218_cg14421503_cg11308277_cg11631518_cg10557253_cg03810428_cg11821579_cg23358933_cg24156796_cg17645823_cg00899090_cg05677041_cg26094897_cg11877129_cg13824555_cg07312701_cg00766702_cg12438547_cg03141482_cg05905988_cg14884793_cg04596004_cg03653841_cg25881125_cg09155219_cg23254031_cg1…	0.0815404	cg13446772_cg04162059_cg13433302_cg04290586_cg13904275_cg12369353_cg01929377_cg11138095_cg20689135_cg27554782_cg22191326_cg23397975_cg21516550_cg26069230_cg03709307_cg10068300_cg05784157_cg16501308_cg14740893_cg23085662_cg06197114_cg21602520_cg26147746_cg15353501_cg08058894_cg09663111_cg18562935	0.118071	cg11303115_cg09612195_cg01321816_cg21013652_cg25332826_cg21978251_cg13168333_cg09840973_cg01350190_cg20382199	0.181076	cg06357925_cg14556896_cg03960951_cg02347527_cg02712224_cg14408465_cg09051600_cg03281661_cg21124892_cg16400802_cg14951139_cg02697237_cg22989649_cg12776966_cg08278741_cg04469880_cg17352975_cg05325193_cg08535373_cg08358474_cg18333626	0.112521	cg06416491_cg17367776_cg02547054_cg08229199_cg05301845_cg00471989_cg14244577_cg26222035_cg19396542_cg04544699_cg15774391_cg08569613_cg20400915_cg21010334_cg12798194_cg15826561_cg20445035_cg24092253_cg15300457_cg25642002_cg10477854_cg18565216_cg18096787	-0.22649	cg07698281_cg05710090_cg20762480_cg00896347_cg05970811_cg20098478_cg24688803_cg06476591_cg22947124_cg00884334_cg07841477_cg24882882_cg25170034_cg13428561_cg07677856_cg21235532_cg24546155_cg14822719_cg06566034_cg25584814_cg08928145_cg09032877_cg22885014_cg06193578_cg08475025_cg19183842_cg08174179_cg22889142_cg25513535	0.0562594	cg07777694_cg00232735_cg03933279_cg02795076_cg03799530_cg27127017_cg10600917_cg27522780_cg14168923_cg06452665_cg09813525_cg00743094_cg07416237_cg03869874_cg21368354_cg17417600_cg11045303_cg01533258_cg21801378_cg02687928_cg25049597_cg02245004_cg25649641_cg02018902_cg27569300_cg06301893_cg02331561_cg10284662_cg01912040_cg08592707_cg02071825_cg19401340_cg24526702_cg12658720_cg12505146_cg17917959_cg0…	-0.266614	cg10552903_cg14654259_cg09350536_cg01570309_cg06002197_cg20505989_cg05037210_cg22224628_cg15050529_cg12501546_cg07617866_cg12032679_cg03514136	-0.948625	cg10598551_cg02306236_cg20001658_cg03989020_cg07068993_cg12029639_cg17258817_cg08248285_cg06568162_cg24343097_cg12744966_cg27342781_cg06683719_cg06261208_cg25022915_cg09408064_cg05732662_cg15673843_cg00279453_cg00564164_cg17919642_cg26334832_cg11809928_cg26835589_cg26515799	0.922316	cg12239743_cg16973107_cg13954022_cg03701714_cg04031411_cg10041830_cg06254214_cg10542446_cg03218476_cg14811011_cg03982676_cg18271682_cg25567495_cg05115314_cg12500632_cg13885081_cg03732686	0.421212
cg19073502_cg11202464_cg26575471_cg20589117_cg07202631_cg21081971_cg05211480_cg13080734_cg24112454_cg00400532_cg17347941_cg05652445_cg17234150_cg09509131_cg06418907_cg01723934_cg20242280_cg20628271_cg07967503_cg02317055_cg07152199_cg13130068_cg02519846_cg12768605_cg06440519_cg08681856_cg26841967_cg09422614_cg01167090_cg15679211_cg07296260_cg20995573	0.660998	cg15193490_cg04831505_cg11565911_cg08532057_cg26224311_cg17286244_cg23698666_cg24750854_cg09886641_cg07775813_cg26722733_cg05946623_cg18464802_cg26118142_cg22361859_cg14399930_cg09639931_cg26612727_cg23703062_cg13266435_cg26411267_cg11599207_cg03397659_cg21098323_cg24716275_cg02725313_cg15537254_cg13159946_cg21846177_cg00760439_cg13536258_cg07132736_cg23282949	0.664776	cg11594742_cg23304135_cg06263220_cg15968852_cg19525565_cg14007660_cg05557390_cg03211244_cg03914201_cg21896089_cg12035596_cg17123327_cg19319103_cg22405865_cg01545447_cg01441171_cg20847962_cg15212426_cg04454607_cg10834460_cg23778144_cg24662926_cg24243927_cg19511425_cg25638077_cg02450886_cg17555866_cg21955534_cg00714323_cg15211032_cg26196133_cg01739356_cg14106777_cg09979033_cg15514224_cg09196558_cg0…	0.105154	cg25025879_cg08652396_cg13565866_cg06111454_cg12177793_cg00307214_cg22271663_cg21518212_cg08458121_cg00038736_cg14233017_cg14444812_cg17371276_cg14281535	-0.128244	cg08743634_cg23845770_cg00266064_cg07465431_cg17835016_cg02189477_cg02608963_cg02390813_cg02110529_cg03162994_cg00262344_cg22027766_cg10665844_cg15404904_cg03621001_cg23884418_cg23155333_cg13369845_cg08888354_cg00879218_cg19806182_cg06171908_cg12181372_cg05742863	0.157717	cg20863756_cg15974062_cg20404336_cg18958684_cg09225537_cg04174180_cg13885201_cg14058010_cg22160463_cg24275769_cg03400437_cg03143886_cg03013329_cg24871714_cg13672300_cg00533364_cg21748418_cg05264510_cg26734668_cg23854009_cg04684267_cg08495027	0.0608937	cg05693982_cg27464065_cg15561647_cg05148192_cg04180929_cg12009872_cg13915063_cg06359059_cg17335725_cg04958703_cg10016608_cg18418570_cg16376379_cg11235451_cg14237903_cg03338325_cg23677833_cg02528670_cg24156694_cg19352798_cg08055846_cg01678833	-0.17492	cg13254979_cg18612647_cg18736141_cg00516222_cg25260170_cg17666539_cg06793867_cg04324758_cg25913495_cg15001687_cg17729667	0.111197	cg08403027_cg10885599_cg02084848_cg14813551_cg04790749_cg02412103_cg20970230_cg23530108	-0.0812901	cg19974223_cg20374317_cg22813326_cg08952227_cg27639133_cg09641034_cg07516091_cg01572741_cg11982190	0.117875	cg11594742_cg23304135_cg06263220_cg15968852_cg19525565_cg14007660_cg05557390_cg03211244_cg03914201_cg21896089_cg12035596_cg17123327_cg19319103_cg22405865_cg01545447_cg01441171_cg20847962_cg15212426_cg04454607_cg10834460_cg23778144_cg24662926_cg24243927_cg19511425_cg25638077_cg02450886_cg17555866_cg21955534_cg00714323_cg15211032_cg26196133_cg01739356_cg14106777_cg09979033_cg15514224_cg09196558_cg0…	-0.180518	cg24910128_cg04495813_cg10328844_cg13678281_cg25112590_cg26003388_cg27051611	-0.1124	cg22821947_cg01101865_cg05339695_cg13023701_cg10571161_cg26062370_cg21387752_cg09924085_cg00299047_cg19334452_cg08154437_cg14374829_cg22599236	0.225846	cg00089798_cg10862431_cg27032502_cg23085912_cg05306314_cg01030121_cg04640250_cg12681402_cg08774452_cg23347429_cg25254825_cg01424107_cg11453719_cg04117869_cg15197609_cg09050596_cg10160975_cg18856581_cg10676084_cg18230771_cg13873813_cg23235241_cg03376794_cg08026818_cg09155346_cg00333824_cg05637351_cg02370605_cg19119032_cg14120010_cg21902544_cg21922574_cg14396421_cg14152139_cg25425784_cg07338870_cg0…	0.0560898	cg14337948_cg07967679_cg08975803_cg08301307_cg18463422_cg11934304_cg13463731_cg26738606_cg25116223_cg04028831_cg01346013_cg00670942_cg11439826	-0.265931	cg12741427_cg03705319_cg03450301_cg02637584_cg10283036_cg04255937_cg04716447_cg26803670_cg27373246_cg03903831_cg05772085_cg01844201_cg19770311_cg01967861_cg12656902_cg02902617_cg00215204_cg19864214_cg21405001_cg19243268_cg21885332_cg10852895_cg18512979_cg14237301_cg01304182_cg04277753_cg09508671_cg23876991_cg08460198_cg04583842_cg18581781_cg12803592_cg03146371_cg26090045_cg05761145_cg08972916_cg1…	0.948588	cg26332103_cg20166063_cg24752354_cg21103383_cg23121787_cg05800756_cg05696436_cg23543668_cg05389310_cg25132957_cg13353879_cg24204847_cg05716290_cg08844770_cg19664298_cg11428871	0.922134	cg24171915_cg08322181_cg09214240_cg18627429_cg02676580_cg02383666_cg17286790_cg23522895_cg14017045_cg10705717	0.035325
cg08534628_cg23323891_cg00656860_cg06081518_cg13105997_cg22313006_cg04532834_cg14951193_cg15638414_cg18074297_cg10722799	0.655382	cg22386872_cg16037749_cg19033976_cg20824873_cg27040993_cg01135626_cg11548243_cg13183515_cg12763614	0.66159	cg21814633_cg22700848_cg23546512_cg27134342_cg08880437_cg26337563_cg03950441_cg22171893_cg18931727_cg16782821_cg20309353_cg14193156_cg06245338_cg12074233_cg15603793_cg20092798_cg17359753_cg19152255_cg16671586	-0.105091	cg04644195_cg20680045_cg09038944_cg16433493_cg07673535_cg18655633_cg24996328_cg04108180_cg08878177	0.128194	cg05006384_cg22118474_cg07657357_cg22550658_cg22388260_cg02886263_cg05432134_cg14115749_cg05234415_cg01764256	-0.15769	cg16033633_cg11591636_cg06916894_cg01383486_cg07454742_cg04300873_cg03438490_cg15046935_cg14557787	0.0604486	cg02216246_cg00939226_cg20092892_cg05589246_cg25456468_cg10679688_cg22489321_cg11723850_cg20987924_cg15502332_cg04588165_cg07015911_cg13789775_cg06266993_cg07419144_cg11558731_cg25311666_cg08183141_cg07546916_cg05328894_cg23695133	0.174179	cg22890027_cg01085837_cg22229906_cg06085994_cg23372128_cg23342718_cg22586653_cg23681581_cg00025981_cg19281363_cg11806672_cg10589235_cg01029347_cg06751446_cg07030277_cg02746187_cg16611654_cg20557801_cg04164058_cg07101909_cg03217795_cg05436658_cg02390209_cg01435308_cg20324206_cg02605173_cg02997982_cg09494150_cg18756179_cg17029168_cg03361585	0.11099	cg26363039_cg08747670_cg12128490_cg25053413_cg19028711_cg05972754_cg05150327_cg25180968_cg15670585_cg10219888_cg08467866_cg26940328_cg03609435_cg18382305_cg24408313_cg18145683_cg15681462_cg02779535_cg19018155_cg07327901	-0.0812767	cg19482025_cg21623748_cg14580667_cg22389950_cg05196366_cg26953640_cg14314071_cg03679521_cg26022073_cg04714638_cg24229589_cg00812921_cg06369522_cg15575222_cg06102403_cg00938743_cg02801359_cg17526301	0.117741	cg18971529_cg07761273_cg00776752_cg05181110_cg15923127_cg03689540_cg04979552	-0.179431	cg25936147_cg21837669_cg06215691_cg24910532_cg03419596_cg18493027_cg13126530_cg25137030_cg02453462_cg11806630_cg09812623_cg06929595_cg00489408_cg19285217_cg23448054_cg11822659_cg24060451_cg02648692	0.112179	cg15700739_cg00109356_cg02067712_cg01609420_cg23217512_cg08690482_cg09792926_cg14388195_cg27619163_cg23244169_cg03781505_cg02479575_cg08229488_cg27216880_cg06263461_cg11877251_cg26684946	0.22458	cg19870512_cg11901043_cg27555582_cg20399616_cg21980043_cg19977966_cg18040901_cg05420790_cg12699286_cg15894722_cg22120988_cg13879483_cg13702005_cg10111292_cg16403344_cg16065021_cg02543772_cg19595750_cg22763718_cg13438893_cg18437365_cg16705627_cg22895601_cg15384598_cg25496932_cg20463862_cg06785999_cg19456540_cg01779765_cg13222752_cg06204735_cg17075048_cg13745645_cg04283162_cg20874718_cg22535307_cg1…	0.055948	cg08742833_cg08160641_cg13080465_cg05342945_cg16360444_cg24454553_cg06534061_cg04989706_cg18157307_cg08847533_cg20317748_cg21132104_cg09941712_cg15046585_cg00118584_cg27121462_cg07066561_cg22594067_cg00788412_cg03333546_cg14555481_cg23096297_cg14194956	0.265429	cg02400092_cg23373640_cg23497377_cg23574802_cg16279084_cg01664864_cg02840823_cg15895213_cg07517944_cg00398637_cg12188424_cg25924688_cg05057612_cg07448499_cg04599341_cg09219877_cg26359045_cg04269043_cg19836999_cg19865134_cg19789473_cg08034070_cg06105699_cg18875297_cg00434573_cg24349886_cg24413781_cg11410682_cg01410876_cg22376081_cg00306090_cg08396974_cg11694405_cg00740547	-0.948418	cg11452124_cg15265007_cg10137944_cg26555306_cg18515063_cg11086843_cg05532093_cg00885726	0.921861	cg25278343_cg12245060_cg24996804_cg18501001_cg06875616_cg11409519	0.232567
cg24625128_cg02620769_cg10299585_cg22830707_cg07123069_cg16791250_cg03215137_cg05296643_cg21487207_cg07266404_cg26833652_cg06664258_cg13595212_cg09003539_cg11283429_cg07911080_cg15112032_cg12606396_cg23619399_cg20028827_cg13338137_cg00055679_cg23361092_cg17319774_cg06675375_cg24259244_cg05617469_cg11502555_cg24690071_cg17882660_cg21481275_cg00295794_cg27235595_cg18541254_cg04865691_cg21011425_cg0…	0.654629	cg06914505_cg04439252_cg12850819_cg18377381_cg03083577_cg05460414_cg09781027_cg11284636	0.658744	cg01305421_cg06652329_cg10156382_cg03603495_cg18315298_cg21053502_cg05682911_cg07137170	-0.105003	cg00748589_cg18556676_cg03701001_cg03972398_cg10810799_cg23582836_cg00699029_cg21383810_cg23694248_cg10148473_cg26074603_cg18573383_cg21836370_cg10700564_cg03239178_cg03882242_cg24611446_cg00500705_cg11670651_cg04217706_cg18815647_cg23142799_cg17352540_cg20084504_cg06883496_cg02620013_cg20634967_cg18539122_cg26132774_cg07104706_cg16556145_cg21760907_cg05383490_cg23191956_cg18875371_cg23906738_cg1…	-0.127965	cg04980928_cg09105193_cg25778262_cg27076669_cg07780095_cg06552356_cg04851712_cg00750428_cg11531579_cg07920503_cg18236477_cg05260242_cg01994205_cg09010671_cg17957186_cg17525102_cg01015652_cg02084669_cg05829782_cg13932794_cg22546696_cg11831981_cg01908954_cg15651246_cg00237475_cg15628888_cg03399905_cg27578811_cg14358169_cg13062754_cg03374888_cg16107285_cg09948076_cg08734647_cg09229918_cg03699307_cg2…	0.157677	cg18842178_cg01446515_cg00012692_cg10395448_cg21403762_cg22765750_cg24384951_cg26348995_cg14043335	-0.0601272	cg07248895_cg21041956_cg12643378_cg12874323_cg13833345_cg01458062_cg26737850_cg11801411_cg17301311_cg12340687_cg26571739_cg16230254_cg05820491_cg26605259_cg03056838_cg19112953_cg05005582	-0.173949	cg12458979_cg11999488_cg12690369_cg11784990_cg12630698_cg23554497_cg17851046_cg06717557_cg06912966_cg05128922_cg15854547_cg25802734_cg02574703_cg18842563_cg09763393_cg02057782_cg14367229_cg15167959_cg20523861_cg05875719_cg13398192_cg21526847_cg05041658_cg19764143_cg07862488_cg00979076_cg06625816_cg26929536_cg03727202_cg25584930_cg11018769_cg25876443_cg08582701_cg14642432_cg02405001_cg04671611_cg1…	0.10986	cg00753885_cg06787724_cg13486556_cg15537078_cg21735668_cg21248520_cg03261737_cg00899855_cg13188283_cg15200445_cg03764976_cg11542119	-0.0811638	cg13233461_cg12065529_cg06758559_cg25819026_cg02189888_cg02857898_cg12120326_cg23299011	0.117737	cg14990842_cg27031716_cg07239600_cg11868944_cg26348847_cg01223193_cg06810461_cg14593352_cg01394790_cg00887258_cg05017003_cg08541935_cg14010367_cg13817994_cg20077179	-0.179006	cg16257219_cg08092680_cg13580002_cg16658734_cg01097995_cg04506585_cg17533158_cg21907521_cg18411574	-0.112172	cg19073502_cg11202464_cg26575471_cg20589117_cg07202631_cg21081971_cg05211480_cg13080734_cg24112454_cg00400532_cg17347941_cg05652445_cg17234150_cg09509131_cg06418907_cg01723934_cg20242280_cg20628271_cg07967503_cg02317055_cg07152199_cg13130068_cg02519846_cg12768605_cg06440519_cg08681856_cg26841967_cg09422614_cg01167090_cg15679211_cg07296260_cg20995573	0.224273	cg27663938_cg00208153_cg19742055_cg12084076_cg24312063_cg26309134	0.0559465	cg12120327_cg14121142_cg12271661_cg05600740_cg11750300_cg09308026_cg05581701_cg18909924_cg02160530_cg02898915_cg06394876_cg15906733_cg13095450_cg25821249_cg11794215_cg10286643_cg24581657_cg15152362_cg00175180_cg04660147	-0.264603	cg03291453_cg09199323_cg15408080_cg07470634_cg04225326_cg19730972_cg21643314_cg01661732_cg07492924_cg16344234_cg00160388_cg05152300_cg07894530_cg18035914_cg17119387_cg16460860_cg26683137_cg20271361_cg08762247_cg12578754_cg19302996_cg00751332_cg25769889_cg20615848_cg25745121_cg20462096_cg00636194_cg13697829_cg15430871_cg18613324	-0.948201	cg07355688_cg03713997_cg20006825_cg07170253_cg06168656_cg03407567_cg16773564_cg21767912_cg10818681_cg10395772_cg27441872_cg24162251_cg02628202_cg22840852_cg10970258_cg08573495_cg23983173_cg12722652_cg27304042_cg12858014_cg24327132_cg23263731_cg19709637_cg26963367_cg26213453_cg18751702_cg10933959_cg12520319_cg09555736_cg06578342_cg13252209_cg06675821_cg16031065_cg00104303_cg24783785_cg20215212_cg0…	0.921235	cg22817719_cg09627661_cg08269943_cg22937607_cg16487399_cg18051825_cg02905599_cg00022259_cg01688293_cg13516017_cg02819828_cg06636431_cg08168689_cg21546868_cg04935666_cg24689585_cg11742167_cg07462521_cg08493338_cg16573104_cg06478195_cg25629796_cg07604589_cg16318947_cg11824764_cg09491897_cg15260437_cg01565083_cg19262334_cg21436444_cg08282037_cg13663383_cg05649121_cg27576692	0.0593172
cg14849274_cg10292376_cg16115647_cg09309261_cg22628281_cg00345862_cg25334575_cg06557419_cg21927959_cg01421548_cg20656102_cg17653886_cg11249902_cg00213052_cg20707086_cg02128244_cg16599136_cg20721022	0.650018	cg04266189_cg02860323_cg09474533_cg24885603_cg15359342_cg05980727_cg04700811_cg05454990_cg02547155_cg16351679_cg18990483_cg14878279_cg18453720_cg02424254_cg02868201_cg10721855_cg15764264_cg15037594_cg14111132_cg24105638	0.658158	cg14624881_cg12565906_cg23311905_cg18726518_cg25344322_cg23627301_cg15465279_cg17463698_cg09698960_cg07678518_cg03707918_cg07027457_cg24075412_cg02077265_cg07997737_cg21305381_cg00349591_cg13707623_cg27554835_cg04232152	0.104603	cg13215110_cg20857416_cg02705757_cg23793503_cg04933492_cg16270835_cg21991633_cg20015689_cg21983466_cg05756760	0.127618	cg07658357_cg04321267_cg05377576_cg12846780_cg06268875_cg19245616_cg00739120_cg06399029_cg21719704_cg20925811	0.157441	cg25445465_cg02220335_cg00046899_cg11889509_cg11457308_cg01109464_cg21274136_cg24650734_cg00701890_cg16774375_cg02910037_cg04979307_cg24641646_cg08128852_cg25511014_cg13694321_cg18224930_cg20955387_cg09810593_cg22292225_cg14039613_cg20089896	-0.0600795	cg24140030_cg26162582_cg23618344_cg13273396_cg06416733_cg25744898_cg19552565_cg03877376_cg02862505_cg11854491_cg06833978_cg16791619_cg17205316_cg02161478_cg21697172_cg21026830_cg21053529_cg22886089_cg05972437_cg07216112_cg04738279_cg07111868_cg05826255_cg03324087_cg02770054_cg07135042_cg27207308	0.17271	cg16370491_cg11228052_cg26602294_cg18282455_cg01661350_cg09896622_cg03505995_cg20576153_cg00859478_cg21575295_cg25789916_cg03549735_cg03671700_cg21893431_cg06402675_cg20266154_cg15775313_cg17117171_cg10617499_cg00862894_cg04337278_cg06515159	0.109723	cg14730445_cg15699226_cg17041693_cg16573782_cg18105227_cg17650607_cg06563086_cg14424450_cg02098495_cg10801102_cg11850773_cg18044383_cg26556385_cg10693058_cg09434500_cg25307168_cg12180703_cg12569911_cg03567830_cg00254133	0.0809006	cg24287125_cg09788416_cg27154343_cg10789281_cg02057391_cg21432954_cg13549719_cg16409955_cg00880018_cg06057566_cg19696317_cg03839709_cg25292550_cg16404157_cg13526007_cg01770755_cg09704159_cg24497836_cg12572410_cg05540369_cg15531475_cg27282264_cg26734696_cg04011139_cg24394631_cg26297547_cg13940693_cg21331088_cg23811789_cg06722216_cg22095604_cg01692233_cg19021738_cg23891996_cg18816098_cg10738026_cg0…	0.117534	cg23990557_cg03378841_cg15284887_cg03029568_cg02608873_cg05808035_cg06376279_cg04712267_cg04215498_cg05637610_cg17097007_cg06314913_cg01228153_cg13279286_cg00983678_cg13038318_cg10209805_cg15963559_cg04755691_cg17042633_cg02823603_cg12584889_cg10295725_cg01014965_cg08956462_cg05570609_cg01703712_cg02184561_cg01034247_cg06106988_cg04290766_cg20207989_cg10379533_cg09530095_cg10750253_cg21028499_cg0…	0.177533	cg17085352_cg01577751_cg05090195_cg03078363_cg12235459_cg20670075_cg26469608_cg16517851_cg00924143_cg09775930_cg19329160_cg24136205_cg09797337_cg05134015_cg13209481_cg23929344_cg04926361_cg26325131_cg18566688_cg02086467_cg16793394_cg19705910_cg00770998_cg18655384_cg14576896_cg06799422_cg14811102_cg12591491_cg25728267_cg06022179_cg03951603_cg23990012_cg02858606_cg04938966_cg02187214_cg20349344_cg1…	0.112061	cg08900101_cg04404489_cg10945274_cg13436155_cg18916060_cg25364041_cg17977031_cg14884929_cg27592331_cg12615165_cg12298745	0.224039	cg08598454_cg11869007_cg07647726_cg10580056_cg03844894_cg05432213_cg14112958_cg14585371_cg11955385_cg02816923_cg03260249_cg25255850_cg01885869_cg16683770_cg08755224	0.0559319	cg12058586_cg00255889_cg20192814_cg22191606_cg07125412_cg22395913_cg02745221_cg02032125_cg04820159_cg11775292_cg20246113_cg00206639_cg11433098_cg06254381_cg08098950_cg09175009_cg05941025_cg07740110_cg04104776_cg09593454_cg27196775_cg27149931_cg09677560_cg23630452_cg11548517_cg14282721_cg11321893_cg07059712_cg16772022	0.263588	cg10405023_cg03216691_cg26951091_cg21237959_cg01500402_cg07534211_cg05885410_cg20497936_cg13049862_cg26697117_cg12951282_cg22331200_cg23386659_cg14165193_cg09773499_cg20778328_cg26071481_cg19006008_cg07982208_cg11109538_cg26697654_cg13767306	0.948154	cg22343263_cg08447934_cg25961136_cg22817711_cg10336220_cg01110520_cg10104496_cg06261620_cg08187585_cg18446238_cg02965553_cg00481600_cg19426048_cg23147204_cg19061920_cg08941639_cg18397357_cg12343953_cg19616437_cg03866607_cg07739851_cg18414877_cg10723746_cg01070272_cg00313477_cg04459545_cg15234271_cg21622733_cg21286428_cg23169111_cg15313891_cg03059692_cg02612943_cg17929130_cg14616110_cg13489049_cg1…	-0.919703	cg05649374_cg10255621_cg04216858_cg02823530_cg15195353_cg00564869_cg14864603_cg19690156_cg01693863_cg02317848_cg08973580_cg22167681_cg27170757	0.593511
cg02216246_cg00939226_cg20092892_cg05589246_cg25456468_cg10679688_cg22489321_cg11723850_cg20987924_cg15502332_cg04588165_cg07015911_cg13789775_cg06266993_cg07419144_cg11558731_cg25311666_cg08183141_cg07546916_cg05328894_cg23695133	0.649601	cg00058193_cg09016994_cg13062967_cg10572479_cg08144464_cg17805968_cg00391103_cg14191874_cg00060843_cg20341853_cg06920583	-0.655411	cg15944945_cg01225280_cg22848793_cg19090877_cg15515571_cg11075074_cg06434402_cg01746123_cg05632477_cg19332302_cg02087742_cg02349523_cg13747949_cg01951441_cg24614791_cg11093711_cg01110418_cg25820515_cg12654845_cg10857345_cg15276526_cg11531236_cg10058095_cg12624077_cg11304846_cg15364850_cg16361396_cg22815074_cg06182724	-0.104323	cg13908476_cg26912870_cg15991113_cg04219083_cg01517148_cg13864263_cg17984900_cg20168964_cg21784716_cg24970080_cg00384018_cg12510717_cg20849261_cg05675117_cg07148167_cg06755296_cg19541183_cg12714140_cg20691539_cg04095070_cg19734013_cg23461587_cg24788028_cg08100972_cg13576513_cg04685765_cg03779328_cg22405653_cg07221438	0.127521	cg01185530_cg05100634_cg24474701_cg05468028_cg00808693_cg23161024_cg09524087_cg15635780_cg11210579_cg18634060_cg01732428_cg14532322_cg09622432_cg10941721_cg16582649_cg21265341_cg07868857_cg07096038_cg08384999_cg23906224_cg10856819_cg05804339_cg17388110_cg24085719_cg17041400_cg09504728_cg09679059_cg17318247_cg14745925_cg21384883_cg10796634_cg20065441_cg26468081_cg10766351_cg17868752_cg02570155_cg1…	0.15656	cg26363039_cg08747670_cg12128490_cg25053413_cg19028711_cg05972754_cg05150327_cg25180968_cg15670585_cg10219888_cg08467866_cg26940328_cg03609435_cg18382305_cg24408313_cg18145683_cg15681462_cg02779535_cg19018155_cg07327901	-0.0598688	cg00089798_cg10862431_cg27032502_cg23085912_cg05306314_cg01030121_cg04640250_cg12681402_cg08774452_cg23347429_cg25254825_cg01424107_cg11453719_cg04117869_cg15197609_cg09050596_cg10160975_cg18856581_cg10676084_cg18230771_cg13873813_cg23235241_cg03376794_cg08026818_cg09155346_cg00333824_cg05637351_cg02370605_cg19119032_cg14120010_cg21902544_cg21922574_cg14396421_cg14152139_cg25425784_cg07338870_cg0…	0.171593	cg23701643_cg17315500_cg22274539_cg08406486_cg05065572_cg14214262_cg09562322_cg10541517_cg25591794_cg15402399_cg24014143_cg15669183_cg01075271_cg15897970_cg12289885_cg09193347_cg01926877_cg00791024_cg17880199_cg18614984_cg19024969_cg12477716_cg00012762_cg14496450_cg21053831_cg20914464_cg06248560_cg13096208_cg04534765_cg05794480_cg17509967_cg13724788_cg01464835_cg19861117_cg24464397_cg10244340_cg2…	0.109624	cg15930596_cg17273416_cg19969606_cg12598338_cg23684344_cg02783086_cg06675478_cg14289542_cg00881552_cg17261234_cg04623955_cg09275667_cg17841803_cg00337662_cg21664030_cg15331188_cg26239391_cg18338311_cg10721553_cg25332298_cg19062489_cg16349876_cg10080004_cg17739841_cg24504569_cg20895698	0.080667	cg23699196_cg23395715_cg10662314_cg06563089_cg23614791_cg05143887_cg20307302_cg15992563_cg19587904_cg17241776_cg01729717_cg00244745_cg06779110_cg21195256_cg05372242_cg14347088_cg08235161_cg23706497_cg20278291_cg05241355_cg25092838_cg23989821_cg22154539_cg14217069_cg24569447_cg07949597_cg07160932_cg20161976_cg10689404_cg07438617_cg24672833_cg01388649_cg04591032_cg04262140_cg18862850_cg25978955_cg0…	0.117439	cg18853964_cg24329397_cg02002788_cg06132502_cg07464291_cg15570508_cg23207054_cg15158608_cg06270615_cg23704195_cg10053171_cg07993134_cg19133921_cg23384326_cg02948259_cg07052886	0.175732	cg02264990_cg12821539_cg05072470_cg20951555_cg23154526_cg03309232_cg01944044_cg05953100_cg04534926_cg07169873_cg11117266_cg03709178_cg04735310_cg04257362_cg12443227_cg12103265_cg08065252_cg16697731	0.111494	cg00708598_cg05404236_cg05168491_cg26082202_cg16767627_cg12791555_cg24789199_cg00655184_cg05842480_cg16911349_cg07096032_cg17611193_cg14166009_cg13687570_cg09864457_cg07894352_cg20579054_cg01278873_cg15235999_cg12157673_cg01442953_cg00015629_cg07827435_cg08046335_cg17309077	0.223692	cg02677946_cg22243222_cg08833308_cg04267436_cg03689324_cg05478779_cg19777470_cg22694275_cg09969277_cg10137837_cg22605919_cg13752828_cg26897150_cg13454700_cg15129608_cg05227131_cg16649052_cg09604203_cg25828181_cg05403071_cg13264941_cg12039664_cg07087859_cg15868105_cg09929819	0.0558008	cg15341132_cg08987855_cg03754098_cg00868074_cg03281861_cg16603012_cg24662231_cg19628329_cg12480562_cg22988566_cg15170942_cg07969622_cg05208878	0.262139	cg27181013_cg25168074_cg23205454_cg10206499_cg02806012_cg05755378_cg21584710_cg11522217_cg00345205_cg21289857_cg05876165_cg26879890_cg17602683_cg05189778	-0.948044	cg08665196_cg09954460_cg15991941_cg10267968_cg02541142_cg16330347_cg21049487_cg09694527_cg05311352_cg22920410_cg12651297_cg18726757_cg23044680_cg25945004_cg05148335_cg20481655_cg12104022_cg14459059_cg23131127_cg05143420_cg13577778_cg14060210_cg19721094_cg23487521_cg13900989_cg02898825_cg09013796_cg23688836_cg08012778_cg19393677_cg19063385_cg04176472_cg04176043_cg09081210_cg15399793_cg00397287_cg1…	-0.918269	cg25911279_cg22490255_cg22491461_cg27414512_cg00800383_cg24182275_cg17688381_cg01276439_cg02311540_cg07617560_cg09604725_cg02550200_cg22190090_cg13990321_cg02019118_cg12187115_cg13194341_cg02660564_cg10723075_cg26105214_cg02767539	-0.0595
cg00331508_cg12029105_cg16232183_cg03313945_cg19490868_cg09600096_cg17871910_cg19907776_cg22101924_cg12310850_cg01407406_cg08645860_cg00588871_cg00630794_cg01121554_cg26828119_cg00008033_cg16601569_cg03369308_cg16042149	0.648681	cg27110206_cg21019662_cg10921624_cg07250429_cg15803803_cg09391916_cg21144383_cg22001208_cg02505681_cg27440255_cg03203797_cg09033783	0.644562	cg14954762_cg13764877_cg02675634_cg04093168_cg21284750_cg19026254_cg07720851_cg04644249_cg24975211_cg02030908_cg13442333_cg12513760_cg17129554_cg02937343_cg20274430	-0.1042	cg02144579_cg27156359_cg16290689_cg10923408_cg00424169_cg21448145_cg21513836_cg26191576_cg07193234_cg11258456_cg21245717_cg04169075_cg14023999_cg05008895_cg01754713_cg20868396_cg04950413_cg21358537_cg01922103_cg03882914_cg02006647_cg14929757_cg06182329_cg05519462_cg25973522_cg03232933_cg24955672_cg00983520	-0.127117	cg08158662_cg15777553_cg10366797_cg01793443_cg10766599_cg21565421_cg21091639_cg02176915_cg24930536_cg12713159_cg13899108_cg09431525_cg14222245_cg09968766	0.15618	cg11703701_cg05817212_cg00550141_cg17598956_cg14457256_cg00679726	-0.0596917	cg06416491_cg17367776_cg02547054_cg08229199_cg05301845_cg00471989_cg14244577_cg26222035_cg19396542_cg04544699_cg15774391_cg08569613_cg20400915_cg21010334_cg12798194_cg15826561_cg20445035_cg24092253_cg15300457_cg25642002_cg10477854_cg18565216_cg18096787	-0.171459	cg24140030_cg26162582_cg23618344_cg13273396_cg06416733_cg25744898_cg19552565_cg03877376_cg02862505_cg11854491_cg06833978_cg16791619_cg17205316_cg02161478_cg21697172_cg21026830_cg21053529_cg22886089_cg05972437_cg07216112_cg04738279_cg07111868_cg05826255_cg03324087_cg02770054_cg07135042_cg27207308	0.109588	cg15685268_cg18732420_cg03052128_cg23195200_cg03333286_cg14125546_cg21511816_cg05176667_cg00946245_cg07250008_cg05640721_cg23188547_cg20149741_cg05558546_cg00318573_cg23819087_cg06405882_cg17274080_cg25421647	0.080535	cg07710560_cg20010848_cg04745384_cg04050315_cg02268171_cg08100687_cg02173289_cg01155039_cg16745446_cg07125112_cg17500265_cg23397955_cg11528208_cg04817996_cg27206603_cg23742111_cg17189639_cg03734595_cg26509328_cg23357981_cg06808897_cg05531918_cg17435307_cg13083674_cg03760809_cg06576732_cg06624291_cg00538248_cg25355482_cg01567503	0.116845	cg06168702_cg00967529_cg10858432_cg04324977_cg21268806_cg25087023_cg06453471_cg21251002_cg26783952_cg03507013_cg07620106_cg04799166_cg14622502_cg07186939_cg14546768_cg03967815_cg17964575_cg10925138_cg16179964_cg17202289_cg15819935_cg11049750_cg12724466_cg10158961_cg05748796_cg18458833_cg01834528_cg11407717_cg14045115_cg11981212_cg07059377_cg23716276_cg23153367_cg00189972_cg13740847_cg04822803_cg0…	-0.174589	cg15930596_cg17273416_cg19969606_cg12598338_cg23684344_cg02783086_cg06675478_cg14289542_cg00881552_cg17261234_cg04623955_cg09275667_cg17841803_cg00337662_cg21664030_cg15331188_cg26239391_cg18338311_cg10721553_cg25332298_cg19062489_cg16349876_cg10080004_cg17739841_cg24504569_cg20895698	0.111287	cg25024717_cg20402783_cg23047434_cg24504927_cg02305377_cg12670347_cg05555207_cg04184232_cg20933109_cg20981086_cg24381412_cg11439821_cg11324957_cg25689193_cg12062220_cg07928083_cg27552406_cg07201456_cg27656949_cg03232879_cg18652900_cg13670833_cg01268824_cg06440305_cg10705541_cg10696191_cg25661973_cg19796981	0.223565	cg15585794_cg20881910_cg00067018_cg05951084_cg21754400_cg11659501_cg25358039_cg23922454_cg11717507_cg23125449_cg27493010_cg06139341_cg05716912_cg17885825_cg22072046_cg10307145_cg27494087_cg17243087_cg19613722_cg19042459_cg21669679_cg25602457_cg20917891_cg18841634_cg00399483_cg01839464_cg18866015_cg08056957_cg07849823	0.0557253	cg19872890_cg21911968_cg02946204_cg16434156_cg04480708_cg26616711_cg05070268_cg09370801_cg27108264_cg02569219_cg12609785_cg23616531_cg25538002_cg23646866_cg04833646_cg11172960_cg05114740_cg17798944	0.260769	cg14850660_cg16138602_cg25970791_cg12046048_cg23595580_cg10897932_cg14544289_cg23471902_cg11705722_cg18086176_cg17153947_cg05681670_cg16240769_cg05800339_cg02128086_cg05163722_cg07840332_cg20613872_cg06480733_cg14976569_cg03165416_cg06151968_cg25750408_cg07844738_cg22887000_cg18517542_cg00102060_cg11606229_cg22351602_cg08891605_cg04038879_cg22883080	0.948035	cg23971638_cg15058727_cg02954562_cg19245776_cg15117322_cg12918811_cg12146864_cg04321714_cg21822187_cg22540040_cg15167636_cg20121012_cg11210343_cg05707561_cg05139152_cg19576798_cg22663544_cg10923838_cg04753874_cg05406358_cg02571819_cg18778401_cg20901959_cg03846249_cg16180151_cg20981000_cg11283819_cg17202840_cg21423504_cg12097127_cg20405620_cg14824267_cg11571108_cg25188593_cg18411994_cg24642523_cg2…	0.917973	cg01955239_cg24663970_cg14431573_cg19114050_cg26993525_cg05451359_cg16929081_cg13855261_cg26418770_cg26572811_cg08084655_cg05336486_cg23619591_cg09799930_cg06176221_cg17975721_cg09146183	0.863459
cg07783282_cg26649752_cg13005999_cg08330224_cg02954212_cg01637404_cg23922718_cg09853898_cg24604043_cg18440316_cg03202884_cg11829206_cg18117347_cg00784263_cg24090202	0.64716	cg23954887_cg20366616_cg05873124_cg04227591_cg14003121_cg12467632_cg09009517_cg08341278_cg02846312_cg07710971_cg05974483_cg09086691_cg27359082_cg04504914_cg00302244	0.632834	cg27446382_cg20501527_cg03629884_cg10517840_cg02151408_cg25437005_cg05685541_cg20397481_cg05088006_cg17969499_cg18077778_cg00117663_cg15243764_cg20784188_cg26930337_cg02424670_cg01661432_cg22543648_cg02007259_cg14266196_cg17581805_cg13983639_cg11212729_cg23852772_cg03748858_cg15626629_cg04323365_cg10916556_cg15031537_cg09173743_cg27250462_cg15480060_cg02935635_cg25259815_cg16937327_cg09953945_cg0…	0.104105	cg03321640_cg05866243_cg08114011_cg21902964_cg04809948_cg15519541_cg01383203_cg16453617_cg07760794_cg06096850_cg24959965_cg12077915_cg24000937_cg12334759_cg11706865_cg16851989_cg23072559_cg23377690_cg15852113_cg16121136_cg17303946_cg24885297_cg00671600_cg15391934_cg07273342_cg25638829_cg00405932_cg12986453_cg22726310	0.12703	cg15944945_cg01225280_cg22848793_cg19090877_cg15515571_cg11075074_cg06434402_cg01746123_cg05632477_cg19332302_cg02087742_cg02349523_cg13747949_cg01951441_cg24614791_cg11093711_cg01110418_cg25820515_cg12654845_cg10857345_cg15276526_cg11531236_cg10058095_cg12624077_cg11304846_cg15364850_cg16361396_cg22815074_cg06182724	-0.155741	cg16890091_cg24499709_cg10553969_cg19677281_cg21885973_cg07032647_cg24682036_cg06924670_cg10308860_cg22022379_cg01160557_cg17349544_cg04791291	-0.0596595	cg16656322_cg13921420_cg05331856_cg22730137_cg02104049_cg25567054_cg21712893_cg03441250_cg20067719_cg01350144_cg03526702_cg07159772_cg12753934_cg19521693_cg18555433_cg17998593_cg04155571	-0.171207	cg13855243_cg17320944_cg11571585_cg09548880_cg10136885_cg06890619_cg11516377_cg10440011_cg19269352_cg26482862_cg12598270_cg12756021_cg06884262_cg00737155_cg16421285_cg10286511_cg08729810_cg12409525_cg20531320_cg18180155	0.109055	cg04235126_cg27247092_cg22047387_cg21678312_cg10790429_cg00379648_cg02801786_cg00812438_cg04475027_cg04733537_cg05438320_cg22396555_cg01796166_cg14508508_cg18491080_cg01882870_cg09086835_cg27376182_cg00884040_cg20505704_cg00241076_cg05363778_cg18482164_cg23965689_cg08089301_cg14231749_cg21385821_cg09236176_cg24362812_cg07935012_cg06261937_cg15633664_cg14985989_cg13777844_cg05928342_cg21771200_cg1…	0.0803812	cg23739862_cg18259930_cg19856499_cg10389229_cg08630381_cg19874726_cg04269188_cg11480800_cg23118086_cg06963233_cg26029554_cg02863489_cg00927231_cg08890824_cg06285925_cg04568355_cg27125849_cg24276681_cg15017004_cg13487748_cg18365142_cg11282936_cg24548833_cg04782470_cg20232102_cg04798919_cg26715571_cg16822939_cg08653747_cg06032349_cg04753583_cg06367659	0.116686	cg24103438_cg08881159_cg00756281_cg18867119_cg16546635_cg07825243_cg00914834_cg12275422	0.174579	cg08153345_cg08285141_cg03388293_cg00287312_cg17875483_cg06877762_cg13333185_cg19785742_cg10239194_cg05440435_cg06737666_cg22563043_cg17471928_cg21309147_cg19015497_cg20966551_cg06382294_cg17431052_cg07237326_cg03654617_cg03467625_cg23397578_cg27309253_cg10754510_cg21887940_cg19311218_cg03402152_cg12432761_cg17684296_cg22444105_cg26384031_cg24366702_cg22452236_cg15343461_cg16936581_cg05484788	0.111074	cg16661508_cg14996220_cg25800765_cg04245590_cg08938906_cg11787160_cg00329618_cg25671708_cg25938646_cg19610077_cg17275781_cg07268058_cg16052975_cg02435495_cg14438019_cg23602058_cg12116288_cg04971763_cg20910637_cg03116238_cg27343616_cg14606116	0.223471	cg21480680_cg19215679_cg25492837_cg08557675_cg09185640_cg01034993_cg02719359_cg03420242_cg04040925_cg07207090_cg17096325_cg17961378	-0.0553702	cg08699196_cg14950169_cg12386646_cg19769182_cg23669611_cg11731596_cg05877788_cg04498198_cg19579216_cg07803108_cg03384000_cg21515349_cg10172783_cg00179070_cg06390536_cg22287064_cg03744440_cg04738888_cg06443034_cg16296754_cg24132129_cg18460175_cg10563122_cg13546240_cg11716106_cg02446487_cg03157591_cg22262702_cg16244770_cg17838834_cg00047287	-0.257329	cg08837558_cg16387046_cg20021748_cg11088051_cg08475716_cg07660512_cg13493805_cg27131955_cg09229893_cg04937184_cg19534551_cg07922154_cg18127889_cg27444281_cg15765813_cg02064284_cg01672129_cg25716641_cg00509616_cg05527113_cg16254374_cg27169020_cg10275315_cg25747427_cg18568872_cg05950140_cg00534520_cg27009812_cg20544307_cg09760217_cg03811558_cg02136452_cg15712310_cg17301842_cg01419469_cg26133266_cg0…	-0.947948	cg02025412_cg00700412_cg04959453_cg15477096_cg26237512_cg18244423_cg23195510_cg06919930_cg19386949_cg00874073_cg05906777_cg12950995_cg19679743_cg24189696_cg22928599_cg23201781_cg11486745_cg21401457_cg11885285	-0.917327	cg00543415_cg06143837_cg20031954_cg25066972_cg17060305_cg22545149_cg09480190_cg03305742_cg24609444_cg16338937_cg10603757	0.767078
cg17981966_cg11649665_cg19202292_cg26667356_cg05647859_cg18466965_cg22040144_cg21057907_cg08826251_cg21683459_cg07212834_cg24495234_cg09552213_cg26950739_cg13298496_cg20935945_cg09257332_cg24410570_cg10850725_cg24494876_cg08162850_cg22620880_cg25232942_cg14660573_cg06815666_cg26929012_cg21489303_cg13884903_cg05101674_cg02100602_cg04990590_cg24290616	0.645721	cg17064159_cg16627148_cg04931939_cg12386568_cg08048775_cg27636290_cg16784820_cg08265622_cg04646630_cg03757053_cg01275664_cg02685544_cg18000985_cg09523866_cg16043943_cg22268449_cg11267664_cg09803537_cg10199730_cg27100062_cg12856112	-0.632013	cg06959021_cg26008908_cg09200921_cg18396317_cg23301164_cg09398951_cg04862002_cg12163871_cg11773468_cg10006442	-0.10388	cg21411914_cg17929450_cg10025200_cg23571857_cg26320617_cg07098854_cg15826479_cg03354908_cg12471378_cg08832418_cg05205351	0.127014	cg17624384_cg22682373_cg19467930_cg05722918_cg21431690_cg17432380_cg22976884_cg04792813_cg21711132_cg02069715_cg10344832_cg08478039_cg07482936_cg19031565_cg22147660_cg05468024_cg19332452_cg03971521_cg15614917_cg00910067_cg25237016_cg05764628_cg12645220_cg07572341	0.154606	cg06416491_cg17367776_cg02547054_cg08229199_cg05301845_cg00471989_cg14244577_cg26222035_cg19396542_cg04544699_cg15774391_cg08569613_cg20400915_cg21010334_cg12798194_cg15826561_cg20445035_cg24092253_cg15300457_cg25642002_cg10477854_cg18565216_cg18096787	-0.0593427	cg12507643_cg19379572_cg23513775_cg22522875_cg24300077_cg18204200_cg26404745_cg13208704_cg08974244_cg01960885_cg20357875_cg26773080_cg16251421_cg08134301_cg21024356_cg00549412	-0.17119	cg08534628_cg23323891_cg00656860_cg06081518_cg13105997_cg22313006_cg04532834_cg14951193_cg15638414_cg18074297_cg10722799	0.108417	cg02072400_cg25977206_cg10761315_cg24788019_cg02320820_cg27295850_cg06861044_cg06675248_cg05735782_cg02834747_cg00336800_cg23218559_cg26659805_cg06746893_cg09265397_cg15110403_cg03570035_cg17555429_cg14082763_cg05383947_cg01519784_cg13361779_cg12484489_cg09149648	0.0802078	cg11965370_cg20684528_cg11241498_cg01961156_cg24501701_cg26727693_cg03928182_cg11389764_cg02469871_cg17015844_cg16404040_cg21349625_cg13534734_cg01944655_cg00184376_cg00889398_cg20366906_cg03865667_cg14427009_cg10746542_cg07002514_cg23288059_cg04784672_cg23222756_cg15895690_cg08599533_cg22861867_cg27050153_cg00229754_cg20260721_cg27295832_cg02278768_cg00716790_cg01700290_cg11859607_cg22105145_cg1…	0.116431	cg13992645_cg06054941_cg17980232_cg06482409_cg25290724_cg19080875_cg27176767_cg19227617_cg26952850_cg23275623_cg00113442_cg18133933_cg01662650_cg11965249_cg21854353_cg07865265_cg16834903_cg25909697_cg09342877_cg15235844_cg05716738_cg21691749_cg18248436_cg26557981_cg19202269_cg04227643_cg01330624_cg16261725_cg11641538_cg20397513_cg23571024_cg14672800_cg14926641_cg06953627_cg05230053_cg00510327_cg0…	0.173606	cg13887578_cg01666652_cg18657988_cg21718826_cg08783616_cg20540629_cg23866916_cg10933035_cg05166475_cg17840373_cg05664888_cg11772449_cg02412616	-0.110894	cg11687330_cg16630482_cg01175812_cg20792062_cg22709192_cg20007569_cg07377882_cg16668728_cg16352140_cg09208611_cg13663218_cg14421503_cg11308277_cg11631518_cg10557253_cg03810428_cg11821579_cg23358933_cg24156796_cg17645823_cg00899090_cg05677041_cg26094897_cg11877129_cg13824555_cg07312701_cg00766702_cg12438547_cg03141482_cg05905988_cg14884793_cg04596004_cg03653841_cg25881125_cg09155219_cg23254031_cg1…	0.223466	cg17998343_ch.14.1488981R_cg06783197_cg13641690_cg25918821_cg19145398_cg16379868_cg11048961_cg07190458	-0.0553597	cg25034792_cg02188319_cg08693997_cg02806032_cg10432987_cg08554115_cg19057711_cg00937175_cg01735788	-0.257315	cg16117881_cg04671742_cg23710031_cg14884142_cg17473341_cg27174507_cg23927593_cg01323699_cg07136393_cg02033302_cg27657332_cg17228206_cg08094924_cg04664595_cg26076119_cg10699382_cg12820587_cg25061445_cg15889939_cg24637252_cg07658678_cg23432008_cg09155044_cg00008795_cg07024195_cg13391235_cg11317520_cg12188928_cg19277954_cg01407264_cg17041511_cg00700483_cg01341460_cg19684329_cg19322743_cg08936253_cg1…	0.94752	cg25904642_cg14817749_cg23061600_cg09941884_cg16096942_cg11688990_cg23521126_cg25291404_cg17509409	0.916779	cg04108742_cg17660222_cg01570265_cg27099951_cg22900639_cg01544187_cg26828835_cg27064185_cg02134123	0.423809
cg24899571_cg10961753_cg02618300_cg17031478_cg10473390_cg06100461_cg07019438_cg06765552_cg13891978_cg26124115_cg04784471_cg02513017_cg13831922_cg23885108_cg17468987_cg17476026_cg19744936_cg00515457_cg22708738_cg08648367_cg25253677_cg11667020_cg11059239_cg19595234_cg12441967	0.64464	cg07953307_cg10342304_cg01169463_cg16550477_cg10444261_cg08103876_cg06659855	-0.628646	cg14506158_cg07875068_cg04203138_cg22586221_cg24682385_cg05810848_cg02989264_cg14350358_cg05604874_cg02094337_cg20493995_cg20247615_cg04460557	-0.103667	cg22398039_cg27108713_cg05861639_cg03902958_cg17606327_cg25980784_cg10094788_cg07784757_cg14446575_cg19936372_cg04644653_cg21322241_cg22924948_cg03008387_cg19606103_cg15736557_cg27480553_cg03113871_cg16224278_cg09181890	0.126463	cg25161900_cg22800068_cg20357712_cg03477368_cg20015672_cg10251067_cg05554799_cg21565451_cg24578879_cg17506050_cg04769935_cg17095270_cg18086582_cg04587983_cg02033323_cg21515329_cg21030907_cg26046924_cg22773241_cg12404877_cg26417435_cg07349006_cg19050914_cg13479863_cg25790968_cg24723496_cg23091067_cg23869632_cg00233877_cg15446968_cg05175213_cg08061308_cg13726176_cg08327779_cg14713449_cg17488861_cg2…	-0.154556	cg12284769_cg12685560_cg01691104_cg02658272_cg19250932_cg10469557_cg19366412	-0.0587074	cg00708598_cg05404236_cg05168491_cg26082202_cg16767627_cg12791555_cg24789199_cg00655184_cg05842480_cg16911349_cg07096032_cg17611193_cg14166009_cg13687570_cg09864457_cg07894352_cg20579054_cg01278873_cg15235999_cg12157673_cg01442953_cg00015629_cg07827435_cg08046335_cg17309077	0.170959	cg06884495_cg11265941_cg25978208_cg16083551_cg05529874_cg23357257_cg12277416_cg14695540_cg27058832_cg08230215_cg04273661_cg26677196_cg06553871_cg07869795_cg08066140_cg14619338	0.108147	cg26704293_cg03468041_cg21248322_cg03481966_cg03825862_cg21100932_cg13333736_cg02892153_cg12469164_cg27662477_cg01042830	-0.0801962	cg26363039_cg08747670_cg12128490_cg25053413_cg19028711_cg05972754_cg05150327_cg25180968_cg15670585_cg10219888_cg08467866_cg26940328_cg03609435_cg18382305_cg24408313_cg18145683_cg15681462_cg02779535_cg19018155_cg07327901	-0.116064	cg07953307_cg10342304_cg01169463_cg16550477_cg10444261_cg08103876_cg06659855	0.173109	cg19998368_cg13053999_cg02547394_cg03338754_cg11178281_cg14452706_cg14976660_cg24493446_cg13448589_cg10514097_cg13621679_cg08594218_cg12999453_cg25416153_cg05513069_cg14007004_cg16523372_cg18031850_cg11275630_cg24296452_cg25249539_cg26690949_cg11296498_cg12426652_cg11335730	0.110669	cg24140030_cg26162582_cg23618344_cg13273396_cg06416733_cg25744898_cg19552565_cg03877376_cg02862505_cg11854491_cg06833978_cg16791619_cg17205316_cg02161478_cg21697172_cg21026830_cg21053529_cg22886089_cg05972437_cg07216112_cg04738279_cg07111868_cg05826255_cg03324087_cg02770054_cg07135042_cg27207308	0.223149	cg23318812_cg19712198_cg13826890_cg11737232_cg01773059_cg13198321_cg05236879_cg19288904_cg08892705_cg00133595_cg04098866_cg09515947_cg01978105_cg11424456_cg14603098_cg24761507_cg12279877_cg04993975_cg05527869_cg10043865_cg21564235_cg09998632_cg23730436_cg17046890_cg11267630_cg09695735_cg19027852_cg15088000_cg11957331_cg10615414_cg16487280	0.0549965	cg02273647_cg08499756_cg16205854_cg09005679_cg20910807_cg20671059_cg10905947_cg05406101	-0.257288	cg25492247_cg16176573_cg03880551_cg24690437_cg00761968_cg12347617_cg25856663_cg16072211_cg05469614_cg04017227_cg07844124_cg01119072_cg08794157_cg23566793_cg07676709_cg00072689_cg11043990_cg01226781_cg17813208_cg14993439_cg10419570_cg03928546_cg11701869_cg00131081_cg16980637_cg09928766_cg19987923_cg04836472_cg12218308	-0.946865	cg24684497_cg00029284_cg18934467_cg15469732_cg12918116_cg03086857_cg10048436_cg04232793_cg18567504_cg01191084_cg26110331_cg11027330_cg07130265_cg22598129_cg06591842_cg25901127_cg23717187_cg25778080_cg16701007_cg18069689_cg24814257_cg08393170_cg03994651_cg03708254_cg07582829_cg00216901_cg05417517_cg12298207_cg14153321	0.916189	cg19830000_cg00136947_cg13740482_cg25147139_cg26116103_cg11473104_cg06220521_cg11985277_cg09594873_cg04618613_cg07698384_cg24881159_cg17524151_cg14711016_cg03828939_cg02156004_cg01538960_cg17369059_cg25077430_cg04958411_cg01961949_cg15578811_cg03982087_cg08680414_cg15861540_cg13120519_cg08610181_cg13294594_cg13869971_cg03144206_cg24284436_cg14428862_cg26171797_cg16448223_cg20816712_cg05650397	-0.0623303
cg16656322_cg13921420_cg05331856_cg22730137_cg02104049_cg25567054_cg21712893_cg03441250_cg20067719_cg01350144_cg03526702_cg07159772_cg12753934_cg19521693_cg18555433_cg17998593_cg04155571	-0.644374	cg00536317_cg18606630_cg21236576_cg04503319_cg17620969_cg01790344_cg13202325_cg13123723_cg01490807_cg00888313_cg05912906_cg14585242_cg18408783_cg03738669_cg22928082_cg15814739_cg24922754	0.628338	cg21392322_cg27123208_cg27125645_cg10575376_cg26181119_cg01856754_cg01352090_cg04466886_cg14400871_cg07310282_cg15150086_cg25277950_cg01076704_cg26445249_cg09818535_cg08776014	-0.103481	cg00838874_cg08530237_cg21485303_cg14717988_cg04651603_cg17573720_cg03132556_cg21777948_cg06630413_cg16898193_cg23685155_cg00218447_cg03565659_cg27142032_cg14529331_cg02457328_cg16241421_cg14835517_cg09042277_cg03569640_cg23827572_cg10281002_cg19290410_cg05929882_cg03532904_cg02824386_cg14411103_cg14793406_cg11021989_cg10323921_cg17352152_cg12440549_cg19695777_cg18049776_cg06654956_cg10091222_cg1…	-0.126405	cg24671891_cg18898763_cg07007780_cg04685060_cg07405239_cg07913091_cg24783935_cg14309938_cg14799650_cg12903711_cg19926635_cg14794164_cg24000816_cg07872308_cg11128126	-0.152954	cg07526656_cg27130630_cg08135379_cg07025593_cg05794546_cg02310358_cg15090185	-0.0585769	cg03309176_cg25615068_cg08598677_cg17053267_cg13497903_cg17973661_cg02510853_cg17552742_cg17118435_cg00231389_cg10292855_cg09697245_cg24572024_cg02053054_cg26821137_cg09550945_cg02505918_cg18369465_cg02712165_cg08073215_cg17353224_cg03553488_cg12779989_cg10786033_cg03731131_cg16518231_cg16430687_cg21437776_cg26577969_cg11219690_cg02477448_cg26947850	0.170778	cg02216246_cg00939226_cg20092892_cg05589246_cg25456468_cg10679688_cg22489321_cg11723850_cg20987924_cg15502332_cg04588165_cg07015911_cg13789775_cg06266993_cg07419144_cg11558731_cg25311666_cg08183141_cg07546916_cg05328894_cg23695133	0.107193	cg00089798_cg10862431_cg27032502_cg23085912_cg05306314_cg01030121_cg04640250_cg12681402_cg08774452_cg23347429_cg25254825_cg01424107_cg11453719_cg04117869_cg15197609_cg09050596_cg10160975_cg18856581_cg10676084_cg18230771_cg13873813_cg23235241_cg03376794_cg08026818_cg09155346_cg00333824_cg05637351_cg02370605_cg19119032_cg14120010_cg21902544_cg21922574_cg14396421_cg14152139_cg25425784_cg07338870_cg0…	0.0801667	cg01541424_cg23194926_cg12238812_cg06558069_cg07101618_cg13125157_cg14023149_cg00452257_cg19010054_cg26745222_cg07665260_cg09247506_cg04191954	0.11593	cg06508940_cg24364343_cg03962522_cg09547224	0.172632	cg00089798_cg10862431_cg27032502_cg23085912_cg05306314_cg01030121_cg04640250_cg12681402_cg08774452_cg23347429_cg25254825_cg01424107_cg11453719_cg04117869_cg15197609_cg09050596_cg10160975_cg18856581_cg10676084_cg18230771_cg13873813_cg23235241_cg03376794_cg08026818_cg09155346_cg00333824_cg05637351_cg02370605_cg19119032_cg14120010_cg21902544_cg21922574_cg14396421_cg14152139_cg25425784_cg07338870_cg0…	0.110571	cg06884495_cg11265941_cg25978208_cg16083551_cg05529874_cg23357257_cg12277416_cg14695540_cg27058832_cg08230215_cg04273661_cg26677196_cg06553871_cg07869795_cg08066140_cg14619338	0.223086	cg17410650_cg15731655_cg16326514_cg15410411_cg02491017_cg24896860_cg09481972_cg00040312_cg19058685_cg08465346_cg22747076_cg06717565_cg08184159_cg00182639_cg00756451_cg08087594_cg08318726_cg16458436_cg13758543_cg26678970_cg25845367_cg21100077_cg04932340_cg19870698_cg10746936_cg09481404_cg25705558_cg09229683_cg00011740_cg13757826_cg17231347_cg04937144_cg00037457_cg03706436_cg01220680	0.0549756	cg20537640_cg21121336_cg13417420_cg20060206_cg22376688_cg17026220_cg11106813_cg07357346_cg23619365_cg08152546_cg04047221_cg13692446_cg03041696_cg14342714_cg03565081_cg03523785_cg03090278_cg24035598_cg16792632_cg14855607_cg24673101_cg01254890_cg03406394_cg02214414_cg14676592_cg08694014_cg15201635_cg07713807_cg27382568_cg01197871_cg24970327_cg16652063_cg01449663_cg07196802_cg09679923_cg02701059_cg0…	-0.257245	cg12409074_cg25408086_cg00632811_cg11899448_cg18878431_cg17184496_cg22833508_cg24162781_cg24902557_cg03797285_cg00826495_cg07129104_cg10995380_cg07185006_cg08068296_cg13356133_cg03207840_cg26109791_cg26316885_cg24292351_cg10638597_cg20703564_cg14609407	-0.946518	cg14818824_cg16512727_cg09128019_cg08448379_cg14479837_cg01599397_cg20147645_cg25183883_cg21624282_cg03403901_cg26981713_cg07115206_cg01246881_cg04076817_cg16596957_cg00380428_cg15633073_cg23993521_cg25367304_cg10012259_cg27370028_cg04002001	0.915973	cg06092146_cg21795074_cg19305227_cg08712008_cg17104388_cg24656005_cg10579818_cg00557630_cg02078083	0.521915
cg02072400_cg25977206_cg10761315_cg24788019_cg02320820_cg27295850_cg06861044_cg06675248_cg05735782_cg02834747_cg00336800_cg23218559_cg26659805_cg06746893_cg09265397_cg15110403_cg03570035_cg17555429_cg14082763_cg05383947_cg01519784_cg13361779_cg12484489_cg09149648	0.642299	cg09399371_cg05612094_cg00145958_cg07004386_cg09945151_cg15239579_cg19762416_cg16872106_cg12851514_cg23586959_cg00565075_cg04076760_cg00118309_cg16948369	0.627512	cg12058479_cg09812462_cg11990818_cg01434938_cg16124501_cg07058377_cg25649826_cg09724999_cg07855221_cg23083936_cg03643760_cg18688188_cg14585083_cg15086892_cg09766512	-0.103269	cg11176135_cg04618848_cg03526563_cg04469125_cg05975881_cg18475730_cg14315198_cg02633371_cg04315098_cg24753061_cg12078229_cg14021871_cg06432655_cg23682195_cg07003941_cg10490842	-0.126312	cg19164335_cg12915807_cg17789138_cg16890796_cg22196260_cg01608477_cg02917321_cg03022791_cg05655038	0.151866	cg06844864_cg10835266_cg06797280_cg20389589_cg24210523_cg08468689_cg08821521_cg16358867_cg14973055_cg05651197_cg10988736_cg09538452_cg20306511	-0.0585113	cg23701643_cg17315500_cg22274539_cg08406486_cg05065572_cg14214262_cg09562322_cg10541517_cg25591794_cg15402399_cg24014143_cg15669183_cg01075271_cg15897970_cg12289885_cg09193347_cg01926877_cg00791024_cg17880199_cg18614984_cg19024969_cg12477716_cg00012762_cg14496450_cg21053831_cg20914464_cg06248560_cg13096208_cg04534765_cg05794480_cg17509967_cg13724788_cg01464835_cg19861117_cg24464397_cg10244340_cg2…	0.170303	cg06357925_cg14556896_cg03960951_cg02347527_cg02712224_cg14408465_cg09051600_cg03281661_cg21124892_cg16400802_cg14951139_cg02697237_cg22989649_cg12776966_cg08278741_cg04469880_cg17352975_cg05325193_cg08535373_cg08358474_cg18333626	0.106964	cg03432814_cg09040301_cg09516805_cg03210340_cg09119665_cg01738198_cg26855208_cg04240588_cg09617526_cg14425294_cg19314352_cg17219432_cg03740216_cg16664617_cg05534427_cg01518593_cg02141748_cg18660345_cg27600107_cg21694059	-0.0800879	cg22821947_cg01101865_cg05339695_cg13023701_cg10571161_cg26062370_cg21387752_cg09924085_cg00299047_cg19334452_cg08154437_cg14374829_cg22599236	0.115815	cg20862176_cg19310827_cg10788028_cg13030236_cg07702009_cg17700136_cg12041934_cg18390152_cg24652377_cg12144937_cg10890663_cg09362977_cg24258259_cg15389411_cg05175204_cg24393665_cg15878428_cg27021037_cg13788827_cg06480525_cg13630714_cg26489554_cg12412444_cg23693475_cg03122476_cg27070532_cg05655041_cg06037923_cg11608216_cg10996370_cg17195086_cg25363442_cg22669937_cg04354869_cg15545178_cg14453321_cg1…	-0.172352	cg05326144_cg03240059_cg07398303_cg04979778_cg20153322_cg01307229_cg20796298_cg10084993_cg04313338_cg13863272_cg10244414_cg08770935_cg03367679_cg03568305_cg00237876_cg16284626_cg23632849_cg23629140_cg08429256_cg02648422_cg26137159_cg23934145_cg19716018_cg01091751_cg09270346_cg15008605_cg19816290_cg26133068_cg00164189	-0.110029	cg02677946_cg22243222_cg08833308_cg04267436_cg03689324_cg05478779_cg19777470_cg22694275_cg09969277_cg10137837_cg22605919_cg13752828_cg26897150_cg13454700_cg15129608_cg05227131_cg16649052_cg09604203_cg25828181_cg05403071_cg13264941_cg12039664_cg07087859_cg15868105_cg09929819	0.222349	cg08089041_cg17525411_cg07911961_cg11185549_cg07107699_cg15063089_cg04972513_cg09380069_cg05348708_cg04837676_cg18542340_cg26064959_cg01441612_cg22734513_cg21205978	-0.0549027	cg02009895_cg00927554_cg02796545_cg02441765_cg03036557_cg12678562_cg10548038_cg09513380_cg00364611_cg08307816_cg23250494_cg09070371_cg06361108_cg04593780_cg17940821_cg07231563_cg11896587_cg08278892_cg07598936_cg02592727_cg09297463_cg22468075_cg09542111_cg13140167	-0.256786	cg21026639_cg04422227_cg20124078_cg15311201_cg25248415_cg22959137_cg08946781_cg10292232_cg24319102_cg22232952_cg01498619_cg09588465_cg05562612_cg00541544	-0.946482	cg14661460_cg02493153_cg20228385_cg03773235_cg20487932_cg03068407_cg06179800_cg10842456_cg20188816_cg15284256_cg24930888_cg02586712_cg23844988_cg25863735_cg05186250_cg16257763_cg07668077_cg12761046_cg08248356_cg20073681_cg07099998_cg02135682_cg14290908_cg04519550_cg06251561_cg13274938_cg03163819_cg06422947_cg10725618_cg18176532_cg00307203_cg17361576_cg08625766_cg02736255_cg26244993_cg04350092_cg2…	-0.915928	cg10677017_cg07545846_cg00962087_cg07421597_cg03065737_cg13290331_cg00399880_cg24845933_cg10991486_cg06317462_cg14698775_cg07001589_cg06757397_cg14705821_cg27350483_cg15644144_cg10210624_cg11189064_cg05983789	0.744893
cg04710764_cg08900043_cg18787548_cg18616828_cg05477933_cg00576279_cg03509412_cg26397188_cg24166864_cg10767192_cg07150445_cg07850604_cg03840647_cg26272477_cg01763090_cg23938300_cg08583049_cg05483509_cg08770761_cg09816471_cg06232807_cg05146485_cg14114517_cg20189674_cg16024836_cg12980128_cg17018096_cg14064148_cg05950877_cg26590664_cg19267596_cg15427234_cg24708471_cg08736129_cg07655045_cg22531183_cg2…	0.640285	cg04791287_cg02188048_cg06010380_cg00615738_cg26748472_cg18364820_cg06084336_cg27253485_cg20869203_cg06457149_cg05381186_cg17090303	0.627473	cg11380624_cg07280807_cg01588455_cg14543641_cg12801082_cg22291365_cg21377071_cg05725851_cg26778630_cg10461980_cg13460311	0.102948	cg11032825_cg07180219_cg09443039_cg19803984_cg03725192_cg01967564_cg09650731_cg10016175_cg07531779_cg21086326_cg07710512_cg17583136_cg07014715_cg03733979	0.1263	cg01941585_cg13561855_cg20548032_cg25367075_cg16991168_cg02311463_cg13594900_cg24168061_cg03230364_cg04274236_cg06108038_cg14015629_cg18719157	0.151201	cg24338511_cg00110688_cg06392241_cg26796135_cg24328539_cg05896902_cg04025675_cg20381115_cg18435832_cg10072328_cg12488919_cg08672999	-0.0581165	cg23739862_cg18259930_cg19856499_cg10389229_cg08630381_cg19874726_cg04269188_cg11480800_cg23118086_cg06963233_cg26029554_cg02863489_cg00927231_cg08890824_cg06285925_cg04568355_cg27125849_cg24276681_cg15017004_cg13487748_cg18365142_cg11282936_cg24548833_cg04782470_cg20232102_cg04798919_cg26715571_cg16822939_cg08653747_cg06032349_cg04753583_cg06367659	0.170072	cg02677946_cg22243222_cg08833308_cg04267436_cg03689324_cg05478779_cg19777470_cg22694275_cg09969277_cg10137837_cg22605919_cg13752828_cg26897150_cg13454700_cg15129608_cg05227131_cg16649052_cg09604203_cg25828181_cg05403071_cg13264941_cg12039664_cg07087859_cg15868105_cg09929819	0.10692	cg15663137_cg13515064_cg18210365_cg00155731_cg23456396_cg06726639_cg10376710_cg26716451_cg26871378_cg19914997_cg00381091_cg14077716	-0.0800811	cg23284720_cg08622677_cg02568761_cg11751806_cg22358580_cg20737382_cg25695610_cg20010506_cg21535462_cg11549972_cg14380586_cg23031493_cg00673365_cg15927882_cg12878812_cg15607538_cg08572734_cg09831026_cg18836626_cg14336545_cg06679720_cg09557313_cg18315960_cg22840780_cg22057720_cg04285549_cg09357740_cg10912240_cg18299578_cg19714132_cg10300684_cg10828337_cg16804284_cg04265797_cg05565239_cg11293157_cg2…	0.11574	cg01185530_cg05100634_cg24474701_cg05468028_cg00808693_cg23161024_cg09524087_cg15635780_cg11210579_cg18634060_cg01732428_cg14532322_cg09622432_cg10941721_cg16582649_cg21265341_cg07868857_cg07096038_cg08384999_cg23906224_cg10856819_cg05804339_cg17388110_cg24085719_cg17041400_cg09504728_cg09679059_cg17318247_cg14745925_cg21384883_cg10796634_cg20065441_cg26468081_cg10766351_cg17868752_cg02570155_cg1…	-0.170862	cg06416491_cg17367776_cg02547054_cg08229199_cg05301845_cg00471989_cg14244577_cg26222035_cg19396542_cg04544699_cg15774391_cg08569613_cg20400915_cg21010334_cg12798194_cg15826561_cg20445035_cg24092253_cg15300457_cg25642002_cg10477854_cg18565216_cg18096787	-0.109949	cg00089798_cg10862431_cg27032502_cg23085912_cg05306314_cg01030121_cg04640250_cg12681402_cg08774452_cg23347429_cg25254825_cg01424107_cg11453719_cg04117869_cg15197609_cg09050596_cg10160975_cg18856581_cg10676084_cg18230771_cg13873813_cg23235241_cg03376794_cg08026818_cg09155346_cg00333824_cg05637351_cg02370605_cg19119032_cg14120010_cg21902544_cg21922574_cg14396421_cg14152139_cg25425784_cg07338870_cg0…	0.222052	cg14730445_cg15699226_cg17041693_cg16573782_cg18105227_cg17650607_cg06563086_cg14424450_cg02098495_cg10801102_cg11850773_cg18044383_cg26556385_cg10693058_cg09434500_cg25307168_cg12180703_cg12569911_cg03567830_cg00254133	0.0548496	cg08158662_cg15777553_cg10366797_cg01793443_cg10766599_cg21565421_cg21091639_cg02176915_cg24930536_cg12713159_cg13899108_cg09431525_cg14222245_cg09968766	-0.256718	cg09738522_cg12092507_cg23719774_cg23096958_cg08036668_cg26732421_cg18631598_cg05767562_cg06225131_cg13718312_cg19667159_cg17494927_cg02061941_cg19479654_cg16593060_cg09263116_cg15242769	-0.946361	cg00718831_cg02741026_cg04662947_cg18836366_cg15355044_cg10215414_cg05729406_cg17654571_cg01248878_cg13117318_cg01870907_cg09351315_cg05912084_cg22101190_cg19382657_cg02797350_cg01997006	-0.915536	cg02910018_cg16865138_cg00294382_cg24773560_cg21582325_cg07608648_cg24421841_cg21863200_cg20156413_cg17003143_cg24839871_cg12855915_cg21838773_cg21981744_cg09934892_cg06289826_cg07866306_cg26388970_cg25513214_cg02044966_cg25496764_cg27479032_cg12578588_cg26261268_cg19670733_cg22017544_cg14497346_cg06626338_cg08240860_cg08114376_cg10531637	-0.353298
cg00089798_cg10862431_cg27032502_cg23085912_cg05306314_cg01030121_cg04640250_cg12681402_cg08774452_cg23347429_cg25254825_cg01424107_cg11453719_cg04117869_cg15197609_cg09050596_cg10160975_cg18856581_cg10676084_cg18230771_cg13873813_cg23235241_cg03376794_cg08026818_cg09155346_cg00333824_cg05637351_cg02370605_cg19119032_cg14120010_cg21902544_cg21922574_cg14396421_cg14152139_cg25425784_cg07338870_cg0…	0.6402	cg07063583_cg17434326_cg01177782_cg18373439_cg05229388	-0.621159	cg09576209_cg10885151_cg21228500_cg19091403_cg02182594_cg08660994_cg09290397_cg21091197_cg27071797_cg08939371_cg18724928_cg17046295_cg01351822_cg16414568_cg06641872_cg23873955_cg07973095_cg07200871_cg11409361_cg11343211_cg26740942_cg23965214_cg06711380_cg22947322_cg07702236_cg24275559_cg19014250	0.102901	cg19795722_cg07463025_cg12207371_cg11544752_cg12127290_cg25254828_cg24943761_cg15597917_cg05814176_cg11551081_cg09855693_cg07539443_cg19714174_cg18437033_cg26739482_cg00743629_cg15302366_cg18485530_cg24372169_cg14058693_cg13937208_cg16954399_cg27185158_cg12901399_cg07725204_cg14479704_cg18498871_cg13599204_cg15049626_cg25220753_cg06530558_cg19086905_cg01051537_cg26891744_cg09652517_cg19981951_cg1…	0.126214	cg22786981_cg25992926_cg19091986_cg23250322_cg01478901_cg26710891_cg01233673_cg15149294_cg08452008_cg10644638_cg21890813_cg16594878_cg17831057_cg20502006	0.150966	cg15390853_cg18389933_cg05299702_cg14350079_cg04373106_cg12334928_cg16046391_cg08588175_cg14959999_cg15960407_cg07722523_cg11188443_cg23755016	-0.0578096	cg17981966_cg11649665_cg19202292_cg26667356_cg05647859_cg18466965_cg22040144_cg21057907_cg08826251_cg21683459_cg07212834_cg24495234_cg09552213_cg26950739_cg13298496_cg20935945_cg09257332_cg24410570_cg10850725_cg24494876_cg08162850_cg22620880_cg25232942_cg14660573_cg06815666_cg26929012_cg21489303_cg13884903_cg05101674_cg02100602_cg04990590_cg24290616	0.169935	cg24899571_cg10961753_cg02618300_cg17031478_cg10473390_cg06100461_cg07019438_cg06765552_cg13891978_cg26124115_cg04784471_cg02513017_cg13831922_cg23885108_cg17468987_cg17476026_cg19744936_cg00515457_cg22708738_cg08648367_cg25253677_cg11667020_cg11059239_cg19595234_cg12441967	0.106618	cg17085352_cg01577751_cg05090195_cg03078363_cg12235459_cg20670075_cg26469608_cg16517851_cg00924143_cg09775930_cg19329160_cg24136205_cg09797337_cg05134015_cg13209481_cg23929344_cg04926361_cg26325131_cg18566688_cg02086467_cg16793394_cg19705910_cg00770998_cg18655384_cg14576896_cg06799422_cg14811102_cg12591491_cg25728267_cg06022179_cg03951603_cg23990012_cg02858606_cg04938966_cg02187214_cg20349344_cg1…	0.0800037	cg22929859_cg04685570_cg03104083_cg13663855_cg18634538_cg18709313_cg04790487_cg10337377_cg01562349_cg15388196_cg04783231_cg12797161_cg06454760_cg19709468_cg14262681	0.115497	cg20367419_cg21316803_cg20293114_cg09262171_cg09109520_cg13251913_cg06891043_cg16530881_cg05484949_cg15119954_cg05721285	0.170412	cg11358689_cg26809635_cg13426316_cg06622999_cg27579953_cg25035359_cg27464184_cg21229570_cg24675150_cg12122146_cg00058329_cg02012576_cg10034364_cg27360326_cg14123923_cg05943996_cg21547690_cg13019491_cg18888464_cg18229521_cg21495612_cg01718322_cg02874376_cg01442601_cg22297146_cg13328142_cg05196969_cg06778755_cg05083222_cg00853103_cg22551276_cg00267596_cg04532952_cg17959327_cg13611347_cg18669209_cg0…	0.10962	cg24899571_cg10961753_cg02618300_cg17031478_cg10473390_cg06100461_cg07019438_cg06765552_cg13891978_cg26124115_cg04784471_cg02513017_cg13831922_cg23885108_cg17468987_cg17476026_cg19744936_cg00515457_cg22708738_cg08648367_cg25253677_cg11667020_cg11059239_cg19595234_cg12441967	0.221872	cg06357925_cg14556896_cg03960951_cg02347527_cg02712224_cg14408465_cg09051600_cg03281661_cg21124892_cg16400802_cg14951139_cg02697237_cg22989649_cg12776966_cg08278741_cg04469880_cg17352975_cg05325193_cg08535373_cg08358474_cg18333626	0.0547839	cg16661508_cg14996220_cg25800765_cg04245590_cg08938906_cg11787160_cg00329618_cg25671708_cg25938646_cg19610077_cg17275781_cg07268058_cg16052975_cg02435495_cg14438019_cg23602058_cg12116288_cg04971763_cg20910637_cg03116238_cg27343616_cg14606116	-0.254086	cg22804770_cg00301124_cg14707852_cg06266227_cg09417716_cg00647810_cg02351804_cg21634100_cg00131213_cg08258066_cg19288316_cg00334976_cg23689818	-0.946304	cg00196170_cg11853510_cg23444418_cg03142217_cg14837974_cg16331632_cg10919388_cg01606057_cg06526095_cg06960326_cg03253303_cg05159732_cg13337307_cg23450845_cg10682302_cg06691129_cg07940502_cg06521942_cg00993786_cg04030848	0.915352	cg20870764_cg23447792_cg22950904_cg21613549_cg12593431_cg01360333_cg12865497_cg11815790_cg19052829_cg10760452_cg05062192	0.201069
cg16033633_cg11591636_cg06916894_cg01383486_cg07454742_cg04300873_cg03438490_cg15046935_cg14557787	0.640095	cg11881735_cg03201658_cg10321196_cg23621018_cg09300343	-0.618898	cg06168702_cg00967529_cg10858432_cg04324977_cg21268806_cg25087023_cg06453471_cg21251002_cg26783952_cg03507013_cg07620106_cg04799166_cg14622502_cg07186939_cg14546768_cg03967815_cg17964575_cg10925138_cg16179964_cg17202289_cg15819935_cg11049750_cg12724466_cg10158961_cg05748796_cg18458833_cg01834528_cg11407717_cg14045115_cg11981212_cg07059377_cg23716276_cg23153367_cg00189972_cg13740847_cg04822803_cg0…	0.102667	cg02216246_cg00939226_cg20092892_cg05589246_cg25456468_cg10679688_cg22489321_cg11723850_cg20987924_cg15502332_cg04588165_cg07015911_cg13789775_cg06266993_cg07419144_cg11558731_cg25311666_cg08183141_cg07546916_cg05328894_cg23695133	-0.125826	cg03043405_cg21604743_cg22609034_cg09132264_cg13568559_cg21239691_cg26816294_cg04381324_cg14198185_cg03623565_cg03043267_cg08313132_cg18589477_cg14191292_cg22044068_cg04765675_cg03348338_cg16371488_cg05196231_cg16117744_cg15532946_cg07167981_cg05550588_cg24355643_cg00230752_cg25949649_cg16824069_cg04927982_cg11670235_cg12221068_cg05393376_cg14220025_cg17405188_cg25543607_cg19936436_cg20814574_cg2…	-0.15047	cg16324497_cg21509821_cg24997562_cg21969559_cg13407464_cg06929230_cg22519086_cg15536830_cg14663914_cg04926845_cg23401282	-0.0577242	cg13855243_cg17320944_cg11571585_cg09548880_cg10136885_cg06890619_cg11516377_cg10440011_cg19269352_cg26482862_cg12598270_cg12756021_cg06884262_cg00737155_cg16421285_cg10286511_cg08729810_cg12409525_cg20531320_cg18180155	0.169915	cg02675652_cg06259025_cg24678163_cg07472704_cg09819656_cg09190051_cg27086690_cg21967601_cg06301726_cg08276746_cg12327405_cg06595595_cg27362302_cg14887613_cg23518439_cg23524290_cg23430042_cg03282345_cg07255664_cg02710639_cg26965953	0.106576	cg12979844_cg03689511_cg15488912_cg06171633_cg01701183_cg17651247_cg10302347_cg24076301_cg03835754_cg16116425_cg05867975_cg02003184_cg10322504_cg07473881	-0.0799186	cg12458979_cg11999488_cg12690369_cg11784990_cg12630698_cg23554497_cg17851046_cg06717557_cg06912966_cg05128922_cg15854547_cg25802734_cg02574703_cg18842563_cg09763393_cg02057782_cg14367229_cg15167959_cg20523861_cg05875719_cg13398192_cg21526847_cg05041658_cg19764143_cg07862488_cg00979076_cg06625816_cg26929536_cg03727202_cg25584930_cg11018769_cg25876443_cg08582701_cg14642432_cg02405001_cg04671611_cg1…	0.115287	cg03111818_cg10722426_cg12589298_cg20669049_cg04045009_cg22753548_cg12114735_cg09457279	0.169683	cg20537640_cg21121336_cg13417420_cg20060206_cg22376688_cg17026220_cg11106813_cg07357346_cg23619365_cg08152546_cg04047221_cg13692446_cg03041696_cg14342714_cg03565081_cg03523785_cg03090278_cg24035598_cg16792632_cg14855607_cg24673101_cg01254890_cg03406394_cg02214414_cg14676592_cg08694014_cg15201635_cg07713807_cg27382568_cg01197871_cg24970327_cg16652063_cg01449663_cg07196802_cg09679923_cg02701059_cg0…	0.109199	cg04710764_cg08900043_cg18787548_cg18616828_cg05477933_cg00576279_cg03509412_cg26397188_cg24166864_cg10767192_cg07150445_cg07850604_cg03840647_cg26272477_cg01763090_cg23938300_cg08583049_cg05483509_cg08770761_cg09816471_cg06232807_cg05146485_cg14114517_cg20189674_cg16024836_cg12980128_cg17018096_cg14064148_cg05950877_cg26590664_cg19267596_cg15427234_cg24708471_cg08736129_cg07655045_cg22531183_cg2…	0.221554	cg17085352_cg01577751_cg05090195_cg03078363_cg12235459_cg20670075_cg26469608_cg16517851_cg00924143_cg09775930_cg19329160_cg24136205_cg09797337_cg05134015_cg13209481_cg23929344_cg04926361_cg26325131_cg18566688_cg02086467_cg16793394_cg19705910_cg00770998_cg18655384_cg14576896_cg06799422_cg14811102_cg12591491_cg25728267_cg06022179_cg03951603_cg23990012_cg02858606_cg04938966_cg02187214_cg20349344_cg1…	0.0547594	cg01805480_cg13743251_cg07967759_cg10665321_cg04460816_cg20141652_cg01585852	-0.254025	cg00976340_cg11989422_cg16133244_cg01522083_cg01462036_cg09580284_cg06702924_cg05854542_cg15196086_cg04765312_cg04207549_cg06434764_cg18068798_cg10652508_cg05021842_cg24850474_cg10501728_cg19469742_cg00673059_cg14081694	-0.946245	cg17297696_cg21579107_cg22149555_cg27026786_cg13221899_cg16505891_cg02376705_cg01452189_cg03923640_cg07944420_cg02647748_cg06436667_cg14395761_cg07381806_cg02816091_cg17107691_cg23060513_cg12489353_cg05857996_cg18605230_cg26197037	-0.91535	cg09308177_cg14875617_cg05626094_cg07042359_cg22699589_cg27634814_cg12244055_cg24950596_cg19919217_cg16454070_cg01623261_cg07247860_cg02219323_cg10757679_cg11019790_cg21017744_cg27186713_cg08078496_cg04747225_cg22511321_cg04929006	0.931531
cg13446772_cg04162059_cg13433302_cg04290586_cg13904275_cg12369353_cg01929377_cg11138095_cg20689135_cg27554782_cg22191326_cg23397975_cg21516550_cg26069230_cg03709307_cg10068300_cg05784157_cg16501308_cg14740893_cg23085662_cg06197114_cg21602520_cg26147746_cg15353501_cg08058894_cg09663111_cg18562935	0.639129	cg17714030_cg23415052_cg21051232_cg26548871_cg25294504_cg02774154_cg07597934_cg07153867_cg27086638_cg02367782_cg11550356_cg10341696_cg09255182_cg05735850_cg18794967	0.609396	cg20862176_cg19310827_cg10788028_cg13030236_cg07702009_cg17700136_cg12041934_cg18390152_cg24652377_cg12144937_cg10890663_cg09362977_cg24258259_cg15389411_cg05175204_cg24393665_cg15878428_cg27021037_cg13788827_cg06480525_cg13630714_cg26489554_cg12412444_cg23693475_cg03122476_cg27070532_cg05655041_cg06037923_cg11608216_cg10996370_cg17195086_cg25363442_cg22669937_cg04354869_cg15545178_cg14453321_cg1…	0.102664	cg11965370_cg20684528_cg11241498_cg01961156_cg24501701_cg26727693_cg03928182_cg11389764_cg02469871_cg17015844_cg16404040_cg21349625_cg13534734_cg01944655_cg00184376_cg00889398_cg20366906_cg03865667_cg14427009_cg10746542_cg07002514_cg23288059_cg04784672_cg23222756_cg15895690_cg08599533_cg22861867_cg27050153_cg00229754_cg20260721_cg27295832_cg02278768_cg00716790_cg01700290_cg11859607_cg22105145_cg1…	-0.125346	cg23954887_cg20366616_cg05873124_cg04227591_cg14003121_cg12467632_cg09009517_cg08341278_cg02846312_cg07710971_cg05974483_cg09086691_cg27359082_cg04504914_cg00302244	0.150239	cg08957733_cg24754439_cg00780414_cg26680989_cg07464674_cg26799250_cg20429833_cg22177503_cg11200136_cg27573017_cg02390447_cg06820354_cg18574115_cg11336834_cg09749624	-0.0573847	cg02805028_cg18861572_cg07881365_cg04933524_cg06878361_cg10635122_cg10783469_cg16731240_cg23010048_cg12227172_cg06686226_cg27501458	0.169758	cg15930596_cg17273416_cg19969606_cg12598338_cg23684344_cg02783086_cg06675478_cg14289542_cg00881552_cg17261234_cg04623955_cg09275667_cg17841803_cg00337662_cg21664030_cg15331188_cg26239391_cg18338311_cg10721553_cg25332298_cg19062489_cg16349876_cg10080004_cg17739841_cg24504569_cg20895698	0.106419	cg02805028_cg18861572_cg07881365_cg04933524_cg06878361_cg10635122_cg10783469_cg16731240_cg23010048_cg12227172_cg06686226_cg27501458	0.0797709	cg10297170_cg23490727_cg07716032_cg11954872_cg13826081_cg20556951_cg11732492_cg01356374_cg15743533_cg26331247_cg14593575_cg24435439	-0.115277	cg01822585_cg05409945_cg08044789_cg10397819_cg04049225_cg03439237_cg11280756_cg00358496_cg20690922_cg00961940_cg23928512_cg12374579_cg07818689_cg26105779	0.169605	cg24899571_cg10961753_cg02618300_cg17031478_cg10473390_cg06100461_cg07019438_cg06765552_cg13891978_cg26124115_cg04784471_cg02513017_cg13831922_cg23885108_cg17468987_cg17476026_cg19744936_cg00515457_cg22708738_cg08648367_cg25253677_cg11667020_cg11059239_cg19595234_cg12441967	0.108843	cg13254979_cg18612647_cg18736141_cg00516222_cg25260170_cg17666539_cg06793867_cg04324758_cg25913495_cg15001687_cg17729667	0.221496	cg25936147_cg21837669_cg06215691_cg24910532_cg03419596_cg18493027_cg13126530_cg25137030_cg02453462_cg11806630_cg09812623_cg06929595_cg00489408_cg19285217_cg23448054_cg11822659_cg24060451_cg02648692	0.0546657	cg04681810_cg27657333_cg24324354_cg12190575_cg19563130_cg09721659_cg11092048_cg08151731_cg11983576_cg05626259_cg07580591_cg04783210_cg16889320_cg00597876_cg26623837_cg27105183_cg17024199_cg12959079_cg21494776_cg26265787_cg03133868_cg24901042_cg18533225_cg16443812_cg16992147	-0.253942	cg00220571_cg02228572_cg01373189_cg12544265_cg14374954_cg01108653_cg02085016_cg09836272_cg20411278_cg22195656_cg07650061_cg00591364_cg12842517_cg21158999_cg16160637_cg02151704	-0.946078	cg05563558_cg27483571_cg13116138_cg15224666_cg27116455_cg17882867_cg02005231_cg13473336_cg24758545_cg22787468_cg22900075_cg26972479_cg19238804_cg21067023_cg22337620_cg14704531_cg16229508_cg08052069_cg13353704_cg05681810	-0.915039	cg07252539_cg17127146_cg06438530_cg22936385_cg02691783_cg02896954_cg19851918_cg03948727_cg24157039	0.113888
cg20537640_cg21121336_cg13417420_cg20060206_cg22376688_cg17026220_cg11106813_cg07357346_cg23619365_cg08152546_cg04047221_cg13692446_cg03041696_cg14342714_cg03565081_cg03523785_cg03090278_cg24035598_cg16792632_cg14855607_cg24673101_cg01254890_cg03406394_cg02214414_cg14676592_cg08694014_cg15201635_cg07713807_cg27382568_cg01197871_cg24970327_cg16652063_cg01449663_cg07196802_cg09679923_cg02701059_cg0…	0.636616	cg02837432_cg09647921_cg19322380_cg15193133_cg18319984_cg02188515_cg13140135_cg24074926_cg08814772_cg05436917	0.606996	cg02837432_cg09647921_cg19322380_cg15193133_cg18319984_cg02188515_cg13140135_cg24074926_cg08814772_cg05436917	0.102221	cg16661508_cg14996220_cg25800765_cg04245590_cg08938906_cg11787160_cg00329618_cg25671708_cg25938646_cg19610077_cg17275781_cg07268058_cg16052975_cg02435495_cg14438019_cg23602058_cg12116288_cg04971763_cg20910637_cg03116238_cg27343616_cg14606116	-0.125211	cg23719534_cg07842130_cg20578501_cg16219271_cg01728536_cg15672735_cg04702368_cg04821008_cg24601489_cg13872501_cg09731029_cg01051089_cg21759095_cg11018123_cg13494084_cg18090198_cg01794548_cg00939965_cg13221751_cg24845753_cg07093674_cg18776609_cg05142680_cg20950296_cg03636437_cg18585581_cg03964424_cg02804708_cg01282661_cg08340716_cg18267532_cg20789492_cg17349776_cg22288147_cg09818656_cg05576116_cg1…	0.150067	cg25004855_cg21301148_cg00810173_cg01104208_cg09064157_cg02454476_cg15084949_cg05379148_cg20567385_cg06722176_cg09751025_cg05891054_cg04834461_cg07819065_cg16864339_cg16081403_cg08088818_cg16903052_cg13193442_cg02045981_cg22299923	-0.0570797	cg23318812_cg19712198_cg13826890_cg11737232_cg01773059_cg13198321_cg05236879_cg19288904_cg08892705_cg00133595_cg04098866_cg09515947_cg01978105_cg11424456_cg14603098_cg24761507_cg12279877_cg04993975_cg05527869_cg10043865_cg21564235_cg09998632_cg23730436_cg17046890_cg11267630_cg09695735_cg19027852_cg15088000_cg11957331_cg10615414_cg16487280	0.169609	cg03055065_cg03625287_cg03107235_cg22284043_cg16643902_cg21839338_cg14795855_cg19440264_cg27201673	0.106335	cg13188098_cg10392177_cg21046874_cg08715654_cg07223990_cg15848561_cg02854229_cg24224304_cg00874817_cg14270687_cg21433231_cg13452260_cg17431391_cg13536060_cg09521703_cg26644049_cg06717850_cg25801988	0.0797555	cg08900101_cg04404489_cg10945274_cg13436155_cg18916060_cg25364041_cg17977031_cg14884929_cg27592331_cg12615165_cg12298745	0.115158	cg07687131_cg22049065_cg18648570_cg04879645_cg09974304_cg02609551_cg17918175_cg24113784_cg20157577_cg09163921_cg00402516_cg19379721_cg07751803_cg17113158	0.16923	cg13855243_cg17320944_cg11571585_cg09548880_cg10136885_cg06890619_cg11516377_cg10440011_cg19269352_cg26482862_cg12598270_cg12756021_cg06884262_cg00737155_cg16421285_cg10286511_cg08729810_cg12409525_cg20531320_cg18180155	0.108626	cg15930596_cg17273416_cg19969606_cg12598338_cg23684344_cg02783086_cg06675478_cg14289542_cg00881552_cg17261234_cg04623955_cg09275667_cg17841803_cg00337662_cg21664030_cg15331188_cg26239391_cg18338311_cg10721553_cg25332298_cg19062489_cg16349876_cg10080004_cg17739841_cg24504569_cg20895698	0.220775	cg06844864_cg10835266_cg06797280_cg20389589_cg24210523_cg08468689_cg08821521_cg16358867_cg14973055_cg05651197_cg10988736_cg09538452_cg20306511	-0.0545361	cg19248676_cg11078221_cg12368612_cg01725548_cg19887700_cg07969619_cg15611336_cg09784307_cg04767484_cg08332074_cg07756105_cg09437201_cg01993813_cg26171913_cg26660800_cg20970205_cg02293410_cg08533710_cg21941030_cg05785376	-0.252972	cg18382862_cg00772774_cg10044092_cg09824615_cg23297210_cg03670892_cg01222358_cg09954348_cg26392248_cg04576298_cg01959872_cg22531992_cg13699771_cg18612805_cg10487468	-0.946008	cg13158810_cg03386791_cg03147449_cg05813616_cg26475360_cg12709366_cg11283981_cg06769774_cg00466492_cg20620874_cg16993620_cg16018714_cg04850472_cg09701150_cg09396892_cg18730511	0.914689	cg06793728_cg13040693_cg03515464_cg18364858_cg18268041_cg03071876_cg00333483_cg10073052_cg03840143_cg03685315_cg26294406_cg06498481	0.476807
cg15930596_cg17273416_cg19969606_cg12598338_cg23684344_cg02783086_cg06675478_cg14289542_cg00881552_cg17261234_cg04623955_cg09275667_cg17841803_cg00337662_cg21664030_cg15331188_cg26239391_cg18338311_cg10721553_cg25332298_cg19062489_cg16349876_cg10080004_cg17739841_cg24504569_cg20895698	0.634003	cg13992645_cg06054941_cg17980232_cg06482409_cg25290724_cg19080875_cg27176767_cg19227617_cg26952850_cg23275623_cg00113442_cg18133933_cg01662650_cg11965249_cg21854353_cg07865265_cg16834903_cg25909697_cg09342877_cg15235844_cg05716738_cg21691749_cg18248436_cg26557981_cg19202269_cg04227643_cg01330624_cg16261725_cg11641538_cg20397513_cg23571024_cg14672800_cg14926641_cg06953627_cg05230053_cg00510327_cg0…	-0.606887	cg01822585_cg05409945_cg08044789_cg10397819_cg04049225_cg03439237_cg11280756_cg00358496_cg20690922_cg00961940_cg23928512_cg12374579_cg07818689_cg26105779	-0.101612	cg24625128_cg02620769_cg10299585_cg22830707_cg07123069_cg16791250_cg03215137_cg05296643_cg21487207_cg07266404_cg26833652_cg06664258_cg13595212_cg09003539_cg11283429_cg07911080_cg15112032_cg12606396_cg23619399_cg20028827_cg13338137_cg00055679_cg23361092_cg17319774_cg06675375_cg24259244_cg05617469_cg11502555_cg24690071_cg17882660_cg21481275_cg00295794_cg27235595_cg18541254_cg04865691_cg21011425_cg0…	-0.124922	cg23001456_cg22345911_cg10088365_cg13675330_cg10247267_cg15522989_cg22189618_cg17535087	0.149487	cg15106499_cg12685753_cg23903762_cg19551906	-0.0570046	cg11687330_cg16630482_cg01175812_cg20792062_cg22709192_cg20007569_cg07377882_cg16668728_cg16352140_cg09208611_cg13663218_cg14421503_cg11308277_cg11631518_cg10557253_cg03810428_cg11821579_cg23358933_cg24156796_cg17645823_cg00899090_cg05677041_cg26094897_cg11877129_cg13824555_cg07312701_cg00766702_cg12438547_cg03141482_cg05905988_cg14884793_cg04596004_cg03653841_cg25881125_cg09155219_cg23254031_cg1…	0.169018	cg19073502_cg11202464_cg26575471_cg20589117_cg07202631_cg21081971_cg05211480_cg13080734_cg24112454_cg00400532_cg17347941_cg05652445_cg17234150_cg09509131_cg06418907_cg01723934_cg20242280_cg20628271_cg07967503_cg02317055_cg07152199_cg13130068_cg02519846_cg12768605_cg06440519_cg08681856_cg26841967_cg09422614_cg01167090_cg15679211_cg07296260_cg20995573	0.106299	cg25743379_cg01070399_cg00720960_cg03051893_cg08282578_cg13055252_cg02946394_cg04110708_cg16988970_cg21038703_cg02719380_cg18741201_cg20478080	-0.0791676	cg11358689_cg26809635_cg13426316_cg06622999_cg27579953_cg25035359_cg27464184_cg21229570_cg24675150_cg12122146_cg00058329_cg02012576_cg10034364_cg27360326_cg14123923_cg05943996_cg21547690_cg13019491_cg18888464_cg18229521_cg21495612_cg01718322_cg02874376_cg01442601_cg22297146_cg13328142_cg05196969_cg06778755_cg05083222_cg00853103_cg22551276_cg00267596_cg04532952_cg17959327_cg13611347_cg18669209_cg0…	0.114969	cg09121269_cg22721827_cg26125734_cg08285646_cg26218110_cg08106445_cg20964856_cg25485913_cg21213332	0.16848	cg23699196_cg23395715_cg10662314_cg06563089_cg23614791_cg05143887_cg20307302_cg15992563_cg19587904_cg17241776_cg01729717_cg00244745_cg06779110_cg21195256_cg05372242_cg14347088_cg08235161_cg23706497_cg20278291_cg05241355_cg25092838_cg23989821_cg22154539_cg14217069_cg24569447_cg07949597_cg07160932_cg20161976_cg10689404_cg07438617_cg24672833_cg01388649_cg04591032_cg04262140_cg18862850_cg25978955_cg0…	0.108359	cg02264990_cg12821539_cg05072470_cg20951555_cg23154526_cg03309232_cg01944044_cg05953100_cg04534926_cg07169873_cg11117266_cg03709178_cg04735310_cg04257362_cg12443227_cg12103265_cg08065252_cg16697731	0.220093	cg06850660_cg22447989_cg01139586_cg01538305_cg22452230_cg01176433_cg17825846_cg27000944_cg19518520_cg21492439_cg25594549_cg00841035_cg27250037_cg01207337	-0.0544415	cg08995424_cg06632207_cg13691247_cg23278196_cg12368188_cg07716946_cg00851050_cg24864887_cg26014634_cg04479264_cg24769879	-0.252637	cg02028663_cg13566417_cg24337158_cg03131366_cg17974658_cg17020895_cg27396720_cg14834260_cg15028756_cg18240724_cg05358900_cg19354681_cg12748351_cg03744975_cg20051772_cg01434653_cg06414073_cg13262048_cg03421507_cg24389739_cg20011601_cg18221226_cg00478856_cg24780570_cg21414813_cg03014934_cg10581837_cg02714303_cg21094405_cg05315334_cg21882356_cg11396329_cg09331505_cg09337121_cg16886625_cg05453127_cg0…	-0.945839	cg11078674_cg10436104_cg10441244_cg03630771_cg05315920_cg15670863_cg25485565	0.914635	cg01220192_cg06726804_cg06829645_cg02700358_cg21003296_cg27466720_cg06256592_cg01281649_cg16889659_cg17173221_cg14585013_cg04876431_cg11004976_cg10083806_cg07674686_cg13364628_cg26157948_cg16623291_cg18366158	-0.14872
cg06884495_cg11265941_cg25978208_cg16083551_cg05529874_cg23357257_cg12277416_cg14695540_cg27058832_cg08230215_cg04273661_cg26677196_cg06553871_cg07869795_cg08066140_cg14619338	0.633829	cg00097357_cg18232816_cg25360180_cg16080852_cg23067881_cg19260084_cg04323814_cg20020844_cg13230424_cg25533997_cg24876445_cg15011409_cg05446860_cg07341690_cg19098906_cg17598445_cg25506608	0.603973	cg07063583_cg17434326_cg01177782_cg18373439_cg05229388	-0.101475	cg08699196_cg14950169_cg12386646_cg19769182_cg23669611_cg11731596_cg05877788_cg04498198_cg19579216_cg07803108_cg03384000_cg21515349_cg10172783_cg00179070_cg06390536_cg22287064_cg03744440_cg04738888_cg06443034_cg16296754_cg24132129_cg18460175_cg10563122_cg13546240_cg11716106_cg02446487_cg03157591_cg22262702_cg16244770_cg17838834_cg00047287	-0.124806	cg20863756_cg15974062_cg20404336_cg18958684_cg09225537_cg04174180_cg13885201_cg14058010_cg22160463_cg24275769_cg03400437_cg03143886_cg03013329_cg24871714_cg13672300_cg00533364_cg21748418_cg05264510_cg26734668_cg23854009_cg04684267_cg08495027	0.149304	cg22003508_cg06797880_cg03575765_cg16493071_cg03299824_cg05016746_cg11394361_cg05494735	-0.0569378	cg10587913_cg08254359_cg10672201_cg21961487_cg12280199_cg00950265_cg16204357_cg14098847_cg09821185_cg05870140_cg25846723_cg01102120_cg19324437_cg16043651_cg03425412_cg20351171	0.168908	cg20537640_cg21121336_cg13417420_cg20060206_cg22376688_cg17026220_cg11106813_cg07357346_cg23619365_cg08152546_cg04047221_cg13692446_cg03041696_cg14342714_cg03565081_cg03523785_cg03090278_cg24035598_cg16792632_cg14855607_cg24673101_cg01254890_cg03406394_cg02214414_cg14676592_cg08694014_cg15201635_cg07713807_cg27382568_cg01197871_cg24970327_cg16652063_cg01449663_cg07196802_cg09679923_cg02701059_cg0…	0.106224	cg08153345_cg08285141_cg03388293_cg00287312_cg17875483_cg06877762_cg13333185_cg19785742_cg10239194_cg05440435_cg06737666_cg22563043_cg17471928_cg21309147_cg19015497_cg20966551_cg06382294_cg17431052_cg07237326_cg03654617_cg03467625_cg23397578_cg27309253_cg10754510_cg21887940_cg19311218_cg03402152_cg12432761_cg17684296_cg22444105_cg26384031_cg24366702_cg22452236_cg15343461_cg16936581_cg05484788	0.0789251	cg08534628_cg23323891_cg00656860_cg06081518_cg13105997_cg22313006_cg04532834_cg14951193_cg15638414_cg18074297_cg10722799	0.114567	cg07063583_cg17434326_cg01177782_cg18373439_cg05229388	0.168082	cg00838874_cg08530237_cg21485303_cg14717988_cg04651603_cg17573720_cg03132556_cg21777948_cg06630413_cg16898193_cg23685155_cg00218447_cg03565659_cg27142032_cg14529331_cg02457328_cg16241421_cg14835517_cg09042277_cg03569640_cg23827572_cg10281002_cg19290410_cg05929882_cg03532904_cg02824386_cg14411103_cg14793406_cg11021989_cg10323921_cg17352152_cg12440549_cg19695777_cg18049776_cg06654956_cg10091222_cg1…	0.108256	cg20092046_cg18627729_cg20448177_cg13106215_cg00658360_cg25301514_cg05131334_cg11826156_cg08619515_cg11461579_cg10277912_cg12739724_cg22361181_cg11741428_cg10187792_cg01732718_cg04222725_cg06406619_cg18464402_cg20712669_cg24412058_cg08094571_cg01858668_cg05516285_cg15655714_cg12485323_cg02889672_cg20509831_cg08275271_cg16139228_cg20558987_cg19804859_cg08536191	-0.219756	cg17472736_cg13531821_cg26985711_cg26226515_cg09380122_cg10349874_cg05697000_cg01863226_cg23950157_cg16346414_cg05576953_cg18217280	-0.0543091	cg13758468_cg06718071_cg27510988_ch.13.21351437R_cg19098493_cg02923145_cg23715548_cg08412913_cg12850695_cg20769177_cg23387384_cg23192644_cg17068236_cg03803071_cg22732515_cg01108392_cg04602939_cg14850771_cg09473847	0.252485	cg14124132_cg26275848_cg00793181_cg03247245_cg24650034_cg25751541_cg01973483_cg01775267_cg03335886_cg25643223_cg15975352_cg22155786_cg24738041_cg03199903_cg06984345_cg25244908_cg15212003_cg07521618_cg19989581_cg03403995_cg05439368_cg11093760_cg15813838_cg21339801_cg07943152_cg23551026_cg02948314_cg17820039_cg06777813_cg00935108_cg09364501_cg02712322_cg26675785_cg03504310_cg19822755_cg00585776_cg1…	0.945152	cg27071939_cg20970439_cg10902909_cg08039237_cg22810353_cg10963276_cg10594179_cg15335089_cg19626060_cg23276825_cg11883495_cg24964635	0.913413	cg04492438_cg10492618_cg25303831_cg01867764_cg00190116_cg07110232_cg06267324_cg05182418_cg13901000_cg21791024_cg05819594_cg24036001_cg06149446_cg17145219_cg13257971_cg13192854_cg14360917_cg05946560_cg10140240_cg24493068_cg27662803_cg02006966	0.778094
cg02264990_cg12821539_cg05072470_cg20951555_cg23154526_cg03309232_cg01944044_cg05953100_cg04534926_cg07169873_cg11117266_cg03709178_cg04735310_cg04257362_cg12443227_cg12103265_cg08065252_cg16697731	0.633433	cg07983575_cg09474229_cg03231163_cg01962233_cg18767674_cg19376305_cg22948201_cg00330555	-0.601754	cg08963517_cg24796842_cg03213374_cg02168792_cg17171019_cg08237761_cg16364467_cg15469943_cg11439308_cg09067465_cg21553447_cg23017728_cg10812836_cg16059059_cg16776981_cg18853645_cg09923107_cg26878182_cg08708194_cg13801569_cg23095729	-0.101448	cg10484958_cg06683510_cg01538731_cg05830220_cg25604516_cg20961366_cg21154059_cg01347957_cg06369349_cg27589058	-0.124792	cg05446629_cg24100636_cg06598091_cg02332982_cg19987210_cg02860602_cg26381364_cg11342468_cg04508964_cg20717123_cg03369269_cg12634080_cg15696906_cg20483324_cg07847863_cg24425021_cg27398263_cg25682299_cg24567424_cg04525757_cg02991338_cg24131748_cg12920180_cg26706380_cg03641724_cg08949799_cg10077401_cg19741688_cg23900774_cg11196350_cg27289462_cg15447787_cg25840237_cg17497271_cg21883598_cg04222582_cg0…	0.147826	cg19425431_cg06888094_cg13194425_cg06844968_cg19266578_cg15382568_cg02364292_cg04193415	-0.0564323	cg26363039_cg08747670_cg12128490_cg25053413_cg19028711_cg05972754_cg05150327_cg25180968_cg15670585_cg10219888_cg08467866_cg26940328_cg03609435_cg18382305_cg24408313_cg18145683_cg15681462_cg02779535_cg19018155_cg07327901	-0.168304	cg08598454_cg11869007_cg07647726_cg10580056_cg03844894_cg05432213_cg14112958_cg14585371_cg11955385_cg02816923_cg03260249_cg25255850_cg01885869_cg16683770_cg08755224	0.106156	cg13331883_cg20972877_cg13417511_cg01952788_cg10460417_cg11164639_cg26510178_cg09047734_cg07670146_cg10687031_cg08488356_cg04755674_cg20208990_cg16458205_cg14701129	-0.0787276	cg00381755_cg26608174_cg25592977_cg01680573_cg13523818_cg14624451_cg12986327_cg23996617_cg23601030_cg10384919_cg22476848_cg22804236	0.114328	cg04266189_cg02860323_cg09474533_cg24885603_cg15359342_cg05980727_cg04700811_cg05454990_cg02547155_cg16351679_cg18990483_cg14878279_cg18453720_cg02424254_cg02868201_cg10721855_cg15764264_cg15037594_cg14111132_cg24105638	-0.168047	cg08681268_cg16000077_cg02698519_cg27190398_cg12811215_cg25752848_cg01495890_cg11947637_cg04390849_cg12768652_cg13210663	-0.10793	cg00753885_cg06787724_cg13486556_cg15537078_cg21735668_cg21248520_cg03261737_cg00899855_cg13188283_cg15200445_cg03764976_cg11542119	-0.219463	cg09470640_cg09658429_cg06609997_cg24856258_cg03711182_cg17278718_cg18011401_cg07690098_cg15031763_cg10436115_cg11251113	0.0540403	cg24969303_cg16106768_cg02814289_cg26719625_cg21275283_cg04584649_cg25902666_cg27585074_cg08479950_cg13526657_cg08076102	0.251339	cg00980180_cg25665697_cg17109865_cg03328388_cg08292559_cg22196157_cg13086467_cg09371559_cg02004422_cg22889895	-0.944876	cg20941275_cg20355779_cg14289469_cg07306253_cg24139882_cg08128000_cg01647632_cg09121721_cg09607396_cg26609906_cg25499099_cg22625220_cg14095299_cg20780394_cg15338683_cg09573809_cg18884368_cg04037398_cg04297410	0.913011	cg00046744_cg04484112_cg16842227_cg04735908_cg01501184_cg18301703_cg03738217_cg09661126_cg03528408	0.82381
cg10587913_cg08254359_cg10672201_cg21961487_cg12280199_cg00950265_cg16204357_cg14098847_cg09821185_cg05870140_cg25846723_cg01102120_cg19324437_cg16043651_cg03425412_cg20351171	0.633203	cg06790825_cg00884121_cg06178309_cg18506674_cg25923284	0.593515	cg05441793_cg18216249_cg01910486_cg00031896_cg25536613_cg10931348_cg21067652_cg20489946_cg08227615_cg02566978_cg06751872_cg15137408_cg08483599_cg15157213_cg24151087_cg15370536_cg09151131_cg00115113_cg03221483_cg07863022_cg12380513_cg17496921_cg13658433_cg18773426_cg26394118_cg11315935_cg09666419_cg17884739_cg04449224	-0.101416	cg11647944_cg25590081_cg03094555_cg12357534_cg05163017_cg06324719_cg00083833_cg10541110_cg04299621_cg08012844_cg10885935_cg26024874_cg23813603_cg18232772	-0.124757	cg07777694_cg00232735_cg03933279_cg02795076_cg03799530_cg27127017_cg10600917_cg27522780_cg14168923_cg06452665_cg09813525_cg00743094_cg07416237_cg03869874_cg21368354_cg17417600_cg11045303_cg01533258_cg21801378_cg02687928_cg25049597_cg02245004_cg25649641_cg02018902_cg27569300_cg06301893_cg02331561_cg10284662_cg01912040_cg08592707_cg02071825_cg19401340_cg24526702_cg12658720_cg12505146_cg17917959_cg0…	0.147612	cg23181282_cg12933814_cg27241783_cg12838263_cg27533244_cg15228629_cg10797231_cg12198934_cg03024356	0.0561699	cg06481122_cg11926610_cg16656979_cg03711016_cg05984244_cg07060913_cg09998861_cg08589354_cg12020396_cg10314073_cg06418129_cg24324985	0.167913	cg08153345_cg08285141_cg03388293_cg00287312_cg17875483_cg06877762_cg13333185_cg19785742_cg10239194_cg05440435_cg06737666_cg22563043_cg17471928_cg21309147_cg19015497_cg20966551_cg06382294_cg17431052_cg07237326_cg03654617_cg03467625_cg23397578_cg27309253_cg10754510_cg21887940_cg19311218_cg03402152_cg12432761_cg17684296_cg22444105_cg26384031_cg24366702_cg22452236_cg15343461_cg16936581_cg05484788	0.106079	cg14567043_cg17629906_cg20995055_cg01386425_cg03880161_cg17071063_cg16763443_cg27590397_cg06580033_cg12225789_cg04398978_cg13981356_cg15688551_cg11351746_cg03770290_cg22200289_cg18886062_cg12665460_cg21907914_cg13236659_cg22233660	0.0784471	cg18366742_cg02071074_cg24588162_cg26066597_cg05443576_cg00199027_cg22097271_cg06325595_cg15775557_cg16583572_cg18088844_cg03321508_cg02086310_cg21776595_cg12841466_cg05237310_cg23060323_cg06506077	-0.114299	cg25011102_cg14515004_cg24496541_cg08869118_cg27042278_cg07201614_cg06017697_cg16374343_cg08793894_cg01224235_cg25920520_cg19761803_cg18944966_cg12807924_cg17466278_cg25649709_cg18212148_cg18708252	0.16769	cg18366742_cg02071074_cg24588162_cg26066597_cg05443576_cg00199027_cg22097271_cg06325595_cg15775557_cg16583572_cg18088844_cg03321508_cg02086310_cg21776595_cg12841466_cg05237310_cg23060323_cg06506077	-0.107913	cg24625128_cg02620769_cg10299585_cg22830707_cg07123069_cg16791250_cg03215137_cg05296643_cg21487207_cg07266404_cg26833652_cg06664258_cg13595212_cg09003539_cg11283429_cg07911080_cg15112032_cg12606396_cg23619399_cg20028827_cg13338137_cg00055679_cg23361092_cg17319774_cg06675375_cg24259244_cg05617469_cg11502555_cg24690071_cg17882660_cg21481275_cg00295794_cg27235595_cg18541254_cg04865691_cg21011425_cg0…	0.219383	cg09166170_cg27045512_cg11025681_cg00314454_cg17716293_cg13292263_cg20716080_cg12617928_cg27095988_cg09046979_cg27342129_cg06351870_cg12913626_cg01107130_cg24960856_cg05321495_cg24796852_cg24522571_cg24254206_cg01055871_cg01659339_cg22257107_cg02962499_cg27638990_cg03989378	-0.0540025	cg20448670_cg22768287_cg26704132_cg08272457_cg24771834_cg08165744_cg24620647_cg03089589_cg23229920_cg14618292_cg02878439_cg04148285_cg19637374_cg16997486_cg22561727_cg03400375_cg22030032_cg14750475_cg01172604_cg24037479_cg23018838_cg06345736	0.250839	cg12119858_cg02372702_cg15996769_cg07433054_cg19811157_cg11237310_cg25191774_cg05841929_cg04548157_cg07604700_cg18748499_cg15379400_cg09882452_cg25401628	-0.944776	cg26389278_cg00662400_cg25966599_cg06768815_cg12984570_cg20017381_cg04408331	0.912124	cg05440302_cg11145826_cg01938245_cg27463141_cg26196808_cg15703005_cg18282152_cg26415633_cg01722956	0.86134
cg02677946_cg22243222_cg08833308_cg04267436_cg03689324_cg05478779_cg19777470_cg22694275_cg09969277_cg10137837_cg22605919_cg13752828_cg26897150_cg13454700_cg15129608_cg05227131_cg16649052_cg09604203_cg25828181_cg05403071_cg13264941_cg12039664_cg07087859_cg15868105_cg09929819	0.628333	cg12475524_cg13976265_cg15872383_cg15866632_cg05039749_cg06705167_cg06653415_cg03812894_cg16016217_cg18441153_cg06780601_cg11658867_cg01485388_ch.X.92435715F_cg03618508_cg17652025_cg04583508_cg27175910_cg19331065_cg15224550_cg16600488	-0.584371	cg04882995_cg10505740_cg12486287_cg01951698_cg10235355_cg22377486_cg04520793_cg06204745_cg20670085	-0.10138	cg11358689_cg26809635_cg13426316_cg06622999_cg27579953_cg25035359_cg27464184_cg21229570_cg24675150_cg12122146_cg00058329_cg02012576_cg10034364_cg27360326_cg14123923_cg05943996_cg21547690_cg13019491_cg18888464_cg18229521_cg21495612_cg01718322_cg02874376_cg01442601_cg22297146_cg13328142_cg05196969_cg06778755_cg05083222_cg00853103_cg22551276_cg00267596_cg04532952_cg17959327_cg13611347_cg18669209_cg0…	-0.124634	cg24287125_cg09788416_cg27154343_cg10789281_cg02057391_cg21432954_cg13549719_cg16409955_cg00880018_cg06057566_cg19696317_cg03839709_cg25292550_cg16404157_cg13526007_cg01770755_cg09704159_cg24497836_cg12572410_cg05540369_cg15531475_cg27282264_cg26734696_cg04011139_cg24394631_cg26297547_cg13940693_cg21331088_cg23811789_cg06722216_cg22095604_cg01692233_cg19021738_cg23891996_cg18816098_cg10738026_cg0…	0.14714	cg19265103_cg01105948_cg22731882_cg18926409_cg08354751_cg26719831_cg22498985_cg12741653_cg17947936_cg08853324_cg21281463_cg08006263_cg21817212_cg05643816	-0.0561127	cg10625583_cg04329105_cg14335588_cg03578041_cg23232185_cg16413675_cg17351862_cg22961402_cg01622018_cg24179182_cg00594561_cg03722757_cg12068124_cg11220060_cg14369804_cg17245627_cg26478216_cg06041363	-0.166428	cg01414728_cg16727923_cg21448057_cg18937395_cg02772430_cg08519728_cg03635488_cg08521396_cg15246706_cg23204263_cg27296119_cg13175563_cg05176195_cg00521703_cg08400962_cg02229261_cg01301789_cg10170495_cg19681718	0.105797	cg11919646_cg22634973_cg22112257_cg26801125_cg17967403_cg01151995_cg26657675_cg25611723_cg25363085_cg05893685_cg03402112_cg01346767	-0.0781628	cg01414728_cg16727923_cg21448057_cg18937395_cg02772430_cg08519728_cg03635488_cg08521396_cg15246706_cg23204263_cg27296119_cg13175563_cg05176195_cg00521703_cg08400962_cg02229261_cg01301789_cg10170495_cg19681718	0.114149	cg08871573_cg02495306_cg13203715_cg04437234_cg18652556_cg00595697_cg08098127_cg12974607_cg16241721_cg15262876_cg00497084_cg25936168_cg04031908_cg04402371_cg01975035_cg14355748_cg14789716_cg11276914_cg10685452_cg07907659_cg12497728_cg04384873_cg03361581_cg03668942_cg03674851_cg09826544_cg19284023_cg21043160_cg07623193_cg00675244_cg02490931_cg22650104_cg18786262_cg16116845_cg23137005_cg18470539_cg1…	-0.166399	cg25206797_cg24293739_cg10367412_cg07131601_cg04791659_cg12722937_cg10698959_cg03746976_cg27072893_cg14615768_cg06613198_cg07408456_cg14899046_cg25351741	-0.107614	cg19482025_cg21623748_cg14580667_cg22389950_cg05196366_cg26953640_cg14314071_cg03679521_cg26022073_cg04714638_cg24229589_cg00812921_cg06369522_cg15575222_cg06102403_cg00938743_cg02801359_cg17526301	0.219322	cg16257219_cg08092680_cg13580002_cg16658734_cg01097995_cg04506585_cg17533158_cg21907521_cg18411574	-0.0539532	cg03134556_cg14191343_cg25728328_cg23652959_cg24121255_cg09998251_cg08072911_cg03391464_cg15874489_cg27093871_cg14525275_cg27313933_cg15791108_cg02971219_cg18625610_cg19512604_cg27201843_cg06360705_cg15615497_cg03110722_cg12224765_cg25153233_cg16487637_cg00966763_cg17648213_cg19253577_cg25349044_cg15321693_cg02308793	0.250351	cg00782369_cg04787579_cg13325990_cg09652746_cg17324321_cg11476013_cg06545335_cg15645628_cg26946463_cg05737677_cg20829569	-0.944326	cg12409074_cg25408086_cg00632811_cg11899448_cg18878431_cg17184496_cg22833508_cg24162781_cg24902557_cg03797285_cg00826495_cg07129104_cg10995380_cg07185006_cg08068296_cg13356133_cg03207840_cg26109791_cg26316885_cg24292351_cg10638597_cg20703564_cg14609407	0.91205	cg25492247_cg16176573_cg03880551_cg24690437_cg00761968_cg12347617_cg25856663_cg16072211_cg05469614_cg04017227_cg07844124_cg01119072_cg08794157_cg23566793_cg07676709_cg00072689_cg11043990_cg01226781_cg17813208_cg14993439_cg10419570_cg03928546_cg11701869_cg00131081_cg16980637_cg09928766_cg19987923_cg04836472_cg12218308	0.894463
cg14567043_cg17629906_cg20995055_cg01386425_cg03880161_cg17071063_cg16763443_cg27590397_cg06580033_cg12225789_cg04398978_cg13981356_cg15688551_cg11351746_cg03770290_cg22200289_cg18886062_cg12665460_cg21907914_cg13236659_cg22233660	0.628022	cg08266655_cg11351987_cg21300318_cg20893022_cg26282792_cg15069499_cg05410812_cg04177332_cg13853213_cg01817230	-0.583414	cg18288691_cg11270449_cg02034330_cg15762182_cg08270713_cg27257695_cg02807788_cg18515482_cg14565752_cg21911305_cg24950067_cg06294995_cg01886810_cg19227561_cg16829011_cg08625693_cg11817842_cg18272390_cg07293152_cg19646290_cg21137707_cg11331769	0.101215	cg18555198_cg02039234_cg15006113_cg18270390_cg05905155_cg17197289_cg16909044_cg23943272_cg11693789_cg07947016_cg16344851_cg11567325	0.124134	cg14184890_cg20862309_cg19874145_cg02859934_cg03130140_cg14824266_cg03039218_cg25388527_cg24174962_cg02272599_cg21481637_cg26541001_cg19493303_cg04062087_cg20723232	0.14663	cg01492276_cg03846111_cg06429437_cg05482177_cg19119365_cg20630655_cg15174565_cg14797136_cg07551708_cg06592137_cg01382110_cg21091227_cg02314019_cg12162667_cg14883541	0.056022	cg07783282_cg26649752_cg13005999_cg08330224_cg02954212_cg01637404_cg23922718_cg09853898_cg24604043_cg18440316_cg03202884_cg11829206_cg18117347_cg00784263_cg24090202	0.166379	cg13188098_cg10392177_cg21046874_cg08715654_cg07223990_cg15848561_cg02854229_cg24224304_cg00874817_cg14270687_cg21433231_cg13452260_cg17431391_cg13536060_cg09521703_cg26644049_cg06717850_cg25801988	0.105655	cg22821947_cg01101865_cg05339695_cg13023701_cg10571161_cg26062370_cg21387752_cg09924085_cg00299047_cg19334452_cg08154437_cg14374829_cg22599236	0.0779574	cg07783282_cg26649752_cg13005999_cg08330224_cg02954212_cg01637404_cg23922718_cg09853898_cg24604043_cg18440316_cg03202884_cg11829206_cg18117347_cg00784263_cg24090202	0.114103	cg12829894_cg09109531_cg27499404_ch.X.382657R_cg02653211_cg26427492_cg14148265_cg23092775_cg19822784_cg12889435_ch.X.139786812F	0.164952	cg17367132_cg10883854_cg14283944_cg00556279_cg04851742_cg20826348_cg22945387_cg20822372_cg06755825_cg00122362_cg05107500_cg01076272_cg18238236_cg22388954_cg07211875_cg08930423_cg26038190_cg24321347_cg19211077_cg13677144_cg01200060_cg19810038_cg24827660	0.107387	cg08598454_cg11869007_cg07647726_cg10580056_cg03844894_cg05432213_cg14112958_cg14585371_cg11955385_cg02816923_cg03260249_cg25255850_cg01885869_cg16683770_cg08755224	0.219178	cg13604337_cg25971727_cg07311313_cg17457986_cg25267765_cg08063125_cg13668618_cg24306585	0.0539337	cg06530347_cg24085426_cg04845880_cg26940847_cg27292772_cg26754159_cg13151630_cg15890794_cg09172815_cg23582644_cg00697108_cg04377504_cg20419765	0.249472	cg02313118_cg07184251_cg17487409_cg07109743_cg02843201_cg09482195_cg13090941_cg04358214_cg00381442_cg03692835_cg12478371_cg23434126_cg13647861_cg18785120_cg03803381_cg14458815	-0.944253	cg25354657_cg16787312_cg25624510_cg26873338_cg01494222_cg04652607_cg26625316_cg25358033_cg09427959_cg05420545_cg07254438_cg12312386_cg27365005_cg19750657_cg25783125_cg13809937_cg21152981_cg03006878_cg24996659_cg08243549_cg12128696_cg00295574_cg03759892_cg14403852_cg10426062_cg07126444_cg16650285_cg15364721_cg19613776_cg19212470_cg12648297_cg19434889_cg23754710_cg11449994_cg05782457_cg05573077_cg0…	-0.911545	cg13391028_cg15412519_cg22539189_cg02075301_cg16166124_cg16243730_cg09080029_cg08842373_cg13226591_cg04328020_cg18380432_cg15602122_cg15499144_cg17669973_cg02743552_cg03165260_cg04646860	-0.0447391
cg12444117_cg08747892_cg03923934_cg22589628_cg08962452_cg04203883_cg10141715_cg06303875_cg02055963_cg08962087_cg07921625_cg08404009_cg14956197_cg19330918_cg07359633_cg20596162_cg09921810_cg23488804_cg03396557_cg11155697_cg00015791_cg16190211_cg18097850_cg08620606_cg01857260_cg06251395_cg02965237	0.624228	cg24671891_cg18898763_cg07007780_cg04685060_cg07405239_cg07913091_cg24783935_cg14309938_cg14799650_cg12903711_cg19926635_cg14794164_cg24000816_cg07872308_cg11128126	-0.582033	cg19546057_cg26903130_cg07241090_cg15135438_cg17387577_cg10759590_cg07379557_cg14427795_cg12442434_cg05046936_cg09654199_cg07788061_cg04848493	-0.101166	cg06844864_cg10835266_cg06797280_cg20389589_cg24210523_cg08468689_cg08821521_cg16358867_cg14973055_cg05651197_cg10988736_cg09538452_cg20306511	0.123915	cg00748589_cg18556676_cg03701001_cg03972398_cg10810799_cg23582836_cg00699029_cg21383810_cg23694248_cg10148473_cg26074603_cg18573383_cg21836370_cg10700564_cg03239178_cg03882242_cg24611446_cg00500705_cg11670651_cg04217706_cg18815647_cg23142799_cg17352540_cg20084504_cg06883496_cg02620013_cg20634967_cg18539122_cg26132774_cg07104706_cg16556145_cg21760907_cg05383490_cg23191956_cg18875371_cg23906738_cg1…	0.146488	cg05807813_cg13520394_cg22334188_cg15200604_cg14789645_cg15512232_cg22368799_cg15575864_cg03280573_cg22485810_cg06471905_cg10685612_cg06927323_cg20584801_cg12402033_cg19669781_cg09039664_cg00191625	-0.0559206	cg18616923_cg09117515_cg17220033_cg12492105_cg19134679_cg07894663_cg03819286_cg12417689_cg23132302_cg22621475_cg02097784_cg00941314_cg17731209	-0.166111	cg16661508_cg14996220_cg25800765_cg04245590_cg08938906_cg11787160_cg00329618_cg25671708_cg25938646_cg19610077_cg17275781_cg07268058_cg16052975_cg02435495_cg14438019_cg23602058_cg12116288_cg04971763_cg20910637_cg03116238_cg27343616_cg14606116	0.105583	cg00790323_cg15284911_cg22799141_cg02726803_cg25928819_cg10319893_cg06040882_cg16304521_cg09975804_cg14965694_cg27513586_cg07957690_cg08134598_cg05545914_cg02046423_cg12534008_cg06746744_cg25361850_cg24886257_cg17271561_cg00464392_cg03832839_cg21760971_cg14886059_cg06731016_cg23100052_cg19426662_cg22529504_cg25055992_cg15372721	0.0778094	cg06345087_cg20284998_cg05251573_cg10982460_cg16265984_cg08064860_cg16000131_cg27398640_cg15558558_cg16594273_cg24328560_cg07825272_cg05643281_cg15678825_cg10489936_cg27028045_cg05013337	-0.113988	cg21572000_cg20544356_cg24855165_cg00235126_cg13603253_cg05720573_cg01152389	0.163218	cg07698281_cg05710090_cg20762480_cg00896347_cg05970811_cg20098478_cg24688803_cg06476591_cg22947124_cg00884334_cg07841477_cg24882882_cg25170034_cg13428561_cg07677856_cg21235532_cg24546155_cg14822719_cg06566034_cg25584814_cg08928145_cg09032877_cg22885014_cg06193578_cg08475025_cg19183842_cg08174179_cg22889142_cg25513535	0.107323	cg17367132_cg10883854_cg14283944_cg00556279_cg04851742_cg20826348_cg22945387_cg20822372_cg06755825_cg00122362_cg05107500_cg01076272_cg18238236_cg22388954_cg07211875_cg08930423_cg26038190_cg24321347_cg19211077_cg13677144_cg01200060_cg19810038_cg24827660	0.217599	cg08586366_cg03044407_cg06564523_cg06114087_cg08321129_cg18557684_cg15523238_cg18194306_cg13816802_cg03098447_cg10772621_cg13477774_cg11180514	0.0538046	cg00753885_cg06787724_cg13486556_cg15537078_cg21735668_cg21248520_cg03261737_cg00899855_cg13188283_cg15200445_cg03764976_cg11542119	0.249402	cg26987083_cg22254552_cg07742813_cg05234595_cg18652327_cg24351970_cg17417049_cg00600353_cg09011458_cg20812332_cg00338615_cg23532061_cg05092483_cg01245817_cg07606171_cg01085421_cg27537214_cg25485235_cg24780101_cg04227885_cg02577999_cg09377512_cg11428475_cg10293217_cg14939765_cg21054077_cg22391913_cg23811792_cg18250881_cg20727124_cg07374224_cg09260934_cg19816400	0.944149	cg27513787_cg20397753_cg04140161_cg02943188_cg04652270_cg01450896_cg27045723_cg00348222_cg09463706_cg10352303_cg00793562_cg25662857_cg18003740_cg08849658_cg07679230_cg22818306_cg19017185_cg12579743_cg12611440_cg13961308_cg14983075_cg22940575	0.911371	cg10090844_cg18981248_cg21676242_cg08368148_cg24426691_cg23978183_cg09299055_cg13580008_cg01966891_cg05766489_cg23401464_cg23112192_cg18264657_cg12179105_cg25451303_cg17175041_cg07000438_cg16134686_cg09165842_cg13698778_cg04542869_cg21229055_cg18510064	-0.77265
cg07710560_cg20010848_cg04745384_cg04050315_cg02268171_cg08100687_cg02173289_cg01155039_cg16745446_cg07125112_cg17500265_cg23397955_cg11528208_cg04817996_cg27206603_cg23742111_cg17189639_cg03734595_cg26509328_cg23357981_cg06808897_cg05531918_cg17435307_cg13083674_cg03760809_cg06576732_cg06624291_cg00538248_cg25355482_cg01567503	0.623728	cg22794841_cg20020212_cg24418746_cg00277860_cg13434106_cg02031392_cg22711601_cg11653771_cg07821209_cg00523861_cg03537374_cg02430144_cg06313930_cg00259021_cg16667768_cg05847975_cg07440526	-0.581709	cg05094137_cg14789524_cg13221924_cg11705400_cg27380715_cg23085306_cg16231398_cg24096855_cg23869909_cg09094355_cg22682876_cg12070408_cg26491060	0.100568	cg01471886_cg24856064_cg24127861_cg13776560_cg16256390_cg03314195_cg19396878_cg22473620_cg10400652_cg18759209_cg02473781_cg24293614	-0.123885	cg25106645_cg00901320_cg12157344_cg00338702_cg24610231_cg16935839_cg25236230_cg10849866_cg13888600_cg08214995_cg12828564_cg09012633_cg11601511_cg05164758_cg02664349_cg13805608_cg10660916_cg07936856_cg11866303_cg03881854_cg23843505_cg24926361_cg19392329	0.146202	ch.X.7566543R_cg02860426_cg05100850_cg13831280_ch.X.16400295F_ch.X.253162F_cg25708442_cg21660307_cg09330488_cg00059162_cg24377225_cg05842292_cg07622257_cg00914804_cg23741734_cg25189543_cg08341791_cg15964359_cg23494319_cg10590019_cg10519404_cg02325894_cg24238392_ch.X.557489R_cg16111104_cg20784465_cg13489874_cg03732702_ch.X.665616F_ch.X.42631857F_ch.X.703923F_cg09500604_cg03644155_cg12838649_cg0090…	0.0558613	cg22890027_cg01085837_cg22229906_cg06085994_cg23372128_cg23342718_cg22586653_cg23681581_cg00025981_cg19281363_cg11806672_cg10589235_cg01029347_cg06751446_cg07030277_cg02746187_cg16611654_cg20557801_cg04164058_cg07101909_cg03217795_cg05436658_cg02390209_cg01435308_cg20324206_cg02605173_cg02997982_cg09494150_cg18756179_cg17029168_cg03361585	0.166042	cg19482025_cg21623748_cg14580667_cg22389950_cg05196366_cg26953640_cg14314071_cg03679521_cg26022073_cg04714638_cg24229589_cg00812921_cg06369522_cg15575222_cg06102403_cg00938743_cg02801359_cg17526301	0.10551	cg25106645_cg00901320_cg12157344_cg00338702_cg24610231_cg16935839_cg25236230_cg10849866_cg13888600_cg08214995_cg12828564_cg09012633_cg11601511_cg05164758_cg02664349_cg13805608_cg10660916_cg07936856_cg11866303_cg03881854_cg23843505_cg24926361_cg19392329	0.0777905	cg21341592_cg03584568_cg01434025_cg19022866_cg22440155_cg21483110_cg24790628_cg12794878_cg21578542_cg07116872_cg01864982_cg00942432	0.113634	cg06369668_cg12907818_cg03461216_cg09580901_cg13546940_cg27466709_cg08593157_cg06847750_cg14074284_cg07168556_cg00463502_cg20889395_cg03905005_cg13655803_cg26312133_cg07287961_cg06000034_cg03060875	0.162338	cg09216437_cg05142212_cg09258993_cg06350600_cg15417799_cg27082659_cg25511085_cg24429836_cg07351337_cg16001128_cg22051470	-0.107192	cg19634247_cg22088594_cg12225226_cg19509763_cg02136132_cg20761322_cg22935921_cg08492405_cg02825511_cg00347198_cg18517266_cg08694544_cg19004883_cg12099952_cg20201325_cg06337663_cg20550677	0.2175	cg08074084_cg01866805_cg26585724_cg03353971_cg10062919_cg23146565_cg26457564_cg15498274_cg05683781_cg04966972_cg06226150	-0.0537555	cg02703627_cg00557613_cg04589828_cg15865243_cg00916640_cg27108629_cg02475600_cg01047647_cg10323841_cg19866622_cg21508673_cg03873392_cg26720235_cg05352530_cg15315372_cg08026930_cg03332130_cg13798647	-0.248983	cg00574580_cg15784615_cg26698347_cg24618354_cg24427216_cg10653131_cg17736802_cg09276445_cg27313926_cg15530946_cg15052901_cg04388666_cg14532541_cg18397450_cg03372407_cg11646489_cg21079003_cg17400113_cg24569831_cg01120509_cg02184697_cg10020581_cg05964971_cg00885460_cg16387151_cg13441891_cg01434694_cg18874912_cg08313880_cg08125503_cg13806740_cg14343953_cg08896939_cg19539667_cg01135546_cg03602288_cg0…	-0.943988	cg13579441_cg19215102_cg13978095_cg10280636_cg22681255_cg20116805_cg09590068_cg17396478_cg11931251_cg01638369_cg12272254_cg05368730_cg21052415_cg14316450_cg10375559_cg11336860_cg01708150_cg13101330_cg19524572_cg10065153_cg09280976_cg06014092_cg00611495_cg23043222_cg06675784_cg01329973_cg06286618_cg07380590_cg16697266_cg08791922_cg22651493_cg05420057_cg01521220_cg19241679_cg11891591_cg12525543_cg0…	-0.910398	cg02675414_cg13212283_cg06556702_cg15817199_cg03103463_cg00723069_cg14242696_cg00134449_cg12902039_cg25298161_cg07621749_cg14271686_cg05283629_cg15524661_cg18851575_cg01287707_cg16794070_cg15426734_cg11698099_cg15390413_cg18960565_cg07739179_cg20721917_cg14970515_cg06751243_cg06542865_cg13711950_cg03334529_cg20985561_cg13277040_cg22542751_cg03970350_cg14009075	-0.498049
cg13615998_cg21336435_cg01771019_cg27294268_cg11827998_cg23709476_cg17198762_cg09265392_cg16968985_cg03677056_cg05717794_cg19704558	0.623675	cg23001456_cg22345911_cg10088365_cg13675330_cg10247267_cg15522989_cg22189618_cg17535087	0.580998	cg27076824_cg22185428_cg17102265_cg04977041_cg24191176_cg21793127_cg25422797_cg00727287_cg18003427_cg03992698_cg01847122_cg19379364	-0.099929	cg06931179_cg27316886_cg18612627_cg07780543_cg12053065_cg20769722_cg12566756_cg09338032_cg24328125_cg20055426_cg23900203_cg11160362_cg08136772_cg12917718_cg17918544_cg20707630_cg27233338_cg22002061_cg25936177_cg21565823_cg08362273_cg12953985_cg03496114_cg14489474_cg22374057_cg19624764_cg22491141_cg17283453_cg04726439_cg04784475_cg22521696_cg03611452_cg17445666_cg25324105_cg14587524_cg07519873_cg0…	-0.123853	cg27181199_cg00762185_cg17887478_cg05872236_cg15194935_cg13747195	0.14602	cg24287125_cg09788416_cg27154343_cg10789281_cg02057391_cg21432954_cg13549719_cg16409955_cg00880018_cg06057566_cg19696317_cg03839709_cg25292550_cg16404157_cg13526007_cg01770755_cg09704159_cg24497836_cg12572410_cg05540369_cg15531475_cg27282264_cg26734696_cg04011139_cg24394631_cg26297547_cg13940693_cg21331088_cg23811789_cg06722216_cg22095604_cg01692233_cg19021738_cg23891996_cg18816098_cg10738026_cg0…	0.0556817	cg17410650_cg15731655_cg16326514_cg15410411_cg02491017_cg24896860_cg09481972_cg00040312_cg19058685_cg08465346_cg22747076_cg06717565_cg08184159_cg00182639_cg00756451_cg08087594_cg08318726_cg16458436_cg13758543_cg26678970_cg25845367_cg21100077_cg04932340_cg19870698_cg10746936_cg09481404_cg25705558_cg09229683_cg00011740_cg13757826_cg17231347_cg04937144_cg00037457_cg03706436_cg01220680	0.166031	cg09072859_cg20181254_cg11939071_cg21071844_cg13575339_cg16379910_cg19886951_cg20315346_cg10742620_cg05392364_cg23328050_cg14154973_cg06724588_cg07690018_cg06892635_cg26932779_cg15908921_cg00111040_cg12313593_cg22487414_cg04117372_cg09603024_cg24533913_cg20464804_cg14630839	0.105268	cg23219570_cg01767202_cg24300315_cg14438213_cg22844035_cg07153588	0.077732	cg20765420_cg10084383_cg11065253_cg21721182_cg02447104_cg04742397_cg23617039_cg11836403_cg07240698_cg01062443_cg05240871_cg03355101_cg19261810_cg14511156_cg00250092_cg00873616_cg00340382_cg12324588_cg20393750_cg06171420	-0.113483	cg22257704_cg02521947_cg01318265_cg01357621_cg10259077_cg08247776_cg06787232_cg17940464_cg18694483_cg04687437	0.161725	cg08877035_cg05585303_cg05967001_cg20920163_cg22179082_cg10986864_cg04234063_cg22316521_cg16228090_cg22386660_cg07003617_cg11773720_cg10669379_cg16988887_cg22431965_cg02615157_cg05482463_cg10643406_cg22886237_cg23979420_cg02347427_cg19866478_cg24733179_cg13383851_cg25946320_cg20057853_cg14709261_cg07685728_cg26810816_cg03482682	0.107146	cg02216246_cg00939226_cg20092892_cg05589246_cg25456468_cg10679688_cg22489321_cg11723850_cg20987924_cg15502332_cg04588165_cg07015911_cg13789775_cg06266993_cg07419144_cg11558731_cg25311666_cg08183141_cg07546916_cg05328894_cg23695133	0.216937	cg08158662_cg15777553_cg10366797_cg01793443_cg10766599_cg21565421_cg21091639_cg02176915_cg24930536_cg12713159_cg13899108_cg09431525_cg14222245_cg09968766	0.0537458	cg08794696_cg20928238_cg09318122_cg11259192_cg27424955_cg08103072_cg22576950_cg00425431_cg15671771_cg02611169_cg13736143_cg20706625	0.248455	cg08665196_cg09954460_cg15991941_cg10267968_cg02541142_cg16330347_cg21049487_cg09694527_cg05311352_cg22920410_cg12651297_cg18726757_cg23044680_cg25945004_cg05148335_cg20481655_cg12104022_cg14459059_cg23131127_cg05143420_cg13577778_cg14060210_cg19721094_cg23487521_cg13900989_cg02898825_cg09013796_cg23688836_cg08012778_cg19393677_cg19063385_cg04176472_cg04176043_cg09081210_cg15399793_cg00397287_cg1…	0.943328	cg21026639_cg04422227_cg20124078_cg15311201_cg25248415_cg22959137_cg08946781_cg10292232_cg24319102_cg22232952_cg01498619_cg09588465_cg05562612_cg00541544	0.9101	cg23392644_cg09449403_cg13529217_cg14228344_cg24917057_cg14445311_cg25680484_cg07615977_cg07794775	0.761015
cg20863756_cg15974062_cg20404336_cg18958684_cg09225537_cg04174180_cg13885201_cg14058010_cg22160463_cg24275769_cg03400437_cg03143886_cg03013329_cg24871714_cg13672300_cg00533364_cg21748418_cg05264510_cg26734668_cg23854009_cg04684267_cg08495027	0.623094	cg12033255_cg12528504_cg17497015_cg19845843_cg00836047_cg10043957_cg08407398_cg13269397_cg03647307_cg19053226_cg06549038_cg09735721_cg00108737_cg13886984_cg17593414_cg23106779	0.569979	cg08871573_cg02495306_cg13203715_cg04437234_cg18652556_cg00595697_cg08098127_cg12974607_cg16241721_cg15262876_cg00497084_cg25936168_cg04031908_cg04402371_cg01975035_cg14355748_cg14789716_cg11276914_cg10685452_cg07907659_cg12497728_cg04384873_cg03361581_cg03668942_cg03674851_cg09826544_cg19284023_cg21043160_cg07623193_cg00675244_cg02490931_cg22650104_cg18786262_cg16116845_cg23137005_cg18470539_cg1…	0.0998065	cg13615998_cg21336435_cg01771019_cg27294268_cg11827998_cg23709476_cg17198762_cg09265392_cg16968985_cg03677056_cg05717794_cg19704558	-0.123714	cg25936889_cg06187102_cg04625528_cg01200397_cg23213278_cg18700197_cg04120080_cg24762459_cg01327767_cg12557562_cg09542741_cg01669285_cg04162504_cg08089354_cg17501813_cg06268269_cg00677141	-0.145896	cg08089041_cg17525411_cg07911961_cg11185549_cg07107699_cg15063089_cg04972513_cg09380069_cg05348708_cg04837676_cg18542340_cg26064959_cg01441612_cg22734513_cg21205978	-0.0553021	cg16661508_cg14996220_cg25800765_cg04245590_cg08938906_cg11787160_cg00329618_cg25671708_cg25938646_cg19610077_cg17275781_cg07268058_cg16052975_cg02435495_cg14438019_cg23602058_cg12116288_cg04971763_cg20910637_cg03116238_cg27343616_cg14606116	0.164916	cg11687330_cg16630482_cg01175812_cg20792062_cg22709192_cg20007569_cg07377882_cg16668728_cg16352140_cg09208611_cg13663218_cg14421503_cg11308277_cg11631518_cg10557253_cg03810428_cg11821579_cg23358933_cg24156796_cg17645823_cg00899090_cg05677041_cg26094897_cg11877129_cg13824555_cg07312701_cg00766702_cg12438547_cg03141482_cg05905988_cg14884793_cg04596004_cg03653841_cg25881125_cg09155219_cg23254031_cg1…	0.105065	cg13887578_cg01666652_cg18657988_cg21718826_cg08783616_cg20540629_cg23866916_cg10933035_cg05166475_cg17840373_cg05664888_cg11772449_cg02412616	-0.0776277	cg00181125_cg20587394_cg27002522_cg21216477_cg17083560_cg04610718_cg04745673_cg23820885_cg06721255_cg15964309_cg02345991_cg06554081_cg18368742_cg03469054_cg13234863_cg05967403_cg03860037_cg14171414_cg01382137_cg11312408_cg19029904_cg02365360_cg10236414_cg11870560_cg14911202_cg18486902_cg04991036_cg10385303_cg04171065_cg00107772_cg22967396_cg07442409_cg09283484_cg19611809_cg24700485_cg24705646_cg2…	0.113416	cg06790825_cg00884121_cg06178309_cg18506674_cg25923284	-0.160964	cg02072400_cg25977206_cg10761315_cg24788019_cg02320820_cg27295850_cg06861044_cg06675248_cg05735782_cg02834747_cg00336800_cg23218559_cg26659805_cg06746893_cg09265397_cg15110403_cg03570035_cg17555429_cg14082763_cg05383947_cg01519784_cg13361779_cg12484489_cg09149648	0.10712	cg20537640_cg21121336_cg13417420_cg20060206_cg22376688_cg17026220_cg11106813_cg07357346_cg23619365_cg08152546_cg04047221_cg13692446_cg03041696_cg14342714_cg03565081_cg03523785_cg03090278_cg24035598_cg16792632_cg14855607_cg24673101_cg01254890_cg03406394_cg02214414_cg14676592_cg08694014_cg15201635_cg07713807_cg27382568_cg01197871_cg24970327_cg16652063_cg01449663_cg07196802_cg09679923_cg02701059_cg0…	0.216328	cg22870189_cg19832521_cg07747306_cg24748191_cg24382686_cg26041593_cg01990102_cg00811352_cg17076304_cg03543893_cg04540039	0.0537218	cg04011247_cg10918927_cg04043816_cg10356187_cg10110376_cg26527638_cg03945763_cg17871610_cg09281364_cg07060233_cg17412248_cg01007374_cg07794300_cg14774086_cg15383276	-0.248127	cg24420338_cg23520422_cg11409900_cg27182761_cg25865120_cg12939634_cg15055378_cg10586317_cg06326493_cg26912222_cg06067989_cg13073302_cg02412918_cg01620611_cg22987601_cg11648925_cg21275903_cg22264898_cg02024403_cg15878604	-0.943248	cg10418357_cg10042856_cg13664233_cg27467516_cg02582391_cg24361823_cg12009436_cg13291811_cg23437922_cg13691442_cg09373025	0.910031	cg05207107_cg09026706_cg07382588_cg02098159_cg03433048_cg16936289_cg04334723_cg13466180	0.109952
cg15585794_cg20881910_cg00067018_cg05951084_cg21754400_cg11659501_cg25358039_cg23922454_cg11717507_cg23125449_cg27493010_cg06139341_cg05716912_cg17885825_cg22072046_cg10307145_cg27494087_cg17243087_cg19613722_cg19042459_cg21669679_cg25602457_cg20917891_cg18841634_cg00399483_cg01839464_cg18866015_cg08056957_cg07849823	0.622733	cg21137340_cg07861170_cg04108053_cg25877087_cg20679578_cg06230502_cg09957622_cg24135371_cg06042574_cg07525792_cg13780945_cg10874720_cg18809392_cg13422834_cg05283960_cg15468039_cg14520288_cg02737802_cg13886552_cg19289626_cg17523840_cg21768833_cg06461780_cg23528245_cg00151468_cg03101044_cg08952516_cg08800499_cg15265401_cg17339773_cg19683299_cg13556547_cg20085676_cg26519234_cg09542244_cg26046121_cg0…	0.567324	cg13699808_cg15042310_cg06767008_cg26820941_cg13133627_cg11895821_cg10089642_cg02348748_cg05435505_cg07559438_cg01638580	-0.0995269	cg18616923_cg09117515_cg17220033_cg12492105_cg19134679_cg07894663_cg03819286_cg12417689_cg23132302_cg22621475_cg02097784_cg00941314_cg17731209	0.123266	cg24034913_cg15862358_cg12453790_cg22733953_cg00673202_cg01221018_cg07423345_cg05167429_cg14512630_cg02484135_cg05007325_cg09313046_cg09737685_cg21320334_cg15080396_cg19822851_cg19779096_cg01119929_cg09240436_cg10140536_cg15229628	0.144809	cg20723054_cg20662476_cg16949536_cg24346328_cg20154504_cg27628707_cg20828084_cg20574553_cg16568998_cg03924306_cg05954818_cg02844852_cg07438421_cg13691192_cg18767057_cg01373718_cg03244990_cg09506954_cg16497493_cg26405759_cg00146334	-0.0551451	cg07777694_cg00232735_cg03933279_cg02795076_cg03799530_cg27127017_cg10600917_cg27522780_cg14168923_cg06452665_cg09813525_cg00743094_cg07416237_cg03869874_cg21368354_cg17417600_cg11045303_cg01533258_cg21801378_cg02687928_cg25049597_cg02245004_cg25649641_cg02018902_cg27569300_cg06301893_cg02331561_cg10284662_cg01912040_cg08592707_cg02071825_cg19401340_cg24526702_cg12658720_cg12505146_cg17917959_cg0…	0.164752	cg00089798_cg10862431_cg27032502_cg23085912_cg05306314_cg01030121_cg04640250_cg12681402_cg08774452_cg23347429_cg25254825_cg01424107_cg11453719_cg04117869_cg15197609_cg09050596_cg10160975_cg18856581_cg10676084_cg18230771_cg13873813_cg23235241_cg03376794_cg08026818_cg09155346_cg00333824_cg05637351_cg02370605_cg19119032_cg14120010_cg21902544_cg21922574_cg14396421_cg14152139_cg25425784_cg07338870_cg0…	0.104474	cg07115262_cg26772894_cg01183711_cg08345719_cg07267550_cg10374856_cg09854409_cg13332571	-0.0775623	cg05693982_cg27464065_cg15561647_cg05148192_cg04180929_cg12009872_cg13915063_cg06359059_cg17335725_cg04958703_cg10016608_cg18418570_cg16376379_cg11235451_cg14237903_cg03338325_cg23677833_cg02528670_cg24156694_cg19352798_cg08055846_cg01678833	-0.113308	cg22386872_cg16037749_cg19033976_cg20824873_cg27040993_cg01135626_cg11548243_cg13183515_cg12763614	-0.160945	cg00026958_cg03461784_cg05254609_cg16200257_cg07336438_cg25415605_cg14137723_cg03020716_cg13089041_cg24101459_cg02625371_cg19387447_cg05279962_cg17086020_cg21136445_cg10341513	-0.106798	cg02585702_cg03813879_cg16068263_cg02727104_cg25861169_cg05583608_cg00917569_cg09898059_cg12667939_cg26686608_cg22320365_cg01562005_cg18947175_cg04738552_cg26626089_cg18838701_cg19678828_cg22754570_cg00578917_cg09828714_cg04304705	0.216197	cg24625128_cg02620769_cg10299585_cg22830707_cg07123069_cg16791250_cg03215137_cg05296643_cg21487207_cg07266404_cg26833652_cg06664258_cg13595212_cg09003539_cg11283429_cg07911080_cg15112032_cg12606396_cg23619399_cg20028827_cg13338137_cg00055679_cg23361092_cg17319774_cg06675375_cg24259244_cg05617469_cg11502555_cg24690071_cg17882660_cg21481275_cg00295794_cg27235595_cg18541254_cg04865691_cg21011425_cg0…	0.0537146	cg24287125_cg09788416_cg27154343_cg10789281_cg02057391_cg21432954_cg13549719_cg16409955_cg00880018_cg06057566_cg19696317_cg03839709_cg25292550_cg16404157_cg13526007_cg01770755_cg09704159_cg24497836_cg12572410_cg05540369_cg15531475_cg27282264_cg26734696_cg04011139_cg24394631_cg26297547_cg13940693_cg21331088_cg23811789_cg06722216_cg22095604_cg01692233_cg19021738_cg23891996_cg18816098_cg10738026_cg0…	-0.247604	cg13120986_cg24360230_cg00819895_cg02988727_cg08718886_cg25576711_cg01565703_cg04020930_cg10797387_cg27269561_cg05557932_cg23365670_cg02724496_cg09101151_cg06528601_cg03963689_cg12873610_cg17372941_cg03572011_cg12793711_cg04664161_cg21201657_cg25741533_cg06948492_cg27064605_cg11244858_cg21941821_cg23714972	-0.942678	cg03291453_cg09199323_cg15408080_cg07470634_cg04225326_cg19730972_cg21643314_cg01661732_cg07492924_cg16344234_cg00160388_cg05152300_cg07894530_cg18035914_cg17119387_cg16460860_cg26683137_cg20271361_cg08762247_cg12578754_cg19302996_cg00751332_cg25769889_cg20615848_cg25745121_cg20462096_cg00636194_cg13697829_cg15430871_cg18613324	0.910013	cg21995472_cg01472047_cg07681943_cg00512459_cg23596288_cg15560377_cg20696463_cg03927640_cg23688736_cg07422940_cg20172935_cg06969739_cg15943887_cg01656750_cg03874476_cg14177258_cg02895736	-0.845958
cg24140030_cg26162582_cg23618344_cg13273396_cg06416733_cg25744898_cg19552565_cg03877376_cg02862505_cg11854491_cg06833978_cg16791619_cg17205316_cg02161478_cg21697172_cg21026830_cg21053529_cg22886089_cg05972437_cg07216112_cg04738279_cg07111868_cg05826255_cg03324087_cg02770054_cg07135042_cg27207308	0.622253	cg19781472_cg19497494_cg13768142_cg03289972_cg21453477_cg07550694_cg22840251_cg26835505_cg23135021_cg23242456_cg08023692	0.563423	cg22910493_cg08504530_cg19238390_cg08727692_cg08936056_cg01769813_cg01924372_cg12315980_cg23659393_cg25762442_cg00935445_cg19846491_cg02826623_cg17945231_cg03850448_cg04676627_cg12815018_cg09738611_cg21427003_cg14849880	-0.0989982	cg07248242_cg18881269_cg05354481_cg07398661_cg19620383_cg07906046_cg05501756_cg02543672_cg15858640_cg18862920_cg14827832_cg12110155_cg15838493_cg17372327_cg18091083_cg24433530_cg08873568_cg11998619_cg15270813_cg03081987_cg05523603	-0.12318	cg18971529_cg07761273_cg00776752_cg05181110_cg15923127_cg03689540_cg04979552	0.144159	cg01528369_cg12960942_cg07222434_cg06537467_cg16995905_cg26918577_cg11911689_cg09224452_cg04338995_cg07027502	-0.0549816	cg09139491_cg00785980_cg02264229_cg26456435_cg10977667_cg15392900_cg11230006_cg14805839_cg12534390_cg19971024_cg12990614	0.164697	cg17624384_cg22682373_cg19467930_cg05722918_cg21431690_cg17432380_cg22976884_cg04792813_cg21711132_cg02069715_cg10344832_cg08478039_cg07482936_cg19031565_cg22147660_cg05468024_cg19332452_cg03971521_cg15614917_cg00910067_cg25237016_cg05764628_cg12645220_cg07572341	0.104467	cg21084271_cg22510727_cg05587239_cg19404596_cg05712271_cg14317639_cg15335669_cg22772839_cg07716696_cg26347408_cg01304080_cg01218371_cg09151754_cg01120173_cg18423549_cg22329579_cg13313813_cg00693667_cg19444779_cg14353114_cg11590772_cg21298174_cg19926444_cg23989004_cg01559901_cg10226967_cg13729816_cg05446675_cg12559208_cg22710065_cg23401210_cg22682154_cg13122377_cg26450102_cg10713431_cg15027426	0.0775201	cg07691152_cg07984133_cg23794278_cg18817426_cg26892618_cg04670568_cg16694003_cg22896354_cg22471726_cg26149244_cg19904122_cg12744311_cg24595510_cg22676401_cg09443102	0.113263	cg24024528_cg05610985_cg13141458_cg12839362_cg06865119_cg24447108_cg06257808_cg12667883_cg07602426_cg02792046	0.160601	cg07115262_cg26772894_cg01183711_cg08345719_cg07267550_cg10374856_cg09854409_cg13332571	-0.106704	cg14567043_cg17629906_cg20995055_cg01386425_cg03880161_cg17071063_cg16763443_cg27590397_cg06580033_cg12225789_cg04398978_cg13981356_cg15688551_cg11351746_cg03770290_cg22200289_cg18886062_cg12665460_cg21907914_cg13236659_cg22233660	0.215963	cg07545037_cg06732241_cg00044871_cg05845403_cg23553274_cg04956882_cg00722320_cg07027430_cg17888554_cg02642822_cg13427728_cg01968512_cg15310873_cg20663980	0.0536037	cg02250787_cg16188532_cg09361691_cg11514288_cg10443920_cg16814730_cg08236479_cg13189197_cg20936892_cg17632777_cg05726342_cg20985852_cg07987148_cg09715925	0.247435	cg18534115_cg10837924_cg08314603_cg11252372_cg20525088_cg16692249_cg25192063_cg01523348_cg07449091_cg20691595_cg23389808_cg18101707_cg02020911_cg07754253_cg23755480_cg24158184	0.942604	cg03113867_cg24629020_cg00987808_cg02691005_cg06972124_cg21818059_cg13982220_cg17329393_cg12954338_cg01508380_cg23656957_cg27098268_cg24384676_cg00430559_cg01529076_cg19177070_cg14038398_cg19406036_cg20040976_cg10403171_cg04636834_cg07150862_cg21973370_cg10987289_cg18330409_cg21989425_cg11326628_cg21180726_cg23960707_cg20546985_cg19723436_cg07651658_cg22296149_cg03468827_cg11127915_cg05619598_cg1…	0.909695	cg15643078_cg10802176_cg16464301_cg10384015_cg22759671_cg08718910_cg19851357_cg18417061_cg25422533_cg21536518_cg04510235_cg19098004_cg20455281_cg16726054_cg21559001_cg26347280_cg09342283_cg10858128_cg01180735_cg03976768_cg08335401_cg18884153	0.519858
cg12270485_cg00301370_cg00956451_cg07754753_cg24694246_cg05470682_cg26199251_cg17324089_cg01283794_cg25432661	-0.620668	cg01941585_cg13561855_cg20548032_cg25367075_cg16991168_cg02311463_cg13594900_cg24168061_cg03230364_cg04274236_cg06108038_cg14015629_cg18719157	0.561905	cg12545687_cg05946647_cg05016698_cg13431464_cg00073299_cg13094609_cg11476622_cg07694247_cg24648425_cg03732014_cg12953319_cg09190434_cg01188914_cg04881296	-0.098958	cg26060436_cg14476397_cg07201976_cg09178390_cg00277039_cg26234137_cg22104261_cg00828618_cg00586230_cg05389035_cg23366972_cg13854656_cg00281467	0.123053	cg14026788_cg14164908_cg24306335_cg24717799_cg16931657_cg05668372_cg02991238	0.143898	cg27112470_cg15111626_cg02727423_cg08190844_cg09321029_cg06852240_cg23646155_cg10986043_cg16027267_cg02299328_cg08018499_cg07790294_cg09708478_cg03723715_cg24718903_cg01293143_cg00725138_cg01885102_cg12082804	-0.0548764	cg06844864_cg10835266_cg06797280_cg20389589_cg24210523_cg08468689_cg08821521_cg16358867_cg14973055_cg05651197_cg10988736_cg09538452_cg20306511	-0.164693	cg06481122_cg11926610_cg16656979_cg03711016_cg05984244_cg07060913_cg09998861_cg08589354_cg12020396_cg10314073_cg06418129_cg24324985	0.104388	cg26266242_cg13946949_cg18289306_cg16935849_cg23253752_cg26289379_cg06256596_cg01675440_cg13630694_cg08818632_cg05715751_cg26921566_cg03429696_cg02567444_cg14771451_cg01304700_cg16734577	-0.0773062	cg23030863_cg22802813_cg05581851_cg18546689_cg09202227_cg05679113_cg05719860	0.113165	cg11703701_cg05817212_cg00550141_cg17598956_cg14457256_cg00679726	-0.160534	cg24140030_cg26162582_cg23618344_cg13273396_cg06416733_cg25744898_cg19552565_cg03877376_cg02862505_cg11854491_cg06833978_cg16791619_cg17205316_cg02161478_cg21697172_cg21026830_cg21053529_cg22886089_cg05972437_cg07216112_cg04738279_cg07111868_cg05826255_cg03324087_cg02770054_cg07135042_cg27207308	0.106543	cg13446772_cg04162059_cg13433302_cg04290586_cg13904275_cg12369353_cg01929377_cg11138095_cg20689135_cg27554782_cg22191326_cg23397975_cg21516550_cg26069230_cg03709307_cg10068300_cg05784157_cg16501308_cg14740893_cg23085662_cg06197114_cg21602520_cg26147746_cg15353501_cg08058894_cg09663111_cg18562935	0.215609	cg23739862_cg18259930_cg19856499_cg10389229_cg08630381_cg19874726_cg04269188_cg11480800_cg23118086_cg06963233_cg26029554_cg02863489_cg00927231_cg08890824_cg06285925_cg04568355_cg27125849_cg24276681_cg15017004_cg13487748_cg18365142_cg11282936_cg24548833_cg04782470_cg20232102_cg04798919_cg26715571_cg16822939_cg08653747_cg06032349_cg04753583_cg06367659	0.0535545	cg26466921_cg15669196_cg16105117_cg03341413_cg08133584_cg00078334_cg13322849_cg14352477_cg01234133_cg12537665_cg21685776_cg08145067_cg12196853_cg22113116_cg15245051_cg11523020	-0.245751	cg17595624_cg15547870_cg08967814_cg14386964_cg11314607_cg25194451_cg00028429_cg21225824_cg02132946_cg17492658_cg13456903_cg27208169_cg19300225_cg24672994_cg10133876_cg03299224_cg06291750_cg26822754	-0.94213	cg12095896_cg14075881_cg15189219_cg11470748_cg10433547_cg25936057_cg27321057_cg00550619_cg15757041_cg02758521_cg24251850_cg07301303_cg17307510_cg06912997_cg24954364_cg13361665_cg17418055_cg15810306_cg26862244	0.909676	cg07526042_cg16304909_cg00950846_cg02172312_cg11323198_cg27444994_cg27120816_cg10241484_cg13397057_cg01007828_cg24955845_cg10885961_cg20134241_cg27347269_cg19202058_cg12978575_cg19776201_cg18829674	-0.0912675
cg15700739_cg00109356_cg02067712_cg01609420_cg23217512_cg08690482_cg09792926_cg14388195_cg27619163_cg23244169_cg03781505_cg02479575_cg08229488_cg27216880_cg06263461_cg11877251_cg26684946	0.620522	cg16994693_cg00027454_cg11674627	0.561004	cg00549601_cg21721566_cg16717191_cg17063840_cg10122245_cg27428708_cg27262054_cg01021856_cg06665890_cg01147067_cg22459924_cg19477361_cg07839313_cg04905079_cg13879495_cg25338339_cg13482155_cg16374932	-0.0989236	cg02805665_cg25975689_cg09973284_cg26953453_cg15448445_cg18008019_cg16695483_cg15416329_cg23016080_cg19890277_cg23169512_cg18331855_cg11994674_cg20859731_cg12689285_cg13203507	-0.122959	cg09134593_cg10091102_cg21618620_cg13565656_cg00708105_cg22356339_cg11743448_cg00474090_cg14242007_cg13034682_cg00271682_cg03689195_cg15604467_cg20985450_cg20057676_cg19096825_cg04723401_cg10149976_cg25037730_cg02058267_cg10281977_cg00107187_cg13563725_cg02318784_cg06265277_cg01053260_cg08001684_cg00930873_cg02630553_cg21611830_cg12002303_cg21147648_cg16208657_cg02081733_cg11200929_cg08949164_cg0…	0.143768	cg20092046_cg18627729_cg20448177_cg13106215_cg00658360_cg25301514_cg05131334_cg11826156_cg08619515_cg11461579_cg10277912_cg12739724_cg22361181_cg11741428_cg10187792_cg01732718_cg04222725_cg06406619_cg18464402_cg20712669_cg24412058_cg08094571_cg01858668_cg05516285_cg15655714_cg12485323_cg02889672_cg20509831_cg08275271_cg16139228_cg20558987_cg19804859_cg08536191	-0.0548573	cg24625128_cg02620769_cg10299585_cg22830707_cg07123069_cg16791250_cg03215137_cg05296643_cg21487207_cg07266404_cg26833652_cg06664258_cg13595212_cg09003539_cg11283429_cg07911080_cg15112032_cg12606396_cg23619399_cg20028827_cg13338137_cg00055679_cg23361092_cg17319774_cg06675375_cg24259244_cg05617469_cg11502555_cg24690071_cg17882660_cg21481275_cg00295794_cg27235595_cg18541254_cg04865691_cg21011425_cg0…	0.164505	cg12444117_cg08747892_cg03923934_cg22589628_cg08962452_cg04203883_cg10141715_cg06303875_cg02055963_cg08962087_cg07921625_cg08404009_cg14956197_cg19330918_cg07359633_cg20596162_cg09921810_cg23488804_cg03396557_cg11155697_cg00015791_cg16190211_cg18097850_cg08620606_cg01857260_cg06251395_cg02965237	0.10409	cg24587625_cg25762974_cg26222731_cg27583220_cg05438719_cg09026994_cg00964751_cg17693604_cg09235439_cg16773741	-0.0772869	cg12270485_cg00301370_cg00956451_cg07754753_cg24694246_cg05470682_cg26199251_cg17324089_cg01283794_cg25432661	-0.113023	cg05115862_cg08575950_cg05856884_cg14144571_cg02040498_cg16766158_cg05864507_cg26769245_cg10027815_cg24930242	0.160214	cg11687330_cg16630482_cg01175812_cg20792062_cg22709192_cg20007569_cg07377882_cg16668728_cg16352140_cg09208611_cg13663218_cg14421503_cg11308277_cg11631518_cg10557253_cg03810428_cg11821579_cg23358933_cg24156796_cg17645823_cg00899090_cg05677041_cg26094897_cg11877129_cg13824555_cg07312701_cg00766702_cg12438547_cg03141482_cg05905988_cg14884793_cg04596004_cg03653841_cg25881125_cg09155219_cg23254031_cg1…	0.106482	cg10238080_cg01104053_cg01937803_cg19361543_cg01808547_cg08310837_cg12100600_cg17928869_cg04581214_cg01530202_cg03584056_cg19731055_cg15215681_cg25741368_cg06522456_cg24465349_cg25799986_cg06958537_cg25349820_cg06084615	-0.215354	cg07777694_cg00232735_cg03933279_cg02795076_cg03799530_cg27127017_cg10600917_cg27522780_cg14168923_cg06452665_cg09813525_cg00743094_cg07416237_cg03869874_cg21368354_cg17417600_cg11045303_cg01533258_cg21801378_cg02687928_cg25049597_cg02245004_cg25649641_cg02018902_cg27569300_cg06301893_cg02331561_cg10284662_cg01912040_cg08592707_cg02071825_cg19401340_cg24526702_cg12658720_cg12505146_cg17917959_cg0…	0.0532935	cg02486415_cg18914967_cg09978105_cg02574954_cg01826254_cg02362978_cg22697684_cg23378165_cg16568256_cg12160600_cg02257203_cg27542003_cg16701848_cg24780883_cg21820708_cg17454746_cg10375884_cg15844109	-0.244909	cg06741653_cg15264991_cg20044208_cg11057082_cg16997999_cg16717225_cg03800253_cg22797773_cg21976374_cg17417378_cg01025883_cg04170065_cg07316166_cg00346392_cg06024642_cg25940974_cg17471062_cg16140242_cg18530790_cg17805294_cg02194396_cg08223924_cg01533425_cg10256708_cg19688418_cg07560536_cg17499324_cg02743950_cg12192686_cg12530021_cg18832619_cg12921261_cg19259580_cg26197986	0.94167	cg08875297_cg19724187_cg00077872_cg11145412_cg09434667_cg21293087_cg05318076_cg08958350_cg11330139_cg12469633_cg12649188	0.909327	cg26049489_cg21745287_cg07717466_cg09718047_cg26195881_cg08366476_cg25780496_cg19742036_cg27035709_cg02283691_cg01687401_cg23978081_cg10776635_cg14588638_cg11879465	0.851161
cg14701643_cg26829131_cg01683044_cg26035702_cg00765312_cg17101165_cg01432620_cg20548888_cg26157386_cg01172640_cg11239256_cg10901059_cg25644243_cg17011981_cg25224094_cg07057579_cg17329046_cg10038009_cg04698114_cg00582524_cg16364121_cg05323725_cg03433642_cg17652435_cg24042242_cg17062109_cg14126688_cg04618333_cg13597528_cg17787134_cg24453819_cg12314713_cg12046758_cg19021197_cg07095230_cg03656099_cg2…	0.620055	cg09925855_cg03035213_cg27300494_cg07276379_cg04820960_cg15374982_cg15926952_cg19535369	-0.556182	cg07816873_cg25438338_cg22794378_cg16374663_cg07921777_cg05812269_cg06225979_cg12451436_cg18396832_cg26964556_cg22702707_cg17880859_cg07096248_cg20246257_cg00457389_cg10308137_cg11395955_cg18764240_cg18610223_cg05473496_cg04413754_cg26713021_cg12870539_cg15133344_cg00016934_cg24932289_cg07658614_cg04188486_cg19989944_cg15342308_cg20592837_cg06804788_cg18989057_cg14972383_cg21323815_cg18741915_cg1…	0.0982735	cg08681268_cg16000077_cg02698519_cg27190398_cg12811215_cg25752848_cg01495890_cg11947637_cg04390849_cg12768652_cg13210663	0.122958	cg13446772_cg04162059_cg13433302_cg04290586_cg13904275_cg12369353_cg01929377_cg11138095_cg20689135_cg27554782_cg22191326_cg23397975_cg21516550_cg26069230_cg03709307_cg10068300_cg05784157_cg16501308_cg14740893_cg23085662_cg06197114_cg21602520_cg26147746_cg15353501_cg08058894_cg09663111_cg18562935	0.143601	cg26460320_cg03538474_cg04767841_cg24550644_cg20413441_cg01323720_cg13485230_cg09577367_cg01574571_cg24981462_cg23474190_cg16740586_cg06500161	-0.0548399	cg11647944_cg25590081_cg03094555_cg12357534_cg05163017_cg06324719_cg00083833_cg10541110_cg04299621_cg08012844_cg10885935_cg26024874_cg23813603_cg18232772	0.164486	cg07710560_cg20010848_cg04745384_cg04050315_cg02268171_cg08100687_cg02173289_cg01155039_cg16745446_cg07125112_cg17500265_cg23397955_cg11528208_cg04817996_cg27206603_cg23742111_cg17189639_cg03734595_cg26509328_cg23357981_cg06808897_cg05531918_cg17435307_cg13083674_cg03760809_cg06576732_cg06624291_cg00538248_cg25355482_cg01567503	0.104089	cg12243597_cg09486902_cg03700449_cg00099976_cg08386692_cg15489250_cg23217097_cg19672997_cg20575761_cg25745712_cg14860120_cg20585038_cg15491461_cg03004280_cg04379606_cg09016242_cg25309759_cg10157715_cg14328457_cg26281453_cg25306087_cg27019126_cg13633497_cg02497747_cg10358533_cg08510205_cg11909748_cg13461241_cg09918296_cg22647407_cg22510337_cg26263766_cg25164624_cg15272362_cg19593767_cg26238800_cg2…	0.0771537	cg19073502_cg11202464_cg26575471_cg20589117_cg07202631_cg21081971_cg05211480_cg13080734_cg24112454_cg00400532_cg17347941_cg05652445_cg17234150_cg09509131_cg06418907_cg01723934_cg20242280_cg20628271_cg07967503_cg02317055_cg07152199_cg13130068_cg02519846_cg12768605_cg06440519_cg08681856_cg26841967_cg09422614_cg01167090_cg15679211_cg07296260_cg20995573	0.112891	cg01420369_cg11931220_cg17348388_cg18538810_cg02909851_cg01007406_cg27143891_cg00305993_cg13805518_cg02385230_cg10509221_cg03990746_cg21446782_cg18184711_cg16705273_cg10127530	0.159279	cg22929859_cg04685570_cg03104083_cg13663855_cg18634538_cg18709313_cg04790487_cg10337377_cg01562349_cg15388196_cg04783231_cg12797161_cg06454760_cg19709468_cg14262681	0.106291	cg10297170_cg23490727_cg07716032_cg11954872_cg13826081_cg20556951_cg11732492_cg01356374_cg15743533_cg26331247_cg14593575_cg24435439	-0.215151	cg26918812_cg07072722_cg10671668_cg16135716_cg21707187_cg09040797_cg22376706_cg26299169_cg20194314_cg14842777_cg11582609_cg09773031_cg17741501_cg04640675_cg02809746_cg04550052_cg26650638_cg16254997_cg03323462_cg22291922_cg18944047_cg13721404_cg03659519_cg25756435_cg23642130_cg25875213_cg14056357_cg05456752_cg24794228_cg20122943_cg24732137_cg08687005_cg01601746_cg18579862_cg14060496_cg02440976	0.0532043	cg05361096_cg21251475_cg25868998_cg24590788_cg05908587_cg25520679_cg23882658_cg04934382_cg04303382_cg18733548_cg15931411_cg09574757_cg21517904_cg26367552	-0.244126	cg08458745_cg08506743_cg02271878_cg24944992_cg20075675_cg18236066_cg06261836_cg08744915_cg07653186_cg06419716_cg11294241_cg06506007_cg16787483_cg24626752_cg17500986_cg05167916_cg10768063_cg12711059_cg13795321_cg17284334_cg09904039_cg02837876_cg02964087_cg05953373_cg06721435_cg11786988_cg21961946_cg14452932_cg22608646_cg08729573_cg03638784_cg17459754_cg05910038_cg06164282_cg14504631_cg20387359_cg1…	0.941611	cg16117881_cg04671742_cg23710031_cg14884142_cg17473341_cg27174507_cg23927593_cg01323699_cg07136393_cg02033302_cg27657332_cg17228206_cg08094924_cg04664595_cg26076119_cg10699382_cg12820587_cg25061445_cg15889939_cg24637252_cg07658678_cg23432008_cg09155044_cg00008795_cg07024195_cg13391235_cg11317520_cg12188928_cg19277954_cg01407264_cg17041511_cg00700483_cg01341460_cg19684329_cg19322743_cg08936253_cg1…	-0.909262	cg04554217_cg19629325_cg17715478_cg00369056_cg16068717_cg07325991_cg24735196	0.633157
cg22679316_cg08710739_cg25399352_cg23760687_cg13846270_cg01061391_cg14851485_cg03648457_cg21154793_cg11210890	0.620019	cg08269911_cg25738313_cg20651988_cg05508067_cg02171705_cg00748526_cg03821788_cg12084079_cg27351642_cg17075758_cg08521539_cg22148243_cg18669590_cg23213481_cg12458114_cg23245497_cg20739508_cg19534423_cg25428532_cg22157683_cg01661890	0.55257	cg05006384_cg22118474_cg07657357_cg22550658_cg22388260_cg02886263_cg05432134_cg14115749_cg05234415_cg01764256	-0.0981873	cg19006322_cg19870370_cg26165386_cg21101465_cg26002259_cg07345734_cg12152002_cg09880040_cg04750421_cg06891458_cg08007800_cg17342766_cg12280226_cg08031967_cg07026794_cg23664545_cg12341727_cg23979412_cg15240990_cg04598224_cg08377888_cg14269716_cg10359230_cg12528283_cg06362543_cg00231945	-0.122848	cg06712013_cg09732070_cg27176387_cg08999577_cg12771177_cg25595834_cg04081402_cg14538620_cg19591080	0.143377	cg17472736_cg13531821_cg26985711_cg26226515_cg09380122_cg10349874_cg05697000_cg01863226_cg23950157_cg16346414_cg05576953_cg18217280	-0.0543989	cg02677946_cg22243222_cg08833308_cg04267436_cg03689324_cg05478779_cg19777470_cg22694275_cg09969277_cg10137837_cg22605919_cg13752828_cg26897150_cg13454700_cg15129608_cg05227131_cg16649052_cg09604203_cg25828181_cg05403071_cg13264941_cg12039664_cg07087859_cg15868105_cg09929819	0.164311	cg00377653_cg01829277_cg07876896_cg21442335_cg17593324_cg10247374_cg27120999_cg02027651_cg20561183_cg03033688_cg08539210_cg13969584_cg17123029_cg17704343_cg20298541_cg11957350_cg10655471_cg15471501_cg23996881	0.10399	cg26751275_cg16949674_cg02792322_cg24925901_cg21878356_cg20493705_cg13774825_cg08372668_cg17258195_cg12078458_cg05083642_cg24782661_cg07316505_cg19407385_cg27459180_cg14823865_cg07783336_cg21386072_cg15605314_cg03574344_cg24886725_cg14650081	-0.0768753	cg11204099_cg11446024_cg19746940_cg24669528_cg11273478_cg13811525_cg04546041_cg23815422_cg08685096_cg14730102	0.112812	cg15144116_cg19577149_cg15882591_cg16297271_cg19630689_cg22395255_cg01076459_cg26177311_cg20697044_cg14295306_cg06672753_cg26133518_cg11860160	-0.158293	cg25106645_cg00901320_cg12157344_cg00338702_cg24610231_cg16935839_cg25236230_cg10849866_cg13888600_cg08214995_cg12828564_cg09012633_cg11601511_cg05164758_cg02664349_cg13805608_cg10660916_cg07936856_cg11866303_cg03881854_cg23843505_cg24926361_cg19392329	0.106173	cg15585794_cg20881910_cg00067018_cg05951084_cg21754400_cg11659501_cg25358039_cg23922454_cg11717507_cg23125449_cg27493010_cg06139341_cg05716912_cg17885825_cg22072046_cg10307145_cg27494087_cg17243087_cg19613722_cg19042459_cg21669679_cg25602457_cg20917891_cg18841634_cg00399483_cg01839464_cg18866015_cg08056957_cg07849823	0.214394	cg23950724_cg21783047_cg04704531_cg23340214_cg18377161_cg11357746_cg11220161_cg18064631_cg14512346_cg18583563_cg07569216_cg27271486_cg09350548_cg18593317_cg06865992_cg13878456_cg12673151_cg25116388_cg26155939_cg23129478_cg01059449_cg23302884_cg20092531_cg16019434_cg00371453_cg23793110_cg21117734_cg14126020_cg17040471_cg00547161_cg02227453_cg02893180_cg12318501	0.0526776	cg13039601_cg01646068_cg09680102_cg00067941_cg27554189_cg21312906_cg13725342_cg22146772_cg04279729_cg05361750_cg12983578_cg05384906_cg05133730_cg11218060_cg00048458_cg03095055_cg08389814_cg25739882_cg08799666_cg00704632_cg02099709_cg06001174	-0.244014	cg11684302_cg22927789_cg18588644_cg21762463_cg24798603_cg07780517_cg07631919_cg01626707_cg12451120_cg09242293_cg14255212_cg26611563_cg26681017_cg07694864_cg12261095_cg00643392_cg02449638_cg03598159_cg01935722_cg18092095_cg03726693_cg25917590_cg19335245_cg07804698_cg05732300_cg25404088	-0.941592	cg03471195_cg17662445_cg14341378_cg02927990_cg05252473_cg04643650_cg06225767_cg14694536_cg27366072_cg00630991_cg14930297_cg09332262_cg22959054_cg11511443_cg23497219_cg07150398_cg24957609_cg13431515_cg11562571_cg03532253_cg09107438_cg03800279_cg11599239_cg16338523_cg08972986_cg24481182_cg07101360_cg00192554_cg03215096_cg03028536_cg13307920_cg16316183_cg01683570_cg23606722_cg06095422_cg17843665_cg0…	-0.90889	cg09139491_cg00785980_cg02264229_cg26456435_cg10977667_cg15392900_cg11230006_cg14805839_cg12534390_cg19971024_cg12990614	0.516854
cg19482025_cg21623748_cg14580667_cg22389950_cg05196366_cg26953640_cg14314071_cg03679521_cg26022073_cg04714638_cg24229589_cg00812921_cg06369522_cg15575222_cg06102403_cg00938743_cg02801359_cg17526301	0.620019	cg20012848_cg02798899_cg10581989_cg04503324_cg00004089_cg13274612_cg08587504_cg08599496_cg07624842	-0.551674	cg03111818_cg10722426_cg12589298_cg20669049_cg04045009_cg22753548_cg12114735_cg09457279	-0.0980551	cg21024259_cg00562598_cg16190331_cg15658249_cg10370332_cg16891376_cg19671694_cg02197542_cg17007012	0.122843	cg15144116_cg19577149_cg15882591_cg16297271_cg19630689_cg22395255_cg01076459_cg26177311_cg20697044_cg14295306_cg06672753_cg26133518_cg11860160	0.143357	cg23030863_cg22802813_cg05581851_cg18546689_cg09202227_cg05679113_cg05719860	0.0541247	cg02585702_cg03813879_cg16068263_cg02727104_cg25861169_cg05583608_cg00917569_cg09898059_cg12667939_cg26686608_cg22320365_cg01562005_cg18947175_cg04738552_cg26626089_cg18838701_cg19678828_cg22754570_cg00578917_cg09828714_cg04304705	0.164193	cg26914237_cg13906997_cg10039965_cg11427280_cg26288595_cg01721245_cg22471400_cg07617246_cg10180052_cg21830858_cg25050175_cg17463287_cg26602314_cg21964762_cg17006282_cg18115407_cg20354054_cg27531867_cg20324851_cg20700792_cg25201673_cg27364588_cg01168781_cg23612932_cg17670646_cg16929496_cg02190127_cg07276383_cg20969684_cg21362013_cg22153239_cg02341923	0.103917	cg13234415_cg01119407_cg10778288_cg07860673_cg04379738_cg07471209_cg21924449_cg04175885_cg11069742_cg03457944_cg03745604_cg20911831_cg27283943_cg20023231_cg17046823_cg13120771_cg02577108_cg09120320_cg26525091_cg17845532_cg24720441_cg17718457_cg04640886_cg13845147_cg00878605_cg00053073_cg25999015_cg05248581_cg24447095_cg21705349_cg15381564	0.0768312	cg01501309_cg13469156_cg22571393_cg11840467_cg21847368_cg17454920_cg13256819_cg19782746_cg03142071_cg07877964_cg10389262_cg04377850_cg24222670_cg06625332_cg01571977_cg05057271_cg23856718_cg13821038_cg04899500_cg12589081_cg08217733_cg19794854_cg21971807_cg25908198_cg06582963	0.112456	cg18812668_cg20239081_cg02486181_cg16007230_cg01849462_cg12171980_cg15939937_cg15697902	0.157963	cg15585794_cg20881910_cg00067018_cg05951084_cg21754400_cg11659501_cg25358039_cg23922454_cg11717507_cg23125449_cg27493010_cg06139341_cg05716912_cg17885825_cg22072046_cg10307145_cg27494087_cg17243087_cg19613722_cg19042459_cg21669679_cg25602457_cg20917891_cg18841634_cg00399483_cg01839464_cg18866015_cg08056957_cg07849823	0.105748	cg10587913_cg08254359_cg10672201_cg21961487_cg12280199_cg00950265_cg16204357_cg14098847_cg09821185_cg05870140_cg25846723_cg01102120_cg19324437_cg16043651_cg03425412_cg20351171	0.213991	cg13855243_cg17320944_cg11571585_cg09548880_cg10136885_cg06890619_cg11516377_cg10440011_cg19269352_cg26482862_cg12598270_cg12756021_cg06884262_cg00737155_cg16421285_cg10286511_cg08729810_cg12409525_cg20531320_cg18180155	0.0525577	cg23065927_cg17271428_cg14831549_cg03257822_cg05481991_cg02200290_cg01836954_cg04032226_cg07879727_cg06093379_cg21604803_cg04181861_cg26377721_cg07210840_cg04403968_cg09811958_cg21019253_cg17832991_cg23458341_cg02800810	-0.243165	cg14600401_cg09137453_cg18004888_cg05558046_cg07324245_cg07873183_cg27627794_cg19548313_cg16851060_cg08257600_cg22844773_cg20634755_cg07909124	-0.941483	cg15136882_cg06780202_cg18349527_cg16881676_cg03510486_cg01119503_cg05451210_cg17187521_cg26592760_cg08180304_cg19453093_cg06607384_cg09531682_cg07485518_cg02894251_cg01583646_cg18449246_cg26808293_cg01673284_cg22595647_cg13938970_cg09401532_cg06190046_cg19791728_cg07787614_cg16777780_cg08471846_cg06341721_cg22006489_cg11453058_cg16362386_cg12271210_cg21645826_cg03909289_cg00757902_cg27478635_cg0…	0.908337	cg24592389_cg12658634_cg16241878_cg21234506_cg19298400_cg00964963_cg12741572_cg04248483	-0.153176
cg17410650_cg15731655_cg16326514_cg15410411_cg02491017_cg24896860_cg09481972_cg00040312_cg19058685_cg08465346_cg22747076_cg06717565_cg08184159_cg00182639_cg00756451_cg08087594_cg08318726_cg16458436_cg13758543_cg26678970_cg25845367_cg21100077_cg04932340_cg19870698_cg10746936_cg09481404_cg25705558_cg09229683_cg00011740_cg13757826_cg17231347_cg04937144_cg00037457_cg03706436_cg01220680	0.619618	cg05115862_cg08575950_cg05856884_cg14144571_cg02040498_cg16766158_cg05864507_cg26769245_cg10027815_cg24930242	-0.548343	cg14129855_cg03008741_cg17353846_cg08452483_cg08858306_cg16375265_cg06765156_cg19033887_cg17810444	-0.0977155	cg04611395_cg11337289_cg14938431_cg11786657_cg11479165_cg16184495_cg19270197_cg26732268_cg11703632_cg13188011_cg04800681_cg24809557	-0.122396	cg00462951_cg13685990_cg08802841_cg15296664_cg18334075_cg06709447_cg19744211_cg00192220_cg23020956_cg21966242_cg15266658_cg00290483_cg00291884_cg07682160_cg12466669	-0.143152	cg22398039_cg27108713_cg05861639_cg03902958_cg17606327_cg25980784_cg10094788_cg07784757_cg14446575_cg19936372_cg04644653_cg21322241_cg22924948_cg03008387_cg19606103_cg15736557_cg27480553_cg03113871_cg16224278_cg09181890	-0.054051	cg22821947_cg01101865_cg05339695_cg13023701_cg10571161_cg26062370_cg21387752_cg09924085_cg00299047_cg19334452_cg08154437_cg14374829_cg22599236	0.163614	cg02264990_cg12821539_cg05072470_cg20951555_cg23154526_cg03309232_cg01944044_cg05953100_cg04534926_cg07169873_cg11117266_cg03709178_cg04735310_cg04257362_cg12443227_cg12103265_cg08065252_cg16697731	0.103856	cg11691287_cg24195584_cg12468119_cg15831364_cg04131434_cg09366379_cg20293689_cg16745596_cg02085695	-0.0767333	cg02645340_cg09781827_cg10359157_cg20400592_cg05965387_cg17288288_cg18057513_cg27041049_cg02275035_cg04823738_cg01354588_cg03671802_cg05384271	0.112113	cg00505174_cg07893949_cg10659811_cg22918700_cg03114427_cg02895586_cg12422704_cg05008021_cg07790445_cg00373061_cg08343624_cg04664179_cg16546834_cg18570853_cg20209891	0.157383	cg09072859_cg20181254_cg11939071_cg21071844_cg13575339_cg16379910_cg19886951_cg20315346_cg10742620_cg05392364_cg23328050_cg14154973_cg06724588_cg07690018_cg06892635_cg26932779_cg15908921_cg00111040_cg12313593_cg22487414_cg04117372_cg09603024_cg24533913_cg20464804_cg14630839	0.105747	cg12444117_cg08747892_cg03923934_cg22589628_cg08962452_cg04203883_cg10141715_cg06303875_cg02055963_cg08962087_cg07921625_cg08404009_cg14956197_cg19330918_cg07359633_cg20596162_cg09921810_cg23488804_cg03396557_cg11155697_cg00015791_cg16190211_cg18097850_cg08620606_cg01857260_cg06251395_cg02965237	0.213597	cg19006322_cg19870370_cg26165386_cg21101465_cg26002259_cg07345734_cg12152002_cg09880040_cg04750421_cg06891458_cg08007800_cg17342766_cg12280226_cg08031967_cg07026794_cg23664545_cg12341727_cg23979412_cg15240990_cg04598224_cg08377888_cg14269716_cg10359230_cg12528283_cg06362543_cg00231945	0.0525503	cg00347893_cg20474755_cg15070454_cg18143823_cg20686428_cg03623401_cg13619990_cg15026715_cg27535320_cg09019952_cg04128524_cg13868393_cg05678500_cg07599979_cg15465242_cg09071161_cg01232552_cg21271753_cg26161966	0.242931	cg00790693_cg13080282_cg27195326_cg03770217_cg09411874_cg14193382_cg05934592_cg26266041_cg20213769_cg02438164_cg13315690_cg17444582_cg19751245_cg20976581_cg20601137_cg05824218_cg26165421_cg06665453_cg14874516_cg01094967_cg12474223_cg16827404_cg09934664_cg17266162_cg06131547_cg19403819_cg07422404_cg21166916_cg08690876_cg22215942	-0.941278	cg11100309_cg21917950_cg19554257_cg05949290_cg06889607_cg01277923_cg05263409_cg26154568_cg26571476_cg23131026_cg18595005_cg20514725_cg04346226_cg22794504_cg16715953_cg18302606_cg15717212_cg26396492_cg18016202_cg27060381	0.90818	cg13185188_cg10701560_cg05916684_cg27396655	-0.246047
cg01870995_cg16856286_cg03536474_cg23891273_cg21718267_cg22327646_cg24427504_cg21851351_cg05043908_cg21726079_cg03994318_cg12317080_cg10755235_cg15996043_cg01802258_cg00173623_cg24880701_cg26674943_cg10251896_cg10151685_cg21958251_cg02401454_cg12106899_cg01574663_cg18422586_cg16357224_cg04135106_cg21745612_cg18074954_cg24131595_cg24213719_cg18596362_cg10122698_cg09772661_cg08249988_cg18692149_cg1…	0.61827	cg19902195_cg04516056_cg24326857_cg23604791_cg16554615_cg13515755_cg10989169_cg15623799_cg07459792_cg26104234_cg19138060_cg10858077_cg13163806_cg01325935_cg14046594_cg03700990_cg03615197_cg23692673_cg06956608_cg26363000_cg21428342_cg16393257_cg03027462_cg13861983	-0.539302	cg25760669_cg06960395_cg20471297_cg21846823_cg05726166_cg13876325_cg06408355_cg18765627_cg23944675_cg21657704_cg23141689_cg22337151	-0.097605	cg00181125_cg20587394_cg27002522_cg21216477_cg17083560_cg04610718_cg04745673_cg23820885_cg06721255_cg15964309_cg02345991_cg06554081_cg18368742_cg03469054_cg13234863_cg05967403_cg03860037_cg14171414_cg01382137_cg11312408_cg19029904_cg02365360_cg10236414_cg11870560_cg14911202_cg18486902_cg04991036_cg10385303_cg04171065_cg00107772_cg22967396_cg07442409_cg09283484_cg19611809_cg24700485_cg24705646_cg2…	-0.122328	cg23284720_cg08622677_cg02568761_cg11751806_cg22358580_cg20737382_cg25695610_cg20010506_cg21535462_cg11549972_cg14380586_cg23031493_cg00673365_cg15927882_cg12878812_cg15607538_cg08572734_cg09831026_cg18836626_cg14336545_cg06679720_cg09557313_cg18315960_cg22840780_cg22057720_cg04285549_cg09357740_cg10912240_cg18299578_cg19714132_cg10300684_cg10828337_cg16804284_cg04265797_cg05565239_cg11293157_cg2…	0.143076	cg05571714_cg09896849_cg24340795_cg20667256_cg16864589_cg13726748	0.0539977	cg00331508_cg12029105_cg16232183_cg03313945_cg19490868_cg09600096_cg17871910_cg19907776_cg22101924_cg12310850_cg01407406_cg08645860_cg00588871_cg00630794_cg01121554_cg26828119_cg00008033_cg16601569_cg03369308_cg16042149	0.163513	cg07783282_cg26649752_cg13005999_cg08330224_cg02954212_cg01637404_cg23922718_cg09853898_cg24604043_cg18440316_cg03202884_cg11829206_cg18117347_cg00784263_cg24090202	0.103672	cg23930313_cg18922524_cg10604851_cg12493075_cg01895026_cg12815918_cg03895392_cg04522955_cg04131583_cg10050816_cg25526913_cg05892568_cg06672560_cg25993718_cg27280904	0.0766828	cg21846009_cg07668693_cg16494747_cg04267101_cg02748800_cg05091159_cg16348812_cg16131304_cg10663081_cg07657920_cg00308159	-0.112061	cg05373743_cg19641804_cg01856529_cg05333102_cg01131395_cg20639127_cg07194993_cg03505866_cg03034880_cg18607961_cg20453282_cg05803810_cg11101747_cg00226651_cg15218777_cg21602826_cg23578629_cg17543774_cg07152925_cg05121052	0.15709	cg12458979_cg11999488_cg12690369_cg11784990_cg12630698_cg23554497_cg17851046_cg06717557_cg06912966_cg05128922_cg15854547_cg25802734_cg02574703_cg18842563_cg09763393_cg02057782_cg14367229_cg15167959_cg20523861_cg05875719_cg13398192_cg21526847_cg05041658_cg19764143_cg07862488_cg00979076_cg06625816_cg26929536_cg03727202_cg25584930_cg11018769_cg25876443_cg08582701_cg14642432_cg02405001_cg04671611_cg1…	0.105667	cg25936147_cg21837669_cg06215691_cg24910532_cg03419596_cg18493027_cg13126530_cg25137030_cg02453462_cg11806630_cg09812623_cg06929595_cg00489408_cg19285217_cg23448054_cg11822659_cg24060451_cg02648692	0.213494	cg16661508_cg14996220_cg25800765_cg04245590_cg08938906_cg11787160_cg00329618_cg25671708_cg25938646_cg19610077_cg17275781_cg07268058_cg16052975_cg02435495_cg14438019_cg23602058_cg12116288_cg04971763_cg20910637_cg03116238_cg27343616_cg14606116	0.0524415	cg00667287_cg11666994_cg08523780_cg06003388_cg13027458_cg05462446_cg19762655_cg12769304_cg06614284_cg06684822_cg13320606_cg09594039_cg26454698_cg25560112	0.242351	cg09686672_cg21154795_cg03690812_cg23325240_cg12510087_cg09479263_cg13960680_cg17292667_cg05060534_cg18290775_cg25018731_cg13079721_cg26712714_cg13505271_cg16514981_cg18724037_cg04635635_cg14766461_cg10289292_cg09365138_cg20602131_cg21819984_cg25004981_cg25692362_cg10628107_cg09476997_cg24096002_cg06127112_cg07990412_cg07990805_cg19388710_cg11108105_cg18802138_cg11071523_cg10697491_cg20748397_cg0…	0.941241	cg15266205_cg24112692_cg14772079_cg25831506_cg03691720_cg23657714_cg12781397_cg11434911_cg24640561_cg25247150_cg13502195_cg08192831_cg09250445_cg09415298_cg17541767_cg04326808_cg20474611_cg23206630_cg07004025_cg03146733_cg06819923_cg12825893_cg04823700_cg21137555_cg06602871_cg08221208_cg17016584_cg18634269_cg20717459_cg13110823_cg05728331_cg05134926_cg15153957_cg20919278_cg11640529_cg03043972_cg1…	-0.907802	cg23621631_cg21028633_cg06410849_cg15474110_cg20310608_cg13295459	-0.25069
cg02585702_cg03813879_cg16068263_cg02727104_cg25861169_cg05583608_cg00917569_cg09898059_cg12667939_cg26686608_cg22320365_cg01562005_cg18947175_cg04738552_cg26626089_cg18838701_cg19678828_cg22754570_cg00578917_cg09828714_cg04304705	0.617541	cg12615934_cg22627750_cg14923379_cg07495946_cg11861581_cg25226068_cg24034123_cg02814558_cg00018204_cg00804510	0.539019	cg23865032_cg14394091_cg10594034_cg18519303_cg02597143_cg08682866_cg10473351_cg23016825_cg15785120_cg18830118_cg05006323_cg16093786	-0.0972539	cg04681810_cg27657333_cg24324354_cg12190575_cg19563130_cg09721659_cg11092048_cg08151731_cg11983576_cg05626259_cg07580591_cg04783210_cg16889320_cg00597876_cg26623837_cg27105183_cg17024199_cg12959079_cg21494776_cg26265787_cg03133868_cg24901042_cg18533225_cg16443812_cg16992147	-0.122273	cg22929859_cg04685570_cg03104083_cg13663855_cg18634538_cg18709313_cg04790487_cg10337377_cg01562349_cg15388196_cg04783231_cg12797161_cg06454760_cg19709468_cg14262681	0.142728	cg13385981_cg09578944_cg17381713_cg08218720_cg11515282_cg06834630_cg08666577_cg11716803_cg16744314	-0.053993	cg21480680_cg19215679_cg25492837_cg08557675_cg09185640_cg01034993_cg02719359_cg03420242_cg04040925_cg07207090_cg17096325_cg17961378	-0.163354	cg06149302_cg25315816_cg01683794_cg04774597_cg00469015_cg26481829_cg11437810_cg11658652_cg15885672_cg25120928_cg13918518_cg17975443_cg07265743_cg22160612	0.103378	cg17367132_cg10883854_cg14283944_cg00556279_cg04851742_cg20826348_cg22945387_cg20822372_cg06755825_cg00122362_cg05107500_cg01076272_cg18238236_cg22388954_cg07211875_cg08930423_cg26038190_cg24321347_cg19211077_cg13677144_cg01200060_cg19810038_cg24827660	0.0766317	cg19721065_cg18695543_cg11790074_cg13573626_cg22235407_cg23044903_cg16519923_cg19890739_cg21416237_cg08550205_cg00135416_cg09548694_cg15213650_cg01015752_cg00376735_cg01541880_cg01290710_cg24033444_cg09487449	0.111743	cg17064159_cg16627148_cg04931939_cg12386568_cg08048775_cg27636290_cg16784820_cg08265622_cg04646630_cg03757053_cg01275664_cg02685544_cg18000985_cg09523866_cg16043943_cg22268449_cg11267664_cg09803537_cg10199730_cg27100062_cg12856112	0.156569	cg00181125_cg20587394_cg27002522_cg21216477_cg17083560_cg04610718_cg04745673_cg23820885_cg06721255_cg15964309_cg02345991_cg06554081_cg18368742_cg03469054_cg13234863_cg05967403_cg03860037_cg14171414_cg01382137_cg11312408_cg19029904_cg02365360_cg10236414_cg11870560_cg14911202_cg18486902_cg04991036_cg10385303_cg04171065_cg00107772_cg22967396_cg07442409_cg09283484_cg19611809_cg24700485_cg24705646_cg2…	0.105561	cg14849274_cg10292376_cg16115647_cg09309261_cg22628281_cg00345862_cg25334575_cg06557419_cg21927959_cg01421548_cg20656102_cg17653886_cg11249902_cg00213052_cg20707086_cg02128244_cg16599136_cg20721022	0.212694	cg09597645_cg07163745_cg16678452_cg23130165_cg10975033_cg13077138_cg26494542_cg09697644_cg06568815_cg10426248_cg04234014_cg06961812_cg11994115_cg13672791_cg05282437_cg17739287	0.0523724	cg10246081_cg12760869_cg25366582_cg22995959_cg15193249_cg26195482_cg01758336_cg13813458_cg02090762_cg12252135_cg23742669_cg00654322_cg01085362_cg08389151_cg13460409	-0.241892	cg06576918_cg20569999_cg09370806_cg06962642_cg12115855_cg02201898_cg15778925_cg09706277_cg19257102_cg01641174_cg06217755_cg05337769_cg12888432_cg14382056_cg24466377_cg24053614_cg21332848_cg02720421_cg22854804_cg04080920_cg21121708	-0.941071	cg01869116_cg03255985_cg15501381_cg12581617_cg25259149_cg23472968_cg08619455_cg00615134_cg25469156_cg03408744_cg23590914	0.907352	cg22016748_cg25843007_cg12522554_cg25093279_cg24781973_cg18148659_cg14482970_cg03102881_cg14578363_cg15800420_cg11619216_cg07139527_cg03552035_cg25165017_cg22758988_cg03130056_cg19107469	-0.81884
cg06481122_cg11926610_cg16656979_cg03711016_cg05984244_cg07060913_cg09998861_cg08589354_cg12020396_cg10314073_cg06418129_cg24324985	0.615842	cg19017491_cg08765836_cg08940326_cg18803431_cg02842540_cg24130497_cg04059980	0.538497	cg03043405_cg21604743_cg22609034_cg09132264_cg13568559_cg21239691_cg26816294_cg04381324_cg14198185_cg03623565_cg03043267_cg08313132_cg18589477_cg14191292_cg22044068_cg04765675_cg03348338_cg16371488_cg05196231_cg16117744_cg15532946_cg07167981_cg05550588_cg24355643_cg00230752_cg25949649_cg16824069_cg04927982_cg11670235_cg12221068_cg05393376_cg14220025_cg17405188_cg25543607_cg19936436_cg20814574_cg2…	-0.0969845	cg01281501_cg06838439_cg20769455_cg12476758_cg18279536_cg18121862_cg09354454_cg27151677_cg01079768_cg11682508_cg19555116_cg03330516_cg14922738_cg03337205	0.121895	cg11277345_cg17039428_cg00548285_cg02180233_cg00635522_cg07264079_cg09197761_cg07795548_cg04597312_cg05370136_cg22681084_cg00465013	0.141928	cg08695703_cg24372485_cg11335969_cg21380320	-0.0538163	cg16033633_cg11591636_cg06916894_cg01383486_cg07454742_cg04300873_cg03438490_cg15046935_cg14557787	0.163045	cg14567043_cg17629906_cg20995055_cg01386425_cg03880161_cg17071063_cg16763443_cg27590397_cg06580033_cg12225789_cg04398978_cg13981356_cg15688551_cg11351746_cg03770290_cg22200289_cg18886062_cg12665460_cg21907914_cg13236659_cg22233660	0.103191	cg06357925_cg14556896_cg03960951_cg02347527_cg02712224_cg14408465_cg09051600_cg03281661_cg21124892_cg16400802_cg14951139_cg02697237_cg22989649_cg12776966_cg08278741_cg04469880_cg17352975_cg05325193_cg08535373_cg08358474_cg18333626	0.0765179	cg19634247_cg22088594_cg12225226_cg19509763_cg02136132_cg20761322_cg22935921_cg08492405_cg02825511_cg00347198_cg18517266_cg08694544_cg19004883_cg12099952_cg20201325_cg06337663_cg20550677	0.111705	cg12475524_cg13976265_cg15872383_cg15866632_cg05039749_cg06705167_cg06653415_cg03812894_cg16016217_cg18441153_cg06780601_cg11658867_cg01485388_ch.X.92435715F_cg03618508_cg17652025_cg04583508_cg27175910_cg19331065_cg15224550_cg16600488	0.156513	cg16370491_cg11228052_cg26602294_cg18282455_cg01661350_cg09896622_cg03505995_cg20576153_cg00859478_cg21575295_cg25789916_cg03549735_cg03671700_cg21893431_cg06402675_cg20266154_cg15775313_cg17117171_cg10617499_cg00862894_cg04337278_cg06515159	0.105363	cg01414728_cg16727923_cg21448057_cg18937395_cg02772430_cg08519728_cg03635488_cg08521396_cg15246706_cg23204263_cg27296119_cg13175563_cg05176195_cg00521703_cg08400962_cg02229261_cg01301789_cg10170495_cg19681718	0.212492	cg16033633_cg11591636_cg06916894_cg01383486_cg07454742_cg04300873_cg03438490_cg15046935_cg14557787	0.0522154	cg18616923_cg09117515_cg17220033_cg12492105_cg19134679_cg07894663_cg03819286_cg12417689_cg23132302_cg22621475_cg02097784_cg00941314_cg17731209	0.240539	cg04468568_cg09090791_cg10970328_cg11623046_cg09405276_cg01276169_cg17332198_cg21116900_cg00937966_cg27364244_cg17199325_cg02409053_cg09735851_cg10778736_cg00184732_cg21402071_cg26531916_cg22411961_cg15541606_cg02268569_cg06048154_cg12619509_cg09607446_cg27106909_cg00589006_cg07725537_cg15826398_cg10126294_cg06706447_cg21854286_cg15804598_cg10208942_cg26385283_cg16144222_cg27524460_cg01263077_cg1…	-0.941058	cg09304689_cg19950114_cg21566086_cg00295663_cg02932823_cg06986765_cg25680014_cg17609330	0.907114	cg13810723_cg07775431_cg15209133_cg23340973_cg23358740_cg24401660_cg11771909_cg04263125_cg26906610_cg04244665_cg12924510_cg07616376_cg09925547_cg08828286_cg21827892_cg06932865_cg24121172_cg00810441_cg07952643_cg00034755	-0.511833
cg05581394_cg02137770_cg23197763_cg09123155_cg07078479_cg16310388_cg06424168_cg03760878_cg15053090_cg04766895_cg24308336_cg04271991_cg10368484	-0.615423	cg09308288_cg12020794_cg13146484_cg14471244_cg14975009_cg00217795_cg15102118_cg12890335_cg16284489_cg03715731_cg21435684_cg22567728_cg02969415_cg17385190_cg14202244_cg20351734	0.538186	cg11964578_cg20140950_cg18064897_cg18978379_cg00804686_cg02693068_cg15218316_cg26104800_cg20976488_cg26807389_cg04463886_cg24351155_cg08653875_cg07910919_cg22848013_cg06095606_cg02693916_cg16832801_cg09143059_cg16449231_cg03025340	-0.0969299	cg05446629_cg24100636_cg06598091_cg02332982_cg19987210_cg02860602_cg26381364_cg11342468_cg04508964_cg20717123_cg03369269_cg12634080_cg15696906_cg20483324_cg07847863_cg24425021_cg27398263_cg25682299_cg24567424_cg04525757_cg02991338_cg24131748_cg12920180_cg26706380_cg03641724_cg08949799_cg10077401_cg19741688_cg23900774_cg11196350_cg27289462_cg15447787_cg25840237_cg17497271_cg21883598_cg04222582_cg0…	-0.12186	cg11965370_cg20684528_cg11241498_cg01961156_cg24501701_cg26727693_cg03928182_cg11389764_cg02469871_cg17015844_cg16404040_cg21349625_cg13534734_cg01944655_cg00184376_cg00889398_cg20366906_cg03865667_cg14427009_cg10746542_cg07002514_cg23288059_cg04784672_cg23222756_cg15895690_cg08599533_cg22861867_cg27050153_cg00229754_cg20260721_cg27295832_cg02278768_cg00716790_cg01700290_cg11859607_cg22105145_cg1…	0.141835	cg17566394_cg01402099_cg09854136_cg23853956_cg06473910_cg08591538_cg20966054_cg09408251_cg04747693_cg01921537_cg17344813	0.0537602	cg10158541_cg17495912_cg09907509_cg17934871_cg24287239_cg04536296_cg24115264_cg08390696_cg18153630_cg06754445_cg17680773	0.162932	cg26918812_cg07072722_cg10671668_cg16135716_cg21707187_cg09040797_cg22376706_cg26299169_cg20194314_cg14842777_cg11582609_cg09773031_cg17741501_cg04640675_cg02809746_cg04550052_cg26650638_cg16254997_cg03323462_cg22291922_cg18944047_cg13721404_cg03659519_cg25756435_cg23642130_cg25875213_cg14056357_cg05456752_cg24794228_cg20122943_cg24732137_cg08687005_cg01601746_cg18579862_cg14060496_cg02440976	0.103071	cg19073502_cg11202464_cg26575471_cg20589117_cg07202631_cg21081971_cg05211480_cg13080734_cg24112454_cg00400532_cg17347941_cg05652445_cg17234150_cg09509131_cg06418907_cg01723934_cg20242280_cg20628271_cg07967503_cg02317055_cg07152199_cg13130068_cg02519846_cg12768605_cg06440519_cg08681856_cg26841967_cg09422614_cg01167090_cg15679211_cg07296260_cg20995573	0.0764304	cg25820209_cg15075897_cg23926497_cg19356082_cg02095461_cg11525011_cg16678949_cg19532402_cg23041109_cg11998675_cg04119738_cg02969500_cg18155033_cg16324934_cg18295923_cg26255254_cg23820815_cg25786662_cg25273520_cg04064009_cg09852187_cg01548742_cg17862185_cg06287405_cg20105042_cg00627447_cg26771445_cg06179657_cg22787530_cg21274570_cg09361861_cg13952447_cg03275582_cg14924324_cg12616677_cg22356268_cg1…	0.111275	cg19623595_cg15601667_cg00174573_cg03834931_cg26263675_cg07589402_cg01969586_cg24899081_cg05852745_cg09946310_cg17568996_cg12405088_cg02066590	0.156278	cg02585702_cg03813879_cg16068263_cg02727104_cg25861169_cg05583608_cg00917569_cg09898059_cg12667939_cg26686608_cg22320365_cg01562005_cg18947175_cg04738552_cg26626089_cg18838701_cg19678828_cg22754570_cg00578917_cg09828714_cg04304705	0.105032	cg08534628_cg23323891_cg00656860_cg06081518_cg13105997_cg22313006_cg04532834_cg14951193_cg15638414_cg18074297_cg10722799	0.212233	cg01584087_cg04176674_cg14376917_cg13078563_cg10590767_cg24841822	0.0521655	cg20863756_cg15974062_cg20404336_cg18958684_cg09225537_cg04174180_cg13885201_cg14058010_cg22160463_cg24275769_cg03400437_cg03143886_cg03013329_cg24871714_cg13672300_cg00533364_cg21748418_cg05264510_cg26734668_cg23854009_cg04684267_cg08495027	-0.239566	cg10173868_cg27036638_cg10426838_cg04893792_cg08320670_cg00779348_cg00580507_cg23803468_cg26804891_cg09786789_cg20378900_cg18889824_cg18473550_cg19048010_cg26161820_cg13654836_cg10585621_cg15946337_cg05274664_cg03451600_cg05249683_cg22625098_cg20407374_cg05478677_cg17518195_cg03841312	0.940504	cg22789605_cg00507757_cg12586982_cg03289180_cg11603365_cg12716737_cg09801474_cg03734392_cg11952340_cg10780949_cg19342711_cg14937898_cg07409471_cg14901243_cg09953499_cg20770573	0.907057	cg16542898_cg17380532_cg27485123_cg08353479_cg03997502_cg18483113_cg04603138_cg05419854_cg27524614_cg16620809_cg14323873_cg23291200_cg00636145_cg16471933_cg16361649	0.276465
[truncated: 14 more rows]
